# Supplementary material for: An ultraviolet-driven rescue pathway for oxidative stress to eye lens protein human gamma-D crystallin
Source: Commun Chem. 2024 Apr 10;7:81. doi: 10.1038/s42004-024-01163-w (PMC11006947; doi:10.1038/s42004-024-01163-w)
Supplement: Supplementary file 3 — Supplementary Data 1 [file 42004_2024_1163_MOESM3_ESM.cif]

data_XXXX
# 
_cell.entry_id           XXXX 
_cell.length_a           53.600 
_cell.length_b           83.700 
_cell.length_c           100.400 
_cell.angle_alpha        90.00 
_cell.angle_beta         90.00 
_cell.angle_gamma        90.00 
_cell.Z_PDB              4 
_cell.pdbx_unique_axis   ? 
# 
_symmetry.entry_id                         XXXX 
_symmetry.space_group_name_H-M             'P 21 21 21' 
_symmetry.pdbx_full_space_group_name_H-M   ? 
_symmetry.cell_setting                     ? 
_symmetry.Int_Tables_number                ? 
# 
_atom_sites.entry_id                    XXXX 
_atom_sites.fract_transf_matrix[1][1]   0.018657 
_atom_sites.fract_transf_matrix[1][2]   0.000000 
_atom_sites.fract_transf_matrix[1][3]   0.000000 
_atom_sites.fract_transf_matrix[2][1]   -0.000000 
_atom_sites.fract_transf_matrix[2][2]   0.011947 
_atom_sites.fract_transf_matrix[2][3]   0.000000 
_atom_sites.fract_transf_matrix[3][1]   0.000000 
_atom_sites.fract_transf_matrix[3][2]   -0.000000 
_atom_sites.fract_transf_matrix[3][3]   0.009960 
_atom_sites.fract_transf_vector[1]      0.00000 
_atom_sites.fract_transf_vector[2]      0.00000 
_atom_sites.fract_transf_vector[3]      0.00000 
# 
_refine.pdbx_refine_id                           1 
_refine.entry_id                                 XXXX 
_refine.pdbx_diffrn_id                           1 
_refine.pdbx_TLS_residual_ADP_flag               ? 
_refine.ls_number_reflns_obs                     25669 
_refine.ls_number_reflns_all                     ? 
_refine.pdbx_ls_sigma_I                          ? 
_refine.pdbx_ls_sigma_F                          ? 
_refine.pdbx_data_cutoff_high_absF               ? 
_refine.pdbx_data_cutoff_low_absF                ? 
_refine.pdbx_data_cutoff_high_rms_absF           ? 
_refine.ls_d_res_low                             38.66 
_refine.ls_d_res_high                            2.10 
_refine.ls_percent_reflns_obs                    99.67 
_refine.ls_R_factor_obs                          0.20646 
_refine.ls_R_factor_all                          ? 
_refine.ls_R_factor_R_work                       0.20409 
_refine.ls_R_factor_R_free                       0.25450 
_refine.ls_R_factor_R_free_error                 ? 
_refine.ls_R_factor_R_free_error_details         ? 
_refine.ls_percent_reflns_R_free                 4.9 
_refine.ls_number_reflns_R_free                  1317 
_refine.ls_number_parameters                     ? 
_refine.ls_number_restraints                     ? 
_refine.occupancy_min                            ? 
_refine.occupancy_max                            ? 
_refine.correlation_coeff_Fo_to_Fc               0.956 
_refine.correlation_coeff_Fo_to_Fc_free          0.927 
_refine.B_iso_mean                               37.896 
_refine.aniso_B[1][1]                            -0.63 
_refine.aniso_B[2][2]                            -0.07 
_refine.aniso_B[3][3]                            0.70 
_refine.aniso_B[1][2]                            0.00 
_refine.aniso_B[1][3]                            -0.00 
_refine.aniso_B[2][3]                            0.00 
_refine.solvent_model_details                    MASK 
_refine.solvent_model_param_ksol                 ? 
_refine.solvent_model_param_bsol                 ? 
_refine.pdbx_solvent_vdw_probe_radii             1.20 
_refine.pdbx_solvent_ion_probe_radii             0.80 
_refine.pdbx_solvent_shrinkage_radii             0.80 
_refine.pdbx_ls_cross_valid_method               THROUGHOUT 
_refine.details                                  'HYDROGENS HAVE BEEN ADDED IN THE RIDING POSITIONS' 
_refine.pdbx_starting_model                      ? 
_refine.pdbx_method_to_determine_struct          ? 
_refine.pdbx_isotropic_thermal_model             ? 
_refine.pdbx_stereochemistry_target_values       'MAXIMUM LIKELIHOOD' 
_refine.pdbx_stereochem_target_val_spec_case     ? 
_refine.pdbx_R_Free_selection_details            RANDOM 
_refine.pdbx_overall_ESU_R                       0.205 
_refine.pdbx_overall_ESU_R_Free                  0.186 
_refine.overall_SU_ML                            0.197 
_refine.pdbx_overall_phase_error                 ? 
_refine.overall_SU_B                             8.971 
_refine.overall_SU_R_Cruickshank_DPI             ? 
_refine.pdbx_overall_SU_R_free_Cruickshank_DPI   ? 
_refine.pdbx_overall_SU_R_Blow_DPI               ? 
_refine.pdbx_overall_SU_R_free_Blow_DPI          ? 
# 
loop_
_refine_ls_restr.type 
_refine_ls_restr.dev_ideal 
_refine_ls_restr.dev_ideal_target 
_refine_ls_restr.weight 
_refine_ls_restr.number 
_refine_ls_restr.pdbx_refine_id 
_refine_ls_restr.pdbx_restraint_function 
r_bond_refined_d             0.007  0.012  ? 3025  . ? 
r_bond_other_d               0.001  0.016  ? 2648  . ? 
r_angle_refined_deg          1.423  1.676  ? 4091  . ? 
r_angle_other_deg            0.498  1.592  ? 6057  . ? 
r_dihedral_angle_1_deg       6.920  5.000  ? 357   . ? 
r_dihedral_angle_2_deg       13.158 5.000  ? 41    . ? 
r_dihedral_angle_3_deg       15.534 10.000 ? 500   . ? 
r_dihedral_angle_4_deg       ?      ?      ? ?     . ? 
r_chiral_restr               0.067  0.200  ? 388   . ? 
r_gen_planes_refined         0.007  0.020  ? 3861  . ? 
r_gen_planes_other           0.001  0.020  ? 867   . ? 
r_nbd_refined                ?      ?      ? ?     . ? 
r_nbd_other                  ?      ?      ? ?     . ? 
r_nbtor_refined              ?      ?      ? ?     . ? 
r_nbtor_other                ?      ?      ? ?     . ? 
r_xyhbond_nbd_refined        ?      ?      ? ?     . ? 
r_xyhbond_nbd_other          ?      ?      ? ?     . ? 
r_metal_ion_refined          ?      ?      ? ?     . ? 
r_metal_ion_other            ?      ?      ? ?     . ? 
r_symmetry_vdw_refined       ?      ?      ? ?     . ? 
r_symmetry_vdw_other         ?      ?      ? ?     . ? 
r_symmetry_hbond_refined     ?      ?      ? ?     . ? 
r_symmetry_hbond_other       ?      ?      ? ?     . ? 
r_symmetry_metal_ion_refined ?      ?      ? ?     . ? 
r_symmetry_metal_ion_other   ?      ?      ? ?     . ? 
r_mcbond_it                  2.974  3.382  ? 1407  . ? 
r_mcbond_other               2.976  3.383  ? 1407  . ? 
r_mcangle_it                 4.436  6.043  ? 1765  . ? 
r_mcangle_other              4.439  6.049  ? 1766  . ? 
r_scbond_it                  4.987  4.198  ? 1618  . ? 
r_scbond_other               4.985  4.203  ? 1619  . ? 
r_scangle_it                 ?      ?      ? ?     . ? 
r_scangle_other              7.801  7.343  ? 2325  . ? 
r_long_range_B_refined       11.075 43.76  ? 12809 . ? 
r_long_range_B_other         11.078 43.73  ? 12788 . ? 
r_rigid_bond_restr           ?      ?      ? ?     . ? 
r_sphericity_free            ?      ?      ? ?     . ? 
r_sphericity_bonded          ?      ?      ? ?     . ? 
# 
_refine_ls_shell.pdbx_refine_id                   . 
_refine_ls_shell.pdbx_total_number_of_bins_used   20 
_refine_ls_shell.d_res_high                       2.100 
_refine_ls_shell.d_res_low                        2.154 
_refine_ls_shell.number_reflns_R_work             1866 
_refine_ls_shell.R_factor_R_work                  0.391 
_refine_ls_shell.percent_reflns_obs               99.34 
_refine_ls_shell.R_factor_R_free                  0.407 
_refine_ls_shell.R_factor_R_free_error            ? 
_refine_ls_shell.percent_reflns_R_free            ? 
_refine_ls_shell.number_reflns_R_free             94 
_refine_ls_shell.number_reflns_all                ? 
_refine_ls_shell.R_factor_all                     ? 
# 
_refine_hist.pdbx_refine_id                   . 
_refine_hist.cycle_id                         1 
_refine_hist.pdbx_number_atoms_protein        ? 
_refine_hist.pdbx_number_atoms_nucleic_acid   ? 
_refine_hist.pdbx_number_atoms_ligand         ? 
_refine_hist.number_atoms_solvent             ? 
_refine_hist.number_atoms_total               3015 
_refine_hist.d_res_high                       . 
_refine_hist.d_res_low                        . 
# 
_software.classification   refinement 
_software.name             REFMAC 
_software.version          5.8.0415 
_software.citation_id      ? 
_software.pdbx_ordinal     1 
# 
loop_
_atom_site.group_PDB 
_atom_site.id 
_atom_site.type_symbol 
_atom_site.label_atom_id 
_atom_site.label_alt_id 
_atom_site.label_comp_id 
_atom_site.label_asym_id 
_atom_site.label_entity_id 
_atom_site.label_seq_id 
_atom_site.pdbx_PDB_ins_code 
_atom_site.Cartn_x 
_atom_site.Cartn_y 
_atom_site.Cartn_z 
_atom_site.occupancy 
_atom_site.B_iso_or_equiv 
_atom_site.pdbx_formal_charge 
_atom_site.auth_seq_id 
_atom_site.auth_comp_id 
_atom_site.auth_asym_id 
_atom_site.auth_atom_id 
_atom_site.pdbx_PDB_model_num 
ATOM   1    N N   . GLY A 1 1   ? 40.842  7.069   28.081  1.00 37.95  ? 1    GLY X N   1 
ATOM   2    C CA  . GLY A 1 1   ? 41.320  7.467   26.734  1.00 35.82  ? 1    GLY X CA  1 
ATOM   3    C C   . GLY A 1 1   ? 42.776  7.949   26.683  1.00 33.70  ? 1    GLY X C   1 
ATOM   4    O O   . GLY A 1 1   ? 43.319  8.449   27.656  1.00 36.28  ? 1    GLY X O   1 
ATOM   5    N N   . LYS A 1 2   ? 43.402  7.795   25.510  1.00 31.71  ? 2    LYS X N   1 
ATOM   6    C CA  . LYS A 1 2   ? 44.780  8.169   25.276  1.00 32.31  ? 2    LYS X CA  1 
ATOM   7    C C   . LYS A 1 2   ? 44.908  8.507   23.794  1.00 32.13  ? 2    LYS X C   1 
ATOM   8    O O   . LYS A 1 2   ? 44.544  7.691   22.933  1.00 30.63  ? 2    LYS X O   1 
ATOM   9    C CB  . LYS A 1 2   ? 45.671  6.993   25.681  1.00 39.13  ? 2    LYS X CB  1 
ATOM   10   C CG  . LYS A 1 2   ? 47.167  7.134   25.444  1.00 49.13  ? 2    LYS X CG  1 
ATOM   11   C CD  . LYS A 1 2   ? 47.945  7.647   26.640  1.00 65.16  ? 2    LYS X CD  1 
ATOM   12   C CE  . LYS A 1 2   ? 47.899  6.720   27.842  1.00 76.79  ? 2    LYS X CE  1 
ATOM   13   N NZ  . LYS A 1 2   ? 48.557  5.420   27.577  1.00 80.80  ? 2    LYS X NZ  1 
ATOM   14   N N   . ILE A 1 3   ? 45.390  9.723   23.498  1.00 29.28  ? 3    ILE X N   1 
ATOM   15   C CA  . ILE A 1 3   ? 45.721  10.106  22.131  1.00 24.45  ? 3    ILE X CA  1 
ATOM   16   C C   . ILE A 1 3   ? 47.090  10.775  22.151  1.00 24.31  ? 3    ILE X C   1 
ATOM   17   O O   . ILE A 1 3   ? 47.441  11.481  23.093  1.00 25.02  ? 3    ILE X O   1 
ATOM   18   C CB  . ILE A 1 3   ? 44.628  11.023  21.551  1.00 25.77  ? 3    ILE X CB  1 
ATOM   19   C CG1 . ILE A 1 3   ? 44.824  11.313  20.063  1.00 25.76  ? 3    ILE X CG1 1 
ATOM   20   C CG2 . ILE A 1 3   ? 44.505  12.312  22.343  1.00 28.69  ? 3    ILE X CG2 1 
ATOM   21   C CD1 . ILE A 1 3   ? 43.679  12.078  19.442  1.00 25.44  ? 3    ILE X CD1 1 
ATOM   22   N N   . THR A 1 4   ? 47.857  10.539  21.094  1.00 24.89  ? 4    THR X N   1 
ATOM   23   C CA  . THR A 1 4   ? 49.134  11.203  20.885  1.00 22.20  ? 4    THR X CA  1 
ATOM   24   C C   . THR A 1 4   ? 49.043  11.958  19.563  1.00 21.79  ? 4    THR X C   1 
ATOM   25   O O   . THR A 1 4   ? 48.732  11.327  18.542  1.00 24.59  ? 4    THR X O   1 
ATOM   26   C CB  . THR A 1 4   ? 50.292  10.204  20.866  1.00 18.43  ? 4    THR X CB  1 
ATOM   27   O OG1 . THR A 1 4   ? 50.104  9.367   21.995  1.00 20.22  ? 4    THR X OG1 1 
ATOM   28   C CG2 . THR A 1 4   ? 51.631  10.884  20.957  1.00 18.09  ? 4    THR X CG2 1 
ATOM   29   N N   . LEU A 1 5   ? 49.289  13.273  19.626  1.00 20.82  ? 5    LEU X N   1 
ATOM   30   C CA  . LEU A 1 5   ? 49.207  14.167  18.483  1.00 23.58  ? 5    LEU X CA  1 
ATOM   31   C C   . LEU A 1 5   ? 50.622  14.560  18.066  1.00 24.81  ? 5    LEU X C   1 
ATOM   32   O O   . LEU A 1 5   ? 51.474  14.781  18.926  1.00 25.85  ? 5    LEU X O   1 
ATOM   33   C CB  . LEU A 1 5   ? 48.402  15.408  18.874  1.00 26.68  ? 5    LEU X CB  1 
ATOM   34   C CG  . LEU A 1 5   ? 47.005  15.210  19.470  1.00 29.11  ? 5    LEU X CG  1 
ATOM   35   C CD1 . LEU A 1 5   ? 46.481  16.499  20.022  1.00 30.92  ? 5    LEU X CD1 1 
ATOM   36   C CD2 . LEU A 1 5   ? 46.015  14.732  18.433  1.00 35.74  ? 5    LEU X CD2 1 
ATOM   37   N N   . TYR A 1 6   ? 50.847  14.634  16.750  1.00 25.42  ? 6    TYR X N   1 
ATOM   38   C CA  . TYR A 1 6   ? 52.153  14.855  16.162  1.00 26.64  ? 6    TYR X CA  1 
ATOM   39   C C   . TYR A 1 6   ? 52.098  16.088  15.270  1.00 29.29  ? 6    TYR X C   1 
ATOM   40   O O   . TYR A 1 6   ? 51.164  16.230  14.485  1.00 29.08  ? 6    TYR X O   1 
ATOM   41   C CB  . TYR A 1 6   ? 52.496  13.618  15.335  1.00 26.28  ? 6    TYR X CB  1 
ATOM   42   C CG  . TYR A 1 6   ? 52.791  12.376  16.168  1.00 28.64  ? 6    TYR X CG  1 
ATOM   43   C CD1 . TYR A 1 6   ? 54.039  12.157  16.747  1.00 27.33  ? 6    TYR X CD1 1 
ATOM   44   C CD2 . TYR A 1 6   ? 51.807  11.428  16.409  1.00 29.32  ? 6    TYR X CD2 1 
ATOM   45   C CE1 . TYR A 1 6   ? 54.302  11.032  17.519  1.00 26.56  ? 6    TYR X CE1 1 
ATOM   46   C CE2 . TYR A 1 6   ? 52.062  10.289  17.160  1.00 31.35  ? 6    TYR X CE2 1 
ATOM   47   C CZ  . TYR A 1 6   ? 53.311  10.091  17.725  1.00 29.65  ? 6    TYR X CZ  1 
ATOM   48   O OH  . TYR A 1 6   ? 53.531  8.961   18.458  1.00 28.96  ? 6    TYR X OH  1 
ATOM   49   N N   . GLU A 1 7   ? 53.129  16.944  15.342  1.00 30.95  ? 7    GLU X N   1 
ATOM   50   C CA  . GLU A 1 7   ? 53.180  18.159  14.529  1.00 28.57  ? 7    GLU X CA  1 
ATOM   51   C C   . GLU A 1 7   ? 53.303  17.857  13.044  1.00 26.14  ? 7    GLU X C   1 
ATOM   52   O O   . GLU A 1 7   ? 52.862  18.663  12.244  1.00 25.98  ? 7    GLU X O   1 
ATOM   53   C CB  . GLU A 1 7   ? 54.359  19.048  14.902  1.00 28.82  ? 7    GLU X CB  1 
ATOM   54   C CG  . GLU A 1 7   ? 54.088  19.864  16.136  1.00 32.00  ? 7    GLU X CG  1 
ATOM   55   C CD  . GLU A 1 7   ? 55.044  21.019  16.374  1.00 33.52  ? 7    GLU X CD  1 
ATOM   56   O OE1 . GLU A 1 7   ? 56.100  21.085  15.716  1.00 38.60  ? 7    GLU X OE1 1 
ATOM   57   O OE2 . GLU A 1 7   ? 54.718  21.838  17.222  1.00 34.24  ? 7    GLU X OE2 1 
ATOM   58   N N   . ASP A 1 8   ? 53.902  16.708  12.706  1.00 27.77  ? 8    ASP X N   1 
ATOM   59   C CA  . ASP A 1 8   ? 54.290  16.384  11.350  1.00 28.97  ? 8    ASP X CA  1 
ATOM   60   C C   . ASP A 1 8   ? 53.540  15.124  10.894  1.00 29.22  ? 8    ASP X C   1 
ATOM   61   O O   . ASP A 1 8   ? 52.943  14.429  11.698  1.00 28.75  ? 8    ASP X O   1 
ATOM   62   C CB  . ASP A 1 8   ? 55.822  16.342  11.288  1.00 29.91  ? 8    ASP X CB  1 
ATOM   63   C CG  . ASP A 1 8   ? 56.459  17.725  11.385  1.00 32.01  ? 8    ASP X CG  1 
ATOM   64   O OD1 . ASP A 1 8   ? 56.306  18.466  10.466  1.00 38.84  ? 8    ASP X OD1 1 
ATOM   65   O OD2 . ASP A 1 8   ? 57.045  18.077  12.411  1.00 34.46  ? 8    ASP X OD2 1 
ATOM   66   N N   . ARG A 1 9   ? 53.459  14.914  9.576   1.00 28.96  ? 9    ARG X N   1 
ATOM   67   C CA  . ARG A 1 9   ? 52.939  13.690  8.996   1.00 32.99  ? 9    ARG X CA  1 
ATOM   68   C C   . ARG A 1 9   ? 53.707  12.488  9.522   1.00 31.28  ? 9    ARG X C   1 
ATOM   69   O O   . ARG A 1 9   ? 54.866  12.607  9.902   1.00 27.54  ? 9    ARG X O   1 
ATOM   70   C CB  . ARG A 1 9   ? 53.190  13.596  7.482   1.00 40.83  ? 9    ARG X CB  1 
ATOM   71   C CG  . ARG A 1 9   ? 52.405  14.580  6.640   1.00 50.89  ? 9    ARG X CG  1 
ATOM   72   C CD  . ARG A 1 9   ? 52.503  14.350  5.142   1.00 60.45  ? 9    ARG X CD  1 
ATOM   73   N NE  . ARG A 1 9   ? 51.995  15.570  4.498   1.00 75.68  ? 9    ARG X NE  1 
ATOM   74   C CZ  . ARG A 1 9   ? 50.725  15.989  4.493   1.00 70.16  ? 9    ARG X CZ  1 
ATOM   75   N NH1 . ARG A 1 9   ? 49.730  15.141  4.676   1.00 71.79  ? 9    ARG X NH1 1 
ATOM   76   N NH2 . ARG A 1 9   ? 50.450  17.256  4.222   1.00 68.53  ? 9    ARG X NH2 1 
ATOM   77   N N   . GLY A 1 10  ? 53.056  11.326  9.462   1.00 26.47  ? 10   GLY X N   1 
ATOM   78   C CA  . GLY A 1 10  ? 53.729  10.059  9.632   1.00 27.15  ? 10   GLY X CA  1 
ATOM   79   C C   . GLY A 1 10  ? 54.281  9.911   11.040  1.00 27.53  ? 10   GLY X C   1 
ATOM   80   O O   . GLY A 1 10  ? 55.287  9.230   11.239  1.00 29.23  ? 10   GLY X O   1 
ATOM   81   N N   . PHE A 1 11  ? 53.588  10.517  12.013  1.00 25.80  ? 11   PHE X N   1 
ATOM   82   C CA  . PHE A 1 11  ? 53.904  10.316  13.418  1.00 24.02  ? 11   PHE X CA  1 
ATOM   83   C C   . PHE A 1 11  ? 55.325  10.804  13.646  1.00 25.99  ? 11   PHE X C   1 
ATOM   84   O O   . PHE A 1 11  ? 56.095  10.201  14.385  1.00 27.20  ? 11   PHE X O   1 
ATOM   85   C CB  . PHE A 1 11  ? 53.690  8.857   13.819  1.00 23.77  ? 11   PHE X CB  1 
ATOM   86   C CG  . PHE A 1 11  ? 52.468  8.248   13.171  1.00 23.49  ? 11   PHE X CG  1 
ATOM   87   C CD1 . PHE A 1 11  ? 51.195  8.578   13.601  1.00 23.71  ? 11   PHE X CD1 1 
ATOM   88   C CD2 . PHE A 1 11  ? 52.591  7.387   12.090  1.00 23.25  ? 11   PHE X CD2 1 
ATOM   89   C CE1 . PHE A 1 11  ? 50.073  8.026   13.000  1.00 22.47  ? 11   PHE X CE1 1 
ATOM   90   C CE2 . PHE A 1 11  ? 51.472  6.851   11.481  1.00 22.16  ? 11   PHE X CE2 1 
ATOM   91   C CZ  . PHE A 1 11  ? 50.215  7.169   11.936  1.00 22.37  ? 11   PHE X CZ  1 
ATOM   92   N N   . GLN A 1 12  ? 55.636  11.943  13.026  1.00 25.06  ? 12   GLN X N   1 
ATOM   93   C CA  A GLN A 1 12  ? 56.919  12.577  13.246  0.50 26.45  ? 12   GLN X CA  1 
ATOM   94   C CA  B GLN A 1 12  ? 56.917  12.605  13.185  0.50 22.23  ? 12   GLN X CA  1 
ATOM   95   C C   . GLN A 1 12  ? 56.676  13.947  13.871  1.00 23.11  ? 12   GLN X C   1 
ATOM   96   O O   . GLN A 1 12  ? 55.549  14.417  13.964  1.00 24.49  ? 12   GLN X O   1 
ATOM   97   C CB  A GLN A 1 12  ? 57.718  12.616  11.941  0.50 30.14  ? 12   GLN X CB  1 
ATOM   98   C CB  B GLN A 1 12  ? 57.597  12.771  11.820  0.50 19.73  ? 12   GLN X CB  1 
ATOM   99   C CG  A GLN A 1 12  ? 59.218  12.444  12.167  0.50 35.33  ? 12   GLN X CG  1 
ATOM   100  C CG  B GLN A 1 12  ? 58.129  11.464  11.231  0.50 17.64  ? 12   GLN X CG  1 
ATOM   101  C CD  A GLN A 1 12  ? 59.594  11.180  12.902  0.50 35.97  ? 12   GLN X CD  1 
ATOM   102  C CD  B GLN A 1 12  ? 59.598  11.225  11.503  0.50 17.22  ? 12   GLN X CD  1 
ATOM   103  O OE1 A GLN A 1 12  ? 59.401  11.039  14.111  0.50 36.02  ? 12   GLN X OE1 1 
ATOM   104  O OE1 B GLN A 1 12  ? 60.235  11.823  12.376  0.50 15.66  ? 12   GLN X OE1 1 
ATOM   105  N NE2 A GLN A 1 12  ? 60.168  10.249  12.161  0.50 36.30  ? 12   GLN X NE2 1 
ATOM   106  N NE2 B GLN A 1 12  ? 60.162  10.329  10.720  0.50 18.12  ? 12   GLN X NE2 1 
ATOM   107  N N   . GLY A 1 13  ? 57.737  14.543  14.379  1.00 21.76  ? 13   GLY X N   1 
ATOM   108  C CA  . GLY A 1 13  ? 57.664  15.877  14.907  1.00 22.67  ? 13   GLY X CA  1 
ATOM   109  C C   . GLY A 1 13  ? 57.490  15.856  16.412  1.00 26.13  ? 13   GLY X C   1 
ATOM   110  O O   . GLY A 1 13  ? 57.438  14.799  17.039  1.00 28.12  ? 13   GLY X O   1 
ATOM   111  N N   . ARG A 1 14  ? 57.446  17.069  16.951  1.00 27.49  ? 14   ARG X N   1 
ATOM   112  C CA  . ARG A 1 14  ? 57.057  17.327  18.313  1.00 31.76  ? 14   ARG X CA  1 
ATOM   113  C C   . ARG A 1 14  ? 55.690  16.665  18.495  1.00 30.74  ? 14   ARG X C   1 
ATOM   114  O O   . ARG A 1 14  ? 54.886  16.589  17.559  1.00 31.51  ? 14   ARG X O   1 
ATOM   115  C CB  . ARG A 1 14  ? 57.154  18.848  18.506  1.00 38.35  ? 14   ARG X CB  1 
ATOM   116  C CG  . ARG A 1 14  ? 56.806  19.345  19.900  1.00 48.74  ? 14   ARG X CG  1 
ATOM   117  C CD  . ARG A 1 14  ? 57.344  20.738  20.188  1.00 53.45  ? 14   ARG X CD  1 
ATOM   118  N NE  . ARG A 1 14  ? 56.541  21.772  19.561  1.00 57.26  ? 14   ARG X NE  1 
ATOM   119  C CZ  . ARG A 1 14  ? 55.796  22.672  20.196  1.00 56.19  ? 14   ARG X CZ  1 
ATOM   120  N NH1 . ARG A 1 14  ? 55.711  22.685  21.509  1.00 55.97  ? 14   ARG X NH1 1 
ATOM   121  N NH2 . ARG A 1 14  ? 55.104  23.559  19.504  1.00 66.56  ? 14   ARG X NH2 1 
ATOM   122  N N   . HIS A 1 15  ? 55.442  16.142  19.690  1.00 28.84  ? 15   HIS X N   1 
ATOM   123  C CA  . HIS A 1 15  ? 54.214  15.420  19.940  1.00 30.10  ? 15   HIS X CA  1 
ATOM   124  C C   . HIS A 1 15  ? 53.752  15.724  21.354  1.00 30.13  ? 15   HIS X C   1 
ATOM   125  O O   . HIS A 1 15  ? 54.510  16.216  22.175  1.00 25.52  ? 15   HIS X O   1 
ATOM   126  C CB  . HIS A 1 15  ? 54.409  13.920  19.675  1.00 33.43  ? 15   HIS X CB  1 
ATOM   127  C CG  . HIS A 1 15  ? 55.429  13.283  20.541  1.00 35.43  ? 15   HIS X CG  1 
ATOM   128  N ND1 . HIS A 1 15  ? 56.752  13.151  20.160  1.00 37.11  ? 15   HIS X ND1 1 
ATOM   129  C CD2 . HIS A 1 15  ? 55.330  12.822  21.806  1.00 40.08  ? 15   HIS X CD2 1 
ATOM   130  C CE1 . HIS A 1 15  ? 57.419  12.597  21.166  1.00 37.28  ? 15   HIS X CE1 1 
ATOM   131  N NE2 . HIS A 1 15  ? 56.574  12.390  22.177  1.00 39.56  ? 15   HIS X NE2 1 
ATOM   132  N N   . TYR A 1 16  ? 52.485  15.431  21.602  1.00 28.20  ? 16   TYR X N   1 
ATOM   133  C CA  . TYR A 1 16  ? 51.861  15.732  22.870  1.00 27.18  ? 16   TYR X CA  1 
ATOM   134  C C   . TYR A 1 16  ? 50.828  14.647  23.118  1.00 26.29  ? 16   TYR X C   1 
ATOM   135  O O   . TYR A 1 16  ? 50.243  14.134  22.173  1.00 27.90  ? 16   TYR X O   1 
ATOM   136  C CB  . TYR A 1 16  ? 51.225  17.122  22.824  1.00 28.49  ? 16   TYR X CB  1 
ATOM   137  C CG  . TYR A 1 16  ? 50.753  17.549  24.202  1.00 29.30  ? 16   TYR X CG  1 
ATOM   138  C CD1 . TYR A 1 16  ? 51.682  17.816  25.190  1.00 29.42  ? 16   TYR X CD1 1 
ATOM   139  C CD2 . TYR A 1 16  ? 49.410  17.628  24.530  1.00 30.16  ? 16   TYR X CD2 1 
ATOM   140  C CE1 . TYR A 1 16  ? 51.306  18.202  26.458  1.00 32.42  ? 16   TYR X CE1 1 
ATOM   141  C CE2 . TYR A 1 16  ? 49.014  18.018  25.798  1.00 32.64  ? 16   TYR X CE2 1 
ATOM   142  C CZ  . TYR A 1 16  ? 49.966  18.301  26.770  1.00 34.73  ? 16   TYR X CZ  1 
ATOM   143  O OH  . TYR A 1 16  ? 49.665  18.703  28.043  1.00 32.88  ? 16   TYR X OH  1 
ATOM   144  N N   . GLU A 1 17  ? 50.673  14.265  24.377  1.00 28.18  ? 17   GLU X N   1 
ATOM   145  C CA  . GLU A 1 17  ? 49.901  13.098  24.758  1.00 30.66  ? 17   GLU X CA  1 
ATOM   146  C C   . GLU A 1 17  ? 48.784  13.597  25.664  1.00 29.92  ? 17   GLU X C   1 
ATOM   147  O O   . GLU A 1 17  ? 49.027  14.435  26.523  1.00 33.69  ? 17   GLU X O   1 
ATOM   148  C CB  . GLU A 1 17  ? 50.815  12.077  25.444  1.00 40.20  ? 17   GLU X CB  1 
ATOM   149  C CG  . GLU A 1 17  ? 50.112  10.790  25.831  1.00 50.79  ? 17   GLU X CG  1 
ATOM   150  C CD  . GLU A 1 17  ? 50.905  9.762   26.633  1.00 55.98  ? 17   GLU X CD  1 
ATOM   151  O OE1 . GLU A 1 17  ? 51.818  9.141   26.082  1.00 55.00  ? 17   GLU X OE1 1 
ATOM   152  O OE2 . GLU A 1 17  ? 50.574  9.566   27.814  1.00 71.09  ? 17   GLU X OE2 1 
ATOM   153  N N   . CYS A 1 18  ? 47.546  13.184  25.387  1.00 28.67  ? 18   CYS X N   1 
ATOM   154  C CA  . CYS A 1 18  ? 46.415  13.598  26.189  1.00 27.41  ? 18   CYS X CA  1 
ATOM   155  C C   . CYS A 1 18  ? 45.677  12.360  26.691  1.00 28.02  ? 18   CYS X C   1 
ATOM   156  O O   . CYS A 1 18  ? 45.539  11.377  25.945  1.00 26.24  ? 18   CYS X O   1 
ATOM   157  C CB  . CYS A 1 18  ? 45.427  14.453  25.404  1.00 29.19  ? 18   CYS X CB  1 
ATOM   158  S SG  . CYS A 1 18  ? 46.156  15.906  24.631  1.00 33.25  ? 18   CYS X SG  1 
ATOM   159  N N   A SER A 1 19  ? 45.246  12.447  27.958  0.50 28.44  ? 19   SER X N   1 
ATOM   160  N N   B SER A 1 19  ? 45.223  12.433  27.950  0.50 27.72  ? 19   SER X N   1 
ATOM   161  C CA  A SER A 1 19  ? 44.430  11.447  28.626  0.50 31.64  ? 19   SER X CA  1 
ATOM   162  C CA  B SER A 1 19  ? 44.383  11.423  28.577  0.50 30.35  ? 19   SER X CA  1 
ATOM   163  C C   A SER A 1 19  ? 43.167  12.086  29.203  0.50 31.10  ? 19   SER X C   1 
ATOM   164  C C   B SER A 1 19  ? 43.003  11.990  28.907  0.50 30.29  ? 19   SER X C   1 
ATOM   165  O O   A SER A 1 19  ? 42.524  11.508  30.066  0.50 31.96  ? 19   SER X O   1 
ATOM   166  O O   B SER A 1 19  ? 42.086  11.252  29.239  0.50 30.07  ? 19   SER X O   1 
ATOM   167  C CB  A SER A 1 19  ? 45.219  10.756  29.708  0.50 33.19  ? 19   SER X CB  1 
ATOM   168  C CB  B SER A 1 19  ? 45.037  10.889  29.813  0.50 30.73  ? 19   SER X CB  1 
ATOM   169  O OG  A SER A 1 19  ? 46.431  10.217  29.191  0.50 36.80  ? 19   SER X OG  1 
ATOM   170  O OG  B SER A 1 19  ? 45.641  11.944  30.537  0.50 33.48  ? 19   SER X OG  1 
ATOM   171  N N   . SER A 1 20  ? 42.847  13.304  28.760  1.00 32.87  ? 20   SER X N   1 
ATOM   172  C CA  . SER A 1 20  ? 41.625  13.988  29.137  1.00 34.58  ? 20   SER X CA  1 
ATOM   173  C C   . SER A 1 20  ? 41.407  15.107  28.135  1.00 33.67  ? 20   SER X C   1 
ATOM   174  O O   . SER A 1 20  ? 42.238  15.326  27.257  1.00 31.82  ? 20   SER X O   1 
ATOM   175  C CB  . SER A 1 20  ? 41.723  14.544  30.534  1.00 37.04  ? 20   SER X CB  1 
ATOM   176  O OG  . SER A 1 20  ? 42.796  15.478  30.610  1.00 42.63  ? 20   SER X OG  1 
ATOM   177  N N   . ASP A 1 21  ? 40.281  15.796  28.313  1.00 34.60  ? 21   ASP X N   1 
ATOM   178  C CA  . ASP A 1 21  ? 39.943  17.011  27.598  1.00 32.78  ? 21   ASP X CA  1 
ATOM   179  C C   . ASP A 1 21  ? 41.078  18.024  27.732  1.00 30.32  ? 21   ASP X C   1 
ATOM   180  O O   . ASP A 1 21  ? 41.592  18.225  28.827  1.00 31.43  ? 21   ASP X O   1 
ATOM   181  C CB  . ASP A 1 21  ? 38.653  17.589  28.187  1.00 33.73  ? 21   ASP X CB  1 
ATOM   182  C CG  . ASP A 1 21  ? 37.426  16.744  27.886  1.00 36.89  ? 21   ASP X CG  1 
ATOM   183  O OD1 . ASP A 1 21  ? 37.584  15.696  27.233  1.00 37.02  ? 21   ASP X OD1 1 
ATOM   184  O OD2 . ASP A 1 21  ? 36.316  17.178  28.257  1.00 37.41  ? 21   ASP X OD2 1 
ATOM   185  N N   A HIS A 1 22  ? 41.475  18.650  26.619  0.50 28.27  ? 22   HIS X N   1 
ATOM   186  N N   B HIS A 1 22  ? 41.424  18.678  26.618  0.50 29.03  ? 22   HIS X N   1 
ATOM   187  C CA  A HIS A 1 22  ? 42.425  19.751  26.674  0.50 26.89  ? 22   HIS X CA  1 
ATOM   188  C CA  B HIS A 1 22  ? 42.433  19.727  26.606  0.50 28.17  ? 22   HIS X CA  1 
ATOM   189  C C   A HIS A 1 22  ? 41.870  20.922  25.872  0.50 24.91  ? 22   HIS X C   1 
ATOM   190  C C   B HIS A 1 22  ? 41.877  20.931  25.852  0.50 25.55  ? 22   HIS X C   1 
ATOM   191  O O   A HIS A 1 22  ? 41.807  20.875  24.647  0.50 26.43  ? 22   HIS X O   1 
ATOM   192  O O   B HIS A 1 22  ? 41.817  20.920  24.626  0.50 26.88  ? 22   HIS X O   1 
ATOM   193  C CB  A HIS A 1 22  ? 43.828  19.337  26.197  0.50 27.44  ? 22   HIS X CB  1 
ATOM   194  C CB  B HIS A 1 22  ? 43.755  19.196  26.019  0.50 29.91  ? 22   HIS X CB  1 
ATOM   195  C CG  A HIS A 1 22  ? 44.922  20.126  26.849  0.50 27.59  ? 22   HIS X CG  1 
ATOM   196  C CG  B HIS A 1 22  ? 44.587  18.432  26.999  0.50 30.69  ? 22   HIS X CG  1 
ATOM   197  N ND1 A HIS A 1 22  ? 44.841  21.487  27.100  0.50 26.66  ? 22   HIS X ND1 1 
ATOM   198  N ND1 B HIS A 1 22  ? 44.104  17.339  27.689  0.50 35.77  ? 22   HIS X ND1 1 
ATOM   199  C CD2 A HIS A 1 22  ? 46.091  19.717  27.359  0.50 26.57  ? 22   HIS X CD2 1 
ATOM   200  C CD2 B HIS A 1 22  ? 45.825  18.626  27.437  0.50 30.34  ? 22   HIS X CD2 1 
ATOM   201  C CE1 A HIS A 1 22  ? 45.943  21.875  27.717  0.50 28.19  ? 22   HIS X CE1 1 
ATOM   202  C CE1 B HIS A 1 22  ? 45.036  16.884  28.506  0.50 33.61  ? 22   HIS X CE1 1 
ATOM   203  N NE2 A HIS A 1 22  ? 46.724  20.817  27.877  0.50 27.24  ? 22   HIS X NE2 1 
ATOM   204  N NE2 B HIS A 1 22  ? 46.093  17.651  28.365  0.50 33.54  ? 22   HIS X NE2 1 
ATOM   205  N N   . PRO A 1 23  ? 41.445  22.014  26.534  1.00 24.09  ? 23   PRO X N   1 
ATOM   206  C CA  . PRO A 1 23  ? 40.881  23.156  25.821  1.00 24.59  ? 23   PRO X CA  1 
ATOM   207  C C   . PRO A 1 23  ? 41.884  24.084  25.132  1.00 24.48  ? 23   PRO X C   1 
ATOM   208  O O   . PRO A 1 23  ? 41.478  24.995  24.413  1.00 22.14  ? 23   PRO X O   1 
ATOM   209  C CB  . PRO A 1 23  ? 40.153  23.870  26.971  1.00 25.04  ? 23   PRO X CB  1 
ATOM   210  C CG  . PRO A 1 23  ? 41.026  23.620  28.187  1.00 25.66  ? 23   PRO X CG  1 
ATOM   211  C CD  . PRO A 1 23  ? 41.469  22.190  27.993  1.00 25.13  ? 23   PRO X CD  1 
ATOM   212  N N   . ASN A 1 24  ? 43.189  23.849  25.337  1.00 24.78  ? 24   ASN X N   1 
ATOM   213  C CA  . ASN A 1 24  ? 44.202  24.732  24.782  1.00 24.88  ? 24   ASN X CA  1 
ATOM   214  C C   . ASN A 1 24  ? 45.481  23.957  24.502  1.00 26.09  ? 24   ASN X C   1 
ATOM   215  O O   . ASN A 1 24  ? 46.301  23.755  25.390  1.00 28.16  ? 24   ASN X O   1 
ATOM   216  C CB  . ASN A 1 24  ? 44.485  25.880  25.739  1.00 23.52  ? 24   ASN X CB  1 
ATOM   217  C CG  . ASN A 1 24  ? 45.411  26.915  25.156  1.00 25.41  ? 24   ASN X CG  1 
ATOM   218  O OD1 . ASN A 1 24  ? 45.586  26.966  23.943  1.00 22.42  ? 24   ASN X OD1 1 
ATOM   219  N ND2 . ASN A 1 24  ? 45.987  27.734  26.029  1.00 24.98  ? 24   ASN X ND2 1 
ATOM   220  N N   . LEU A 1 25  ? 45.671  23.558  23.245  1.00 28.51  ? 25   LEU X N   1 
ATOM   221  C CA  . LEU A 1 25  ? 46.865  22.823  22.868  1.00 29.45  ? 25   LEU X CA  1 
ATOM   222  C C   . LEU A 1 25  ? 47.952  23.783  22.378  1.00 28.65  ? 25   LEU X C   1 
ATOM   223  O O   . LEU A 1 25  ? 49.024  23.333  22.000  1.00 31.03  ? 25   LEU X O   1 
ATOM   224  C CB  . LEU A 1 25  ? 46.501  21.787  21.800  1.00 28.16  ? 25   LEU X CB  1 
ATOM   225  C CG  . LEU A 1 25  ? 45.639  20.624  22.300  1.00 31.85  ? 25   LEU X CG  1 
ATOM   226  C CD1 . LEU A 1 25  ? 45.223  19.729  21.145  1.00 30.49  ? 25   LEU X CD1 1 
ATOM   227  C CD2 . LEU A 1 25  ? 46.357  19.795  23.365  1.00 31.43  ? 25   LEU X CD2 1 
ATOM   228  N N   . GLN A 1 26  ? 47.699  25.092  22.400  1.00 27.31  ? 26   GLN X N   1 
ATOM   229  C CA  . GLN A 1 26  ? 48.546  26.010  21.648  1.00 31.09  ? 26   GLN X CA  1 
ATOM   230  C C   . GLN A 1 26  ? 49.957  26.071  22.222  1.00 31.94  ? 26   GLN X C   1 
ATOM   231  O O   . GLN A 1 26  ? 50.922  26.143  21.483  1.00 34.18  ? 26   GLN X O   1 
ATOM   232  C CB  . GLN A 1 26  ? 47.935  27.404  21.625  1.00 28.17  ? 26   GLN X CB  1 
ATOM   233  C CG  . GLN A 1 26  ? 46.591  27.390  20.934  1.00 28.29  ? 26   GLN X CG  1 
ATOM   234  C CD  . GLN A 1 26  ? 45.904  28.729  20.888  1.00 26.78  ? 26   GLN X CD  1 
ATOM   235  O OE1 . GLN A 1 26  ? 45.679  29.263  19.817  1.00 31.07  ? 26   GLN X OE1 1 
ATOM   236  N NE2 . GLN A 1 26  ? 45.484  29.238  22.030  1.00 27.10  ? 26   GLN X NE2 1 
ATOM   237  N N   . PRO A 1 27  ? 50.145  26.032  23.554  1.00 33.89  ? 27   PRO X N   1 
ATOM   238  C CA  . PRO A 1 27  ? 51.491  26.053  24.097  1.00 33.08  ? 27   PRO X CA  1 
ATOM   239  C C   . PRO A 1 27  ? 52.314  24.822  23.737  1.00 31.83  ? 27   PRO X C   1 
ATOM   240  O O   . PRO A 1 27  ? 53.519  24.881  23.858  1.00 38.06  ? 27   PRO X O   1 
ATOM   241  C CB  . PRO A 1 27  ? 51.278  26.137  25.624  1.00 34.28  ? 27   PRO X CB  1 
ATOM   242  C CG  . PRO A 1 27  ? 49.844  26.564  25.802  1.00 34.31  ? 27   PRO X CG  1 
ATOM   243  C CD  . PRO A 1 27  ? 49.111  25.995  24.601  1.00 33.54  ? 27   PRO X CD  1 
ATOM   244  N N   . TYR A 1 28  ? 51.687  23.736  23.266  1.00 32.46  ? 28   TYR X N   1 
ATOM   245  C CA  . TYR A 1 28  ? 52.321  22.421  23.205  1.00 33.06  ? 28   TYR X CA  1 
ATOM   246  C C   . TYR A 1 28  ? 52.484  21.913  21.772  1.00 33.72  ? 28   TYR X C   1 
ATOM   247  O O   . TYR A 1 28  ? 53.424  21.182  21.477  1.00 33.96  ? 28   TYR X O   1 
ATOM   248  C CB  . TYR A 1 28  ? 51.474  21.416  23.982  1.00 32.28  ? 28   TYR X CB  1 
ATOM   249  C CG  . TYR A 1 28  ? 51.318  21.821  25.434  1.00 34.07  ? 28   TYR X CG  1 
ATOM   250  C CD1 . TYR A 1 28  ? 52.412  21.801  26.286  1.00 34.22  ? 28   TYR X CD1 1 
ATOM   251  C CD2 . TYR A 1 28  ? 50.093  22.244  25.931  1.00 35.52  ? 28   TYR X CD2 1 
ATOM   252  C CE1 . TYR A 1 28  ? 52.291  22.189  27.608  1.00 35.92  ? 28   TYR X CE1 1 
ATOM   253  C CE2 . TYR A 1 28  ? 49.959  22.638  27.248  1.00 37.21  ? 28   TYR X CE2 1 
ATOM   254  C CZ  . TYR A 1 28  ? 51.058  22.602  28.085  1.00 39.53  ? 28   TYR X CZ  1 
ATOM   255  O OH  . TYR A 1 28  ? 50.939  23.005  29.378  1.00 41.00  ? 28   TYR X OH  1 
ATOM   256  N N   . LEU A 1 29  ? 51.525  22.237  20.906  1.00 30.87  ? 29   LEU X N   1 
ATOM   257  C CA  . LEU A 1 29  ? 51.587  21.885  19.503  1.00 30.94  ? 29   LEU X CA  1 
ATOM   258  C C   . LEU A 1 29  ? 51.305  23.152  18.727  1.00 29.07  ? 29   LEU X C   1 
ATOM   259  O O   . LEU A 1 29  ? 50.347  23.847  19.041  1.00 32.93  ? 29   LEU X O   1 
ATOM   260  C CB  . LEU A 1 29  ? 50.467  20.907  19.143  1.00 35.13  ? 29   LEU X CB  1 
ATOM   261  C CG  . LEU A 1 29  ? 50.579  19.473  19.614  1.00 37.76  ? 29   LEU X CG  1 
ATOM   262  C CD1 . LEU A 1 29  ? 49.307  18.730  19.242  1.00 42.45  ? 29   LEU X CD1 1 
ATOM   263  C CD2 . LEU A 1 29  ? 51.785  18.795  19.001  1.00 40.02  ? 29   LEU X CD2 1 
ATOM   264  N N   . SER A 1 30  ? 52.088  23.406  17.698  1.00 27.93  ? 30   SER X N   1 
ATOM   265  C CA  . SER A 1 30  ? 51.838  24.545  16.849  1.00 31.99  ? 30   SER X CA  1 
ATOM   266  C C   . SER A 1 30  ? 50.994  24.108  15.670  1.00 31.92  ? 30   SER X C   1 
ATOM   267  O O   . SER A 1 30  ? 50.498  24.942  14.914  1.00 32.44  ? 30   SER X O   1 
ATOM   268  C CB  . SER A 1 30  ? 53.117  25.136  16.393  1.00 34.01  ? 30   SER X CB  1 
ATOM   269  O OG  . SER A 1 30  ? 53.914  24.107  15.872  1.00 40.34  ? 30   SER X OG  1 
ATOM   270  N N   . ARG A 1 31  ? 50.866  22.791  15.498  1.00 35.81  ? 31   ARG X N   1 
ATOM   271  C CA  . ARG A 1 31  ? 50.041  22.252  14.429  1.00 35.02  ? 31   ARG X CA  1 
ATOM   272  C C   . ARG A 1 31  ? 49.929  20.755  14.654  1.00 30.06  ? 31   ARG X C   1 
ATOM   273  O O   . ARG A 1 31  ? 50.568  20.219  15.545  1.00 30.95  ? 31   ARG X O   1 
ATOM   274  C CB  . ARG A 1 31  ? 50.603  22.619  13.047  1.00 37.00  ? 31   ARG X CB  1 
ATOM   275  C CG  . ARG A 1 31  ? 52.050  22.219  12.843  1.00 43.41  ? 31   ARG X CG  1 
ATOM   276  C CD  . ARG A 1 31  ? 52.549  22.612  11.472  1.00 49.78  ? 31   ARG X CD  1 
ATOM   277  N NE  . ARG A 1 31  ? 53.705  21.785  11.135  1.00 62.37  ? 31   ARG X NE  1 
ATOM   278  C CZ  . ARG A 1 31  ? 54.929  21.907  11.659  1.00 67.69  ? 31   ARG X CZ  1 
ATOM   279  N NH1 . ARG A 1 31  ? 55.296  23.024  12.274  1.00 61.60  ? 31   ARG X NH1 1 
ATOM   280  N NH2 . ARG A 1 31  ? 55.802  20.920  11.513  1.00 59.66  ? 31   ARG X NH2 1 
ATOM   281  N N   . CYS A 1 32  ? 49.115  20.098  13.830  1.00 29.08  ? 32   CYS X N   1 
ATOM   282  C CA  . CYS A 1 32  ? 48.873  18.687  14.003  1.00 27.07  ? 32   CYS X CA  1 
ATOM   283  C C   . CYS A 1 32  ? 48.590  18.028  12.666  1.00 25.30  ? 32   CYS X C   1 
ATOM   284  O O   . CYS A 1 32  ? 47.584  18.319  12.042  1.00 24.39  ? 32   CYS X O   1 
ATOM   285  C CB  . CYS A 1 32  ? 47.701  18.476  14.939  1.00 29.10  ? 32   CYS X CB  1 
ATOM   286  S SG  . CYS A 1 32  ? 47.441  16.727  15.260  1.00 29.54  ? 32   CYS X SG  1 
ATOM   287  N N   . ASN A 1 33  ? 49.485  17.124  12.269  1.00 24.87  ? 33   ASN X N   1 
ATOM   288  C CA  . ASN A 1 33  ? 49.423  16.487  10.967  1.00 25.63  ? 33   ASN X CA  1 
ATOM   289  C C   . ASN A 1 33  ? 49.271  14.967  11.064  1.00 25.81  ? 33   ASN X C   1 
ATOM   290  O O   . ASN A 1 33  ? 49.070  14.300  10.056  1.00 29.12  ? 33   ASN X O   1 
ATOM   291  C CB  . ASN A 1 33  ? 50.655  16.874  10.167  1.00 27.94  ? 33   ASN X CB  1 
ATOM   292  C CG  . ASN A 1 33  ? 50.492  18.225  9.520   1.00 29.01  ? 33   ASN X CG  1 
ATOM   293  O OD1 . ASN A 1 33  ? 49.870  18.337  8.465   1.00 27.60  ? 33   ASN X OD1 1 
ATOM   294  N ND2 . ASN A 1 33  ? 51.035  19.243  10.161  1.00 28.68  ? 33   ASN X ND2 1 
ATOM   295  N N   . SER A 1 34  ? 49.320  14.410  12.277  1.00 24.75  ? 34   SER X N   1 
ATOM   296  C CA  . SER A 1 34  ? 49.092  12.992  12.504  1.00 23.89  ? 34   SER X CA  1 
ATOM   297  C C   . SER A 1 34  ? 48.778  12.772  13.974  1.00 24.32  ? 34   SER X C   1 
ATOM   298  O O   . SER A 1 34  ? 49.074  13.608  14.845  1.00 23.78  ? 34   SER X O   1 
ATOM   299  C CB  . SER A 1 34  ? 50.269  12.126  12.047  1.00 25.12  ? 34   SER X CB  1 
ATOM   300  O OG  . SER A 1 34  ? 51.457  12.470  12.731  1.00 24.11  ? 34   SER X OG  1 
ATOM   301  N N   . ALA A 1 35  ? 48.151  11.631  14.237  1.00 26.12  ? 35   ALA X N   1 
ATOM   302  C CA  . ALA A 1 35  ? 47.689  11.326  15.583  1.00 26.43  ? 35   ALA X CA  1 
ATOM   303  C C   . ALA A 1 35  ? 47.500  9.825   15.724  1.00 24.73  ? 35   ALA X C   1 
ATOM   304  O O   . ALA A 1 35  ? 47.167  9.145   14.763  1.00 30.68  ? 35   ALA X O   1 
ATOM   305  C CB  . ALA A 1 35  ? 46.397  12.044  15.856  1.00 29.47  ? 35   ALA X CB  1 
ATOM   306  N N   . SER A 1 36  ? 47.732  9.328   16.933  1.00 25.06  ? 36   SER X N   1 
ATOM   307  C CA  . SER A 1 36  ? 47.504  7.934   17.233  1.00 24.17  ? 36   SER X CA  1 
ATOM   308  C C   . SER A 1 36  ? 46.565  7.882   18.418  1.00 24.61  ? 36   SER X C   1 
ATOM   309  O O   . SER A 1 36  ? 46.880  8.430   19.474  1.00 28.51  ? 36   SER X O   1 
ATOM   310  C CB  . SER A 1 36  ? 48.797  7.196   17.500  1.00 22.04  ? 36   SER X CB  1 
ATOM   311  O OG  . SER A 1 36  ? 49.584  7.087   16.317  1.00 23.09  ? 36   SER X OG  1 
ATOM   312  N N   . VAL A 1 37  ? 45.422  7.227   18.205  1.00 26.72  ? 37   VAL X N   1 
ATOM   313  C CA  . VAL A 1 37  ? 44.442  6.972   19.245  1.00 25.79  ? 37   VAL X CA  1 
ATOM   314  C C   . VAL A 1 37  ? 44.661  5.562   19.749  1.00 25.25  ? 37   VAL X C   1 
ATOM   315  O O   . VAL A 1 37  ? 44.374  4.592   19.058  1.00 24.05  ? 37   VAL X O   1 
ATOM   316  C CB  . VAL A 1 37  ? 43.002  7.151   18.742  1.00 28.07  ? 37   VAL X CB  1 
ATOM   317  C CG1 . VAL A 1 37  ? 41.969  6.953   19.854  1.00 25.35  ? 37   VAL X CG1 1 
ATOM   318  C CG2 . VAL A 1 37  ? 42.823  8.500   18.060  1.00 30.49  ? 37   VAL X CG2 1 
ATOM   319  N N   . ASP A 1 38  ? 45.179  5.502   20.971  1.00 29.44  ? 38   ASP X N   1 
ATOM   320  C CA  . ASP A 1 38  ? 45.375  4.269   21.697  1.00 29.33  ? 38   ASP X CA  1 
ATOM   321  C C   . ASP A 1 38  ? 44.032  3.772   22.201  1.00 29.21  ? 38   ASP X C   1 
ATOM   322  O O   . ASP A 1 38  ? 43.690  2.624   21.988  1.00 31.92  ? 38   ASP X O   1 
ATOM   323  C CB  . ASP A 1 38  ? 46.285  4.487   22.894  1.00 34.29  ? 38   ASP X CB  1 
ATOM   324  C CG  . ASP A 1 38  ? 46.365  3.249   23.757  1.00 35.71  ? 38   ASP X CG  1 
ATOM   325  O OD1 . ASP A 1 38  ? 47.028  2.280   23.309  1.00 39.09  ? 38   ASP X OD1 1 
ATOM   326  O OD2 . ASP A 1 38  ? 45.720  3.251   24.815  1.00 34.44  ? 38   ASP X OD2 1 
ATOM   327  N N   . SER A 1 39  ? 43.242  4.667   22.803  1.00 31.35  ? 39   SER X N   1 
ATOM   328  C CA  . SER A 1 39  ? 41.937  4.282   23.322  1.00 30.68  ? 39   SER X CA  1 
ATOM   329  C C   . SER A 1 39  ? 41.018  5.501   23.421  1.00 33.59  ? 39   SER X C   1 
ATOM   330  O O   . SER A 1 39  ? 41.486  6.641   23.482  1.00 36.14  ? 39   SER X O   1 
ATOM   331  C CB  . SER A 1 39  ? 42.092  3.623   24.653  1.00 26.79  ? 39   SER X CB  1 
ATOM   332  O OG  . SER A 1 39  ? 42.895  4.439   25.492  1.00 26.71  ? 39   SER X OG  1 
ATOM   333  N N   . GLY A 1 40  ? 39.701  5.238   23.459  1.00 30.63  ? 40   GLY X N   1 
ATOM   334  C CA  . GLY A 1 40  ? 38.688  6.267   23.596  1.00 27.61  ? 40   GLY X CA  1 
ATOM   335  C C   . GLY A 1 40  ? 38.338  6.900   22.255  1.00 27.95  ? 40   GLY X C   1 
ATOM   336  O O   . GLY A 1 40  ? 38.977  6.624   21.230  1.00 26.74  ? 40   GLY X O   1 
ATOM   337  N N   . CYS A 1 41  ? 37.275  7.719   22.301  1.00 27.80  ? 41   CYS X N   1 
ATOM   338  C CA  . CYS A 1 41  ? 36.765  8.432   21.144  1.00 28.79  ? 41   CYS X CA  1 
ATOM   339  C C   . CYS A 1 41  ? 37.014  9.917   21.353  1.00 26.65  ? 41   CYS X C   1 
ATOM   340  O O   . CYS A 1 41  ? 36.745  10.443  22.433  1.00 28.49  ? 41   CYS X O   1 
ATOM   341  C CB  . CYS A 1 41  ? 35.277  8.162   20.994  1.00 33.18  ? 41   CYS X CB  1 
ATOM   342  S SG  . CYS A 1 41  ? 34.924  6.540   20.269  1.00 35.18  ? 41   CYS X SG  1 
ATOM   343  N N   . TRP A 1 42  ? 37.589  10.565  20.348  1.00 26.59  ? 42   TRP X N   1 
ATOM   344  C CA  . TRP A 1 42  ? 38.082  11.921  20.517  1.00 27.33  ? 42   TRP X CA  1 
ATOM   345  C C   . TRP A 1 42  ? 37.448  12.862  19.506  1.00 26.05  ? 42   TRP X C   1 
ATOM   346  O O   . TRP A 1 42  ? 37.231  12.483  18.353  1.00 26.01  ? 42   TRP X O   1 
ATOM   347  C CB  . TRP A 1 42  ? 39.609  11.947  20.376  1.00 28.83  ? 42   TRP X CB  1 
ATOM   348  C CG  . TRP A 1 42  ? 40.324  11.244  21.505  1.00 27.28  ? 42   TRP X CG  1 
ATOM   349  C CD1 . TRP A 1 42  ? 40.598  9.912   21.589  1.00 26.06  ? 42   TRP X CD1 1 
ATOM   350  C CD2 . TRP A 1 42  ? 40.822  11.840  22.722  1.00 24.87  ? 42   TRP X CD2 1 
ATOM   351  N NE1 . TRP A 1 42  ? 41.271  9.641   22.745  1.00 27.20  ? 42   TRP X NE1 1 
ATOM   352  C CE2 . TRP A 1 42  ? 41.408  10.795  23.473  1.00 25.34  ? 42   TRP X CE2 1 
ATOM   353  C CE3 . TRP A 1 42  ? 40.823  13.139  23.250  1.00 24.37  ? 42   TRP X CE3 1 
ATOM   354  C CZ2 . TRP A 1 42  ? 41.979  11.003  24.730  1.00 24.84  ? 42   TRP X CZ2 1 
ATOM   355  C CZ3 . TRP A 1 42  ? 41.387  13.338  24.493  1.00 26.00  ? 42   TRP X CZ3 1 
ATOM   356  C CH2 . TRP A 1 42  ? 41.961  12.286  25.221  1.00 25.26  ? 42   TRP X CH2 1 
ATOM   357  N N   . MET A 1 43  ? 37.205  14.102  19.953  1.00 24.93  ? 43   MET X N   1 
ATOM   358  C CA  . MET A 1 43  ? 36.870  15.172  19.033  1.00 25.21  ? 43   MET X CA  1 
ATOM   359  C C   . MET A 1 43  ? 38.019  16.180  19.064  1.00 26.21  ? 43   MET X C   1 
ATOM   360  O O   . MET A 1 43  ? 38.388  16.659  20.144  1.00 23.88  ? 43   MET X O   1 
ATOM   361  C CB  . MET A 1 43  ? 35.537  15.842  19.396  1.00 24.47  ? 43   MET X CB  1 
ATOM   362  C CG  . MET A 1 43  ? 34.710  16.266  18.198  1.00 25.06  ? 43   MET X CG  1 
ATOM   363  S SD  . MET A 1 43  ? 33.890  14.901  17.351  1.00 26.95  ? 43   MET X SD  1 
ATOM   364  C CE  . MET A 1 43  ? 33.313  15.708  15.860  1.00 24.59  ? 43   MET X CE  1 
ATOM   365  N N   . LEU A 1 44  ? 38.619  16.394  17.883  1.00 24.08  ? 44   LEU X N   1 
ATOM   366  C CA  . LEU A 1 44  ? 39.590  17.447  17.676  1.00 29.32  ? 44   LEU X CA  1 
ATOM   367  C C   . LEU A 1 44  ? 38.861  18.678  17.152  1.00 30.02  ? 44   LEU X C   1 
ATOM   368  O O   . LEU A 1 44  ? 37.912  18.535  16.375  1.00 26.19  ? 44   LEU X O   1 
ATOM   369  C CB  . LEU A 1 44  ? 40.635  17.052  16.630  1.00 29.43  ? 44   LEU X CB  1 
ATOM   370  C CG  . LEU A 1 44  ? 41.338  15.728  16.852  1.00 33.08  ? 44   LEU X CG  1 
ATOM   371  C CD1 . LEU A 1 44  ? 42.509  15.613  15.881  1.00 30.47  ? 44   LEU X CD1 1 
ATOM   372  C CD2 . LEU A 1 44  ? 41.756  15.566  18.312  1.00 31.02  ? 44   LEU X CD2 1 
ATOM   373  N N   . TYR A 1 45  ? 39.396  19.850  17.547  1.00 26.92  ? 45   TYR X N   1 
ATOM   374  C CA  . TYR A 1 45  ? 38.796  21.140  17.275  1.00 27.42  ? 45   TYR X CA  1 
ATOM   375  C C   . TYR A 1 45  ? 39.861  21.991  16.600  1.00 26.33  ? 45   TYR X C   1 
ATOM   376  O O   . TYR A 1 45  ? 41.004  21.991  17.032  1.00 26.37  ? 45   TYR X O   1 
ATOM   377  C CB  . TYR A 1 45  ? 38.281  21.753  18.584  1.00 24.24  ? 45   TYR X CB  1 
ATOM   378  C CG  . TYR A 1 45  ? 37.097  21.010  19.160  1.00 26.29  ? 45   TYR X CG  1 
ATOM   379  C CD1 . TYR A 1 45  ? 35.803  21.293  18.734  1.00 29.35  ? 45   TYR X CD1 1 
ATOM   380  C CD2 . TYR A 1 45  ? 37.267  20.005  20.101  1.00 26.35  ? 45   TYR X CD2 1 
ATOM   381  C CE1 . TYR A 1 45  ? 34.712  20.592  19.225  1.00 28.11  ? 45   TYR X CE1 1 
ATOM   382  C CE2 . TYR A 1 45  ? 36.184  19.322  20.619  1.00 27.36  ? 45   TYR X CE2 1 
ATOM   383  C CZ  . TYR A 1 45  ? 34.906  19.616  20.183  1.00 27.42  ? 45   TYR X CZ  1 
ATOM   384  O OH  . TYR A 1 45  ? 33.832  18.937  20.668  1.00 32.10  ? 45   TYR X OH  1 
ATOM   385  N N   . GLU A 1 46  ? 39.461  22.725  15.568  1.00 27.56  ? 46   GLU X N   1 
ATOM   386  C CA  . GLU A 1 46  ? 40.358  23.625  14.876  1.00 27.90  ? 46   GLU X CA  1 
ATOM   387  C C   . GLU A 1 46  ? 40.835  24.741  15.810  1.00 29.52  ? 46   GLU X C   1 
ATOM   388  O O   . GLU A 1 46  ? 41.992  25.146  15.722  1.00 30.22  ? 46   GLU X O   1 
ATOM   389  C CB  . GLU A 1 46  ? 39.631  24.170  13.659  1.00 31.21  ? 46   GLU X CB  1 
ATOM   390  C CG  . GLU A 1 46  ? 40.252  25.414  13.076  1.00 38.04  ? 46   GLU X CG  1 
ATOM   391  C CD  . GLU A 1 46  ? 39.329  26.108  12.101  1.00 43.08  ? 46   GLU X CD  1 
ATOM   392  O OE1 . GLU A 1 46  ? 39.832  26.573  11.067  1.00 49.44  ? 46   GLU X OE1 1 
ATOM   393  O OE2 . GLU A 1 46  ? 38.104  26.158  12.389  1.00 41.90  ? 46   GLU X OE2 1 
ATOM   394  N N   . GLN A 1 47  ? 39.952  25.224  16.694  1.00 27.56  ? 47   GLN X N   1 
ATOM   395  C CA  A GLN A 1 47  ? 40.237  26.390  17.513  0.50 27.38  ? 47   GLN X CA  1 
ATOM   396  C CA  B GLN A 1 47  ? 40.196  26.400  17.517  0.50 28.30  ? 47   GLN X CA  1 
ATOM   397  C C   . GLN A 1 47  ? 40.286  25.973  18.977  1.00 25.54  ? 47   GLN X C   1 
ATOM   398  O O   . GLN A 1 47  ? 39.826  24.900  19.349  1.00 25.20  ? 47   GLN X O   1 
ATOM   399  C CB  A GLN A 1 47  ? 39.180  27.481  17.309  0.50 27.94  ? 47   GLN X CB  1 
ATOM   400  C CB  B GLN A 1 47  ? 39.056  27.424  17.399  0.50 30.32  ? 47   GLN X CB  1 
ATOM   401  C CG  A GLN A 1 47  ? 39.285  28.228  15.984  0.50 28.96  ? 47   GLN X CG  1 
ATOM   402  C CG  B GLN A 1 47  ? 39.078  28.308  16.155  0.50 33.10  ? 47   GLN X CG  1 
ATOM   403  C CD  A GLN A 1 47  ? 40.649  28.822  15.744  0.50 29.45  ? 47   GLN X CD  1 
ATOM   404  C CD  B GLN A 1 47  ? 37.753  29.010  15.944  0.50 35.74  ? 47   GLN X CD  1 
ATOM   405  O OE1 A GLN A 1 47  ? 41.375  29.179  16.667  0.50 28.71  ? 47   GLN X OE1 1 
ATOM   406  O OE1 B GLN A 1 47  ? 37.301  29.841  16.734  0.50 36.54  ? 47   GLN X OE1 1 
ATOM   407  N NE2 A GLN A 1 47  ? 41.018  28.920  14.480  0.50 29.93  ? 47   GLN X NE2 1 
ATOM   408  N NE2 B GLN A 1 47  ? 37.092  28.662  14.855  0.50 38.69  ? 47   GLN X NE2 1 
ATOM   409  N N   . PRO A 1 48  ? 40.820  26.819  19.868  1.00 26.15  ? 48   PRO X N   1 
ATOM   410  C CA  . PRO A 1 48  ? 40.882  26.473  21.283  1.00 26.21  ? 48   PRO X CA  1 
ATOM   411  C C   . PRO A 1 48  ? 39.498  26.474  21.911  1.00 24.58  ? 48   PRO X C   1 
ATOM   412  O O   . PRO A 1 48  ? 38.593  27.071  21.384  1.00 27.16  ? 48   PRO X O   1 
ATOM   413  C CB  . PRO A 1 48  ? 41.782  27.530  21.927  1.00 27.56  ? 48   PRO X CB  1 
ATOM   414  C CG  . PRO A 1 48  ? 42.210  28.471  20.807  1.00 27.21  ? 48   PRO X CG  1 
ATOM   415  C CD  . PRO A 1 48  ? 41.412  28.128  19.577  1.00 26.85  ? 48   PRO X CD  1 
ATOM   416  N N   . ASN A 1 49  ? 39.343  25.732  22.996  1.00 27.28  ? 49   ASN X N   1 
ATOM   417  C CA  . ASN A 1 49  ? 38.121  25.730  23.781  1.00 32.40  ? 49   ASN X CA  1 
ATOM   418  C C   . ASN A 1 49  ? 36.963  25.181  22.957  1.00 30.87  ? 49   ASN X C   1 
ATOM   419  O O   . ASN A 1 49  ? 35.869  25.722  22.995  1.00 31.26  ? 49   ASN X O   1 
ATOM   420  C CB  . ASN A 1 49  ? 37.823  27.112  24.357  1.00 32.14  ? 49   ASN X CB  1 
ATOM   421  C CG  . ASN A 1 49  ? 37.017  27.052  25.636  1.00 31.30  ? 49   ASN X CG  1 
ATOM   422  O OD1 . ASN A 1 49  ? 37.276  26.236  26.511  1.00 36.81  ? 49   ASN X OD1 1 
ATOM   423  N ND2 . ASN A 1 49  ? 36.074  27.959  25.792  1.00 31.43  ? 49   ASN X ND2 1 
ATOM   424  N N   . TYR A 1 50  ? 37.238  24.096  22.225  1.00 30.60  ? 50   TYR X N   1 
ATOM   425  C CA  . TYR A 1 50  ? 36.216  23.230  21.654  1.00 29.86  ? 50   TYR X CA  1 
ATOM   426  C C   . TYR A 1 50  ? 35.368  24.068  20.718  1.00 29.14  ? 50   TYR X C   1 
ATOM   427  O O   . TYR A 1 50  ? 34.157  24.064  20.805  1.00 30.18  ? 50   TYR X O   1 
ATOM   428  C CB  . TYR A 1 50  ? 35.333  22.551  22.715  1.00 26.84  ? 50   TYR X CB  1 
ATOM   429  C CG  . TYR A 1 50  ? 36.151  22.045  23.883  1.00 29.49  ? 50   TYR X CG  1 
ATOM   430  C CD1 . TYR A 1 50  ? 37.180  21.122  23.692  1.00 32.39  ? 50   TYR X CD1 1 
ATOM   431  C CD2 . TYR A 1 50  ? 35.967  22.559  25.156  1.00 29.33  ? 50   TYR X CD2 1 
ATOM   432  C CE1 . TYR A 1 50  ? 37.979  20.705  24.749  1.00 29.96  ? 50   TYR X CE1 1 
ATOM   433  C CE2 . TYR A 1 50  ? 36.733  22.119  26.222  1.00 28.94  ? 50   TYR X CE2 1 
ATOM   434  C CZ  . TYR A 1 50  ? 37.742  21.192  26.019  1.00 27.45  ? 50   TYR X CZ  1 
ATOM   435  O OH  . TYR A 1 50  ? 38.520  20.805  27.080  1.00 28.40  ? 50   TYR X OH  1 
ATOM   436  N N   . SER A 1 51  ? 36.013  24.830  19.856  1.00 31.86  ? 51   SER X N   1 
ATOM   437  C CA  . SER A 1 51  ? 35.277  25.639  18.902  1.00 35.12  ? 51   SER X CA  1 
ATOM   438  C C   . SER A 1 51  ? 35.948  25.519  17.539  1.00 30.31  ? 51   SER X C   1 
ATOM   439  O O   . SER A 1 51  ? 36.993  24.875  17.419  1.00 28.37  ? 51   SER X O   1 
ATOM   440  C CB  . SER A 1 51  ? 35.149  27.058  19.392  1.00 35.48  ? 51   SER X CB  1 
ATOM   441  O OG  . SER A 1 51  ? 36.419  27.535  19.762  1.00 38.13  ? 51   SER X OG  1 
ATOM   442  N N   . GLY A 1 52  ? 35.264  26.036  16.515  1.00 29.50  ? 52   GLY X N   1 
ATOM   443  C CA  . GLY A 1 52  ? 35.702  25.882  15.140  1.00 29.93  ? 52   GLY X CA  1 
ATOM   444  C C   . GLY A 1 52  ? 35.373  24.491  14.604  1.00 30.21  ? 52   GLY X C   1 
ATOM   445  O O   . GLY A 1 52  ? 34.616  23.760  15.252  1.00 28.44  ? 52   GLY X O   1 
ATOM   446  N N   . LEU A 1 53  ? 35.952  24.140  13.431  1.00 27.25  ? 53   LEU X N   1 
ATOM   447  C CA  . LEU A 1 53  ? 35.661  22.862  12.797  1.00 28.96  ? 53   LEU X CA  1 
ATOM   448  C C   . LEU A 1 53  ? 36.018  21.727  13.754  1.00 27.46  ? 53   LEU X C   1 
ATOM   449  O O   . LEU A 1 53  ? 36.916  21.869  14.571  1.00 27.92  ? 53   LEU X O   1 
ATOM   450  C CB  . LEU A 1 53  ? 36.395  22.727  11.460  1.00 29.65  ? 53   LEU X CB  1 
ATOM   451  C CG  . LEU A 1 53  ? 36.032  23.796  10.430  1.00 30.06  ? 53   LEU X CG  1 
ATOM   452  C CD1 . LEU A 1 53  ? 36.869  23.643  9.194   1.00 32.49  ? 53   LEU X CD1 1 
ATOM   453  C CD2 . LEU A 1 53  ? 34.562  23.762  10.067  1.00 30.42  ? 53   LEU X CD2 1 
ATOM   454  N N   . GLN A 1 54  ? 35.247  20.635  13.660  1.00 26.87  ? 54   GLN X N   1 
ATOM   455  C CA  . GLN A 1 54  ? 35.311  19.517  14.586  1.00 25.15  ? 54   GLN X CA  1 
ATOM   456  C C   . GLN A 1 54  ? 35.605  18.233  13.829  1.00 23.62  ? 54   GLN X C   1 
ATOM   457  O O   . GLN A 1 54  ? 35.139  18.070  12.707  1.00 23.86  ? 54   GLN X O   1 
ATOM   458  C CB  . GLN A 1 54  ? 33.953  19.264  15.230  1.00 25.00  ? 54   GLN X CB  1 
ATOM   459  C CG  . GLN A 1 54  ? 33.303  20.510  15.777  1.00 25.30  ? 54   GLN X CG  1 
ATOM   460  C CD  . GLN A 1 54  ? 32.032  20.169  16.504  1.00 26.93  ? 54   GLN X CD  1 
ATOM   461  O OE1 . GLN A 1 54  ? 31.907  19.141  17.169  1.00 29.52  ? 54   GLN X OE1 1 
ATOM   462  N NE2 . GLN A 1 54  ? 31.071  21.057  16.384  1.00 27.80  ? 54   GLN X NE2 1 
ATOM   463  N N   . TYR A 1 55  ? 36.332  17.307  14.445  1.00 23.11  ? 55   TYR X N   1 
ATOM   464  C CA  . TYR A 1 55  ? 36.660  16.075  13.758  1.00 24.24  ? 55   TYR X CA  1 
ATOM   465  C C   . TYR A 1 55  ? 36.679  14.930  14.756  1.00 25.02  ? 55   TYR X C   1 
ATOM   466  O O   . TYR A 1 55  ? 37.313  15.026  15.784  1.00 27.46  ? 55   TYR X O   1 
ATOM   467  C CB  . TYR A 1 55  ? 38.016  16.089  13.065  1.00 25.58  ? 55   TYR X CB  1 
ATOM   468  C CG  . TYR A 1 55  ? 38.212  17.318  12.210  1.00 27.03  ? 55   TYR X CG  1 
ATOM   469  C CD1 . TYR A 1 55  ? 37.662  17.414  10.941  1.00 30.45  ? 55   TYR X CD1 1 
ATOM   470  C CD2 . TYR A 1 55  ? 38.934  18.392  12.697  1.00 29.35  ? 55   TYR X CD2 1 
ATOM   471  C CE1 . TYR A 1 55  ? 37.824  18.558  10.167  1.00 34.45  ? 55   TYR X CE1 1 
ATOM   472  C CE2 . TYR A 1 55  ? 39.103  19.534  11.933  1.00 34.57  ? 55   TYR X CE2 1 
ATOM   473  C CZ  . TYR A 1 55  ? 38.557  19.617  10.664  1.00 33.61  ? 55   TYR X CZ  1 
ATOM   474  O OH  . TYR A 1 55  ? 38.787  20.750  9.946   1.00 40.56  ? 55   TYR X OH  1 
ATOM   475  N N   . PHE A 1 56  ? 36.023  13.839  14.368  1.00 26.44  ? 56   PHE X N   1 
ATOM   476  C CA  . PHE A 1 56  ? 35.836  12.667  15.182  1.00 27.36  ? 56   PHE X CA  1 
ATOM   477  C C   . PHE A 1 56  ? 36.971  11.690  14.901  1.00 25.40  ? 56   PHE X C   1 
ATOM   478  O O   . PHE A 1 56  ? 37.252  11.375  13.746  1.00 22.48  ? 56   PHE X O   1 
ATOM   479  C CB  . PHE A 1 56  ? 34.488  12.058  14.802  1.00 31.38  ? 56   PHE X CB  1 
ATOM   480  C CG  . PHE A 1 56  ? 34.203  10.743  15.470  1.00 33.31  ? 56   PHE X CG  1 
ATOM   481  C CD1 . PHE A 1 56  ? 34.206  10.650  16.855  1.00 34.44  ? 56   PHE X CD1 1 
ATOM   482  C CD2 . PHE A 1 56  ? 33.983  9.606   14.720  1.00 34.10  ? 56   PHE X CD2 1 
ATOM   483  C CE1 . PHE A 1 56  ? 33.985  9.437   17.481  1.00 33.02  ? 56   PHE X CE1 1 
ATOM   484  C CE2 . PHE A 1 56  ? 33.746  8.397   15.348  1.00 37.24  ? 56   PHE X CE2 1 
ATOM   485  C CZ  . PHE A 1 56  ? 33.745  8.322   16.723  1.00 35.75  ? 56   PHE X CZ  1 
ATOM   486  N N   . LEU A 1 57  ? 37.602  11.206  15.970  1.00 27.55  ? 57   LEU X N   1 
ATOM   487  C CA  . LEU A 1 57  ? 38.639  10.180  15.873  1.00 27.94  ? 57   LEU X CA  1 
ATOM   488  C C   . LEU A 1 57  ? 38.319  9.011   16.799  1.00 29.56  ? 57   LEU X C   1 
ATOM   489  O O   . LEU A 1 57  ? 37.834  9.194   17.904  1.00 30.51  ? 57   LEU X O   1 
ATOM   490  C CB  . LEU A 1 57  ? 39.991  10.791  16.250  1.00 28.56  ? 57   LEU X CB  1 
ATOM   491  C CG  . LEU A 1 57  ? 40.719  11.515  15.121  1.00 29.56  ? 57   LEU X CG  1 
ATOM   492  C CD1 . LEU A 1 57  ? 40.175  12.918  14.898  1.00 32.37  ? 57   LEU X CD1 1 
ATOM   493  C CD2 . LEU A 1 57  ? 42.186  11.587  15.421  1.00 29.98  ? 57   LEU X CD2 1 
ATOM   494  N N   . ARG A 1 58  ? 38.587  7.795   16.327  1.00 34.53  ? 58   ARG X N   1 
ATOM   495  C CA  . ARG A 1 58  ? 38.449  6.621   17.158  1.00 40.12  ? 58   ARG X CA  1 
ATOM   496  C C   . ARG A 1 58  ? 39.803  5.908   17.190  1.00 34.83  ? 58   ARG X C   1 
ATOM   497  O O   . ARG A 1 58  ? 40.730  6.348   16.518  1.00 26.83  ? 58   ARG X O   1 
ATOM   498  C CB  . ARG A 1 58  ? 37.276  5.788   16.639  1.00 50.13  ? 58   ARG X CB  1 
ATOM   499  C CG  . ARG A 1 58  ? 37.526  5.175   15.271  1.00 66.98  ? 58   ARG X CG  1 
ATOM   500  C CD  . ARG A 1 58  ? 36.487  4.122   14.898  1.00 87.36  ? 58   ARG X CD  1 
ATOM   501  N NE  . ARG A 1 58  ? 35.221  4.711   14.467  1.00 92.78  ? 58   ARG X NE  1 
ATOM   502  C CZ  . ARG A 1 58  ? 34.011  4.286   14.816  1.00 96.51  ? 58   ARG X CZ  1 
ATOM   503  N NH1 . ARG A 1 58  ? 32.948  4.740   14.181  1.00 97.61  ? 58   ARG X NH1 1 
ATOM   504  N NH2 . ARG A 1 58  ? 33.863  3.367   15.751  1.00 102.28 ? 58   ARG X NH2 1 
ATOM   505  N N   . ARG A 1 59  ? 39.917  4.875   18.050  1.00 38.03  ? 59   ARG X N   1 
ATOM   506  C CA  . ARG A 1 59  ? 41.096  4.020   18.136  1.00 41.25  ? 59   ARG X CA  1 
ATOM   507  C C   . ARG A 1 59  ? 41.642  3.821   16.723  1.00 32.90  ? 59   ARG X C   1 
ATOM   508  O O   . ARG A 1 59  ? 40.900  3.512   15.805  1.00 34.90  ? 59   ARG X O   1 
ATOM   509  C CB  . ARG A 1 59  ? 40.769  2.673   18.795  1.00 44.87  ? 59   ARG X CB  1 
ATOM   510  C CG  . ARG A 1 59  ? 41.930  1.678   18.781  1.00 61.52  ? 59   ARG X CG  1 
ATOM   511  C CD  . ARG A 1 59  ? 41.658  0.248   19.265  1.00 71.36  ? 59   ARG X CD  1 
ATOM   512  N NE  . ARG A 1 59  ? 41.744  0.094   20.722  1.00 79.03  ? 59   ARG X NE  1 
ATOM   513  C CZ  . ARG A 1 59  ? 40.807  0.463   21.609  1.00 82.19  ? 59   ARG X CZ  1 
ATOM   514  N NH1 . ARG A 1 59  ? 39.576  0.771   21.218  1.00 83.77  ? 59   ARG X NH1 1 
ATOM   515  N NH2 . ARG A 1 59  ? 41.096  0.477   22.905  1.00 75.92  ? 59   ARG X NH2 1 
ATOM   516  N N   . GLY A 1 60  ? 42.934  4.054   16.537  1.00 30.42  ? 60   GLY X N   1 
ATOM   517  C CA  . GLY A 1 60  ? 43.539  3.905   15.224  1.00 28.66  ? 60   GLY X CA  1 
ATOM   518  C C   . GLY A 1 60  ? 44.631  4.944   15.019  1.00 27.71  ? 60   GLY X C   1 
ATOM   519  O O   . GLY A 1 60  ? 44.784  5.835   15.836  1.00 26.65  ? 60   GLY X O   1 
ATOM   520  N N   . ASP A 1 61  ? 45.356  4.815   13.906  1.00 29.15  ? 61   ASP X N   1 
ATOM   521  C CA  . ASP A 1 61  ? 46.464  5.692   13.569  1.00 27.94  ? 61   ASP X CA  1 
ATOM   522  C C   . ASP A 1 61  ? 46.096  6.495   12.345  1.00 26.08  ? 61   ASP X C   1 
ATOM   523  O O   . ASP A 1 61  ? 45.587  5.934   11.397  1.00 29.91  ? 61   ASP X O   1 
ATOM   524  C CB  . ASP A 1 61  ? 47.747  4.905   13.321  1.00 27.61  ? 61   ASP X CB  1 
ATOM   525  C CG  . ASP A 1 61  ? 48.176  4.192   14.583  1.00 29.51  ? 61   ASP X CG  1 
ATOM   526  O OD1 . ASP A 1 61  ? 48.610  4.882   15.530  1.00 28.96  ? 61   ASP X OD1 1 
ATOM   527  O OD2 . ASP A 1 61  ? 47.994  2.971   14.628  1.00 33.74  ? 61   ASP X OD2 1 
ATOM   528  N N   . TYR A 1 62  ? 46.350  7.799   12.407  1.00 26.45  ? 62   TYR X N   1 
ATOM   529  C CA  . TYR A 1 62  ? 46.048  8.706   11.325  1.00 25.80  ? 62   TYR X CA  1 
ATOM   530  C C   . TYR A 1 62  ? 47.346  9.375   10.892  1.00 25.12  ? 62   TYR X C   1 
ATOM   531  O O   . TYR A 1 62  ? 47.852  10.217  11.608  1.00 27.07  ? 62   TYR X O   1 
ATOM   532  C CB  . TYR A 1 62  ? 44.990  9.711   11.798  1.00 27.62  ? 62   TYR X CB  1 
ATOM   533  C CG  . TYR A 1 62  ? 43.700  9.100   12.316  1.00 26.84  ? 62   TYR X CG  1 
ATOM   534  C CD1 . TYR A 1 62  ? 43.608  8.622   13.607  1.00 28.04  ? 62   TYR X CD1 1 
ATOM   535  C CD2 . TYR A 1 62  ? 42.581  8.980   11.508  1.00 29.30  ? 62   TYR X CD2 1 
ATOM   536  C CE1 . TYR A 1 62  ? 42.428  8.065   14.075  1.00 31.48  ? 62   TYR X CE1 1 
ATOM   537  C CE2 . TYR A 1 62  ? 41.393  8.446   11.971  1.00 26.14  ? 62   TYR X CE2 1 
ATOM   538  C CZ  . TYR A 1 62  ? 41.316  7.967   13.256  1.00 29.08  ? 62   TYR X CZ  1 
ATOM   539  O OH  . TYR A 1 62  ? 40.171  7.410   13.749  1.00 28.04  ? 62   TYR X OH  1 
ATOM   540  N N   . ALA A 1 63  ? 47.828  9.028   9.701   1.00 26.67  ? 63   ALA X N   1 
ATOM   541  C CA  . ALA A 1 63  ? 49.161  9.371   9.237   1.00 26.22  ? 63   ALA X CA  1 
ATOM   542  C C   . ALA A 1 63  ? 49.210  10.790  8.669   1.00 28.56  ? 63   ALA X C   1 
ATOM   543  O O   . ALA A 1 63  ? 50.280  11.381  8.593   1.00 26.09  ? 63   ALA X O   1 
ATOM   544  C CB  . ALA A 1 63  ? 49.586  8.351   8.218   1.00 25.37  ? 63   ALA X CB  1 
ATOM   545  N N   A ASP A 1 64  ? 48.062  11.315  8.220   0.50 29.55  ? 64   ASP X N   1 
ATOM   546  N N   B ASP A 1 64  ? 48.045  11.316  8.266   0.50 30.21  ? 64   ASP X N   1 
ATOM   547  C CA  A ASP A 1 64  ? 47.944  12.721  7.857   0.50 30.45  ? 64   ASP X CA  1 
ATOM   548  C CA  B ASP A 1 64  ? 47.901  12.682  7.780   0.50 31.77  ? 64   ASP X CA  1 
ATOM   549  C C   A ASP A 1 64  ? 46.568  13.214  8.290   0.50 30.42  ? 64   ASP X C   1 
ATOM   550  C C   B ASP A 1 64  ? 46.575  13.215  8.314   0.50 31.25  ? 64   ASP X C   1 
ATOM   551  O O   A ASP A 1 64  ? 45.705  12.413  8.643   0.50 28.51  ? 64   ASP X O   1 
ATOM   552  O O   B ASP A 1 64  ? 45.741  12.434  8.766   0.50 29.79  ? 64   ASP X O   1 
ATOM   553  C CB  A ASP A 1 64  ? 48.184  13.000  6.367   0.50 31.67  ? 64   ASP X CB  1 
ATOM   554  C CB  B ASP A 1 64  ? 47.919  12.756  6.248   0.50 33.80  ? 64   ASP X CB  1 
ATOM   555  C CG  A ASP A 1 64  ? 47.260  12.288  5.391   0.50 31.58  ? 64   ASP X CG  1 
ATOM   556  C CG  B ASP A 1 64  ? 49.068  12.004  5.596   0.50 35.29  ? 64   ASP X CG  1 
ATOM   557  O OD1 A ASP A 1 64  ? 46.095  12.054  5.736   0.50 31.83  ? 64   ASP X OD1 1 
ATOM   558  O OD1 B ASP A 1 64  ? 50.216  12.516  5.613   0.50 36.26  ? 64   ASP X OD1 1 
ATOM   559  O OD2 A ASP A 1 64  ? 47.700  12.034  4.262   0.50 35.58  ? 64   ASP X OD2 1 
ATOM   560  O OD2 B ASP A 1 64  ? 48.811  10.907  5.082   0.50 33.26  ? 64   ASP X OD2 1 
ATOM   561  N N   . HIS A 1 65  ? 46.378  14.537  8.235   1.00 32.62  ? 65   HIS X N   1 
ATOM   562  C CA  . HIS A 1 65  ? 45.165  15.162  8.746   1.00 32.67  ? 65   HIS X CA  1 
ATOM   563  C C   . HIS A 1 65  ? 43.984  14.850  7.831   1.00 31.55  ? 65   HIS X C   1 
ATOM   564  O O   . HIS A 1 65  ? 42.855  14.859  8.312   1.00 31.98  ? 65   HIS X O   1 
ATOM   565  C CB  . HIS A 1 65  ? 45.361  16.651  9.054   1.00 32.78  ? 65   HIS X CB  1 
ATOM   566  C CG  . HIS A 1 65  ? 45.517  17.518  7.848   1.00 37.08  ? 65   HIS X CG  1 
ATOM   567  N ND1 . HIS A 1 65  ? 44.490  17.780  6.967   1.00 41.42  ? 65   HIS X ND1 1 
ATOM   568  C CD2 . HIS A 1 65  ? 46.569  18.195  7.391   1.00 37.70  ? 65   HIS X CD2 1 
ATOM   569  C CE1 . HIS A 1 65  ? 44.926  18.584  6.014   1.00 39.02  ? 65   HIS X CE1 1 
ATOM   570  N NE2 . HIS A 1 65  ? 46.189  18.840  6.253   1.00 38.24  ? 65   HIS X NE2 1 
ATOM   571  N N   . GLN A 1 66  ? 44.235  14.508  6.555   1.00 35.26  ? 66   GLN X N   1 
ATOM   572  C CA  . GLN A 1 66  ? 43.150  14.108  5.662   1.00 38.25  ? 66   GLN X CA  1 
ATOM   573  C C   . GLN A 1 66  ? 42.487  12.830  6.169   1.00 33.73  ? 66   GLN X C   1 
ATOM   574  O O   . GLN A 1 66  ? 41.299  12.632  5.979   1.00 31.23  ? 66   GLN X O   1 
ATOM   575  C CB  . GLN A 1 66  ? 43.574  13.844  4.213   1.00 43.59  ? 66   GLN X CB  1 
ATOM   576  C CG  . GLN A 1 66  ? 43.768  15.089  3.367   1.00 52.93  ? 66   GLN X CG  1 
ATOM   577  C CD  . GLN A 1 66  ? 45.144  15.683  3.536   1.00 68.40  ? 66   GLN X CD  1 
ATOM   578  O OE1 . GLN A 1 66  ? 45.953  15.257  4.375   1.00 72.00  ? 66   GLN X OE1 1 
ATOM   579  N NE2 . GLN A 1 66  ? 45.401  16.705  2.735   1.00 71.90  ? 66   GLN X NE2 1 
ATOM   580  N N   . GLN A 1 67  ? 43.233  11.972  6.857   1.00 34.33  ? 67   GLN X N   1 
ATOM   581  C CA  . GLN A 1 67  ? 42.636  10.740  7.316   1.00 35.83  ? 67   GLN X CA  1 
ATOM   582  C C   . GLN A 1 67  ? 41.545  10.986  8.349   1.00 33.28  ? 67   GLN X C   1 
ATOM   583  O O   . GLN A 1 67  ? 40.781  10.077  8.611   1.00 36.53  ? 67   GLN X O   1 
ATOM   584  C CB  . GLN A 1 67  ? 43.705  9.775   7.805   1.00 42.23  ? 67   GLN X CB  1 
ATOM   585  C CG  . GLN A 1 67  ? 44.478  9.188   6.631   1.00 50.13  ? 67   GLN X CG  1 
ATOM   586  C CD  . GLN A 1 67  ? 45.291  7.991   7.039   1.00 65.85  ? 67   GLN X CD  1 
ATOM   587  O OE1 . GLN A 1 67  ? 44.998  7.317   8.029   1.00 73.63  ? 67   GLN X OE1 1 
ATOM   588  N NE2 . GLN A 1 67  ? 46.331  7.720   6.268   1.00 76.26  ? 67   GLN X NE2 1 
ATOM   589  N N   . TRP A 1 68  ? 41.457  12.180  8.941   1.00 31.78  ? 68   TRP X N   1 
ATOM   590  C CA  . TRP A 1 68  ? 40.309  12.474  9.784   1.00 31.86  ? 68   TRP X CA  1 
ATOM   591  C C   . TRP A 1 68  ? 39.456  13.572  9.170   1.00 30.33  ? 68   TRP X C   1 
ATOM   592  O O   . TRP A 1 68  ? 38.617  14.118  9.865   1.00 34.85  ? 68   TRP X O   1 
ATOM   593  C CB  . TRP A 1 68  ? 40.709  12.814  11.226  1.00 30.36  ? 68   TRP X CB  1 
ATOM   594  C CG  . TRP A 1 68  ? 41.543  14.055  11.412  1.00 35.91  ? 68   TRP X CG  1 
ATOM   595  C CD1 . TRP A 1 68  ? 41.141  15.355  11.324  1.00 38.80  ? 68   TRP X CD1 1 
ATOM   596  C CD2 . TRP A 1 68  ? 42.940  14.105  11.786  1.00 35.89  ? 68   TRP X CD2 1 
ATOM   597  N NE1 . TRP A 1 68  ? 42.180  16.204  11.607  1.00 37.43  ? 68   TRP X NE1 1 
ATOM   598  C CE2 . TRP A 1 68  ? 43.296  15.466  11.888  1.00 34.94  ? 68   TRP X CE2 1 
ATOM   599  C CE3 . TRP A 1 68  ? 43.921  13.137  12.012  1.00 33.68  ? 68   TRP X CE3 1 
ATOM   600  C CZ2 . TRP A 1 68  ? 44.585  15.876  12.218  1.00 38.12  ? 68   TRP X CZ2 1 
ATOM   601  C CZ3 . TRP A 1 68  ? 45.195  13.544  12.345  1.00 36.56  ? 68   TRP X CZ3 1 
ATOM   602  C CH2 . TRP A 1 68  ? 45.522  14.894  12.463  1.00 37.91  ? 68   TRP X CH2 1 
ATOM   603  N N   . MET A 1 69  ? 39.646  13.834  7.869   1.00 31.05  ? 69   MET X N   1 
ATOM   604  C CA  . MET A 1 69  ? 38.816  14.746  7.080   1.00 35.19  ? 69   MET X CA  1 
ATOM   605  C C   . MET A 1 69  ? 39.146  16.178  7.453   1.00 33.21  ? 69   MET X C   1 
ATOM   606  O O   . MET A 1 69  ? 38.344  17.053  7.169   1.00 31.63  ? 69   MET X O   1 
ATOM   607  C CB  . MET A 1 69  ? 37.307  14.587  7.312   1.00 36.55  ? 69   MET X CB  1 
ATOM   608  C CG  . MET A 1 69  ? 36.837  13.150  7.463   1.00 43.91  ? 69   MET X CG  1 
ATOM   609  S SD  . MET A 1 69  ? 36.428  12.390  5.923   1.00 52.22  ? 69   MET X SD  1 
ATOM   610  C CE  . MET A 1 69  ? 35.170  13.529  5.338   1.00 51.39  ? 69   MET X CE  1 
ATOM   611  N N   . GLY A 1 70  ? 40.281  16.379  8.142   1.00 32.06  ? 70   GLY X N   1 
ATOM   612  C CA  . GLY A 1 70  ? 40.770  17.700  8.473   1.00 30.64  ? 70   GLY X CA  1 
ATOM   613  C C   . GLY A 1 70  ? 40.942  18.537  7.209   1.00 33.40  ? 70   GLY X C   1 
ATOM   614  O O   . GLY A 1 70  ? 41.428  18.044  6.191   1.00 35.13  ? 70   GLY X O   1 
ATOM   615  N N   . LEU A 1 71  ? 40.504  19.793  7.284   1.00 34.60  ? 71   LEU X N   1 
ATOM   616  C CA  . LEU A 1 71  ? 40.710  20.746  6.212   1.00 40.12  ? 71   LEU X CA  1 
ATOM   617  C C   . LEU A 1 71  ? 42.077  21.407  6.398   1.00 38.84  ? 71   LEU X C   1 
ATOM   618  O O   . LEU A 1 71  ? 42.699  21.834  5.448   1.00 47.07  ? 71   LEU X O   1 
ATOM   619  C CB  . LEU A 1 71  ? 39.536  21.737  6.223   1.00 44.71  ? 71   LEU X CB  1 
ATOM   620  C CG  . LEU A 1 71  ? 38.139  21.128  5.987   1.00 47.31  ? 71   LEU X CG  1 
ATOM   621  C CD1 . LEU A 1 71  ? 37.110  22.203  5.659   1.00 48.20  ? 71   LEU X CD1 1 
ATOM   622  C CD2 . LEU A 1 71  ? 38.143  20.080  4.870   1.00 48.20  ? 71   LEU X CD2 1 
ATOM   623  N N   . SER A 1 72  ? 42.595  21.442  7.618   1.00 34.23  ? 72   SER X N   1 
ATOM   624  C CA  . SER A 1 72  ? 43.920  21.993  7.835   1.00 34.33  ? 72   SER X CA  1 
ATOM   625  C C   . SER A 1 72  ? 44.648  21.185  8.898   1.00 31.77  ? 72   SER X C   1 
ATOM   626  O O   . SER A 1 72  ? 44.077  20.265  9.478   1.00 32.03  ? 72   SER X O   1 
ATOM   627  C CB  . SER A 1 72  ? 43.872  23.461  8.216   1.00 31.89  ? 72   SER X CB  1 
ATOM   628  O OG  . SER A 1 72  ? 43.239  23.655  9.467   1.00 29.87  ? 72   SER X OG  1 
ATOM   629  N N   . ASP A 1 73  ? 45.896  21.584  9.159   1.00 30.19  ? 73   ASP X N   1 
ATOM   630  C CA  . ASP A 1 73  ? 46.687  21.000  10.223  1.00 32.27  ? 73   ASP X CA  1 
ATOM   631  C C   . ASP A 1 73  ? 46.479  21.765  11.532  1.00 30.34  ? 73   ASP X C   1 
ATOM   632  O O   . ASP A 1 73  ? 47.247  21.628  12.472  1.00 31.73  ? 73   ASP X O   1 
ATOM   633  C CB  . ASP A 1 73  ? 48.161  20.954  9.809   1.00 36.66  ? 73   ASP X CB  1 
ATOM   634  C CG  . ASP A 1 73  ? 48.783  22.325  9.639   1.00 36.11  ? 73   ASP X CG  1 
ATOM   635  O OD1 . ASP A 1 73  ? 48.060  23.318  9.814   1.00 35.50  ? 73   ASP X OD1 1 
ATOM   636  O OD2 . ASP A 1 73  ? 49.986  22.385  9.358   1.00 41.74  ? 73   ASP X OD2 1 
ATOM   637  N N   . SER A 1 74  ? 45.421  22.557  11.627  1.00 27.44  ? 74   SER X N   1 
ATOM   638  C CA  . SER A 1 74  ? 45.174  23.314  12.833  1.00 29.32  ? 74   SER X CA  1 
ATOM   639  C C   . SER A 1 74  ? 44.314  22.487  13.788  1.00 27.58  ? 74   SER X C   1 
ATOM   640  O O   . SER A 1 74  ? 43.192  22.116  13.429  1.00 31.29  ? 74   SER X O   1 
ATOM   641  C CB  . SER A 1 74  ? 44.546  24.630  12.446  1.00 31.79  ? 74   SER X CB  1 
ATOM   642  O OG  . SER A 1 74  ? 44.404  25.453  13.583  1.00 35.41  ? 74   SER X OG  1 
ATOM   643  N N   . VAL A 1 75  ? 44.862  22.153  14.967  1.00 27.39  ? 75   VAL X N   1 
ATOM   644  C CA  . VAL A 1 75  ? 44.127  21.464  16.028  1.00 26.87  ? 75   VAL X CA  1 
ATOM   645  C C   . VAL A 1 75  ? 44.496  22.101  17.370  1.00 28.32  ? 75   VAL X C   1 
ATOM   646  O O   . VAL A 1 75  ? 45.569  21.855  17.898  1.00 28.43  ? 75   VAL X O   1 
ATOM   647  C CB  . VAL A 1 75  ? 44.432  19.948  16.030  1.00 28.46  ? 75   VAL X CB  1 
ATOM   648  C CG1 . VAL A 1 75  ? 43.855  19.222  17.227  1.00 26.18  ? 75   VAL X CG1 1 
ATOM   649  C CG2 . VAL A 1 75  ? 43.994  19.268  14.737  1.00 31.52  ? 75   VAL X CG2 1 
ATOM   650  N N   . ARG A 1 76  ? 43.598  22.873  17.981  1.00 28.26  ? 76   ARG X N   1 
ATOM   651  C CA  . ARG A 1 76  ? 43.993  23.682  19.120  1.00 27.99  ? 76   ARG X CA  1 
ATOM   652  C C   . ARG A 1 76  ? 43.274  23.265  20.392  1.00 29.02  ? 76   ARG X C   1 
ATOM   653  O O   . ARG A 1 76  ? 43.558  23.806  21.456  1.00 29.75  ? 76   ARG X O   1 
ATOM   654  C CB  . ARG A 1 76  ? 43.774  25.154  18.786  1.00 31.76  ? 76   ARG X CB  1 
ATOM   655  C CG  . ARG A 1 76  ? 44.559  25.605  17.560  1.00 33.98  ? 76   ARG X CG  1 
ATOM   656  C CD  . ARG A 1 76  ? 44.744  27.102  17.616  1.00 40.36  ? 76   ARG X CD  1 
ATOM   657  N NE  . ARG A 1 76  ? 45.606  27.588  16.555  1.00 45.94  ? 76   ARG X NE  1 
ATOM   658  C CZ  . ARG A 1 76  ? 45.215  27.804  15.312  1.00 50.21  ? 76   ARG X CZ  1 
ATOM   659  N NH1 . ARG A 1 76  ? 43.933  27.756  14.986  1.00 54.33  ? 76   ARG X NH1 1 
ATOM   660  N NH2 . ARG A 1 76  ? 46.116  28.081  14.390  1.00 53.77  ? 76   ARG X NH2 1 
ATOM   661  N N   . SER A 1 77  ? 42.338  22.313  20.291  1.00 26.86  ? 77   SER X N   1 
ATOM   662  C CA  . SER A 1 77  ? 41.781  21.704  21.478  1.00 24.55  ? 77   SER X CA  1 
ATOM   663  C C   . SER A 1 77  ? 41.289  20.314  21.145  1.00 21.10  ? 77   SER X C   1 
ATOM   664  O O   . SER A 1 77  ? 41.138  19.960  19.987  1.00 19.44  ? 77   SER X O   1 
ATOM   665  C CB  . SER A 1 77  ? 40.678  22.545  22.104  1.00 28.60  ? 77   SER X CB  1 
ATOM   666  O OG  . SER A 1 77  ? 39.660  22.866  21.182  1.00 29.58  ? 77   SER X OG  1 
ATOM   667  N N   . CYS A 1 78  ? 41.017  19.533  22.179  1.00 22.23  ? 78   CYS X N   1 
ATOM   668  C CA  . CYS A 1 78  ? 40.485  18.212  21.923  1.00 25.21  ? 78   CYS X CA  1 
ATOM   669  C C   . CYS A 1 78  ? 39.722  17.705  23.145  1.00 26.33  ? 78   CYS X C   1 
ATOM   670  O O   . CYS A 1 78  ? 39.996  18.098  24.280  1.00 24.93  ? 78   CYS X O   1 
ATOM   671  C CB  . CYS A 1 78  ? 41.605  17.260  21.499  1.00 26.99  ? 78   CYS X CB  1 
ATOM   672  S SG  . CYS A 1 78  ? 42.767  16.844  22.829  1.00 29.72  ? 78   CYS X SG  1 
ATOM   673  N N   . ARG A 1 79  ? 38.777  16.806  22.863  1.00 28.13  ? 79   ARG X N   1 
ATOM   674  C CA  . ARG A 1 79  ? 37.839  16.318  23.848  1.00 34.39  ? 79   ARG X CA  1 
ATOM   675  C C   . ARG A 1 79  ? 37.781  14.798  23.778  1.00 28.57  ? 79   ARG X C   1 
ATOM   676  O O   . ARG A 1 79  ? 37.663  14.209  22.709  1.00 28.33  ? 79   ARG X O   1 
ATOM   677  C CB  . ARG A 1 79  ? 36.462  16.910  23.538  1.00 43.80  ? 79   ARG X CB  1 
ATOM   678  C CG  . ARG A 1 79  ? 35.507  16.935  24.722  1.00 57.04  ? 79   ARG X CG  1 
ATOM   679  C CD  . ARG A 1 79  ? 34.049  16.964  24.284  1.00 61.34  ? 79   ARG X CD  1 
ATOM   680  N NE  . ARG A 1 79  ? 33.654  18.250  23.732  1.00 61.02  ? 79   ARG X NE  1 
ATOM   681  C CZ  . ARG A 1 79  ? 33.368  19.322  24.461  1.00 61.93  ? 79   ARG X CZ  1 
ATOM   682  N NH1 . ARG A 1 79  ? 33.538  19.289  25.772  1.00 62.99  ? 79   ARG X NH1 1 
ATOM   683  N NH2 . ARG A 1 79  ? 32.925  20.424  23.872  1.00 53.96  ? 79   ARG X NH2 1 
ATOM   684  N N   . LEU A 1 80  ? 37.818  14.171  24.939  1.00 25.69  ? 80   LEU X N   1 
ATOM   685  C CA  . LEU A 1 80  ? 37.513  12.757  25.039  1.00 30.19  ? 80   LEU X CA  1 
ATOM   686  C C   . LEU A 1 80  ? 36.011  12.608  25.273  1.00 28.81  ? 80   LEU X C   1 
ATOM   687  O O   . LEU A 1 80  ? 35.458  13.078  26.259  1.00 30.47  ? 80   LEU X O   1 
ATOM   688  C CB  . LEU A 1 80  ? 38.305  12.150  26.197  1.00 31.07  ? 80   LEU X CB  1 
ATOM   689  C CG  . LEU A 1 80  ? 37.977  10.701  26.533  1.00 31.56  ? 80   LEU X CG  1 
ATOM   690  C CD1 . LEU A 1 80  ? 38.497  9.767   25.455  1.00 31.70  ? 80   LEU X CD1 1 
ATOM   691  C CD2 . LEU A 1 80  ? 38.576  10.353  27.887  1.00 33.11  ? 80   LEU X CD2 1 
ATOM   692  N N   . ILE A 1 81  ? 35.352  11.978  24.324  1.00 28.16  ? 81   ILE X N   1 
ATOM   693  C CA  . ILE A 1 81  ? 33.907  11.909  24.331  1.00 28.34  ? 81   ILE X CA  1 
ATOM   694  C C   . ILE A 1 81  ? 33.497  10.842  25.336  1.00 26.20  ? 81   ILE X C   1 
ATOM   695  O O   . ILE A 1 81  ? 33.993  9.738   25.282  1.00 26.33  ? 81   ILE X O   1 
ATOM   696  C CB  . ILE A 1 81  ? 33.404  11.564  22.927  1.00 27.60  ? 81   ILE X CB  1 
ATOM   697  C CG1 . ILE A 1 81  ? 33.976  12.514  21.860  1.00 25.64  ? 81   ILE X CG1 1 
ATOM   698  C CG2 . ILE A 1 81  ? 31.870  11.497  22.945  1.00 28.00  ? 81   ILE X CG2 1 
ATOM   699  C CD1 . ILE A 1 81  ? 33.775  11.997  20.433  1.00 27.60  ? 81   ILE X CD1 1 
ATOM   700  N N   . PRO A 1 82  ? 32.615  11.115  26.309  1.00 31.95  ? 82   PRO X N   1 
ATOM   701  C CA  . PRO A 1 82  ? 32.346  10.134  27.365  1.00 31.71  ? 82   PRO X CA  1 
ATOM   702  C C   . PRO A 1 82  ? 31.780  8.843   26.782  1.00 32.52  ? 82   PRO X C   1 
ATOM   703  O O   . PRO A 1 82  ? 31.140  8.845   25.735  1.00 30.73  ? 82   PRO X O   1 
ATOM   704  C CB  . PRO A 1 82  ? 31.356  10.854  28.289  1.00 31.34  ? 82   PRO X CB  1 
ATOM   705  C CG  . PRO A 1 82  ? 31.550  12.312  27.986  1.00 33.02  ? 82   PRO X CG  1 
ATOM   706  C CD  . PRO A 1 82  ? 31.871  12.371  26.499  1.00 34.67  ? 82   PRO X CD  1 
ATOM   707  N N   . HIS A 1 83  ? 32.101  7.721   27.428  1.00 35.52  ? 83   HIS X N   1 
ATOM   708  C CA  . HIS A 1 83  ? 31.504  6.443   27.088  1.00 37.33  ? 83   HIS X CA  1 
ATOM   709  C C   . HIS A 1 83  ? 29.984  6.568   27.200  1.00 37.93  ? 83   HIS X C   1 
ATOM   710  O O   . HIS A 1 83  ? 29.453  7.235   28.083  1.00 42.18  ? 83   HIS X O   1 
ATOM   711  C CB  . HIS A 1 83  ? 32.001  5.339   28.033  1.00 37.91  ? 83   HIS X CB  1 
ATOM   712  C CG  . HIS A 1 83  ? 31.472  3.985   27.695  1.00 40.98  ? 83   HIS X CG  1 
ATOM   713  N ND1 . HIS A 1 83  ? 30.415  3.401   28.372  1.00 40.15  ? 83   HIS X ND1 1 
ATOM   714  C CD2 . HIS A 1 83  ? 31.809  3.135   26.703  1.00 39.61  ? 83   HIS X CD2 1 
ATOM   715  C CE1 . HIS A 1 83  ? 30.128  2.233   27.805  1.00 41.54  ? 83   HIS X CE1 1 
ATOM   716  N NE2 . HIS A 1 83  ? 30.973  2.042   26.801  1.00 41.39  ? 83   HIS X NE2 1 
ATOM   717  N N   . SER A 1 84  ? 29.270  5.918   26.301  1.00 37.23  ? 84   SER X N   1 
ATOM   718  C CA  . SER A 1 84  ? 27.852  5.707   26.522  1.00 42.06  ? 84   SER X CA  1 
ATOM   719  C C   . SER A 1 84  ? 27.525  4.258   26.182  1.00 35.36  ? 84   SER X C   1 
ATOM   720  O O   . SER A 1 84  ? 28.080  3.708   25.253  1.00 34.72  ? 84   SER X O   1 
ATOM   721  C CB  . SER A 1 84  ? 27.044  6.672   25.712  1.00 48.27  ? 84   SER X CB  1 
ATOM   722  O OG  . SER A 1 84  ? 27.491  6.670   24.358  1.00 58.34  ? 84   SER X OG  1 
ATOM   723  N N   . GLY A 1 85  ? 26.618  3.663   26.952  1.00 34.25  ? 85   GLY X N   1 
ATOM   724  C CA  . GLY A 1 85  ? 26.283  2.262   26.801  1.00 34.47  ? 85   GLY X CA  1 
ATOM   725  C C   . GLY A 1 85  ? 25.036  2.020   25.958  1.00 32.07  ? 85   GLY X C   1 
ATOM   726  O O   . GLY A 1 85  ? 24.662  0.866   25.773  1.00 31.78  ? 85   GLY X O   1 
ATOM   727  N N   . SER A 1 86  ? 24.390  3.101   25.481  1.00 30.45  ? 86   SER X N   1 
ATOM   728  C CA  . SER A 1 86  ? 23.274  2.984   24.549  1.00 28.08  ? 86   SER X CA  1 
ATOM   729  C C   . SER A 1 86  ? 23.103  4.302   23.816  1.00 27.48  ? 86   SER X C   1 
ATOM   730  O O   . SER A 1 86  ? 23.638  5.312   24.245  1.00 27.08  ? 86   SER X O   1 
ATOM   731  C CB  . SER A 1 86  ? 21.987  2.532   25.217  1.00 25.02  ? 86   SER X CB  1 
ATOM   732  O OG  . SER A 1 86  ? 21.433  3.552   26.013  1.00 23.90  ? 86   SER X OG  1 
ATOM   733  N N   . HIS A 1 87  ? 22.404  4.241   22.683  1.00 28.14  ? 87   HIS X N   1 
ATOM   734  C CA  . HIS A 1 87  ? 22.284  5.342   21.734  1.00 30.43  ? 87   HIS X CA  1 
ATOM   735  C C   . HIS A 1 87  ? 20.838  5.465   21.247  1.00 29.07  ? 87   HIS X C   1 
ATOM   736  O O   . HIS A 1 87  ? 20.185  4.473   20.914  1.00 27.33  ? 87   HIS X O   1 
ATOM   737  C CB  . HIS A 1 87  ? 23.249  5.161   20.558  1.00 30.11  ? 87   HIS X CB  1 
ATOM   738  C CG  . HIS A 1 87  ? 24.681  5.201   20.978  1.00 32.99  ? 87   HIS X CG  1 
ATOM   739  N ND1 . HIS A 1 87  ? 25.425  6.368   20.901  1.00 33.12  ? 87   HIS X ND1 1 
ATOM   740  C CD2 . HIS A 1 87  ? 25.472  4.267   21.537  1.00 29.87  ? 87   HIS X CD2 1 
ATOM   741  C CE1 . HIS A 1 87  ? 26.633  6.123   21.360  1.00 29.95  ? 87   HIS X CE1 1 
ATOM   742  N NE2 . HIS A 1 87  ? 26.683  4.860   21.757  1.00 31.79  ? 87   HIS X NE2 1 
ATOM   743  N N   . ARG A 1 88  ? 20.330  6.700   21.258  1.00 28.82  ? 88   ARG X N   1 
ATOM   744  C CA  . ARG A 1 88  ? 19.011  7.007   20.722  1.00 26.08  ? 88   ARG X CA  1 
ATOM   745  C C   . ARG A 1 88  ? 18.920  8.504   20.448  1.00 24.04  ? 88   ARG X C   1 
ATOM   746  O O   . ARG A 1 88  ? 19.172  9.343   21.303  1.00 25.72  ? 88   ARG X O   1 
ATOM   747  C CB  . ARG A 1 88  ? 17.917  6.568   21.697  1.00 25.41  ? 88   ARG X CB  1 
ATOM   748  C CG  . ARG A 1 88  ? 16.497  6.773   21.194  1.00 24.31  ? 88   ARG X CG  1 
ATOM   749  C CD  . ARG A 1 88  ? 15.472  6.379   22.265  1.00 25.66  ? 88   ARG X CD  1 
ATOM   750  N NE  . ARG A 1 88  ? 15.647  5.033   22.817  1.00 23.79  ? 88   ARG X NE  1 
ATOM   751  C CZ  . ARG A 1 88  ? 15.469  3.876   22.170  1.00 24.28  ? 88   ARG X CZ  1 
ATOM   752  N NH1 . ARG A 1 88  ? 14.846  3.800   21.009  1.00 23.93  ? 88   ARG X NH1 1 
ATOM   753  N NH2 . ARG A 1 88  ? 15.869  2.759   22.737  1.00 24.36  ? 88   ARG X NH2 1 
ATOM   754  N N   . ILE A 1 89  ? 18.531  8.815   19.229  1.00 24.68  ? 89   ILE X N   1 
ATOM   755  C CA  . ILE A 1 89  ? 18.385  10.178  18.791  1.00 24.77  ? 89   ILE X CA  1 
ATOM   756  C C   . ILE A 1 89  ? 17.082  10.290  18.000  1.00 27.10  ? 89   ILE X C   1 
ATOM   757  O O   . ILE A 1 89  ? 16.680  9.331   17.312  1.00 27.43  ? 89   ILE X O   1 
ATOM   758  C CB  . ILE A 1 89  ? 19.626  10.592  17.986  1.00 24.39  ? 89   ILE X CB  1 
ATOM   759  C CG1 . ILE A 1 89  ? 19.619  12.098  17.791  1.00 24.80  ? 89   ILE X CG1 1 
ATOM   760  C CG2 . ILE A 1 89  ? 19.743  9.846   16.657  1.00 24.38  ? 89   ILE X CG2 1 
ATOM   761  C CD1 . ILE A 1 89  ? 20.846  12.624  17.163  1.00 26.90  ? 89   ILE X CD1 1 
ATOM   762  N N   . ARG A 1 90  ? 16.402  11.438  18.179  1.00 25.57  ? 90   ARG X N   1 
ATOM   763  C CA  . ARG A 1 90  ? 15.236  11.803  17.391  1.00 25.32  ? 90   ARG X CA  1 
ATOM   764  C C   . ARG A 1 90  ? 15.551  13.055  16.588  1.00 24.33  ? 90   ARG X C   1 
ATOM   765  O O   . ARG A 1 90  ? 16.001  14.051  17.140  1.00 23.03  ? 90   ARG X O   1 
ATOM   766  C CB  . ARG A 1 90  ? 14.048  12.173  18.266  1.00 25.79  ? 90   ARG X CB  1 
ATOM   767  C CG  . ARG A 1 90  ? 13.478  11.000  19.019  1.00 29.97  ? 90   ARG X CG  1 
ATOM   768  C CD  . ARG A 1 90  ? 12.413  11.499  19.955  1.00 31.12  ? 90   ARG X CD  1 
ATOM   769  N NE  . ARG A 1 90  ? 11.849  10.344  20.626  1.00 33.70  ? 90   ARG X NE  1 
ATOM   770  C CZ  . ARG A 1 90  ? 11.049  10.387  21.671  1.00 34.61  ? 90   ARG X CZ  1 
ATOM   771  N NH1 . ARG A 1 90  ? 10.738  11.528  22.243  1.00 33.73  ? 90   ARG X NH1 1 
ATOM   772  N NH2 . ARG A 1 90  ? 10.612  9.263   22.189  1.00 41.96  ? 90   ARG X NH2 1 
ATOM   773  N N   . LEU A 1 91  ? 15.265  12.982  15.292  1.00 23.13  ? 91   LEU X N   1 
ATOM   774  C CA  . LEU A 1 91  ? 15.399  14.099  14.389  1.00 23.47  ? 91   LEU X CA  1 
ATOM   775  C C   . LEU A 1 91  ? 14.009  14.628  14.012  1.00 26.44  ? 91   LEU X C   1 
ATOM   776  O O   . LEU A 1 91  ? 13.089  13.849  13.772  1.00 28.16  ? 91   LEU X O   1 
ATOM   777  C CB  . LEU A 1 91  ? 16.129  13.595  13.151  1.00 22.58  ? 91   LEU X CB  1 
ATOM   778  C CG  . LEU A 1 91  ? 17.389  12.767  13.400  1.00 24.93  ? 91   LEU X CG  1 
ATOM   779  C CD1 . LEU A 1 91  ? 18.013  12.396  12.066  1.00 24.02  ? 91   LEU X CD1 1 
ATOM   780  C CD2 . LEU A 1 91  ? 18.381  13.534  14.259  1.00 25.71  ? 91   LEU X CD2 1 
ATOM   781  N N   . TYR A 1 92  ? 13.871  15.950  13.894  1.00 25.26  ? 92   TYR X N   1 
ATOM   782  C CA  . TYR A 1 92  ? 12.600  16.552  13.521  1.00 26.16  ? 92   TYR X CA  1 
ATOM   783  C C   . TYR A 1 92  ? 12.739  17.402  12.263  1.00 24.90  ? 92   TYR X C   1 
ATOM   784  O O   . TYR A 1 92  ? 13.706  18.117  12.090  1.00 27.89  ? 92   TYR X O   1 
ATOM   785  C CB  . TYR A 1 92  ? 12.103  17.434  14.671  1.00 24.79  ? 92   TYR X CB  1 
ATOM   786  C CG  . TYR A 1 92  ? 11.802  16.675  15.947  1.00 25.04  ? 92   TYR X CG  1 
ATOM   787  C CD1 . TYR A 1 92  ? 12.800  16.420  16.859  1.00 27.72  ? 92   TYR X CD1 1 
ATOM   788  C CD2 . TYR A 1 92  ? 10.530  16.177  16.214  1.00 27.04  ? 92   TYR X CD2 1 
ATOM   789  C CE1 . TYR A 1 92  ? 12.536  15.746  18.043  1.00 30.18  ? 92   TYR X CE1 1 
ATOM   790  C CE2 . TYR A 1 92  ? 10.245  15.493  17.383  1.00 27.70  ? 92   TYR X CE2 1 
ATOM   791  C CZ  . TYR A 1 92  ? 11.261  15.275  18.299  1.00 32.22  ? 92   TYR X CZ  1 
ATOM   792  O OH  . TYR A 1 92  ? 11.067  14.592  19.459  1.00 34.83  ? 92   TYR X OH  1 
ATOM   793  N N   . GLU A 1 93  ? 11.708  17.364  11.439  1.00 28.59  ? 93   GLU X N   1 
ATOM   794  C CA  . GLU A 1 93  ? 11.543  18.232  10.287  1.00 34.51  ? 93   GLU X CA  1 
ATOM   795  C C   . GLU A 1 93  ? 11.667  19.712  10.648  1.00 37.44  ? 93   GLU X C   1 
ATOM   796  O O   . GLU A 1 93  ? 12.245  20.467  9.869   1.00 38.08  ? 93   GLU X O   1 
ATOM   797  C CB  . GLU A 1 93  ? 10.162  17.966  9.690   1.00 38.82  ? 93   GLU X CB  1 
ATOM   798  C CG  . GLU A 1 93  ? 9.760   18.892  8.557   1.00 40.64  ? 93   GLU X CG  1 
ATOM   799  C CD  . GLU A 1 93  ? 8.306   18.715  8.166   1.00 39.96  ? 93   GLU X CD  1 
ATOM   800  O OE1 . GLU A 1 93  ? 7.636   17.839  8.764   1.00 34.91  ? 93   GLU X OE1 1 
ATOM   801  O OE2 . GLU A 1 93  ? 7.866   19.440  7.273   1.00 39.87  ? 93   GLU X OE2 1 
ATOM   802  N N   . ARG A 1 94  ? 11.100  20.118  11.795  1.00 37.29  ? 94   ARG X N   1 
ATOM   803  C CA  . ARG A 1 94  ? 10.970  21.524  12.146  1.00 36.47  ? 94   ARG X CA  1 
ATOM   804  C C   . ARG A 1 94  ? 11.617  21.772  13.502  1.00 35.52  ? 94   ARG X C   1 
ATOM   805  O O   . ARG A 1 94  ? 11.925  20.831  14.243  1.00 30.94  ? 94   ARG X O   1 
ATOM   806  C CB  . ARG A 1 94  ? 9.493   21.944  12.201  1.00 41.29  ? 94   ARG X CB  1 
ATOM   807  C CG  . ARG A 1 94  ? 8.813   22.008  10.843  1.00 47.61  ? 94   ARG X CG  1 
ATOM   808  C CD  . ARG A 1 94  ? 7.514   22.804  10.861  1.00 57.67  ? 94   ARG X CD  1 
ATOM   809  N NE  . ARG A 1 94  ? 6.349   21.949  11.070  1.00 65.72  ? 94   ARG X NE  1 
ATOM   810  C CZ  . ARG A 1 94  ? 5.717   21.260  10.117  1.00 71.86  ? 94   ARG X CZ  1 
ATOM   811  N NH1 . ARG A 1 94  ? 5.851   21.591  8.845   1.00 79.95  ? 94   ARG X NH1 1 
ATOM   812  N NH2 . ARG A 1 94  ? 4.886   20.284  10.444  1.00 69.30  ? 94   ARG X NH2 1 
ATOM   813  N N   . GLU A 1 95  ? 11.764  23.065  13.809  1.00 32.68  ? 95   GLU X N   1 
ATOM   814  C CA  . GLU A 1 95  ? 12.324  23.556  15.051  1.00 34.09  ? 95   GLU X CA  1 
ATOM   815  C C   . GLU A 1 95  ? 11.400  23.225  16.209  1.00 33.11  ? 95   GLU X C   1 
ATOM   816  O O   . GLU A 1 95  ? 10.220  22.966  16.026  1.00 33.16  ? 95   GLU X O   1 
ATOM   817  C CB  . GLU A 1 95  ? 12.517  25.068  14.968  1.00 42.64  ? 95   GLU X CB  1 
ATOM   818  C CG  . GLU A 1 95  ? 13.444  25.475  13.827  1.00 58.88  ? 95   GLU X CG  1 
ATOM   819  C CD  . GLU A 1 95  ? 14.000  26.890  13.847  1.00 69.08  ? 95   GLU X CD  1 
ATOM   820  O OE1 . GLU A 1 95  ? 13.376  27.753  14.503  1.00 70.80  ? 95   GLU X OE1 1 
ATOM   821  O OE2 . GLU A 1 95  ? 15.084  27.109  13.236  1.00 79.38  ? 95   GLU X OE2 1 
ATOM   822  N N   A ASP A 1 96  ? 11.959  23.254  17.416  0.50 34.70  ? 96   ASP X N   1 
ATOM   823  N N   B ASP A 1 96  ? 11.977  23.233  17.410  0.50 35.33  ? 96   ASP X N   1 
ATOM   824  C CA  A ASP A 1 96  ? 11.196  23.026  18.631  0.50 37.80  ? 96   ASP X CA  1 
ATOM   825  C CA  B ASP A 1 96  ? 11.238  23.024  18.644  0.50 39.05  ? 96   ASP X CA  1 
ATOM   826  C C   A ASP A 1 96  ? 10.434  21.705  18.512  0.50 36.52  ? 96   ASP X C   1 
ATOM   827  C C   B ASP A 1 96  ? 10.459  21.711  18.538  0.50 37.28  ? 96   ASP X C   1 
ATOM   828  O O   A ASP A 1 96  ? 9.284   21.597  18.920  0.50 38.14  ? 96   ASP X O   1 
ATOM   829  O O   B ASP A 1 96  ? 9.320   21.614  18.979  0.50 39.08  ? 96   ASP X O   1 
ATOM   830  C CB  A ASP A 1 96  ? 10.279  24.218  18.931  0.50 38.07  ? 96   ASP X CB  1 
ATOM   831  C CB  B ASP A 1 96  ? 10.380  24.260  18.951  0.50 40.55  ? 96   ASP X CB  1 
ATOM   832  C CG  A ASP A 1 96  ? 11.025  25.522  19.144  0.50 37.59  ? 96   ASP X CG  1 
ATOM   833  C CG  B ASP A 1 96  ? 9.787   24.315  20.351  0.50 40.76  ? 96   ASP X CG  1 
ATOM   834  O OD1 A ASP A 1 96  ? 12.015  25.506  19.908  0.50 41.99  ? 96   ASP X OD1 1 
ATOM   835  O OD1 B ASP A 1 96  ? 10.164  23.506  21.189  0.50 41.15  ? 96   ASP X OD1 1 
ATOM   836  O OD2 A ASP A 1 96  ? 10.597  26.542  18.567  0.50 34.87  ? 96   ASP X OD2 1 
ATOM   837  O OD2 B ASP A 1 96  ? 8.928   25.164  20.578  0.50 50.52  ? 96   ASP X OD2 1 
ATOM   838  N N   . TYR A 1 97  ? 11.084  20.696  17.940  1.00 36.90  ? 97   TYR X N   1 
ATOM   839  C CA  . TYR A 1 97  ? 10.550  19.346  17.945  1.00 36.53  ? 97   TYR X CA  1 
ATOM   840  C C   . TYR A 1 97  ? 9.139   19.327  17.401  1.00 33.62  ? 97   TYR X C   1 
ATOM   841  O O   . TYR A 1 97  ? 8.254   18.811  18.061  1.00 41.65  ? 97   TYR X O   1 
ATOM   842  C CB  . TYR A 1 97  ? 10.518  18.773  19.367  1.00 32.88  ? 97   TYR X CB  1 
ATOM   843  C CG  . TYR A 1 97  ? 11.848  18.709  20.087  1.00 31.89  ? 97   TYR X CG  1 
ATOM   844  C CD1 . TYR A 1 97  ? 13.048  18.839  19.406  1.00 34.76  ? 97   TYR X CD1 1 
ATOM   845  C CD2 . TYR A 1 97  ? 11.894  18.498  21.452  1.00 36.93  ? 97   TYR X CD2 1 
ATOM   846  C CE1 . TYR A 1 97  ? 14.260  18.763  20.064  1.00 38.05  ? 97   TYR X CE1 1 
ATOM   847  C CE2 . TYR A 1 97  ? 13.095  18.401  22.126  1.00 39.57  ? 97   TYR X CE2 1 
ATOM   848  C CZ  . TYR A 1 97  ? 14.279  18.551  21.430  1.00 41.81  ? 97   TYR X CZ  1 
ATOM   849  O OH  . TYR A 1 97  ? 15.449  18.462  22.115  1.00 48.43  ? 97   TYR X OH  1 
ATOM   850  N N   . ARG A 1 98  ? 8.944   19.919  16.236  1.00 32.93  ? 98   ARG X N   1 
ATOM   851  C CA  . ARG A 1 98  ? 7.659   19.890  15.556  1.00 36.09  ? 98   ARG X CA  1 
ATOM   852  C C   . ARG A 1 98  ? 7.878   19.209  14.211  1.00 32.93  ? 98   ARG X C   1 
ATOM   853  O O   . ARG A 1 98  ? 9.007   19.018  13.782  1.00 30.65  ? 98   ARG X O   1 
ATOM   854  C CB  . ARG A 1 98  ? 7.105   21.310  15.390  1.00 42.65  ? 98   ARG X CB  1 
ATOM   855  C CG  . ARG A 1 98  ? 6.517   21.917  16.657  1.00 50.83  ? 98   ARG X CG  1 
ATOM   856  C CD  . ARG A 1 98  ? 6.610   23.429  16.662  1.00 64.65  ? 98   ARG X CD  1 
ATOM   857  N NE  . ARG A 1 98  ? 5.740   24.059  17.654  1.00 78.65  ? 98   ARG X NE  1 
ATOM   858  C CZ  . ARG A 1 98  ? 5.907   24.028  18.980  1.00 85.93  ? 98   ARG X CZ  1 
ATOM   859  N NH1 . ARG A 1 98  ? 6.897   23.348  19.547  1.00 82.94  ? 98   ARG X NH1 1 
ATOM   860  N NH2 . ARG A 1 98  ? 5.053   24.685  19.749  1.00 86.57  ? 98   ARG X NH2 1 
ATOM   861  N N   . GLY A 1 99  ? 6.796   18.807  13.558  1.00 31.37  ? 99   GLY X N   1 
ATOM   862  C CA  . GLY A 1 99  ? 6.909   18.201  12.250  1.00 26.85  ? 99   GLY X CA  1 
ATOM   863  C C   . GLY A 1 99  ? 7.232   16.723  12.370  1.00 26.96  ? 99   GLY X C   1 
ATOM   864  O O   . GLY A 1 99  ? 7.232   16.178  13.459  1.00 24.48  ? 99   GLY X O   1 
ATOM   865  N N   . GLN A 1 100 ? 7.527   16.106  11.222  1.00 30.36  ? 100  GLN X N   1 
ATOM   866  C CA  . GLN A 1 100 ? 7.870   14.707  11.157  1.00 32.21  ? 100  GLN X CA  1 
ATOM   867  C C   . GLN A 1 100 ? 9.140   14.426  11.953  1.00 33.86  ? 100  GLN X C   1 
ATOM   868  O O   . GLN A 1 100 ? 10.017  15.270  12.076  1.00 35.94  ? 100  GLN X O   1 
ATOM   869  C CB  . GLN A 1 100 ? 8.003   14.300  9.703   1.00 36.62  ? 100  GLN X CB  1 
ATOM   870  C CG  . GLN A 1 100 ? 6.655   14.261  9.011   1.00 40.07  ? 100  GLN X CG  1 
ATOM   871  C CD  . GLN A 1 100 ? 6.778   13.466  7.741   1.00 44.54  ? 100  GLN X CD  1 
ATOM   872  O OE1 . GLN A 1 100 ? 7.158   12.302  7.748   1.00 44.85  ? 100  GLN X OE1 1 
ATOM   873  N NE2 . GLN A 1 100 ? 6.509   14.108  6.624   1.00 55.31  ? 100  GLN X NE2 1 
ATOM   874  N N   . MET A 1 101 ? 9.185   13.227  12.525  1.00 32.46  ? 101  MET X N   1 
ATOM   875  C CA  . MET A 1 101 ? 10.186  12.817  13.482  1.00 27.03  ? 101  MET X CA  1 
ATOM   876  C C   . MET A 1 101 ? 10.622  11.409  13.119  1.00 29.60  ? 101  MET X C   1 
ATOM   877  O O   . MET A 1 101 ? 9.804   10.570  12.722  1.00 28.95  ? 101  MET X O   1 
ATOM   878  C CB  . MET A 1 101 ? 9.580   12.772  14.874  1.00 33.08  ? 101  MET X CB  1 
ATOM   879  C CG  . MET A 1 101 ? 10.559  12.417  15.957  1.00 39.50  ? 101  MET X CG  1 
ATOM   880  S SD  . MET A 1 101 ? 10.701  10.661  16.244  1.00 45.84  ? 101  MET X SD  1 
ATOM   881  C CE  . MET A 1 101 ? 9.357   10.320  17.376  1.00 42.56  ? 101  MET X CE  1 
ATOM   882  N N   . ILE A 1 102 ? 11.912  11.138  13.271  1.00 26.92  ? 102  ILE X N   1 
ATOM   883  C CA  . ILE A 1 102 ? 12.384  9.779   13.118  1.00 26.59  ? 102  ILE X CA  1 
ATOM   884  C C   . ILE A 1 102 ? 13.363  9.537   14.240  1.00 25.38  ? 102  ILE X C   1 
ATOM   885  O O   . ILE A 1 102 ? 14.063  10.464  14.641  1.00 23.62  ? 102  ILE X O   1 
ATOM   886  C CB  . ILE A 1 102 ? 13.051  9.539   11.745  1.00 29.60  ? 102  ILE X CB  1 
ATOM   887  C CG1 . ILE A 1 102 ? 13.447  8.070   11.563  1.00 26.91  ? 102  ILE X CG1 1 
ATOM   888  C CG2 . ILE A 1 102 ? 14.248  10.476  11.517  1.00 30.58  ? 102  ILE X CG2 1 
ATOM   889  C CD1 . ILE A 1 102 ? 13.512  7.669   10.111  1.00 28.53  ? 102  ILE X CD1 1 
ATOM   890  N N   . GLU A 1 103 ? 13.404  8.282   14.672  1.00 25.13  ? 103  GLU X N   1 
ATOM   891  C CA  . GLU A 1 103 ? 14.208  7.851   15.798  1.00 27.35  ? 103  GLU X CA  1 
ATOM   892  C C   . GLU A 1 103 ? 15.176  6.747   15.375  1.00 26.29  ? 103  GLU X C   1 
ATOM   893  O O   . GLU A 1 103 ? 14.760  5.726   14.845  1.00 27.20  ? 103  GLU X O   1 
ATOM   894  C CB  . GLU A 1 103 ? 13.278  7.410   16.921  1.00 27.87  ? 103  GLU X CB  1 
ATOM   895  C CG  . GLU A 1 103 ? 14.002  7.100   18.200  1.00 28.70  ? 103  GLU X CG  1 
ATOM   896  C CD  . GLU A 1 103 ? 13.059  6.959   19.370  1.00 28.72  ? 103  GLU X CD  1 
ATOM   897  O OE1 . GLU A 1 103 ? 12.328  7.926   19.625  1.00 29.97  ? 103  GLU X OE1 1 
ATOM   898  O OE2 . GLU A 1 103 ? 13.079  5.896   20.004  1.00 29.28  ? 103  GLU X OE2 1 
ATOM   899  N N   . PHE A 1 104 ? 16.466  6.978   15.650  1.00 26.52  ? 104  PHE X N   1 
ATOM   900  C CA  . PHE A 1 104 ? 17.518  6.021   15.373  1.00 27.68  ? 104  PHE X CA  1 
ATOM   901  C C   . PHE A 1 104 ? 18.145  5.531   16.668  1.00 27.07  ? 104  PHE X C   1 
ATOM   902  O O   . PHE A 1 104 ? 18.258  6.297   17.624  1.00 24.76  ? 104  PHE X O   1 
ATOM   903  C CB  . PHE A 1 104 ? 18.642  6.633   14.536  1.00 29.13  ? 104  PHE X CB  1 
ATOM   904  C CG  . PHE A 1 104 ? 18.226  7.062   13.159  1.00 31.69  ? 104  PHE X CG  1 
ATOM   905  C CD1 . PHE A 1 104 ? 17.896  6.132   12.205  1.00 39.37  ? 104  PHE X CD1 1 
ATOM   906  C CD2 . PHE A 1 104 ? 18.157  8.393   12.826  1.00 37.10  ? 104  PHE X CD2 1 
ATOM   907  C CE1 . PHE A 1 104 ? 17.492  6.526   10.944  1.00 43.95  ? 104  PHE X CE1 1 
ATOM   908  C CE2 . PHE A 1 104 ? 17.753  8.791   11.563  1.00 40.71  ? 104  PHE X CE2 1 
ATOM   909  C CZ  . PHE A 1 104 ? 17.430  7.854   10.621  1.00 40.88  ? 104  PHE X CZ  1 
ATOM   910  N N   . THR A 1 105 ? 18.578  4.260   16.641  1.00 25.25  ? 105  THR X N   1 
ATOM   911  C CA  . THR A 1 105 ? 19.408  3.675   17.677  1.00 25.17  ? 105  THR X CA  1 
ATOM   912  C C   . THR A 1 105 ? 20.670  3.079   17.061  1.00 26.61  ? 105  THR X C   1 
ATOM   913  O O   . THR A 1 105 ? 21.499  2.489   17.737  1.00 25.80  ? 105  THR X O   1 
ATOM   914  C CB  . THR A 1 105 ? 18.611  2.587   18.387  1.00 24.08  ? 105  THR X CB  1 
ATOM   915  O OG1 . THR A 1 105 ? 18.232  1.710   17.326  1.00 23.59  ? 105  THR X OG1 1 
ATOM   916  C CG2 . THR A 1 105 ? 17.415  3.116   19.132  1.00 22.69  ? 105  THR X CG2 1 
ATOM   917  N N   . GLU A 1 106 ? 20.823  3.266   15.754  1.00 30.54  ? 106  GLU X N   1 
ATOM   918  C CA  . GLU A 1 106 ? 21.988  2.795   15.039  1.00 30.34  ? 106  GLU X CA  1 
ATOM   919  C C   . GLU A 1 106 ? 22.418  3.836   14.026  1.00 30.30  ? 106  GLU X C   1 
ATOM   920  O O   . GLU A 1 106 ? 21.713  4.813   13.803  1.00 30.21  ? 106  GLU X O   1 
ATOM   921  C CB  . GLU A 1 106 ? 21.656  1.478   14.364  1.00 37.17  ? 106  GLU X CB  1 
ATOM   922  C CG  . GLU A 1 106 ? 22.087  0.313   15.227  1.00 46.61  ? 106  GLU X CG  1 
ATOM   923  C CD  . GLU A 1 106 ? 21.251  -0.913  14.978  1.00 54.90  ? 106  GLU X CD  1 
ATOM   924  O OE1 . GLU A 1 106 ? 20.950  -1.207  13.801  1.00 56.74  ? 106  GLU X OE1 1 
ATOM   925  O OE2 . GLU A 1 106 ? 20.915  -1.554  15.964  1.00 69.43  ? 106  GLU X OE2 1 
ATOM   926  N N   . ASP A 1 107 ? 23.584  3.593   13.421  1.00 31.18  ? 107  ASP X N   1 
ATOM   927  C CA  . ASP A 1 107 ? 24.185  4.511   12.477  1.00 27.32  ? 107  ASP X CA  1 
ATOM   928  C C   . ASP A 1 107 ? 23.333  4.548   11.229  1.00 27.10  ? 107  ASP X C   1 
ATOM   929  O O   . ASP A 1 107 ? 22.607  3.614   10.933  1.00 28.36  ? 107  ASP X O   1 
ATOM   930  C CB  . ASP A 1 107 ? 25.598  4.096   12.096  1.00 27.74  ? 107  ASP X CB  1 
ATOM   931  C CG  . ASP A 1 107 ? 26.532  4.001   13.285  1.00 32.09  ? 107  ASP X CG  1 
ATOM   932  O OD1 . ASP A 1 107 ? 26.322  4.723   14.293  1.00 34.08  ? 107  ASP X OD1 1 
ATOM   933  O OD2 . ASP A 1 107 ? 27.447  3.197   13.200  1.00 34.02  ? 107  ASP X OD2 1 
ATOM   934  N N   . CYS A 1 108 ? 23.430  5.661   10.524  1.00 27.32  ? 108  CYS X N   1 
ATOM   935  C CA  . CYS A 1 108 ? 22.724  5.867   9.284   1.00 27.48  ? 108  CYS X CA  1 
ATOM   936  C C   . CYS A 1 108 ? 23.648  6.605   8.329   1.00 27.06  ? 108  CYS X C   1 
ATOM   937  O O   . CYS A 1 108 ? 23.960  7.769   8.549   1.00 30.16  ? 108  CYS X O   1 
ATOM   938  C CB  . CYS A 1 108 ? 21.459  6.670   9.549   1.00 31.59  ? 108  CYS X CB  1 
ATOM   939  S SG  . CYS A 1 108 ? 20.557  7.070   8.034   1.00 32.07  ? 108  CYS X SG  1 
ATOM   940  N N   . SER A 1 109 ? 24.088  5.904   7.289   1.00 27.05  ? 109  SER X N   1 
ATOM   941  C CA  . SER A 1 109 ? 25.035  6.439   6.333   1.00 31.44  ? 109  SER X CA  1 
ATOM   942  C C   . SER A 1 109 ? 24.369  7.352   5.304   1.00 30.58  ? 109  SER X C   1 
ATOM   943  O O   . SER A 1 109 ? 25.045  8.104   4.620   1.00 36.61  ? 109  SER X O   1 
ATOM   944  C CB  . SER A 1 109 ? 25.788  5.319   5.664   1.00 36.17  ? 109  SER X CB  1 
ATOM   945  O OG  . SER A 1 109 ? 24.961  4.653   4.732   1.00 40.01  ? 109  SER X OG  1 
ATOM   946  N N   . CYS A 1 110 ? 23.049  7.333   5.196   1.00 32.84  ? 110  CYS X N   1 
ATOM   947  C CA  . CYS A 1 110 ? 22.370  8.262   4.309   1.00 33.68  ? 110  CYS X CA  1 
ATOM   948  C C   . CYS A 1 110 ? 20.988  8.615   4.854   1.00 33.71  ? 110  CYS X C   1 
ATOM   949  O O   . CYS A 1 110 ? 20.055  7.820   4.798   1.00 35.87  ? 110  CYS X O   1 
ATOM   950  C CB  . CYS A 1 110 ? 22.195  7.711   2.898   1.00 37.24  ? 110  CYS X CB  1 
ATOM   951  S SG  . CYS A 1 110 ? 21.390  8.928   1.817   1.00 39.67  ? 110  CYS X SG  1 
ATOM   952  N N   . LEU A 1 111 ? 20.843  9.838   5.349   1.00 32.75  ? 111  LEU X N   1 
ATOM   953  C CA  . LEU A 1 111 ? 19.638  10.188  6.065   1.00 33.25  ? 111  LEU X CA  1 
ATOM   954  C C   . LEU A 1 111 ? 18.472  10.296  5.089   1.00 30.46  ? 111  LEU X C   1 
ATOM   955  O O   . LEU A 1 111 ? 17.351  9.983   5.431   1.00 31.79  ? 111  LEU X O   1 
ATOM   956  C CB  . LEU A 1 111 ? 19.856  11.492  6.841   1.00 33.78  ? 111  LEU X CB  1 
ATOM   957  C CG  . LEU A 1 111 ? 18.616  12.031  7.559   1.00 37.77  ? 111  LEU X CG  1 
ATOM   958  C CD1 . LEU A 1 111 ? 18.056  11.025  8.569   1.00 37.17  ? 111  LEU X CD1 1 
ATOM   959  C CD2 . LEU A 1 111 ? 18.942  13.334  8.260   1.00 41.74  ? 111  LEU X CD2 1 
ATOM   960  N N   . GLN A 1 112 ? 18.731  10.737  3.870   1.00 32.25  ? 112  GLN X N   1 
ATOM   961  C CA  . GLN A 1 112 ? 17.649  11.047  2.956   1.00 36.70  ? 112  GLN X CA  1 
ATOM   962  C C   . GLN A 1 112 ? 16.954  9.757   2.518   1.00 35.59  ? 112  GLN X C   1 
ATOM   963  O O   . GLN A 1 112 ? 15.792  9.812   2.150   1.00 33.29  ? 112  GLN X O   1 
ATOM   964  C CB  . GLN A 1 112 ? 18.165  11.897  1.795   1.00 37.86  ? 112  GLN X CB  1 
ATOM   965  C CG  . GLN A 1 112 ? 18.473  13.335  2.216   1.00 44.29  ? 112  GLN X CG  1 
ATOM   966  C CD  . GLN A 1 112 ? 19.586  13.454  3.251   1.00 50.73  ? 112  GLN X CD  1 
ATOM   967  O OE1 . GLN A 1 112 ? 20.658  12.835  3.150   1.00 43.89  ? 112  GLN X OE1 1 
ATOM   968  N NE2 . GLN A 1 112 ? 19.341  14.267  4.273   1.00 48.85  ? 112  GLN X NE2 1 
ATOM   969  N N   . ASP A 1 113 ? 17.637  8.609   2.641   1.00 35.21  ? 113  ASP X N   1 
ATOM   970  C CA  . ASP A 1 113 ? 17.078  7.314   2.293   1.00 37.73  ? 113  ASP X CA  1 
ATOM   971  C C   . ASP A 1 113 ? 16.112  6.802   3.338   1.00 38.59  ? 113  ASP X C   1 
ATOM   972  O O   . ASP A 1 113 ? 15.427  5.830   3.063   1.00 40.79  ? 113  ASP X O   1 
ATOM   973  C CB  . ASP A 1 113 ? 18.125  6.206   2.249   1.00 45.70  ? 113  ASP X CB  1 
ATOM   974  C CG  . ASP A 1 113 ? 18.933  6.209   0.972   1.00 50.49  ? 113  ASP X CG  1 
ATOM   975  O OD1 . ASP A 1 113 ? 18.556  6.980   0.054   1.00 45.77  ? 113  ASP X OD1 1 
ATOM   976  O OD2 . ASP A 1 113 ? 19.925  5.438   0.921   1.00 60.91  ? 113  ASP X OD2 1 
ATOM   977  N N   . ARG A 1 114 ? 16.145  7.401   4.531   1.00 36.62  ? 114  ARG X N   1 
ATOM   978  C CA  . ARG A 1 114 ? 15.283  7.025   5.633   1.00 35.28  ? 114  ARG X CA  1 
ATOM   979  C C   . ARG A 1 114 ? 14.250  8.107   5.940   1.00 35.32  ? 114  ARG X C   1 
ATOM   980  O O   . ARG A 1 114 ? 13.223  7.807   6.499   1.00 31.52  ? 114  ARG X O   1 
ATOM   981  C CB  . ARG A 1 114 ? 16.155  6.768   6.866   1.00 31.51  ? 114  ARG X CB  1 
ATOM   982  C CG  . ARG A 1 114 ? 17.044  5.545   6.718   1.00 30.53  ? 114  ARG X CG  1 
ATOM   983  C CD  . ARG A 1 114 ? 16.246  4.274   6.927   1.00 28.20  ? 114  ARG X CD  1 
ATOM   984  N NE  . ARG A 1 114 ? 15.913  4.078   8.326   1.00 27.97  ? 114  ARG X NE  1 
ATOM   985  C CZ  . ARG A 1 114 ? 16.757  3.601   9.241   1.00 30.62  ? 114  ARG X CZ  1 
ATOM   986  N NH1 . ARG A 1 114 ? 16.374  3.431   10.500  1.00 31.04  ? 114  ARG X NH1 1 
ATOM   987  N NH2 . ARG A 1 114 ? 17.980  3.249   8.879   1.00 30.11  ? 114  ARG X NH2 1 
ATOM   988  N N   . PHE A 1 115 ? 14.520  9.363   5.603   1.00 38.38  ? 115  PHE X N   1 
ATOM   989  C CA  . PHE A 1 115 ? 13.766  10.484  6.138   1.00 37.14  ? 115  PHE X CA  1 
ATOM   990  C C   . PHE A 1 115 ? 13.940  11.644  5.164   1.00 42.67  ? 115  PHE X C   1 
ATOM   991  O O   . PHE A 1 115 ? 14.959  12.321  5.201   1.00 47.78  ? 115  PHE X O   1 
ATOM   992  C CB  . PHE A 1 115 ? 14.269  10.776  7.554   1.00 35.40  ? 115  PHE X CB  1 
ATOM   993  C CG  . PHE A 1 115 ? 13.562  11.847  8.347   1.00 33.17  ? 115  PHE X CG  1 
ATOM   994  C CD1 . PHE A 1 115 ? 12.279  11.658  8.822   1.00 33.62  ? 115  PHE X CD1 1 
ATOM   995  C CD2 . PHE A 1 115 ? 14.201  13.021  8.672   1.00 32.67  ? 115  PHE X CD2 1 
ATOM   996  C CE1 . PHE A 1 115 ? 11.654  12.620  9.595   1.00 36.58  ? 115  PHE X CE1 1 
ATOM   997  C CE2 . PHE A 1 115 ? 13.581  13.981  9.457   1.00 37.09  ? 115  PHE X CE2 1 
ATOM   998  C CZ  . PHE A 1 115 ? 12.307  13.780  9.923   1.00 37.23  ? 115  PHE X CZ  1 
ATOM   999  N N   . ARG A 1 116 ? 12.961  11.830  4.270   1.00 48.60  ? 116  ARG X N   1 
ATOM   1000 C CA  . ARG A 1 116 ? 13.156  12.613  3.065   1.00 53.19  ? 116  ARG X CA  1 
ATOM   1001 C C   . ARG A 1 116 ? 13.096  14.090  3.419   1.00 49.45  ? 116  ARG X C   1 
ATOM   1002 O O   . ARG A 1 116 ? 12.062  14.731  3.288   1.00 63.52  ? 116  ARG X O   1 
ATOM   1003 C CB  . ARG A 1 116 ? 12.102  12.248  2.020   1.00 63.97  ? 116  ARG X CB  1 
ATOM   1004 C CG  . ARG A 1 116 ? 12.164  10.801  1.566   1.00 71.55  ? 116  ARG X CG  1 
ATOM   1005 C CD  . ARG A 1 116 ? 10.874  10.391  0.884   1.00 89.12  ? 116  ARG X CD  1 
ATOM   1006 N NE  . ARG A 1 116 ? 10.728  8.939   0.854   1.00 103.14 ? 116  ARG X NE  1 
ATOM   1007 C CZ  . ARG A 1 116 ? 9.729   8.276   0.276   1.00 104.29 ? 116  ARG X CZ  1 
ATOM   1008 N NH1 . ARG A 1 116 ? 8.739   8.925   -0.316  1.00 103.14 ? 116  ARG X NH1 1 
ATOM   1009 N NH2 . ARG A 1 116 ? 9.734   6.953   0.290   1.00 100.26 ? 116  ARG X NH2 1 
ATOM   1010 N N   . PHE A 1 117 ? 14.209  14.592  3.934   1.00 42.19  ? 117  PHE X N   1 
ATOM   1011 C CA  . PHE A 1 117 ? 14.372  15.989  4.281   1.00 40.01  ? 117  PHE X CA  1 
ATOM   1012 C C   . PHE A 1 117 ? 15.868  16.237  4.194   1.00 46.05  ? 117  PHE X C   1 
ATOM   1013 O O   . PHE A 1 117 ? 16.641  15.425  4.711   1.00 45.72  ? 117  PHE X O   1 
ATOM   1014 C CB  . PHE A 1 117 ? 13.824  16.293  5.680   1.00 35.14  ? 117  PHE X CB  1 
ATOM   1015 C CG  . PHE A 1 117 ? 12.326  16.176  5.825   1.00 42.26  ? 117  PHE X CG  1 
ATOM   1016 C CD1 . PHE A 1 117 ? 11.474  17.116  5.250   1.00 40.90  ? 117  PHE X CD1 1 
ATOM   1017 C CD2 . PHE A 1 117 ? 11.754  15.104  6.497   1.00 41.14  ? 117  PHE X CD2 1 
ATOM   1018 C CE1 . PHE A 1 117 ? 10.102  17.019  5.383   1.00 40.02  ? 117  PHE X CE1 1 
ATOM   1019 C CE2 . PHE A 1 117 ? 10.378  15.000  6.618   1.00 41.91  ? 117  PHE X CE2 1 
ATOM   1020 C CZ  . PHE A 1 117 ? 9.556   15.963  6.070   1.00 43.66  ? 117  PHE X CZ  1 
ATOM   1021 N N   . ASN A 1 118 ? 16.278  17.304  3.493   1.00 52.21  ? 118  ASN X N   1 
ATOM   1022 C CA  . ASN A 1 118 ? 17.703  17.620  3.409   1.00 53.55  ? 118  ASN X CA  1 
ATOM   1023 C C   . ASN A 1 118 ? 18.171  18.259  4.711   1.00 46.98  ? 118  ASN X C   1 
ATOM   1024 O O   . ASN A 1 118 ? 19.345  18.180  5.049   1.00 50.15  ? 118  ASN X O   1 
ATOM   1025 C CB  . ASN A 1 118 ? 18.007  18.446  2.166   1.00 52.62  ? 118  ASN X CB  1 
ATOM   1026 C CG  . ASN A 1 118 ? 17.609  17.646  0.948   1.00 56.94  ? 118  ASN X CG  1 
ATOM   1027 O OD1 . ASN A 1 118 ? 17.896  16.454  0.878   1.00 63.59  ? 118  ASN X OD1 1 
ATOM   1028 N ND2 . ASN A 1 118 ? 16.874  18.250  0.033   1.00 61.41  ? 118  ASN X ND2 1 
ATOM   1029 N N   . GLU A 1 119 ? 17.215  18.810  5.464   1.00 42.75  ? 119  GLU X N   1 
ATOM   1030 C CA  . GLU A 1 119 ? 17.509  19.605  6.628   1.00 40.72  ? 119  GLU X CA  1 
ATOM   1031 C C   . GLU A 1 119 ? 16.783  19.044  7.845   1.00 38.40  ? 119  GLU X C   1 
ATOM   1032 O O   . GLU A 1 119 ? 15.630  18.633  7.756   1.00 36.94  ? 119  GLU X O   1 
ATOM   1033 C CB  . GLU A 1 119 ? 17.066  21.037  6.366   1.00 40.99  ? 119  GLU X CB  1 
ATOM   1034 C CG  . GLU A 1 119 ? 17.533  21.547  5.034   1.00 46.38  ? 119  GLU X CG  1 
ATOM   1035 C CD  . GLU A 1 119 ? 17.146  22.984  4.762   1.00 50.74  ? 119  GLU X CD  1 
ATOM   1036 O OE1 . GLU A 1 119 ? 16.428  23.580  5.596   1.00 46.43  ? 119  GLU X OE1 1 
ATOM   1037 O OE2 . GLU A 1 119 ? 17.578  23.497  3.714   1.00 68.02  ? 119  GLU X OE2 1 
ATOM   1038 N N   . ILE A 1 120 ? 17.465  19.121  8.984   1.00 34.09  ? 120  ILE X N   1 
ATOM   1039 C CA  . ILE A 1 120 ? 16.916  18.773  10.278  1.00 30.71  ? 120  ILE X CA  1 
ATOM   1040 C C   . ILE A 1 120 ? 16.907  20.055  11.086  1.00 28.35  ? 120  ILE X C   1 
ATOM   1041 O O   . ILE A 1 120 ? 17.945  20.686  11.217  1.00 30.54  ? 120  ILE X O   1 
ATOM   1042 C CB  . ILE A 1 120 ? 17.794  17.703  10.955  1.00 32.60  ? 120  ILE X CB  1 
ATOM   1043 C CG1 . ILE A 1 120 ? 17.995  16.501  10.041  1.00 34.89  ? 120  ILE X CG1 1 
ATOM   1044 C CG2 . ILE A 1 120 ? 17.255  17.289  12.326  1.00 34.06  ? 120  ILE X CG2 1 
ATOM   1045 C CD1 . ILE A 1 120 ? 16.712  15.938  9.495   1.00 40.66  ? 120  ILE X CD1 1 
ATOM   1046 N N   . HIS A 1 121 ? 15.761  20.393  11.671  1.00 26.36  ? 121  HIS X N   1 
ATOM   1047 C CA  . HIS A 1 121 ? 15.583  21.690  12.294  1.00 26.15  ? 121  HIS X CA  1 
ATOM   1048 C C   . HIS A 1 121 ? 15.619  21.601  13.816  1.00 24.83  ? 121  HIS X C   1 
ATOM   1049 O O   . HIS A 1 121 ? 15.744  22.608  14.508  1.00 26.83  ? 121  HIS X O   1 
ATOM   1050 C CB  . HIS A 1 121 ? 14.378  22.370  11.651  1.00 26.49  ? 121  HIS X CB  1 
ATOM   1051 C CG  . HIS A 1 121 ? 14.804  23.068  10.403  1.00 29.08  ? 121  HIS X CG  1 
ATOM   1052 N ND1 . HIS A 1 121 ? 15.507  24.263  10.417  1.00 31.74  ? 121  HIS X ND1 1 
ATOM   1053 C CD2 . HIS A 1 121 ? 14.669  22.723  9.105   1.00 29.74  ? 121  HIS X CD2 1 
ATOM   1054 C CE1 . HIS A 1 121 ? 15.777  24.618  9.164   1.00 31.01  ? 121  HIS X CE1 1 
ATOM   1055 N NE2 . HIS A 1 121 ? 15.273  23.699  8.346   1.00 29.73  ? 121  HIS X NE2 1 
ATOM   1056 N N   . SER A 1 122 ? 15.522  20.388  14.339  1.00 25.61  ? 122  SER X N   1 
ATOM   1057 C CA  . SER A 1 122 ? 15.708  20.174  15.758  1.00 27.74  ? 122  SER X CA  1 
ATOM   1058 C C   . SER A 1 122 ? 15.894  18.679  15.972  1.00 26.94  ? 122  SER X C   1 
ATOM   1059 O O   . SER A 1 122 ? 15.510  17.877  15.128  1.00 27.30  ? 122  SER X O   1 
ATOM   1060 C CB  . SER A 1 122 ? 14.555  20.717  16.590  1.00 27.49  ? 122  SER X CB  1 
ATOM   1061 O OG  . SER A 1 122 ? 13.319  20.041  16.324  1.00 26.62  ? 122  SER X OG  1 
ATOM   1062 N N   . LEU A 1 123 ? 16.518  18.330  17.093  1.00 27.09  ? 123  LEU X N   1 
ATOM   1063 C CA  . LEU A 1 123 ? 16.712  16.934  17.418  1.00 26.47  ? 123  LEU X CA  1 
ATOM   1064 C C   . LEU A 1 123 ? 16.912  16.769  18.910  1.00 26.53  ? 123  LEU X C   1 
ATOM   1065 O O   . LEU A 1 123 ? 17.348  17.682  19.603  1.00 27.53  ? 123  LEU X O   1 
ATOM   1066 C CB  . LEU A 1 123 ? 17.911  16.379  16.660  1.00 26.18  ? 123  LEU X CB  1 
ATOM   1067 C CG  . LEU A 1 123 ? 19.216  17.150  16.813  1.00 27.10  ? 123  LEU X CG  1 
ATOM   1068 C CD1 . LEU A 1 123 ? 20.015  16.695  18.000  1.00 25.89  ? 123  LEU X CD1 1 
ATOM   1069 C CD2 . LEU A 1 123 ? 20.051  17.024  15.538  1.00 29.14  ? 123  LEU X CD2 1 
ATOM   1070 N N   . ASN A 1 124 ? 16.552  15.572  19.365  1.00 26.90  ? 124  ASN X N   1 
ATOM   1071 C CA  . ASN A 1 124 ? 16.581  15.243  20.766  1.00 26.79  ? 124  ASN X CA  1 
ATOM   1072 C C   . ASN A 1 124 ? 17.540  14.074  20.915  1.00 26.89  ? 124  ASN X C   1 
ATOM   1073 O O   . ASN A 1 124 ? 17.292  13.008  20.359  1.00 24.70  ? 124  ASN X O   1 
ATOM   1074 C CB  . ASN A 1 124 ? 15.183  14.950  21.299  1.00 27.94  ? 124  ASN X CB  1 
ATOM   1075 C CG  . ASN A 1 124 ? 15.176  14.875  22.813  1.00 33.19  ? 124  ASN X CG  1 
ATOM   1076 O OD1 . ASN A 1 124 ? 16.216  14.873  23.468  1.00 36.08  ? 124  ASN X OD1 1 
ATOM   1077 N ND2 . ASN A 1 124 ? 13.998  14.829  23.399  1.00 36.25  ? 124  ASN X ND2 1 
ATOM   1078 N N   . VAL A 1 125 ? 18.682  14.324  21.587  1.00 27.43  ? 125  VAL X N   1 
ATOM   1079 C CA  . VAL A 1 125 ? 19.633  13.265  21.854  1.00 26.16  ? 125  VAL X CA  1 
ATOM   1080 C C   . VAL A 1 125 ? 19.243  12.645  23.185  1.00 24.40  ? 125  VAL X C   1 
ATOM   1081 O O   . VAL A 1 125 ? 19.604  13.158  24.235  1.00 21.46  ? 125  VAL X O   1 
ATOM   1082 C CB  . VAL A 1 125 ? 21.094  13.735  21.839  1.00 27.21  ? 125  VAL X CB  1 
ATOM   1083 C CG1 . VAL A 1 125 ? 22.027  12.562  22.131  1.00 29.01  ? 125  VAL X CG1 1 
ATOM   1084 C CG2 . VAL A 1 125 ? 21.456  14.404  20.528  1.00 27.28  ? 125  VAL X CG2 1 
ATOM   1085 N N   . LEU A 1 126 ? 18.483  11.546  23.109  1.00 28.11  ? 126  LEU X N   1 
ATOM   1086 C CA  . LEU A 1 126 ? 17.957  10.886  24.290  1.00 28.91  ? 126  LEU X CA  1 
ATOM   1087 C C   . LEU A 1 126 ? 19.041  10.084  25.006  1.00 27.96  ? 126  LEU X C   1 
ATOM   1088 O O   . LEU A 1 126 ? 19.047  10.054  26.227  1.00 24.91  ? 126  LEU X O   1 
ATOM   1089 C CB  . LEU A 1 126 ? 16.773  10.021  23.862  1.00 27.82  ? 126  LEU X CB  1 
ATOM   1090 C CG  . LEU A 1 126 ? 15.530  10.817  23.437  1.00 31.67  ? 126  LEU X CG  1 
ATOM   1091 C CD1 . LEU A 1 126 ? 14.458  9.902   22.871  1.00 33.90  ? 126  LEU X CD1 1 
ATOM   1092 C CD2 . LEU A 1 126 ? 14.938  11.618  24.602  1.00 28.90  ? 126  LEU X CD2 1 
ATOM   1093 N N   . GLU A 1 127 ? 19.913  9.397   24.250  1.00 29.01  ? 127  GLU X N   1 
ATOM   1094 C CA  . GLU A 1 127 ? 20.939  8.545   24.840  1.00 28.44  ? 127  GLU X CA  1 
ATOM   1095 C C   . GLU A 1 127 ? 22.191  8.598   23.982  1.00 26.52  ? 127  GLU X C   1 
ATOM   1096 O O   . GLU A 1 127 ? 22.123  8.479   22.767  1.00 28.24  ? 127  GLU X O   1 
ATOM   1097 C CB  . GLU A 1 127 ? 20.544  7.063   24.870  1.00 29.42  ? 127  GLU X CB  1 
ATOM   1098 C CG  . GLU A 1 127 ? 19.223  6.791   25.557  1.00 32.06  ? 127  GLU X CG  1 
ATOM   1099 C CD  . GLU A 1 127 ? 18.598  5.445   25.220  1.00 32.07  ? 127  GLU X CD  1 
ATOM   1100 O OE1 . GLU A 1 127 ? 19.341  4.434   25.241  1.00 32.32  ? 127  GLU X OE1 1 
ATOM   1101 O OE2 . GLU A 1 127 ? 17.362  5.406   24.969  1.00 31.09  ? 127  GLU X OE2 1 
ATOM   1102 N N   . GLY A 1 128 ? 23.344  8.702   24.629  1.00 26.69  ? 128  GLY X N   1 
ATOM   1103 C CA  . GLY A 1 128 ? 24.602  8.484   23.947  1.00 26.56  ? 128  GLY X CA  1 
ATOM   1104 C C   . GLY A 1 128 ? 25.082  9.732   23.214  1.00 27.35  ? 128  GLY X C   1 
ATOM   1105 O O   . GLY A 1 128 ? 24.385  10.738  23.135  1.00 27.14  ? 128  GLY X O   1 
ATOM   1106 N N   . SER A 1 129 ? 26.305  9.645   22.707  1.00 26.11  ? 129  SER X N   1 
ATOM   1107 C CA  . SER A 1 129 ? 26.834  10.714  21.905  1.00 26.89  ? 129  SER X CA  1 
ATOM   1108 C C   . SER A 1 129 ? 26.841  10.243  20.465  1.00 26.64  ? 129  SER X C   1 
ATOM   1109 O O   . SER A 1 129 ? 26.981  9.055   20.184  1.00 24.38  ? 129  SER X O   1 
ATOM   1110 C CB  . SER A 1 129 ? 28.183  11.159  22.383  1.00 26.93  ? 129  SER X CB  1 
ATOM   1111 O OG  . SER A 1 129 ? 28.109  11.481  23.764  1.00 29.08  ? 129  SER X OG  1 
ATOM   1112 N N   . TRP A 1 130 ? 26.639  11.227  19.590  1.00 27.46  ? 130  TRP X N   1 
ATOM   1113 C CA  . TRP A 1 130 ? 26.572  11.006  18.167  1.00 28.28  ? 130  TRP X CA  1 
ATOM   1114 C C   . TRP A 1 130 ? 27.382  12.078  17.449  1.00 26.53  ? 130  TRP X C   1 
ATOM   1115 O O   . TRP A 1 130 ? 27.636  13.156  17.979  1.00 28.44  ? 130  TRP X O   1 
ATOM   1116 C CB  . TRP A 1 130 ? 25.108  11.080  17.708  1.00 29.80  ? 130  TRP X CB  1 
ATOM   1117 C CG  . TRP A 1 130 ? 24.150  10.064  18.286  1.00 25.26  ? 130  TRP X CG  1 
ATOM   1118 C CD1 . TRP A 1 130 ? 23.622  10.000  19.538  1.00 23.14  ? 130  TRP X CD1 1 
ATOM   1119 C CD2 . TRP A 1 130 ? 23.533  8.996   17.535  1.00 22.93  ? 130  TRP X CD2 1 
ATOM   1120 N NE1 . TRP A 1 130 ? 22.723  8.970   19.620  1.00 20.95  ? 130  TRP X NE1 1 
ATOM   1121 C CE2 . TRP A 1 130 ? 22.650  8.334   18.413  1.00 22.49  ? 130  TRP X CE2 1 
ATOM   1122 C CE3 . TRP A 1 130 ? 23.631  8.557   16.213  1.00 20.25  ? 130  TRP X CE3 1 
ATOM   1123 C CZ2 . TRP A 1 130 ? 21.882  7.240   17.999  1.00 24.62  ? 130  TRP X CZ2 1 
ATOM   1124 C CZ3 . TRP A 1 130 ? 22.867  7.479   15.813  1.00 21.29  ? 130  TRP X CZ3 1 
ATOM   1125 C CH2 . TRP A 1 130 ? 21.993  6.842   16.680  1.00 21.43  ? 130  TRP X CH2 1 
ATOM   1126 N N   . VAL A 1 131 ? 27.741  11.782  16.217  1.00 27.66  ? 131  VAL X N   1 
ATOM   1127 C CA  . VAL A 1 131 ? 28.352  12.773  15.350  1.00 31.34  ? 131  VAL X CA  1 
ATOM   1128 C C   . VAL A 1 131 ? 27.421  12.970  14.160  1.00 28.25  ? 131  VAL X C   1 
ATOM   1129 O O   . VAL A 1 131 ? 27.148  12.007  13.470  1.00 25.67  ? 131  VAL X O   1 
ATOM   1130 C CB  . VAL A 1 131 ? 29.757  12.298  14.911  1.00 30.97  ? 131  VAL X CB  1 
ATOM   1131 C CG1 . VAL A 1 131 ? 30.408  13.276  13.937  1.00 34.69  ? 131  VAL X CG1 1 
ATOM   1132 C CG2 . VAL A 1 131 ? 30.639  12.034  16.121  1.00 28.21  ? 131  VAL X CG2 1 
ATOM   1133 N N   . LEU A 1 132 ? 26.897  14.185  13.976  1.00 29.42  ? 132  LEU X N   1 
ATOM   1134 C CA  . LEU A 1 132 ? 26.184  14.550  12.761  1.00 30.66  ? 132  LEU X CA  1 
ATOM   1135 C C   . LEU A 1 132 ? 27.196  14.882  11.691  1.00 28.17  ? 132  LEU X C   1 
ATOM   1136 O O   . LEU A 1 132 ? 28.201  15.516  11.973  1.00 29.83  ? 132  LEU X O   1 
ATOM   1137 C CB  . LEU A 1 132 ? 25.322  15.806  12.936  1.00 33.97  ? 132  LEU X CB  1 
ATOM   1138 C CG  . LEU A 1 132 ? 23.995  15.638  13.659  1.00 37.68  ? 132  LEU X CG  1 
ATOM   1139 C CD1 . LEU A 1 132 ? 23.190  16.912  13.524  1.00 38.30  ? 132  LEU X CD1 1 
ATOM   1140 C CD2 . LEU A 1 132 ? 23.201  14.450  13.135  1.00 41.35  ? 132  LEU X CD2 1 
ATOM   1141 N N   . TYR A 1 133 ? 26.862  14.514  10.466  1.00 27.87  ? 133  TYR X N   1 
ATOM   1142 C CA  . TYR A 1 133 ? 27.641  14.917  9.318   1.00 29.17  ? 133  TYR X CA  1 
ATOM   1143 C C   . TYR A 1 133 ? 26.711  15.630  8.343   1.00 32.81  ? 133  TYR X C   1 
ATOM   1144 O O   . TYR A 1 133 ? 25.588  15.189  8.094   1.00 32.99  ? 133  TYR X O   1 
ATOM   1145 C CB  . TYR A 1 133 ? 28.329  13.748  8.622   1.00 27.98  ? 133  TYR X CB  1 
ATOM   1146 C CG  . TYR A 1 133 ? 29.280  12.907  9.466   1.00 30.98  ? 133  TYR X CG  1 
ATOM   1147 C CD1 . TYR A 1 133 ? 28.803  12.016  10.422  1.00 30.10  ? 133  TYR X CD1 1 
ATOM   1148 C CD2 . TYR A 1 133 ? 30.663  12.989  9.291   1.00 32.43  ? 133  TYR X CD2 1 
ATOM   1149 C CE1 . TYR A 1 133 ? 29.665  11.215  11.152  1.00 31.33  ? 133  TYR X CE1 1 
ATOM   1150 C CE2 . TYR A 1 133 ? 31.536  12.199  10.021  1.00 30.09  ? 133  TYR X CE2 1 
ATOM   1151 C CZ  . TYR A 1 133 ? 31.034  11.296  10.944  1.00 30.51  ? 133  TYR X CZ  1 
ATOM   1152 O OH  . TYR A 1 133 ? 31.864  10.515  11.690  1.00 31.35  ? 133  TYR X OH  1 
ATOM   1153 N N   . GLU A 1 134 ? 27.247  16.710  7.773   1.00 33.23  ? 134  GLU X N   1 
ATOM   1154 C CA  . GLU A 1 134 ? 26.596  17.514  6.770   1.00 32.93  ? 134  GLU X CA  1 
ATOM   1155 C C   . GLU A 1 134 ? 26.167  16.673  5.573   1.00 33.95  ? 134  GLU X C   1 
ATOM   1156 O O   . GLU A 1 134 ? 25.083  16.867  5.046   1.00 36.10  ? 134  GLU X O   1 
ATOM   1157 C CB  . GLU A 1 134 ? 27.593  18.577  6.329   1.00 38.83  ? 134  GLU X CB  1 
ATOM   1158 C CG  . GLU A 1 134 ? 26.956  19.693  5.527   1.00 48.41  ? 134  GLU X CG  1 
ATOM   1159 C CD  . GLU A 1 134 ? 27.948  20.731  5.050   1.00 49.00  ? 134  GLU X CD  1 
ATOM   1160 O OE1 . GLU A 1 134 ? 29.155  20.423  5.045   1.00 43.97  ? 134  GLU X OE1 1 
ATOM   1161 O OE2 . GLU A 1 134 ? 27.501  21.851  4.735   1.00 62.86  ? 134  GLU X OE2 1 
ATOM   1162 N N   . LEU A 1 135 ? 27.029  15.774  5.108   1.00 34.20  ? 135  LEU X N   1 
ATOM   1163 C CA  . LEU A 1 135 ? 26.763  15.039  3.878   1.00 35.48  ? 135  LEU X CA  1 
ATOM   1164 C C   . LEU A 1 135 ? 26.579  13.559  4.189   1.00 36.84  ? 135  LEU X C   1 
ATOM   1165 O O   . LEU A 1 135 ? 26.884  13.095  5.289   1.00 31.17  ? 135  LEU X O   1 
ATOM   1166 C CB  . LEU A 1 135 ? 27.928  15.188  2.898   1.00 34.40  ? 135  LEU X CB  1 
ATOM   1167 C CG  . LEU A 1 135 ? 28.370  16.614  2.598   1.00 40.29  ? 135  LEU X CG  1 
ATOM   1168 C CD1 . LEU A 1 135 ? 29.609  16.592  1.714   1.00 38.44  ? 135  LEU X CD1 1 
ATOM   1169 C CD2 . LEU A 1 135 ? 27.236  17.429  1.969   1.00 41.36  ? 135  LEU X CD2 1 
ATOM   1170 N N   . SER A 1 136 ? 26.122  12.824  3.175   1.00 34.35  ? 136  SER X N   1 
ATOM   1171 C CA  . SER A 1 136 ? 25.937  11.401  3.352   1.00 37.62  ? 136  SER X CA  1 
ATOM   1172 C C   . SER A 1 136 ? 27.293  10.711  3.367   1.00 32.29  ? 136  SER X C   1 
ATOM   1173 O O   . SER A 1 136 ? 28.292  11.299  2.995   1.00 32.03  ? 136  SER X O   1 
ATOM   1174 C CB  . SER A 1 136 ? 24.973  10.832  2.326   1.00 41.61  ? 136  SER X CB  1 
ATOM   1175 O OG  . SER A 1 136 ? 25.534  10.859  1.038   1.00 44.06  ? 136  SER X OG  1 
ATOM   1176 N N   . ASN A 1 137 ? 27.296  9.487   3.892   1.00 33.14  ? 137  ASN X N   1 
ATOM   1177 C CA  . ASN A 1 137 ? 28.478  8.657   4.027   1.00 36.10  ? 137  ASN X CA  1 
ATOM   1178 C C   . ASN A 1 137 ? 29.556  9.338   4.848   1.00 34.11  ? 137  ASN X C   1 
ATOM   1179 O O   . ASN A 1 137 ? 30.725  9.210   4.553   1.00 34.42  ? 137  ASN X O   1 
ATOM   1180 C CB  . ASN A 1 137 ? 29.005  8.203   2.670   1.00 38.68  ? 137  ASN X CB  1 
ATOM   1181 C CG  . ASN A 1 137 ? 28.175  7.041   2.180   1.00 45.10  ? 137  ASN X CG  1 
ATOM   1182 O OD1 . ASN A 1 137 ? 28.148  5.974   2.796   1.00 46.98  ? 137  ASN X OD1 1 
ATOM   1183 N ND2 . ASN A 1 137 ? 27.448  7.265   1.109   1.00 46.64  ? 137  ASN X ND2 1 
ATOM   1184 N N   . TYR A 1 138 ? 29.146  10.008  5.916   1.00 36.22  ? 138  TYR X N   1 
ATOM   1185 C CA  . TYR A 1 138 ? 30.059  10.455  6.956   1.00 38.09  ? 138  TYR X CA  1 
ATOM   1186 C C   . TYR A 1 138 ? 31.125  11.375  6.366   1.00 34.64  ? 138  TYR X C   1 
ATOM   1187 O O   . TYR A 1 138 ? 32.286  11.261  6.727   1.00 30.74  ? 138  TYR X O   1 
ATOM   1188 C CB  . TYR A 1 138 ? 30.651  9.234   7.666   1.00 37.25  ? 138  TYR X CB  1 
ATOM   1189 C CG  . TYR A 1 138 ? 29.623  8.200   8.103   1.00 39.70  ? 138  TYR X CG  1 
ATOM   1190 C CD1 . TYR A 1 138 ? 28.587  8.527   8.965   1.00 35.10  ? 138  TYR X CD1 1 
ATOM   1191 C CD2 . TYR A 1 138 ? 29.679  6.892   7.617   1.00 42.93  ? 138  TYR X CD2 1 
ATOM   1192 C CE1 . TYR A 1 138 ? 27.635  7.587   9.324   1.00 40.34  ? 138  TYR X CE1 1 
ATOM   1193 C CE2 . TYR A 1 138 ? 28.731  5.947   7.971   1.00 41.03  ? 138  TYR X CE2 1 
ATOM   1194 C CZ  . TYR A 1 138 ? 27.717  6.292   8.842   1.00 39.95  ? 138  TYR X CZ  1 
ATOM   1195 O OH  . TYR A 1 138 ? 26.798  5.363   9.193   1.00 34.53  ? 138  TYR X OH  1 
ATOM   1196 N N   . ARG A 1 139 ? 30.697  12.289  5.484   1.00 34.04  ? 139  ARG X N   1 
ATOM   1197 C CA  . ARG A 1 139 ? 31.559  13.313  4.917   1.00 33.84  ? 139  ARG X CA  1 
ATOM   1198 C C   . ARG A 1 139 ? 31.033  14.692  5.314   1.00 31.53  ? 139  ARG X C   1 
ATOM   1199 O O   . ARG A 1 139 ? 29.926  14.839  5.820   1.00 31.16  ? 139  ARG X O   1 
ATOM   1200 C CB  . ARG A 1 139 ? 31.610  13.158  3.394   1.00 39.31  ? 139  ARG X CB  1 
ATOM   1201 C CG  . ARG A 1 139 ? 32.311  11.896  2.904   1.00 49.47  ? 139  ARG X CG  1 
ATOM   1202 C CD  . ARG A 1 139 ? 32.075  11.659  1.420   1.00 64.06  ? 139  ARG X CD  1 
ATOM   1203 N NE  . ARG A 1 139 ? 30.636  11.508  1.156   1.00 84.47  ? 139  ARG X NE  1 
ATOM   1204 C CZ  . ARG A 1 139 ? 29.936  12.091  0.177   1.00 72.68  ? 139  ARG X CZ  1 
ATOM   1205 N NH1 . ARG A 1 139 ? 30.538  12.592  -0.888  1.00 74.16  ? 139  ARG X NH1 1 
ATOM   1206 N NH2 . ARG A 1 139 ? 28.616  12.113  0.240   1.00 59.70  ? 139  ARG X NH2 1 
ATOM   1207 N N   . GLY A 1 140 ? 31.822  15.721  5.020   1.00 28.71  ? 140  GLY X N   1 
ATOM   1208 C CA  . GLY A 1 140 ? 31.411  17.094  5.224   1.00 25.96  ? 140  GLY X CA  1 
ATOM   1209 C C   . GLY A 1 140 ? 31.675  17.527  6.660   1.00 25.47  ? 140  GLY X C   1 
ATOM   1210 O O   . GLY A 1 140 ? 32.428  16.872  7.366   1.00 24.15  ? 140  GLY X O   1 
ATOM   1211 N N   . ARG A 1 141 ? 31.031  18.611  7.088   1.00 26.20  ? 141  ARG X N   1 
ATOM   1212 C CA  . ARG A 1 141 ? 31.291  19.120  8.414   1.00 30.71  ? 141  ARG X CA  1 
ATOM   1213 C C   . ARG A 1 141 ? 30.681  18.179  9.435   1.00 29.93  ? 141  ARG X C   1 
ATOM   1214 O O   . ARG A 1 141 ? 29.633  17.590  9.187   1.00 30.02  ? 141  ARG X O   1 
ATOM   1215 C CB  . ARG A 1 141 ? 30.757  20.544  8.587   1.00 38.98  ? 141  ARG X CB  1 
ATOM   1216 C CG  . ARG A 1 141 ? 31.754  21.608  8.150   1.00 48.32  ? 141  ARG X CG  1 
ATOM   1217 C CD  . ARG A 1 141 ? 31.286  23.006  8.470   1.00 59.28  ? 141  ARG X CD  1 
ATOM   1218 N NE  . ARG A 1 141 ? 30.159  23.330  7.611   1.00 77.59  ? 141  ARG X NE  1 
ATOM   1219 C CZ  . ARG A 1 141 ? 30.023  24.466  6.939   1.00 85.79  ? 141  ARG X CZ  1 
ATOM   1220 N NH1 . ARG A 1 141 ? 30.941  25.413  7.070   1.00 82.96  ? 141  ARG X NH1 1 
ATOM   1221 N NH2 . ARG A 1 141 ? 28.964  24.645  6.161   1.00 77.31  ? 141  ARG X NH2 1 
ATOM   1222 N N   . GLN A 1 142 ? 31.332  18.124  10.602  1.00 28.89  ? 142  GLN X N   1 
ATOM   1223 C CA  . GLN A 1 142 ? 30.961  17.228  11.677  1.00 27.88  ? 142  GLN X CA  1 
ATOM   1224 C C   . GLN A 1 142 ? 30.527  18.013  12.904  1.00 30.94  ? 142  GLN X C   1 
ATOM   1225 O O   . GLN A 1 142 ? 31.111  19.052  13.226  1.00 32.13  ? 142  GLN X O   1 
ATOM   1226 C CB  . GLN A 1 142 ? 32.162  16.400  12.090  1.00 25.68  ? 142  GLN X CB  1 
ATOM   1227 C CG  . GLN A 1 142 ? 32.757  15.597  10.964  1.00 26.03  ? 142  GLN X CG  1 
ATOM   1228 C CD  . GLN A 1 142 ? 33.854  14.711  11.486  1.00 26.87  ? 142  GLN X CD  1 
ATOM   1229 O OE1 . GLN A 1 142 ? 33.834  14.292  12.646  1.00 30.78  ? 142  GLN X OE1 1 
ATOM   1230 N NE2 . GLN A 1 142 ? 34.788  14.381  10.616  1.00 25.92  ? 142  GLN X NE2 1 
ATOM   1231 N N   . TYR A 1 143 ? 29.519  17.484  13.600  1.00 28.77  ? 143  TYR X N   1 
ATOM   1232 C CA  . TYR A 1 143 ? 29.035  18.130  14.795  1.00 30.37  ? 143  TYR X CA  1 
ATOM   1233 C C   . TYR A 1 143 ? 28.865  17.040  15.839  1.00 30.17  ? 143  TYR X C   1 
ATOM   1234 O O   . TYR A 1 143 ? 28.128  16.077  15.631  1.00 27.95  ? 143  TYR X O   1 
ATOM   1235 C CB  . TYR A 1 143 ? 27.756  18.929  14.527  1.00 34.65  ? 143  TYR X CB  1 
ATOM   1236 C CG  . TYR A 1 143 ? 27.806  19.806  13.291  1.00 35.32  ? 143  TYR X CG  1 
ATOM   1237 C CD1 . TYR A 1 143 ? 28.433  21.051  13.284  1.00 36.61  ? 143  TYR X CD1 1 
ATOM   1238 C CD2 . TYR A 1 143 ? 27.237  19.359  12.104  1.00 40.34  ? 143  TYR X CD2 1 
ATOM   1239 C CE1 . TYR A 1 143 ? 28.475  21.825  12.126  1.00 39.04  ? 143  TYR X CE1 1 
ATOM   1240 C CE2 . TYR A 1 143 ? 27.286  20.115  10.943  1.00 39.60  ? 143  TYR X CE2 1 
ATOM   1241 C CZ  . TYR A 1 143 ? 27.907  21.343  10.957  1.00 39.36  ? 143  TYR X CZ  1 
ATOM   1242 O OH  . TYR A 1 143 ? 27.902  22.002  9.776   1.00 49.67  ? 143  TYR X OH  1 
ATOM   1243 N N   . LEU A 1 144 ? 29.579  17.196  16.959  1.00 24.85  ? 144  LEU X N   1 
ATOM   1244 C CA  . LEU A 1 144 ? 29.409  16.264  18.048  1.00 25.23  ? 144  LEU X CA  1 
ATOM   1245 C C   . LEU A 1 144 ? 28.096  16.581  18.747  1.00 26.27  ? 144  LEU X C   1 
ATOM   1246 O O   . LEU A 1 144 ? 27.804  17.742  19.025  1.00 26.15  ? 144  LEU X O   1 
ATOM   1247 C CB  . LEU A 1 144 ? 30.592  16.392  19.000  1.00 24.64  ? 144  LEU X CB  1 
ATOM   1248 C CG  . LEU A 1 144 ? 30.504  15.571  20.274  1.00 25.75  ? 144  LEU X CG  1 
ATOM   1249 C CD1 . LEU A 1 144 ? 30.579  14.090  19.937  1.00 28.05  ? 144  LEU X CD1 1 
ATOM   1250 C CD2 . LEU A 1 144 ? 31.629  15.965  21.224  1.00 25.53  ? 144  LEU X CD2 1 
ATOM   1251 N N   . LEU A 1 145 ? 27.306  15.546  19.035  1.00 30.90  ? 145  LEU X N   1 
ATOM   1252 C CA  . LEU A 1 145 ? 26.079  15.730  19.802  1.00 32.48  ? 145  LEU X CA  1 
ATOM   1253 C C   . LEU A 1 145 ? 26.205  14.943  21.099  1.00 32.23  ? 145  LEU X C   1 
ATOM   1254 O O   . LEU A 1 145 ? 26.394  13.721  21.079  1.00 34.82  ? 145  LEU X O   1 
ATOM   1255 C CB  . LEU A 1 145 ? 24.864  15.264  18.995  1.00 34.65  ? 145  LEU X CB  1 
ATOM   1256 C CG  . LEU A 1 145 ? 24.636  15.933  17.635  1.00 38.44  ? 145  LEU X CG  1 
ATOM   1257 C CD1 . LEU A 1 145 ? 23.398  15.340  17.002  1.00 42.08  ? 145  LEU X CD1 1 
ATOM   1258 C CD2 . LEU A 1 145 ? 24.506  17.443  17.736  1.00 33.21  ? 145  LEU X CD2 1 
ATOM   1259 N N   . MET A 1 146 ? 26.087  15.660  22.214  1.00 32.12  ? 146  MET X N   1 
ATOM   1260 C CA  . MET A 1 146 ? 26.006  15.022  23.515  1.00 35.83  ? 146  MET X CA  1 
ATOM   1261 C C   . MET A 1 146 ? 24.530  14.877  23.860  1.00 31.97  ? 146  MET X C   1 
ATOM   1262 O O   . MET A 1 146 ? 23.686  15.516  23.242  1.00 32.39  ? 146  MET X O   1 
ATOM   1263 C CB  . MET A 1 146 ? 26.672  15.885  24.584  1.00 39.79  ? 146  MET X CB  1 
ATOM   1264 C CG  . MET A 1 146 ? 28.091  16.254  24.265  1.00 45.47  ? 146  MET X CG  1 
ATOM   1265 S SD  . MET A 1 146 ? 29.261  15.107  24.931  1.00 53.21  ? 146  MET X SD  1 
ATOM   1266 C CE  . MET A 1 146 ? 30.596  16.267  25.229  1.00 57.89  ? 146  MET X CE  1 
ATOM   1267 N N   . PRO A 1 147 ? 24.161  14.045  24.854  1.00 31.89  ? 147  PRO X N   1 
ATOM   1268 C CA  . PRO A 1 147 ? 22.775  13.982  25.315  1.00 32.75  ? 147  PRO X CA  1 
ATOM   1269 C C   . PRO A 1 147 ? 22.243  15.380  25.576  1.00 31.45  ? 147  PRO X C   1 
ATOM   1270 O O   . PRO A 1 147 ? 22.938  16.220  26.123  1.00 31.90  ? 147  PRO X O   1 
ATOM   1271 C CB  . PRO A 1 147 ? 22.894  13.135  26.583  1.00 33.61  ? 147  PRO X CB  1 
ATOM   1272 C CG  . PRO A 1 147 ? 24.016  12.171  26.264  1.00 32.20  ? 147  PRO X CG  1 
ATOM   1273 C CD  . PRO A 1 147 ? 25.004  13.034  25.504  1.00 33.35  ? 147  PRO X CD  1 
ATOM   1274 N N   . GLY A 1 148 ? 21.016  15.631  25.146  1.00 32.34  ? 148  GLY X N   1 
ATOM   1275 C CA  . GLY A 1 148 ? 20.363  16.889  25.455  1.00 31.34  ? 148  GLY X CA  1 
ATOM   1276 C C   . GLY A 1 148 ? 19.384  17.291  24.365  1.00 32.77  ? 148  GLY X C   1 
ATOM   1277 O O   . GLY A 1 148 ? 19.186  16.549  23.401  1.00 30.57  ? 148  GLY X O   1 
ATOM   1278 N N   . ASP A 1 149 ? 18.838  18.503  24.530  1.00 33.05  ? 149  ASP X N   1 
ATOM   1279 C CA  . ASP A 1 149 ? 17.813  19.044  23.671  1.00 32.66  ? 149  ASP X CA  1 
ATOM   1280 C C   . ASP A 1 149 ? 18.452  20.018  22.707  1.00 31.39  ? 149  ASP X C   1 
ATOM   1281 O O   . ASP A 1 149 ? 19.221  20.844  23.156  1.00 33.69  ? 149  ASP X O   1 
ATOM   1282 C CB  . ASP A 1 149 ? 16.743  19.748  24.508  1.00 37.57  ? 149  ASP X CB  1 
ATOM   1283 C CG  . ASP A 1 149 ? 15.966  18.780  25.382  1.00 40.06  ? 149  ASP X CG  1 
ATOM   1284 O OD1 . ASP A 1 149 ? 15.274  17.930  24.822  1.00 45.82  ? 149  ASP X OD1 1 
ATOM   1285 O OD2 . ASP A 1 149 ? 16.100  18.850  26.612  1.00 40.78  ? 149  ASP X OD2 1 
ATOM   1286 N N   . TYR A 1 150 ? 18.102  19.932  21.411  1.00 32.37  ? 150  TYR X N   1 
ATOM   1287 C CA  . TYR A 1 150 ? 18.591  20.862  20.407  1.00 30.13  ? 150  TYR X CA  1 
ATOM   1288 C C   . TYR A 1 150 ? 17.419  21.396  19.591  1.00 32.13  ? 150  TYR X C   1 
ATOM   1289 O O   . TYR A 1 150 ? 17.053  20.819  18.565  1.00 29.03  ? 150  TYR X O   1 
ATOM   1290 C CB  . TYR A 1 150 ? 19.635  20.177  19.533  1.00 30.63  ? 150  TYR X CB  1 
ATOM   1291 C CG  . TYR A 1 150 ? 20.860  19.657  20.273  1.00 31.05  ? 150  TYR X CG  1 
ATOM   1292 C CD1 . TYR A 1 150 ? 20.771  18.523  21.075  1.00 32.73  ? 150  TYR X CD1 1 
ATOM   1293 C CD2 . TYR A 1 150 ? 22.093  20.285  20.170  1.00 30.40  ? 150  TYR X CD2 1 
ATOM   1294 C CE1 . TYR A 1 150 ? 21.858  18.059  21.795  1.00 32.39  ? 150  TYR X CE1 1 
ATOM   1295 C CE2 . TYR A 1 150 ? 23.203  19.809  20.853  1.00 32.17  ? 150  TYR X CE2 1 
ATOM   1296 C CZ  . TYR A 1 150 ? 23.080  18.695  21.669  1.00 33.81  ? 150  TYR X CZ  1 
ATOM   1297 O OH  . TYR A 1 150 ? 24.114  18.159  22.362  1.00 33.27  ? 150  TYR X OH  1 
ATOM   1298 N N   . ARG A 1 151 ? 16.869  22.525  20.052  1.00 36.81  ? 151  ARG X N   1 
ATOM   1299 C CA  . ARG A 1 151 ? 15.635  23.092  19.518  1.00 38.65  ? 151  ARG X CA  1 
ATOM   1300 C C   . ARG A 1 151 ? 15.831  23.701  18.126  1.00 34.68  ? 151  ARG X C   1 
ATOM   1301 O O   . ARG A 1 151 ? 14.873  23.871  17.372  1.00 32.91  ? 151  ARG X O   1 
ATOM   1302 C CB  . ARG A 1 151 ? 15.149  24.222  20.428  1.00 48.99  ? 151  ARG X CB  1 
ATOM   1303 C CG  . ARG A 1 151 ? 14.985  23.844  21.891  1.00 59.55  ? 151  ARG X CG  1 
ATOM   1304 C CD  . ARG A 1 151 ? 13.788  22.964  22.143  1.00 68.24  ? 151  ARG X CD  1 
ATOM   1305 N NE  . ARG A 1 151 ? 13.763  22.467  23.509  1.00 78.87  ? 151  ARG X NE  1 
ATOM   1306 C CZ  . ARG A 1 151 ? 12.815  21.675  24.007  1.00 86.52  ? 151  ARG X CZ  1 
ATOM   1307 N NH1 . ARG A 1 151 ? 11.728  21.421  23.295  1.00 84.32  ? 151  ARG X NH1 1 
ATOM   1308 N NH2 . ARG A 1 151 ? 12.950  21.155  25.221  1.00 80.88  ? 151  ARG X NH2 1 
ATOM   1309 N N   . ARG A 1 152 ? 17.064  24.119  17.813  1.00 33.02  ? 152  ARG X N   1 
ATOM   1310 C CA  . ARG A 1 152 ? 17.373  24.645  16.492  1.00 36.25  ? 152  ARG X CA  1 
ATOM   1311 C C   . ARG A 1 152 ? 18.820  24.283  16.170  1.00 32.41  ? 152  ARG X C   1 
ATOM   1312 O O   . ARG A 1 152 ? 19.595  23.943  17.058  1.00 29.04  ? 152  ARG X O   1 
ATOM   1313 C CB  . ARG A 1 152 ? 17.110  26.152  16.457  1.00 42.57  ? 152  ARG X CB  1 
ATOM   1314 C CG  . ARG A 1 152 ? 17.824  26.917  17.561  1.00 51.66  ? 152  ARG X CG  1 
ATOM   1315 C CD  . ARG A 1 152 ? 17.409  28.376  17.674  1.00 63.12  ? 152  ARG X CD  1 
ATOM   1316 N NE  . ARG A 1 152 ? 18.412  29.086  18.474  1.00 80.54  ? 152  ARG X NE  1 
ATOM   1317 C CZ  . ARG A 1 152 ? 19.215  30.071  18.048  1.00 81.13  ? 152  ARG X CZ  1 
ATOM   1318 N NH1 . ARG A 1 152 ? 19.044  30.603  16.845  1.00 73.76  ? 152  ARG X NH1 1 
ATOM   1319 N NH2 . ARG A 1 152 ? 20.171  30.539  18.846  1.00 64.75  ? 152  ARG X NH2 1 
ATOM   1320 N N   . TYR A 1 153 ? 19.154  24.335  14.887  1.00 30.07  ? 153  TYR X N   1 
ATOM   1321 C CA  . TYR A 1 153 ? 20.414  23.831  14.374  1.00 32.44  ? 153  TYR X CA  1 
ATOM   1322 C C   . TYR A 1 153 ? 21.596  24.641  14.911  1.00 35.85  ? 153  TYR X C   1 
ATOM   1323 O O   . TYR A 1 153 ? 22.704  24.124  14.966  1.00 35.53  ? 153  TYR X O   1 
ATOM   1324 C CB  . TYR A 1 153 ? 20.323  23.792  12.844  1.00 34.52  ? 153  TYR X CB  1 
ATOM   1325 C CG  . TYR A 1 153 ? 20.384  25.141  12.143  1.00 41.12  ? 153  TYR X CG  1 
ATOM   1326 C CD1 . TYR A 1 153 ? 21.587  25.832  12.037  1.00 48.37  ? 153  TYR X CD1 1 
ATOM   1327 C CD2 . TYR A 1 153 ? 19.245  25.729  11.593  1.00 43.92  ? 153  TYR X CD2 1 
ATOM   1328 C CE1 . TYR A 1 153 ? 21.659  27.058  11.395  1.00 49.58  ? 153  TYR X CE1 1 
ATOM   1329 C CE2 . TYR A 1 153 ? 19.302  26.955  10.952  1.00 44.18  ? 153  TYR X CE2 1 
ATOM   1330 C CZ  . TYR A 1 153 ? 20.518  27.616  10.849  1.00 51.07  ? 153  TYR X CZ  1 
ATOM   1331 O OH  . TYR A 1 153 ? 20.652  28.819  10.221  1.00 51.52  ? 153  TYR X OH  1 
ATOM   1332 N N   . GLN A 1 154 ? 21.379  25.901  15.317  1.00 35.79  ? 154  GLN X N   1 
ATOM   1333 C CA  . GLN A 1 154 ? 22.468  26.679  15.883  1.00 34.12  ? 154  GLN X CA  1 
ATOM   1334 C C   . GLN A 1 154 ? 22.948  26.004  17.151  1.00 33.78  ? 154  GLN X C   1 
ATOM   1335 O O   . GLN A 1 154 ? 24.124  26.108  17.452  1.00 33.48  ? 154  GLN X O   1 
ATOM   1336 C CB  . GLN A 1 154 ? 22.090  28.115  16.228  1.00 36.56  ? 154  GLN X CB  1 
ATOM   1337 C CG  . GLN A 1 154 ? 21.766  28.974  15.013  1.00 38.20  ? 154  GLN X CG  1 
ATOM   1338 C CD  . GLN A 1 154 ? 20.375  28.727  14.486  1.00 44.63  ? 154  GLN X CD  1 
ATOM   1339 O OE1 . GLN A 1 154 ? 19.574  27.977  15.060  1.00 41.37  ? 154  GLN X OE1 1 
ATOM   1340 N NE2 . GLN A 1 154 ? 20.085  29.375  13.373  1.00 43.09  ? 154  GLN X NE2 1 
ATOM   1341 N N   . ASP A 1 155 ? 22.050  25.281  17.835  1.00 31.81  ? 155  ASP X N   1 
ATOM   1342 C CA  . ASP A 1 155 ? 22.350  24.662  19.114  1.00 31.62  ? 155  ASP X CA  1 
ATOM   1343 C C   . ASP A 1 155 ? 23.402  23.562  18.970  1.00 31.68  ? 155  ASP X C   1 
ATOM   1344 O O   . ASP A 1 155 ? 23.955  23.117  19.966  1.00 29.87  ? 155  ASP X O   1 
ATOM   1345 C CB  . ASP A 1 155 ? 21.093  24.100  19.794  1.00 34.29  ? 155  ASP X CB  1 
ATOM   1346 C CG  . ASP A 1 155 ? 20.104  25.157  20.270  1.00 36.55  ? 155  ASP X CG  1 
ATOM   1347 O OD1 . ASP A 1 155 ? 20.488  26.342  20.308  1.00 37.69  ? 155  ASP X OD1 1 
ATOM   1348 O OD2 . ASP A 1 155 ? 18.942  24.790  20.572  1.00 43.59  ? 155  ASP X OD2 1 
ATOM   1349 N N   . TRP A 1 156 ? 23.691  23.095  17.757  1.00 34.44  ? 156  TRP X N   1 
ATOM   1350 C CA  . TRP A 1 156 ? 24.761  22.118  17.629  1.00 33.47  ? 156  TRP X CA  1 
ATOM   1351 C C   . TRP A 1 156 ? 25.914  22.685  16.803  1.00 29.44  ? 156  TRP X C   1 
ATOM   1352 O O   . TRP A 1 156 ? 26.785  21.944  16.339  1.00 23.80  ? 156  TRP X O   1 
ATOM   1353 C CB  . TRP A 1 156 ? 24.239  20.773  17.101  1.00 32.57  ? 156  TRP X CB  1 
ATOM   1354 C CG  . TRP A 1 156 ? 23.612  20.778  15.736  1.00 30.45  ? 156  TRP X CG  1 
ATOM   1355 C CD1 . TRP A 1 156 ? 24.237  20.790  14.527  1.00 31.60  ? 156  TRP X CD1 1 
ATOM   1356 C CD2 . TRP A 1 156 ? 22.201  20.651  15.450  1.00 31.58  ? 156  TRP X CD2 1 
ATOM   1357 N NE1 . TRP A 1 156 ? 23.324  20.713  13.506  1.00 31.51  ? 156  TRP X NE1 1 
ATOM   1358 C CE2 . TRP A 1 156 ? 22.067  20.619  14.040  1.00 30.17  ? 156  TRP X CE2 1 
ATOM   1359 C CE3 . TRP A 1 156 ? 21.056  20.555  16.247  1.00 28.12  ? 156  TRP X CE3 1 
ATOM   1360 C CZ2 . TRP A 1 156 ? 20.833  20.505  13.413  1.00 31.22  ? 156  TRP X CZ2 1 
ATOM   1361 C CZ3 . TRP A 1 156 ? 19.837  20.444  15.625  1.00 28.96  ? 156  TRP X CZ3 1 
ATOM   1362 C CH2 . TRP A 1 156 ? 19.727  20.418  14.231  1.00 32.05  ? 156  TRP X CH2 1 
ATOM   1363 N N   . GLY A 1 157 ? 25.909  24.014  16.687  1.00 30.38  ? 157  GLY X N   1 
ATOM   1364 C CA  . GLY A 1 157 ? 27.063  24.777  16.246  1.00 33.25  ? 157  GLY X CA  1 
ATOM   1365 C C   . GLY A 1 157 ? 27.223  24.768  14.731  1.00 37.81  ? 157  GLY X C   1 
ATOM   1366 O O   . GLY A 1 157 ? 28.335  24.929  14.237  1.00 43.39  ? 157  GLY X O   1 
ATOM   1367 N N   . ALA A 1 158 ? 26.125  24.555  14.003  1.00 38.54  ? 158  ALA X N   1 
ATOM   1368 C CA  . ALA A 1 158 ? 26.156  24.554  12.548  1.00 38.20  ? 158  ALA X CA  1 
ATOM   1369 C C   . ALA A 1 158 ? 25.600  25.883  12.081  1.00 36.49  ? 158  ALA X C   1 
ATOM   1370 O O   . ALA A 1 158 ? 24.927  26.565  12.848  1.00 41.09  ? 158  ALA X O   1 
ATOM   1371 C CB  . ALA A 1 158 ? 25.353  23.410  11.986  1.00 40.53  ? 158  ALA X CB  1 
ATOM   1372 N N   . THR A 1 159 ? 25.898  26.215  10.830  1.00 36.36  ? 159  THR X N   1 
ATOM   1373 C CA  . THR A 1 159 ? 25.493  27.476  10.237  1.00 39.89  ? 159  THR X CA  1 
ATOM   1374 C C   . THR A 1 159 ? 24.347  27.201  9.276   1.00 42.17  ? 159  THR X C   1 
ATOM   1375 O O   . THR A 1 159 ? 23.877  28.089  8.588   1.00 45.51  ? 159  THR X O   1 
ATOM   1376 C CB  . THR A 1 159 ? 26.675  28.172  9.548   1.00 43.61  ? 159  THR X CB  1 
ATOM   1377 O OG1 . THR A 1 159 ? 27.183  27.344  8.496   1.00 48.73  ? 159  THR X OG1 1 
ATOM   1378 C CG2 . THR A 1 159 ? 27.796  28.503  10.512  1.00 47.14  ? 159  THR X CG2 1 
ATOM   1379 N N   . ASN A 1 160 ? 23.909  25.945  9.239   1.00 44.75  ? 160  ASN X N   1 
ATOM   1380 C CA  . ASN A 1 160 ? 22.806  25.529  8.399   1.00 40.91  ? 160  ASN X CA  1 
ATOM   1381 C C   . ASN A 1 160 ? 22.274  24.203  8.938   1.00 43.47  ? 160  ASN X C   1 
ATOM   1382 O O   . ASN A 1 160 ? 22.931  23.522  9.722   1.00 51.01  ? 160  ASN X O   1 
ATOM   1383 C CB  . ASN A 1 160 ? 23.224  25.432  6.934   1.00 38.57  ? 160  ASN X CB  1 
ATOM   1384 C CG  . ASN A 1 160 ? 24.276  24.374  6.700   1.00 39.61  ? 160  ASN X CG  1 
ATOM   1385 O OD1 . ASN A 1 160 ? 24.053  23.190  6.925   1.00 42.09  ? 160  ASN X OD1 1 
ATOM   1386 N ND2 . ASN A 1 160 ? 25.448  24.794  6.269   1.00 42.60  ? 160  ASN X ND2 1 
ATOM   1387 N N   . ALA A 1 161 ? 21.081  23.836  8.474   1.00 41.93  ? 161  ALA X N   1 
ATOM   1388 C CA  . ALA A 1 161 ? 20.349  22.713  9.017   1.00 36.76  ? 161  ALA X CA  1 
ATOM   1389 C C   . ALA A 1 161 ? 20.600  21.472  8.170   1.00 31.97  ? 161  ALA X C   1 
ATOM   1390 O O   . ALA A 1 161 ? 19.892  20.499  8.323   1.00 35.05  ? 161  ALA X O   1 
ATOM   1391 C CB  . ALA A 1 161 ? 18.870  23.050  9.081   1.00 34.28  ? 161  ALA X CB  1 
ATOM   1392 N N   . ARG A 1 162 ? 21.617  21.470  7.321   1.00 32.04  ? 162  ARG X N   1 
ATOM   1393 C CA  . ARG A 1 162 ? 21.835  20.337  6.432   1.00 37.25  ? 162  ARG X CA  1 
ATOM   1394 C C   . ARG A 1 162 ? 22.437  19.173  7.223   1.00 35.33  ? 162  ARG X C   1 
ATOM   1395 O O   . ARG A 1 162 ? 23.273  19.381  8.106   1.00 35.91  ? 162  ARG X O   1 
ATOM   1396 C CB  . ARG A 1 162 ? 22.728  20.757  5.263   1.00 42.41  ? 162  ARG X CB  1 
ATOM   1397 C CG  . ARG A 1 162 ? 22.342  20.142  3.924   1.00 53.85  ? 162  ARG X CG  1 
ATOM   1398 C CD  . ARG A 1 162 ? 23.231  20.646  2.798   1.00 60.69  ? 162  ARG X CD  1 
ATOM   1399 N NE  . ARG A 1 162 ? 23.175  22.108  2.748   1.00 72.09  ? 162  ARG X NE  1 
ATOM   1400 C CZ  . ARG A 1 162 ? 24.105  22.954  3.209   1.00 74.67  ? 162  ARG X CZ  1 
ATOM   1401 N NH1 . ARG A 1 162 ? 25.301  22.519  3.585   1.00 71.70  ? 162  ARG X NH1 1 
ATOM   1402 N NH2 . ARG A 1 162 ? 23.827  24.248  3.283   1.00 70.01  ? 162  ARG X NH2 1 
ATOM   1403 N N   . VAL A 1 163 ? 21.945  17.956  6.948   1.00 32.76  ? 163  VAL X N   1 
ATOM   1404 C CA  . VAL A 1 163 ? 22.410  16.750  7.620   1.00 31.69  ? 163  VAL X CA  1 
ATOM   1405 C C   . VAL A 1 163 ? 22.188  15.560  6.691   1.00 29.99  ? 163  VAL X C   1 
ATOM   1406 O O   . VAL A 1 163 ? 21.085  15.386  6.177   1.00 31.01  ? 163  VAL X O   1 
ATOM   1407 C CB  . VAL A 1 163 ? 21.701  16.500  8.960   1.00 34.72  ? 163  VAL X CB  1 
ATOM   1408 C CG1 . VAL A 1 163 ? 22.285  15.278  9.664   1.00 37.54  ? 163  VAL X CG1 1 
ATOM   1409 C CG2 . VAL A 1 163 ? 21.722  17.701  9.906   1.00 35.74  ? 163  VAL X CG2 1 
ATOM   1410 N N   . GLY A 1 164 ? 23.240  14.752  6.479   1.00 27.53  ? 164  GLY X N   1 
ATOM   1411 C CA  . GLY A 1 164 ? 23.206  13.685  5.491   1.00 26.87  ? 164  GLY X CA  1 
ATOM   1412 C C   . GLY A 1 164 ? 23.578  12.325  6.070   1.00 29.36  ? 164  GLY X C   1 
ATOM   1413 O O   . GLY A 1 164 ? 23.348  11.288  5.450   1.00 31.72  ? 164  GLY X O   1 
ATOM   1414 N N   . SER A 1 165 ? 24.165  12.322  7.264   1.00 29.72  ? 165  SER X N   1 
ATOM   1415 C CA  . SER A 1 165 ? 24.531  11.077  7.910   1.00 30.18  ? 165  SER X CA  1 
ATOM   1416 C C   . SER A 1 165 ? 24.753  11.378  9.380   1.00 29.04  ? 165  SER X C   1 
ATOM   1417 O O   . SER A 1 165 ? 24.832  12.536  9.769   1.00 25.08  ? 165  SER X O   1 
ATOM   1418 C CB  . SER A 1 165 ? 25.736  10.423  7.266   1.00 31.15  ? 165  SER X CB  1 
ATOM   1419 O OG  . SER A 1 165 ? 26.819  11.310  7.200   1.00 32.65  ? 165  SER X OG  1 
ATOM   1420 N N   . LEU A 1 166 ? 24.737  10.329  10.186  1.00 28.77  ? 166  LEU X N   1 
ATOM   1421 C CA  . LEU A 1 166 ? 24.985  10.472  11.601  1.00 34.87  ? 166  LEU X CA  1 
ATOM   1422 C C   . LEU A 1 166 ? 25.459  9.114   12.106  1.00 36.27  ? 166  LEU X C   1 
ATOM   1423 O O   . LEU A 1 166 ? 25.107  8.074   11.551  1.00 39.82  ? 166  LEU X O   1 
ATOM   1424 C CB  . LEU A 1 166 ? 23.718  10.975  12.305  1.00 42.65  ? 166  LEU X CB  1 
ATOM   1425 C CG  . LEU A 1 166 ? 22.495  10.075  12.187  1.00 54.62  ? 166  LEU X CG  1 
ATOM   1426 C CD1 . LEU A 1 166 ? 22.551  9.003   13.252  1.00 66.41  ? 166  LEU X CD1 1 
ATOM   1427 C CD2 . LEU A 1 166 ? 21.194  10.849  12.297  1.00 57.63  ? 166  LEU X CD2 1 
ATOM   1428 N N   . ARG A 1 167 ? 26.267  9.140   13.155  1.00 32.38  ? 167  ARG X N   1 
ATOM   1429 C CA  . ARG A 1 167 ? 26.946  7.954   13.627  1.00 34.48  ? 167  ARG X CA  1 
ATOM   1430 C C   . ARG A 1 167 ? 26.995  7.982   15.155  1.00 28.54  ? 167  ARG X C   1 
ATOM   1431 O O   . ARG A 1 167 ? 27.160  9.031   15.790  1.00 25.70  ? 167  ARG X O   1 
ATOM   1432 C CB  . ARG A 1 167 ? 28.347  7.964   13.012  1.00 41.62  ? 167  ARG X CB  1 
ATOM   1433 C CG  . ARG A 1 167 ? 29.133  6.711   13.327  1.00 53.38  ? 167  ARG X CG  1 
ATOM   1434 C CD  . ARG A 1 167 ? 30.551  6.665   12.791  1.00 53.15  ? 167  ARG X CD  1 
ATOM   1435 N NE  . ARG A 1 167 ? 30.707  6.648   11.357  1.00 58.44  ? 167  ARG X NE  1 
ATOM   1436 C CZ  . ARG A 1 167 ? 30.644  5.559   10.603  1.00 55.30  ? 167  ARG X CZ  1 
ATOM   1437 N NH1 . ARG A 1 167 ? 31.644  5.341   9.781   1.00 53.69  ? 167  ARG X NH1 1 
ATOM   1438 N NH2 . ARG A 1 167 ? 29.740  4.611   10.804  1.00 52.55  ? 167  ARG X NH2 1 
ATOM   1439 N N   . ARG A 1 168 ? 26.855  6.814   15.753  1.00 27.13  ? 168  ARG X N   1 
ATOM   1440 C CA  . ARG A 1 168 ? 27.007  6.702   17.189  1.00 30.59  ? 168  ARG X CA  1 
ATOM   1441 C C   . ARG A 1 168 ? 28.491  6.811   17.545  1.00 31.64  ? 168  ARG X C   1 
ATOM   1442 O O   . ARG A 1 168 ? 29.335  6.289   16.822  1.00 29.73  ? 168  ARG X O   1 
ATOM   1443 C CB  . ARG A 1 168 ? 26.449  5.359   17.667  1.00 32.11  ? 168  ARG X CB  1 
ATOM   1444 C CG  . ARG A 1 168 ? 24.957  5.198   17.428  1.00 34.16  ? 168  ARG X CG  1 
ATOM   1445 C CD  . ARG A 1 168 ? 24.577  3.748   17.572  1.00 33.48  ? 168  ARG X CD  1 
ATOM   1446 N NE  . ARG A 1 168 ? 25.313  2.978   16.596  1.00 36.12  ? 168  ARG X NE  1 
ATOM   1447 C CZ  . ARG A 1 168 ? 25.540  1.684   16.705  1.00 39.37  ? 168  ARG X CZ  1 
ATOM   1448 N NH1 . ARG A 1 168 ? 25.150  1.038   17.787  1.00 39.06  ? 168  ARG X NH1 1 
ATOM   1449 N NH2 . ARG A 1 168 ? 26.147  1.050   15.722  1.00 44.66  ? 168  ARG X NH2 1 
ATOM   1450 N N   . VAL A 1 169 ? 28.798  7.453   18.678  1.00 28.37  ? 169  VAL X N   1 
ATOM   1451 C CA  . VAL A 1 169 ? 30.142  7.426   19.207  1.00 29.88  ? 169  VAL X CA  1 
ATOM   1452 C C   . VAL A 1 169 ? 30.292  6.159   20.037  1.00 32.12  ? 169  VAL X C   1 
ATOM   1453 O O   . VAL A 1 169 ? 29.782  6.074   21.148  1.00 34.52  ? 169  VAL X O   1 
ATOM   1454 C CB  . VAL A 1 169 ? 30.437  8.685   20.044  1.00 31.09  ? 169  VAL X CB  1 
ATOM   1455 C CG1 . VAL A 1 169 ? 31.824  8.627   20.664  1.00 28.46  ? 169  VAL X CG1 1 
ATOM   1456 C CG2 . VAL A 1 169 ? 30.266  9.941   19.201  1.00 34.20  ? 169  VAL X CG2 1 
ATOM   1457 N N   . ILE A 1 170 ? 31.036  5.189   19.511  1.00 37.46  ? 170  ILE X N   1 
ATOM   1458 C CA  . ILE A 1 170 ? 31.290  3.930   20.192  1.00 42.33  ? 170  ILE X CA  1 
ATOM   1459 C C   . ILE A 1 170 ? 32.783  3.601   20.079  1.00 46.36  ? 170  ILE X C   1 
ATOM   1460 O O   . ILE A 1 170 ? 33.328  3.683   18.974  1.00 41.90  ? 170  ILE X O   1 
ATOM   1461 C CB  . ILE A 1 170 ? 30.410  2.843   19.545  1.00 45.53  ? 170  ILE X CB  1 
ATOM   1462 C CG1 . ILE A 1 170 ? 28.952  3.030   19.960  1.00 53.91  ? 170  ILE X CG1 1 
ATOM   1463 C CG2 . ILE A 1 170 ? 30.935  1.442   19.862  1.00 49.36  ? 170  ILE X CG2 1 
ATOM   1464 C CD1 . ILE A 1 170 ? 28.013  1.986   19.400  1.00 59.75  ? 170  ILE X CD1 1 
ATOM   1465 N N   . ASP A 1 171 ? 33.409  3.226   21.206  1.00 52.85  ? 171  ASP X N   1 
ATOM   1466 C CA  . ASP A 1 171 ? 34.829  2.889   21.262  1.00 70.86  ? 171  ASP X CA  1 
ATOM   1467 C C   . ASP A 1 171 ? 35.030  1.405   20.965  1.00 80.00  ? 171  ASP X C   1 
ATOM   1468 O O   . ASP A 1 171 ? 34.997  0.593   21.885  1.00 78.15  ? 171  ASP X O   1 
ATOM   1469 C CB  . ASP A 1 171 ? 35.443  3.248   22.622  1.00 77.29  ? 171  ASP X CB  1 
ATOM   1470 C CG  . ASP A 1 171 ? 34.810  2.513   23.797  1.00 85.27  ? 171  ASP X CG  1 
ATOM   1471 O OD1 . ASP A 1 171 ? 33.828  1.764   23.586  1.00 91.42  ? 171  ASP X OD1 1 
ATOM   1472 O OD2 . ASP A 1 171 ? 35.298  2.697   24.919  1.00 85.99  ? 171  ASP X OD2 1 
ATOM   1473 N N   . PHE A 1 172 ? 35.245  1.068   19.683  1.00 92.10  ? 172  PHE X N   1 
ATOM   1474 C CA  . PHE A 1 172 ? 35.453  -0.309  19.252  1.00 97.62  ? 172  PHE X CA  1 
ATOM   1475 C C   . PHE A 1 172 ? 34.499  -1.232  20.022  1.00 86.16  ? 172  PHE X C   1 
ATOM   1476 O O   . PHE A 1 172 ? 34.503  -2.441  19.741  1.00 81.28  ? 172  PHE X O   1 
ATOM   1477 C CB  . PHE A 1 172 ? 36.934  -0.693  19.389  1.00 107.38 ? 172  PHE X CB  1 
ATOM   1478 C CG  . PHE A 1 172 ? 37.776  -0.386  18.170  1.00 127.60 ? 172  PHE X CG  1 
ATOM   1479 C CD1 . PHE A 1 172 ? 37.587  0.793   17.443  1.00 131.17 ? 172  PHE X CD1 1 
ATOM   1480 C CD2 . PHE A 1 172 ? 38.765  -1.271  17.744  1.00 121.99 ? 172  PHE X CD2 1 
ATOM   1481 C CE1 . PHE A 1 172 ? 38.359  1.075   16.322  1.00 126.42 ? 172  PHE X CE1 1 
ATOM   1482 C CE2 . PHE A 1 172 ? 39.541  -0.984  16.626  1.00 117.02 ? 172  PHE X CE2 1 
ATOM   1483 C CZ  . PHE A 1 172 ? 39.338  0.188   15.917  1.00 126.80 ? 172  PHE X CZ  1 
ATOM   1484 N N   . MET B 2 1   ? -6.885  -15.349 11.250  1.00 82.26  ? 0    MET A N   1 
ATOM   1485 C CA  . MET B 2 1   ? -6.551  -14.974 12.652  1.00 75.87  ? 0    MET A CA  1 
ATOM   1486 C C   . MET B 2 1   ? -5.031  -14.913 12.779  1.00 67.20  ? 0    MET A C   1 
ATOM   1487 O O   . MET B 2 1   ? -4.300  -15.668 12.140  1.00 73.52  ? 0    MET A O   1 
ATOM   1488 C CB  . MET B 2 1   ? -7.110  -15.993 13.660  1.00 81.22  ? 0    MET A CB  1 
ATOM   1489 C CG  . MET B 2 1   ? -7.442  -15.390 15.005  1.00 92.77  ? 0    MET A CG  1 
ATOM   1490 S SD  . MET B 2 1   ? -8.511  -13.905 14.833  1.00 111.81 ? 0    MET A SD  1 
ATOM   1491 C CE  . MET B 2 1   ? -10.074 -14.639 14.348  1.00 92.89  ? 0    MET A CE  1 
ATOM   1492 N N   . GLY B 2 2   ? -4.546  -14.003 13.611  1.00 52.70  ? 1    GLY A N   1 
ATOM   1493 C CA  . GLY B 2 2   ? -3.121  -13.923 13.879  1.00 42.11  ? 1    GLY A CA  1 
ATOM   1494 C C   . GLY B 2 2   ? -2.874  -13.221 15.204  1.00 36.25  ? 1    GLY A C   1 
ATOM   1495 O O   . GLY B 2 2   ? -3.742  -12.509 15.695  1.00 32.09  ? 1    GLY A O   1 
ATOM   1496 N N   . LYS B 2 3   ? -1.708  -13.459 15.803  1.00 35.72  ? 2    LYS A N   1 
ATOM   1497 C CA  . LYS B 2 3   ? -1.382  -12.789 17.052  1.00 36.54  ? 2    LYS A CA  1 
ATOM   1498 C C   . LYS B 2 3   ? 0.116   -12.523 17.096  1.00 31.83  ? 2    LYS A C   1 
ATOM   1499 O O   . LYS B 2 3   ? 0.903   -13.365 16.686  1.00 29.28  ? 2    LYS A O   1 
ATOM   1500 C CB  . LYS B 2 3   ? -1.809  -13.616 18.269  1.00 41.07  ? 2    LYS A CB  1 
ATOM   1501 C CG  . LYS B 2 3   ? -2.122  -12.809 19.526  1.00 52.46  ? 2    LYS A CG  1 
ATOM   1502 C CD  . LYS B 2 3   ? -2.186  -13.612 20.830  1.00 59.05  ? 2    LYS A CD  1 
ATOM   1503 C CE  . LYS B 2 3   ? -0.820  -14.081 21.302  1.00 71.03  ? 2    LYS A CE  1 
ATOM   1504 N NZ  . LYS B 2 3   ? -0.877  -14.925 22.527  1.00 71.69  ? 2    LYS A NZ  1 
ATOM   1505 N N   . ILE B 2 4   ? 0.471   -11.340 17.595  1.00 28.93  ? 3    ILE A N   1 
ATOM   1506 C CA  . ILE B 2 4   ? 1.853   -10.949 17.770  1.00 27.99  ? 3    ILE A CA  1 
ATOM   1507 C C   . ILE B 2 4   ? 1.967   -10.208 19.093  1.00 27.03  ? 3    ILE A C   1 
ATOM   1508 O O   . ILE B 2 4   ? 1.084   -9.454  19.484  1.00 26.37  ? 3    ILE A O   1 
ATOM   1509 C CB  . ILE B 2 4   ? 2.370   -10.081 16.610  1.00 27.00  ? 3    ILE A CB  1 
ATOM   1510 C CG1 . ILE B 2 4   ? 3.889   -9.950  16.688  1.00 27.18  ? 3    ILE A CG1 1 
ATOM   1511 C CG2 . ILE B 2 4   ? 1.692   -8.713  16.596  1.00 26.75  ? 3    ILE A CG2 1 
ATOM   1512 C CD1 . ILE B 2 4   ? 4.508   -9.361  15.464  1.00 27.00  ? 3    ILE A CD1 1 
ATOM   1513 N N   . THR B 2 5   ? 3.075   -10.452 19.775  1.00 26.78  ? 4    THR A N   1 
ATOM   1514 C CA  . THR B 2 5   ? 3.363   -9.787  21.024  1.00 28.68  ? 4    THR A CA  1 
ATOM   1515 C C   . THR B 2 5   ? 4.652   -9.010  20.784  1.00 28.62  ? 4    THR A C   1 
ATOM   1516 O O   . THR B 2 5   ? 5.644   -9.622  20.414  1.00 24.87  ? 4    THR A O   1 
ATOM   1517 C CB  . THR B 2 5   ? 3.410   -10.786 22.192  1.00 28.09  ? 4    THR A CB  1 
ATOM   1518 O OG1 . THR B 2 5   ? 2.195   -11.543 22.178  1.00 25.70  ? 4    THR A OG1 1 
ATOM   1519 C CG2 . THR B 2 5   ? 3.558   -10.122 23.544  1.00 28.13  ? 4    THR A CG2 1 
ATOM   1520 N N   . LEU B 2 6   ? 4.578   -7.681  20.955  1.00 28.02  ? 5    LEU A N   1 
ATOM   1521 C CA  . LEU B 2 6   ? 5.704   -6.785  20.788  1.00 28.67  ? 5    LEU A CA  1 
ATOM   1522 C C   . LEU B 2 6   ? 6.203   -6.390  22.168  1.00 31.63  ? 5    LEU A C   1 
ATOM   1523 O O   . LEU B 2 6   ? 5.410   -6.041  23.045  1.00 33.08  ? 5    LEU A O   1 
ATOM   1524 C CB  . LEU B 2 6   ? 5.258   -5.565  19.996  1.00 28.60  ? 5    LEU A CB  1 
ATOM   1525 C CG  . LEU B 2 6   ? 4.651   -5.893  18.630  1.00 34.12  ? 5    LEU A CG  1 
ATOM   1526 C CD1 . LEU B 2 6   ? 3.920   -4.697  18.036  1.00 36.73  ? 5    LEU A CD1 1 
ATOM   1527 C CD2 . LEU B 2 6   ? 5.705   -6.392  17.655  1.00 35.60  ? 5    LEU A CD2 1 
ATOM   1528 N N   . TYR B 2 7   ? 7.526   -6.500  22.354  1.00 27.54  ? 6    TYR A N   1 
ATOM   1529 C CA  . TYR B 2 7   ? 8.162   -6.136  23.600  1.00 27.03  ? 6    TYR A CA  1 
ATOM   1530 C C   . TYR B 2 7   ? 9.098   -4.961  23.365  1.00 27.23  ? 6    TYR A C   1 
ATOM   1531 O O   . TYR B 2 7   ? 9.827   -4.953  22.366  1.00 27.56  ? 6    TYR A O   1 
ATOM   1532 C CB  . TYR B 2 7   ? 8.985   -7.324  24.097  1.00 27.54  ? 6    TYR A CB  1 
ATOM   1533 C CG  . TYR B 2 7   ? 8.155   -8.552  24.394  1.00 27.07  ? 6    TYR A CG  1 
ATOM   1534 C CD1 . TYR B 2 7   ? 7.846   -9.441  23.383  1.00 26.28  ? 6    TYR A CD1 1 
ATOM   1535 C CD2 . TYR B 2 7   ? 7.693   -8.815  25.677  1.00 23.78  ? 6    TYR A CD2 1 
ATOM   1536 C CE1 . TYR B 2 7   ? 7.105   -10.572 23.651  1.00 27.24  ? 6    TYR A CE1 1 
ATOM   1537 C CE2 . TYR B 2 7   ? 6.927   -9.929  25.948  1.00 24.05  ? 6    TYR A CE2 1 
ATOM   1538 C CZ  . TYR B 2 7   ? 6.646   -10.822 24.935  1.00 26.16  ? 6    TYR A CZ  1 
ATOM   1539 O OH  . TYR B 2 7   ? 5.876   -11.940 25.150  1.00 26.48  ? 6    TYR A OH  1 
ATOM   1540 N N   . GLU B 2 8   ? 9.138   -4.031  24.329  1.00 28.89  ? 7    GLU A N   1 
ATOM   1541 C CA  . GLU B 2 8   ? 10.003  -2.858  24.225  1.00 30.60  ? 7    GLU A CA  1 
ATOM   1542 C C   . GLU B 2 8   ? 11.489  -3.215  24.365  1.00 26.14  ? 7    GLU A C   1 
ATOM   1543 O O   . GLU B 2 8   ? 12.311  -2.647  23.668  1.00 22.87  ? 7    GLU A O   1 
ATOM   1544 C CB  . GLU B 2 8   ? 9.628   -1.803  25.264  1.00 31.61  ? 7    GLU A CB  1 
ATOM   1545 C CG  . GLU B 2 8   ? 8.316   -1.105  24.971  1.00 32.32  ? 7    GLU A CG  1 
ATOM   1546 C CD  . GLU B 2 8   ? 8.120   0.173   25.765  1.00 31.13  ? 7    GLU A CD  1 
ATOM   1547 O OE1 . GLU B 2 8   ? 8.801   0.357   26.801  1.00 34.14  ? 7    GLU A OE1 1 
ATOM   1548 O OE2 . GLU B 2 8   ? 7.335   0.996   25.319  1.00 29.18  ? 7    GLU A OE2 1 
ATOM   1549 N N   . ASP B 2 9   ? 11.825  -4.152  25.251  1.00 26.07  ? 8    ASP A N   1 
ATOM   1550 C CA  . ASP B 2 9   ? 13.210  -4.528  25.464  1.00 29.60  ? 8    ASP A CA  1 
ATOM   1551 C C   . ASP B 2 9   ? 13.548  -5.856  24.782  1.00 30.12  ? 8    ASP A C   1 
ATOM   1552 O O   . ASP B 2 9   ? 12.678  -6.642  24.418  1.00 29.67  ? 8    ASP A O   1 
ATOM   1553 C CB  . ASP B 2 9   ? 13.535  -4.532  26.965  1.00 32.46  ? 8    ASP A CB  1 
ATOM   1554 C CG  . ASP B 2 9   ? 13.329  -3.167  27.607  1.00 38.62  ? 8    ASP A CG  1 
ATOM   1555 O OD1 . ASP B 2 9   ? 13.619  -2.152  26.914  1.00 35.22  ? 8    ASP A OD1 1 
ATOM   1556 O OD2 . ASP B 2 9   ? 12.890  -3.116  28.794  1.00 40.58  ? 8    ASP A OD2 1 
ATOM   1557 N N   . ARG B 2 10  ? 14.852  -6.085  24.621  1.00 28.41  ? 9    ARG A N   1 
ATOM   1558 C CA  . ARG B 2 10  ? 15.362  -7.327  24.100  1.00 29.38  ? 9    ARG A CA  1 
ATOM   1559 C C   . ARG B 2 10  ? 14.915  -8.482  24.979  1.00 28.08  ? 9    ARG A C   1 
ATOM   1560 O O   . ARG B 2 10  ? 14.672  -8.322  26.180  1.00 25.81  ? 9    ARG A O   1 
ATOM   1561 C CB  . ARG B 2 10  ? 16.888  -7.365  24.163  1.00 37.84  ? 9    ARG A CB  1 
ATOM   1562 C CG  . ARG B 2 10  ? 17.583  -6.507  23.129  1.00 55.40  ? 9    ARG A CG  1 
ATOM   1563 C CD  . ARG B 2 10  ? 19.092  -6.636  23.246  1.00 69.11  ? 9    ARG A CD  1 
ATOM   1564 N NE  . ARG B 2 10  ? 19.696  -5.407  22.750  1.00 81.01  ? 9    ARG A NE  1 
ATOM   1565 C CZ  . ARG B 2 10  ? 19.748  -5.052  21.472  1.00 84.59  ? 9    ARG A CZ  1 
ATOM   1566 N NH1 . ARG B 2 10  ? 19.566  -5.958  20.526  1.00 90.96  ? 9    ARG A NH1 1 
ATOM   1567 N NH2 . ARG B 2 10  ? 20.046  -3.804  21.149  1.00 77.90  ? 9    ARG A NH2 1 
ATOM   1568 N N   . GLY B 2 11  ? 14.927  -9.672  24.376  1.00 28.18  ? 10   GLY A N   1 
ATOM   1569 C CA  . GLY B 2 11  ? 14.744  -10.900 25.128  1.00 31.26  ? 10   GLY A CA  1 
ATOM   1570 C C   . GLY B 2 11  ? 13.371  -10.997 25.785  1.00 27.73  ? 10   GLY A C   1 
ATOM   1571 O O   . GLY B 2 11  ? 13.268  -11.611 26.834  1.00 27.23  ? 10   GLY A O   1 
ATOM   1572 N N   . PHE B 2 12  ? 12.344  -10.428 25.137  1.00 24.84  ? 11   PHE A N   1 
ATOM   1573 C CA  . PHE B 2 12  ? 10.957  -10.616 25.538  1.00 27.58  ? 11   PHE A CA  1 
ATOM   1574 C C   . PHE B 2 12  ? 10.701  -10.005 26.920  1.00 26.65  ? 11   PHE A C   1 
ATOM   1575 O O   . PHE B 2 12  ? 9.986   -10.576 27.745  1.00 23.42  ? 11   PHE A O   1 
ATOM   1576 C CB  . PHE B 2 12  ? 10.606  -12.107 25.479  1.00 26.39  ? 11   PHE A CB  1 
ATOM   1577 C CG  . PHE B 2 12  ? 11.126  -12.757 24.230  1.00 25.98  ? 11   PHE A CG  1 
ATOM   1578 C CD1 . PHE B 2 12  ? 10.547  -12.478 23.006  1.00 26.97  ? 11   PHE A CD1 1 
ATOM   1579 C CD2 . PHE B 2 12  ? 12.225  -13.586 24.269  1.00 27.45  ? 11   PHE A CD2 1 
ATOM   1580 C CE1 . PHE B 2 12  ? 11.017  -13.079 21.852  1.00 29.04  ? 11   PHE A CE1 1 
ATOM   1581 C CE2 . PHE B 2 12  ? 12.714  -14.168 23.110  1.00 26.96  ? 11   PHE A CE2 1 
ATOM   1582 C CZ  . PHE B 2 12  ? 12.113  -13.905 21.906  1.00 27.34  ? 11   PHE A CZ  1 
ATOM   1583 N N   . GLN B 2 13  ? 11.246  -8.807  27.134  1.00 29.39  ? 12   GLN A N   1 
ATOM   1584 C CA  . GLN B 2 13  ? 11.082  -8.088  28.387  1.00 31.60  ? 12   GLN A CA  1 
ATOM   1585 C C   . GLN B 2 13  ? 10.578  -6.677  28.133  1.00 28.86  ? 12   GLN A C   1 
ATOM   1586 O O   . GLN B 2 13  ? 10.595  -6.192  27.006  1.00 31.80  ? 12   GLN A O   1 
ATOM   1587 C CB  . GLN B 2 13  ? 12.416  -8.051  29.122  1.00 36.66  ? 12   GLN A CB  1 
ATOM   1588 C CG  . GLN B 2 13  ? 13.044  -9.424  29.258  1.00 43.14  ? 12   GLN A CG  1 
ATOM   1589 C CD  . GLN B 2 13  ? 13.521  -9.642  30.667  1.00 52.97  ? 12   GLN A CD  1 
ATOM   1590 O OE1 . GLN B 2 13  ? 12.856  -9.248  31.624  1.00 51.95  ? 12   GLN A OE1 1 
ATOM   1591 N NE2 . GLN B 2 13  ? 14.674  -10.277 30.797  1.00 59.87  ? 12   GLN A NE2 1 
ATOM   1592 N N   . GLY B 2 14  ? 10.178  -6.018  29.217  1.00 28.95  ? 13   GLY A N   1 
ATOM   1593 C CA  . GLY B 2 14  ? 9.682   -4.654  29.164  1.00 29.42  ? 13   GLY A CA  1 
ATOM   1594 C C   . GLY B 2 14  ? 8.181   -4.621  28.884  1.00 30.33  ? 13   GLY A C   1 
ATOM   1595 O O   . GLY B 2 14  ? 7.533   -5.664  28.799  1.00 32.59  ? 13   GLY A O   1 
ATOM   1596 N N   A ARG B 2 15  ? 7.635   -3.410  28.738  0.50 30.16  ? 14   ARG A N   1 
ATOM   1597 N N   B ARG B 2 15  ? 7.637   -3.408  28.746  0.50 30.73  ? 14   ARG A N   1 
ATOM   1598 C CA  A ARG B 2 15  ? 6.258   -3.217  28.323  0.50 30.17  ? 14   ARG A CA  1 
ATOM   1599 C CA  B ARG B 2 15  ? 6.260   -3.253  28.329  0.50 31.13  ? 14   ARG A CA  1 
ATOM   1600 C C   A ARG B 2 15  ? 6.053   -4.020  27.039  0.50 30.88  ? 14   ARG A C   1 
ATOM   1601 C C   B ARG B 2 15  ? 6.075   -4.074  27.058  0.50 31.23  ? 14   ARG A C   1 
ATOM   1602 O O   A ARG B 2 15  ? 6.929   -4.063  26.174  0.50 28.96  ? 14   ARG A O   1 
ATOM   1603 O O   B ARG B 2 15  ? 6.965   -4.144  26.209  0.50 29.12  ? 14   ARG A O   1 
ATOM   1604 C CB  A ARG B 2 15  ? 6.033   -1.708  28.193  0.50 32.34  ? 14   ARG A CB  1 
ATOM   1605 C CB  B ARG B 2 15  ? 5.917   -1.793  28.041  0.50 34.30  ? 14   ARG A CB  1 
ATOM   1606 C CG  A ARG B 2 15  ? 4.682   -1.237  27.663  0.50 34.31  ? 14   ARG A CG  1 
ATOM   1607 C CG  B ARG B 2 15  ? 6.100   -0.840  29.212  0.50 37.59  ? 14   ARG A CG  1 
ATOM   1608 C CD  A ARG B 2 15  ? 4.561   0.244   28.014  0.50 35.23  ? 14   ARG A CD  1 
ATOM   1609 C CD  B ARG B 2 15  ? 5.871   0.597   28.760  0.50 38.16  ? 14   ARG A CD  1 
ATOM   1610 N NE  A ARG B 2 15  ? 3.704   1.071   27.174  0.50 37.61  ? 14   ARG A NE  1 
ATOM   1611 N NE  B ARG B 2 15  ? 5.536   1.471   29.870  0.50 39.89  ? 14   ARG A NE  1 
ATOM   1612 C CZ  A ARG B 2 15  ? 4.123   2.113   26.454  0.50 38.13  ? 14   ARG A CZ  1 
ATOM   1613 C CZ  B ARG B 2 15  ? 6.393   1.886   30.789  0.50 38.92  ? 14   ARG A CZ  1 
ATOM   1614 N NH1 A ARG B 2 15  ? 5.406   2.364   26.307  0.50 37.31  ? 14   ARG A NH1 1 
ATOM   1615 N NH1 B ARG B 2 15  ? 5.945   2.506   31.862  0.50 41.28  ? 14   ARG A NH1 1 
ATOM   1616 N NH2 A ARG B 2 15  ? 3.254   2.900   25.852  0.50 40.99  ? 14   ARG A NH2 1 
ATOM   1617 N NH2 B ARG B 2 15  ? 7.685   1.652   30.650  0.50 40.66  ? 14   ARG A NH2 1 
ATOM   1618 N N   . HIS B 2 16  ? 4.906   -4.701  26.939  1.00 29.52  ? 15   HIS A N   1 
ATOM   1619 C CA  . HIS B 2 16  ? 4.575   -5.405  25.732  1.00 30.15  ? 15   HIS A CA  1 
ATOM   1620 C C   . HIS B 2 16  ? 3.154   -5.041  25.379  1.00 30.24  ? 15   HIS A C   1 
ATOM   1621 O O   . HIS B 2 16  ? 2.437   -4.517  26.208  1.00 28.71  ? 15   HIS A O   1 
ATOM   1622 C CB  . HIS B 2 16  ? 4.714   -6.903  25.929  1.00 31.43  ? 15   HIS A CB  1 
ATOM   1623 C CG  . HIS B 2 16  ? 3.967   -7.393  27.112  1.00 34.69  ? 15   HIS A CG  1 
ATOM   1624 N ND1 . HIS B 2 16  ? 4.484   -7.471  28.396  1.00 37.98  ? 15   HIS A ND1 1 
ATOM   1625 C CD2 . HIS B 2 16  ? 2.742   -7.905  27.151  1.00 36.12  ? 15   HIS A CD2 1 
ATOM   1626 C CE1 . HIS B 2 16  ? 3.572   -8.003  29.186  1.00 39.09  ? 15   HIS A CE1 1 
ATOM   1627 N NE2 . HIS B 2 16  ? 2.498   -8.252  28.449  1.00 38.80  ? 15   HIS A NE2 1 
ATOM   1628 N N   . TYR B 2 17  ? 2.802   -5.340  24.139  1.00 30.43  ? 16   TYR A N   1 
ATOM   1629 C CA  . TYR B 2 17  ? 1.487   -5.101  23.593  1.00 33.26  ? 16   TYR A CA  1 
ATOM   1630 C C   . TYR B 2 17  ? 1.189   -6.246  22.643  1.00 33.07  ? 16   TYR A C   1 
ATOM   1631 O O   . TYR B 2 17  ? 2.077   -6.591  21.848  1.00 29.56  ? 16   TYR A O   1 
ATOM   1632 C CB  . TYR B 2 17  ? 1.510   -3.764  22.842  1.00 33.54  ? 16   TYR A CB  1 
ATOM   1633 C CG  . TYR B 2 17  ? 0.161   -3.355  22.262  1.00 32.41  ? 16   TYR A CG  1 
ATOM   1634 C CD1 . TYR B 2 17  ? -0.926  -3.068  23.090  1.00 33.58  ? 16   TYR A CD1 1 
ATOM   1635 C CD2 . TYR B 2 17  ? -0.028  -3.264  20.892  1.00 32.41  ? 16   TYR A CD2 1 
ATOM   1636 C CE1 . TYR B 2 17  ? -2.158  -2.685  22.570  1.00 34.77  ? 16   TYR A CE1 1 
ATOM   1637 C CE2 . TYR B 2 17  ? -1.257  -2.894  20.356  1.00 35.47  ? 16   TYR A CE2 1 
ATOM   1638 C CZ  . TYR B 2 17  ? -2.324  -2.603  21.195  1.00 35.28  ? 16   TYR A CZ  1 
ATOM   1639 O OH  . TYR B 2 17  ? -3.517  -2.236  20.662  1.00 35.09  ? 16   TYR A OH  1 
ATOM   1640 N N   . GLU B 2 18  ? -0.032  -6.812  22.721  1.00 36.10  ? 17   GLU A N   1 
ATOM   1641 C CA  . GLU B 2 18  ? -0.400  -7.860  21.772  1.00 40.80  ? 17   GLU A CA  1 
ATOM   1642 C C   . GLU B 2 18  ? -1.413  -7.318  20.771  1.00 30.77  ? 17   GLU A C   1 
ATOM   1643 O O   . GLU B 2 18  ? -2.342  -6.633  21.142  1.00 35.31  ? 17   GLU A O   1 
ATOM   1644 C CB  . GLU B 2 18  ? -0.790  -9.167  22.472  1.00 44.37  ? 17   GLU A CB  1 
ATOM   1645 C CG  . GLU B 2 18  ? -1.909  -9.073  23.486  1.00 56.74  ? 17   GLU A CG  1 
ATOM   1646 C CD  . GLU B 2 18  ? -2.221  -10.404 24.173  1.00 60.14  ? 17   GLU A CD  1 
ATOM   1647 O OE1 . GLU B 2 18  ? -2.353  -11.418 23.464  1.00 57.06  ? 17   GLU A OE1 1 
ATOM   1648 O OE2 . GLU B 2 18  ? -2.341  -10.426 25.419  1.00 60.18  ? 17   GLU A OE2 1 
ATOM   1649 N N   . CYS B 2 19  ? -1.160  -7.564  19.494  1.00 31.34  ? 18   CYS A N   1 
ATOM   1650 C CA  . CYS B 2 19  ? -2.053  -7.177  18.416  1.00 33.99  ? 18   CYS A CA  1 
ATOM   1651 C C   . CYS B 2 19  ? -2.602  -8.429  17.761  1.00 35.40  ? 18   CYS A C   1 
ATOM   1652 O O   . CYS B 2 19  ? -1.865  -9.395  17.578  1.00 32.86  ? 18   CYS A O   1 
ATOM   1653 C CB  . CYS B 2 19  ? -1.372  -6.475  17.243  1.00 33.76  ? 18   CYS A CB  1 
ATOM   1654 S SG  . CYS B 2 19  ? -0.322  -5.108  17.749  1.00 44.89  ? 18   CYS A SG  1 
ATOM   1655 N N   . SER B 2 20  ? -3.852  -8.335  17.308  1.00 35.94  ? 19   SER A N   1 
ATOM   1656 C CA  . SER B 2 20  ? -4.453  -9.363  16.485  1.00 40.57  ? 19   SER A CA  1 
ATOM   1657 C C   . SER B 2 20  ? -5.047  -8.733  15.232  1.00 37.62  ? 19   SER A C   1 
ATOM   1658 O O   . SER B 2 20  ? -5.750  -9.382  14.483  1.00 39.13  ? 19   SER A O   1 
ATOM   1659 C CB  . SER B 2 20  ? -5.468  -10.099 17.300  1.00 43.24  ? 19   SER A CB  1 
ATOM   1660 O OG  . SER B 2 20  ? -6.032  -9.201  18.234  1.00 47.51  ? 19   SER A OG  1 
ATOM   1661 N N   . SER B 2 21  ? -4.703  -7.470  14.986  1.00 37.13  ? 20   SER A N   1 
ATOM   1662 C CA  . SER B 2 21  ? -5.204  -6.738  13.840  1.00 37.39  ? 20   SER A CA  1 
ATOM   1663 C C   . SER B 2 21  ? -4.225  -5.617  13.479  1.00 35.12  ? 20   SER A C   1 
ATOM   1664 O O   . SER B 2 21  ? -3.322  -5.283  14.248  1.00 37.24  ? 20   SER A O   1 
ATOM   1665 C CB  . SER B 2 21  ? -6.582  -6.184  14.136  1.00 35.85  ? 20   SER A CB  1 
ATOM   1666 O OG  . SER B 2 21  ? -6.502  -5.238  15.193  1.00 36.80  ? 20   SER A OG  1 
ATOM   1667 N N   . ASP B 2 22  ? -4.467  -5.015  12.319  1.00 29.60  ? 21   ASP A N   1 
ATOM   1668 C CA  . ASP B 2 22  ? -3.674  -3.918  11.821  1.00 30.32  ? 21   ASP A CA  1 
ATOM   1669 C C   . ASP B 2 22  ? -3.696  -2.777  12.816  1.00 28.78  ? 21   ASP A C   1 
ATOM   1670 O O   . ASP B 2 22  ? -4.723  -2.501  13.392  1.00 33.56  ? 21   ASP A O   1 
ATOM   1671 C CB  . ASP B 2 22  ? -4.193  -3.448  10.466  1.00 31.69  ? 21   ASP A CB  1 
ATOM   1672 C CG  . ASP B 2 22  ? -4.064  -4.539  9.432   1.00 31.87  ? 21   ASP A CG  1 
ATOM   1673 O OD1 . ASP B 2 22  ? -3.605  -5.643  9.797   1.00 31.78  ? 21   ASP A OD1 1 
ATOM   1674 O OD2 . ASP B 2 22  ? -4.406  -4.274  8.296   1.00 36.74  ? 21   ASP A OD2 1 
ATOM   1675 N N   . HIS B 2 23  ? -2.549  -2.125  12.977  1.00 26.82  ? 22   HIS A N   1 
ATOM   1676 C CA  . HIS B 2 23  ? -2.394  -0.998  13.868  1.00 26.23  ? 22   HIS A CA  1 
ATOM   1677 C C   . HIS B 2 23  ? -1.625  0.068   13.117  1.00 29.21  ? 22   HIS A C   1 
ATOM   1678 O O   . HIS B 2 23  ? -0.426  -0.050  12.954  1.00 32.25  ? 22   HIS A O   1 
ATOM   1679 C CB  . HIS B 2 23  ? -1.620  -1.412  15.111  1.00 29.74  ? 22   HIS A CB  1 
ATOM   1680 C CG  . HIS B 2 23  ? -2.501  -1.924  16.177  1.00 32.59  ? 22   HIS A CG  1 
ATOM   1681 N ND1 . HIS B 2 23  ? -3.240  -3.076  16.017  1.00 35.19  ? 22   HIS A ND1 1 
ATOM   1682 C CD2 . HIS B 2 23  ? -2.781  -1.439  17.383  1.00 33.19  ? 22   HIS A CD2 1 
ATOM   1683 C CE1 . HIS B 2 23  ? -3.924  -3.285  17.123  1.00 34.18  ? 22   HIS A CE1 1 
ATOM   1684 N NE2 . HIS B 2 23  ? -3.664  -2.308  17.964  1.00 33.14  ? 22   HIS A NE2 1 
ATOM   1685 N N   . PRO B 2 24  ? -2.309  1.067   12.525  1.00 31.64  ? 23   PRO A N   1 
ATOM   1686 C CA  . PRO B 2 24  ? -1.636  2.139   11.805  1.00 29.06  ? 23   PRO A CA  1 
ATOM   1687 C C   . PRO B 2 24  ? -0.756  3.006   12.692  1.00 28.20  ? 23   PRO A C   1 
ATOM   1688 O O   . PRO B 2 24  ? 0.055   3.781   12.189  1.00 26.33  ? 23   PRO A O   1 
ATOM   1689 C CB  . PRO B 2 24  ? -2.799  2.969   11.250  1.00 30.25  ? 23   PRO A CB  1 
ATOM   1690 C CG  . PRO B 2 24  ? -3.943  1.995   11.178  1.00 29.26  ? 23   PRO A CG  1 
ATOM   1691 C CD  . PRO B 2 24  ? -3.774  1.150   12.418  1.00 31.60  ? 23   PRO A CD  1 
ATOM   1692 N N   . ASN B 2 25  ? -0.958  2.882   14.009  1.00 26.87  ? 24   ASN A N   1 
ATOM   1693 C CA  . ASN B 2 25  ? -0.273  3.724   14.963  1.00 23.39  ? 24   ASN A CA  1 
ATOM   1694 C C   . ASN B 2 25  ? -0.082  2.978   16.278  1.00 23.99  ? 24   ASN A C   1 
ATOM   1695 O O   . ASN B 2 25  ? -0.971  2.918   17.121  1.00 22.66  ? 24   ASN A O   1 
ATOM   1696 C CB  . ASN B 2 25  ? -1.059  5.002   15.199  1.00 25.74  ? 24   ASN A CB  1 
ATOM   1697 C CG  . ASN B 2 25  ? -0.386  5.885   16.218  1.00 24.10  ? 24   ASN A CG  1 
ATOM   1698 O OD1 . ASN B 2 25  ? 0.820   5.770   16.444  1.00 22.05  ? 24   ASN A OD1 1 
ATOM   1699 N ND2 . ASN B 2 25  ? -1.165  6.765   16.818  1.00 23.91  ? 24   ASN A ND2 1 
ATOM   1700 N N   . LEU B 2 26  ? 1.138   2.473   16.497  1.00 25.78  ? 25   LEU A N   1 
ATOM   1701 C CA  . LEU B 2 26  ? 1.443   1.754   17.725  1.00 23.53  ? 25   LEU A CA  1 
ATOM   1702 C C   . LEU B 2 26  ? 1.977   2.722   18.761  1.00 23.69  ? 25   LEU A C   1 
ATOM   1703 O O   . LEU B 2 26  ? 2.348   2.293   19.856  1.00 26.89  ? 25   LEU A O   1 
ATOM   1704 C CB  . LEU B 2 26  ? 2.483   0.671   17.428  1.00 23.39  ? 25   LEU A CB  1 
ATOM   1705 C CG  . LEU B 2 26  ? 1.944   -0.562  16.714  1.00 23.82  ? 25   LEU A CG  1 
ATOM   1706 C CD1 . LEU B 2 26  ? 3.091   -1.401  16.171  1.00 22.91  ? 25   LEU A CD1 1 
ATOM   1707 C CD2 . LEU B 2 26  ? 1.079   -1.361  17.668  1.00 25.18  ? 25   LEU A CD2 1 
ATOM   1708 N N   . GLN B 2 27  ? 2.078   4.003   18.397  1.00 21.34  ? 26   GLN A N   1 
ATOM   1709 C CA  . GLN B 2 27  ? 2.816   4.912   19.245  1.00 23.16  ? 26   GLN A CA  1 
ATOM   1710 C C   . GLN B 2 27  ? 2.152   5.050   20.612  1.00 24.04  ? 26   GLN A C   1 
ATOM   1711 O O   . GLN B 2 27  ? 2.844   5.212   21.592  1.00 28.28  ? 26   GLN A O   1 
ATOM   1712 C CB  . GLN B 2 27  ? 2.976   6.260   18.567  1.00 22.76  ? 26   GLN A CB  1 
ATOM   1713 C CG  . GLN B 2 27  ? 3.876   6.212   17.356  1.00 25.48  ? 26   GLN A CG  1 
ATOM   1714 C CD  . GLN B 2 27  ? 3.870   7.526   16.611  1.00 25.36  ? 26   GLN A CD  1 
ATOM   1715 O OE1 . GLN B 2 27  ? 4.888   8.200   16.526  1.00 25.92  ? 26   GLN A OE1 1 
ATOM   1716 N NE2 . GLN B 2 27  ? 2.717   7.903   16.081  1.00 24.00  ? 26   GLN A NE2 1 
ATOM   1717 N N   . PRO B 2 28  ? 0.815   5.013   20.789  1.00 28.42  ? 27   PRO A N   1 
ATOM   1718 C CA  . PRO B 2 28  ? 0.250   5.116   22.140  1.00 28.49  ? 27   PRO A CA  1 
ATOM   1719 C C   . PRO B 2 28  ? 0.514   3.902   23.029  1.00 30.72  ? 27   PRO A C   1 
ATOM   1720 O O   . PRO B 2 28  ? 0.387   3.998   24.237  1.00 36.58  ? 27   PRO A O   1 
ATOM   1721 C CB  . PRO B 2 28  ? -1.252  5.263   21.890  1.00 27.64  ? 27   PRO A CB  1 
ATOM   1722 C CG  . PRO B 2 28  ? -1.343  5.754   20.448  1.00 27.51  ? 27   PRO A CG  1 
ATOM   1723 C CD  . PRO B 2 28  ? -0.229  4.996   19.754  1.00 28.35  ? 27   PRO A CD  1 
ATOM   1724 N N   . TYR B 2 29  ? 0.849   2.753   22.437  1.00 32.37  ? 28   TYR A N   1 
ATOM   1725 C CA  . TYR B 2 29  ? 0.949   1.502   23.180  1.00 33.21  ? 28   TYR A CA  1 
ATOM   1726 C C   . TYR B 2 29  ? 2.404   1.116   23.435  1.00 35.18  ? 28   TYR A C   1 
ATOM   1727 O O   . TYR B 2 29  ? 2.711   0.397   24.383  1.00 34.74  ? 28   TYR A O   1 
ATOM   1728 C CB  . TYR B 2 29  ? 0.235   0.450   22.335  1.00 34.06  ? 28   TYR A CB  1 
ATOM   1729 C CG  . TYR B 2 29  ? -1.169  0.925   22.028  1.00 34.50  ? 28   TYR A CG  1 
ATOM   1730 C CD1 . TYR B 2 29  ? -2.055  1.092   23.070  1.00 34.64  ? 28   TYR A CD1 1 
ATOM   1731 C CD2 . TYR B 2 29  ? -1.570  1.301   20.753  1.00 34.49  ? 28   TYR A CD2 1 
ATOM   1732 C CE1 . TYR B 2 29  ? -3.334  1.558   22.858  1.00 37.78  ? 28   TYR A CE1 1 
ATOM   1733 C CE2 . TYR B 2 29  ? -2.867  1.739   20.518  1.00 38.00  ? 28   TYR A CE2 1 
ATOM   1734 C CZ  . TYR B 2 29  ? -3.750  1.862   21.581  1.00 35.24  ? 28   TYR A CZ  1 
ATOM   1735 O OH  . TYR B 2 29  ? -5.022  2.337   21.533  1.00 34.72  ? 28   TYR A OH  1 
ATOM   1736 N N   . LEU B 2 30  ? 3.299   1.609   22.579  1.00 33.91  ? 29   LEU A N   1 
ATOM   1737 C CA  . LEU B 2 30  ? 4.635   1.075   22.526  1.00 36.26  ? 29   LEU A CA  1 
ATOM   1738 C C   . LEU B 2 30  ? 5.561   2.198   22.118  1.00 31.89  ? 29   LEU A C   1 
ATOM   1739 O O   . LEU B 2 30  ? 5.294   2.841   21.115  1.00 33.82  ? 29   LEU A O   1 
ATOM   1740 C CB  . LEU B 2 30  ? 4.596   -0.040  21.484  1.00 42.46  ? 29   LEU A CB  1 
ATOM   1741 C CG  . LEU B 2 30  ? 5.529   -1.212  21.727  1.00 46.28  ? 29   LEU A CG  1 
ATOM   1742 C CD1 . LEU B 2 30  ? 5.121   -1.998  22.960  1.00 44.83  ? 29   LEU A CD1 1 
ATOM   1743 C CD2 . LEU B 2 30  ? 5.516   -2.085  20.492  1.00 54.37  ? 29   LEU A CD2 1 
ATOM   1744 N N   . SER B 2 31  ? 6.613   2.444   22.906  1.00 29.60  ? 30   SER A N   1 
ATOM   1745 C CA  . SER B 2 31  ? 7.534   3.517   22.585  1.00 30.01  ? 30   SER A CA  1 
ATOM   1746 C C   . SER B 2 31  ? 8.740   2.985   21.811  1.00 28.78  ? 30   SER A C   1 
ATOM   1747 O O   . SER B 2 31  ? 9.508   3.738   21.228  1.00 31.49  ? 30   SER A O   1 
ATOM   1748 C CB  . SER B 2 31  ? 7.958   4.234   23.812  1.00 29.77  ? 30   SER A CB  1 
ATOM   1749 O OG  . SER B 2 31  ? 9.025   3.529   24.382  1.00 31.37  ? 30   SER A OG  1 
ATOM   1750 N N   . ARG B 2 32  ? 8.929   1.673   21.818  1.00 29.88  ? 31   ARG A N   1 
ATOM   1751 C CA  . ARG B 2 32  ? 9.948   1.049   20.990  1.00 29.10  ? 31   ARG A CA  1 
ATOM   1752 C C   . ARG B 2 32  ? 9.677   -0.449  20.958  1.00 27.40  ? 31   ARG A C   1 
ATOM   1753 O O   . ARG B 2 32  ? 8.928   -0.951  21.801  1.00 27.99  ? 31   ARG A O   1 
ATOM   1754 C CB  . ARG B 2 32  ? 11.345  1.313   21.554  1.00 25.75  ? 31   ARG A CB  1 
ATOM   1755 C CG  . ARG B 2 32  ? 11.487  0.920   23.015  1.00 27.69  ? 31   ARG A CG  1 
ATOM   1756 C CD  . ARG B 2 32  ? 12.908  1.102   23.487  1.00 30.43  ? 31   ARG A CD  1 
ATOM   1757 N NE  . ARG B 2 32  ? 13.126  0.472   24.777  1.00 30.40  ? 31   ARG A NE  1 
ATOM   1758 C CZ  . ARG B 2 32  ? 12.845  1.034   25.939  1.00 33.41  ? 31   ARG A CZ  1 
ATOM   1759 N NH1 . ARG B 2 32  ? 12.670  2.339   26.017  1.00 37.33  ? 31   ARG A NH1 1 
ATOM   1760 N NH2 . ARG B 2 32  ? 12.798  0.303   27.030  1.00 31.22  ? 31   ARG A NH2 1 
ATOM   1761 N N   . CYS B 2 33  ? 10.374  -1.146  20.061  1.00 23.63  ? 32   CYS A N   1 
ATOM   1762 C CA  . CYS B 2 33  ? 10.241  -2.581  19.991  1.00 25.44  ? 32   CYS A CA  1 
ATOM   1763 C C   . CYS B 2 33  ? 11.583  -3.270  19.727  1.00 23.66  ? 32   CYS A C   1 
ATOM   1764 O O   . CYS B 2 33  ? 12.199  -3.070  18.690  1.00 23.84  ? 32   CYS A O   1 
ATOM   1765 C CB  . CYS B 2 33  ? 9.213   -2.875  18.915  1.00 27.81  ? 32   CYS A CB  1 
ATOM   1766 S SG  . CYS B 2 33  ? 8.920   -4.637  18.686  1.00 26.75  ? 32   CYS A SG  1 
ATOM   1767 N N   . ASN B 2 34  ? 12.012  -4.112  20.670  1.00 24.44  ? 33   ASN A N   1 
ATOM   1768 C CA  . ASN B 2 34  ? 13.277  -4.834  20.583  1.00 25.59  ? 33   ASN A CA  1 
ATOM   1769 C C   . ASN B 2 34  ? 13.141  -6.366  20.567  1.00 29.51  ? 33   ASN A C   1 
ATOM   1770 O O   . ASN B 2 34  ? 14.141  -7.080  20.431  1.00 29.33  ? 33   ASN A O   1 
ATOM   1771 C CB  . ASN B 2 34  ? 14.184  -4.461  21.750  1.00 23.23  ? 33   ASN A CB  1 
ATOM   1772 C CG  . ASN B 2 34  ? 14.910  -3.189  21.446  1.00 23.06  ? 33   ASN A CG  1 
ATOM   1773 O OD1 . ASN B 2 34  ? 15.756  -3.174  20.567  1.00 25.45  ? 33   ASN A OD1 1 
ATOM   1774 N ND2 . ASN B 2 34  ? 14.506  -2.099  22.070  1.00 24.28  ? 33   ASN A ND2 1 
ATOM   1775 N N   . SER B 2 35  ? 11.931  -6.899  20.732  1.00 29.47  ? 34   SER A N   1 
ATOM   1776 C CA  . SER B 2 35  ? 11.738  -8.332  20.583  1.00 27.13  ? 34   SER A CA  1 
ATOM   1777 C C   . SER B 2 35  ? 10.263  -8.563  20.327  1.00 27.37  ? 34   SER A C   1 
ATOM   1778 O O   . SER B 2 35  ? 9.442   -7.698  20.644  1.00 24.11  ? 34   SER A O   1 
ATOM   1779 C CB  . SER B 2 35  ? 12.245  -9.104  21.773  1.00 24.72  ? 34   SER A CB  1 
ATOM   1780 O OG  . SER B 2 35  ? 11.614  -8.679  22.964  1.00 24.63  ? 34   SER A OG  1 
ATOM   1781 N N   . ALA B 2 36  ? 9.960   -9.716  19.716  1.00 28.58  ? 35   ALA A N   1 
ATOM   1782 C CA  . ALA B 2 36  ? 8.614   -10.011 19.261  1.00 27.19  ? 35   ALA A CA  1 
ATOM   1783 C C   . ALA B 2 36  ? 8.405   -11.519 19.178  1.00 27.15  ? 35   ALA A C   1 
ATOM   1784 O O   . ALA B 2 36  ? 9.262   -12.238 18.692  1.00 25.75  ? 35   ALA A O   1 
ATOM   1785 C CB  . ALA B 2 36  ? 8.373   -9.358  17.915  1.00 28.08  ? 35   ALA A CB  1 
ATOM   1786 N N   . SER B 2 37  ? 7.203   -11.954 19.561  1.00 26.22  ? 36   SER A N   1 
ATOM   1787 C CA  . SER B 2 37  ? 6.786   -13.327 19.420  1.00 25.22  ? 36   SER A CA  1 
ATOM   1788 C C   . SER B 2 37  ? 5.541   -13.387 18.541  1.00 27.33  ? 36   SER A C   1 
ATOM   1789 O O   . SER B 2 37  ? 4.480   -12.875 18.891  1.00 28.54  ? 36   SER A O   1 
ATOM   1790 C CB  . SER B 2 37  ? 6.562   -13.938 20.771  1.00 26.70  ? 36   SER A CB  1 
ATOM   1791 O OG  . SER B 2 37  ? 7.781   -14.033 21.493  1.00 26.51  ? 36   SER A OG  1 
ATOM   1792 N N   . VAL B 2 38  ? 5.688   -14.000 17.367  1.00 28.76  ? 37   VAL A N   1 
ATOM   1793 C CA  . VAL B 2 38  ? 4.565   -14.263 16.488  1.00 30.49  ? 37   VAL A CA  1 
ATOM   1794 C C   . VAL B 2 38  ? 3.980   -15.618 16.870  1.00 31.68  ? 37   VAL A C   1 
ATOM   1795 O O   . VAL B 2 38  ? 4.628   -16.631 16.721  1.00 32.47  ? 37   VAL A O   1 
ATOM   1796 C CB  . VAL B 2 38  ? 5.006   -14.227 15.021  1.00 32.39  ? 37   VAL A CB  1 
ATOM   1797 C CG1 . VAL B 2 38  ? 3.824   -14.432 14.087  1.00 35.22  ? 37   VAL A CG1 1 
ATOM   1798 C CG2 . VAL B 2 38  ? 5.730   -12.924 14.713  1.00 29.75  ? 37   VAL A CG2 1 
ATOM   1799 N N   . ASP B 2 39  ? 2.783   -15.605 17.449  1.00 34.58  ? 38   ASP A N   1 
ATOM   1800 C CA  . ASP B 2 39  ? 2.071   -16.832 17.725  1.00 39.88  ? 38   ASP A CA  1 
ATOM   1801 C C   . ASP B 2 39  ? 1.533   -17.418 16.419  1.00 39.31  ? 38   ASP A C   1 
ATOM   1802 O O   . ASP B 2 39  ? 1.753   -18.584 16.121  1.00 39.65  ? 38   ASP A O   1 
ATOM   1803 C CB  . ASP B 2 39  ? 0.934   -16.576 18.709  1.00 44.24  ? 38   ASP A CB  1 
ATOM   1804 C CG  . ASP B 2 39  ? 0.087   -17.807 18.936  1.00 41.69  ? 38   ASP A CG  1 
ATOM   1805 O OD1 . ASP B 2 39  ? 0.552   -18.672 19.660  1.00 38.53  ? 38   ASP A OD1 1 
ATOM   1806 O OD2 . ASP B 2 39  ? -0.982  -17.901 18.329  1.00 44.60  ? 38   ASP A OD2 1 
ATOM   1807 N N   . SER B 2 40  ? 0.820   -16.593 15.648  1.00 39.28  ? 39   SER A N   1 
ATOM   1808 C CA  . SER B 2 40  ? 0.248   -16.998 14.372  1.00 37.89  ? 39   SER A CA  1 
ATOM   1809 C C   . SER B 2 40  ? 0.118   -15.793 13.442  1.00 34.13  ? 39   SER A C   1 
ATOM   1810 O O   . SER B 2 40  ? 0.110   -14.647 13.886  1.00 33.50  ? 39   SER A O   1 
ATOM   1811 C CB  . SER B 2 40  ? -1.099  -17.630 14.560  1.00 35.19  ? 39   SER A CB  1 
ATOM   1812 O OG  . SER B 2 40  ? -1.944  -16.729 15.245  1.00 34.84  ? 39   SER A OG  1 
ATOM   1813 N N   . GLY B 2 41  ? -0.013  -16.093 12.150  1.00 30.78  ? 40   GLY A N   1 
ATOM   1814 C CA  . GLY B 2 41  ? -0.200  -15.077 11.135  1.00 30.77  ? 40   GLY A CA  1 
ATOM   1815 C C   . GLY B 2 41  ? 1.135   -14.642 10.554  1.00 31.36  ? 40   GLY A C   1 
ATOM   1816 O O   . GLY B 2 41  ? 2.189   -15.002 11.061  1.00 32.86  ? 40   GLY A O   1 
ATOM   1817 N N   . CYS B 2 42  ? 1.060   -13.892 9.457   1.00 32.53  ? 41   CYS A N   1 
ATOM   1818 C CA  . CYS B 2 42  ? 2.219   -13.210 8.911   1.00 33.04  ? 41   CYS A CA  1 
ATOM   1819 C C   . CYS B 2 42  ? 2.036   -11.718 9.106   1.00 31.96  ? 41   CYS A C   1 
ATOM   1820 O O   . CYS B 2 42  ? 0.942   -11.196 8.855   1.00 35.00  ? 41   CYS A O   1 
ATOM   1821 C CB  . CYS B 2 42  ? 2.374   -13.499 7.433   1.00 31.26  ? 41   CYS A CB  1 
ATOM   1822 S SG  . CYS B 2 42  ? 2.816   -15.223 7.170   1.00 32.83  ? 41   CYS A SG  1 
ATOM   1823 N N   . TRP B 2 43  ? 3.121   -11.064 9.525   1.00 30.10  ? 42   TRP A N   1 
ATOM   1824 C CA  . TRP B 2 43  ? 3.074   -9.660  9.908   1.00 29.41  ? 42   TRP A CA  1 
ATOM   1825 C C   . TRP B 2 43  ? 4.098   -8.825  9.144   1.00 27.68  ? 42   TRP A C   1 
ATOM   1826 O O   . TRP B 2 43  ? 5.199   -9.277  8.833   1.00 26.24  ? 42   TRP A O   1 
ATOM   1827 C CB  . TRP B 2 43  ? 3.312   -9.538  11.409  1.00 24.53  ? 42   TRP A CB  1 
ATOM   1828 C CG  . TRP B 2 43  ? 2.205   -10.151 12.201  1.00 27.12  ? 42   TRP A CG  1 
ATOM   1829 C CD1 . TRP B 2 43  ? 2.076   -11.465 12.527  1.00 27.66  ? 42   TRP A CD1 1 
ATOM   1830 C CD2 . TRP B 2 43  ? 1.067   -9.470  12.772  1.00 28.04  ? 42   TRP A CD2 1 
ATOM   1831 N NE1 . TRP B 2 43  ? 0.952   -11.646 13.283  1.00 27.20  ? 42   TRP A NE1 1 
ATOM   1832 C CE2 . TRP B 2 43  ? 0.311   -10.449 13.449  1.00 27.22  ? 42   TRP A CE2 1 
ATOM   1833 C CE3 . TRP B 2 43  ? 0.622   -8.143  12.791  1.00 28.67  ? 42   TRP A CE3 1 
ATOM   1834 C CZ2 . TRP B 2 43  ? -0.859  -10.139 14.138  1.00 28.10  ? 42   TRP A CZ2 1 
ATOM   1835 C CZ3 . TRP B 2 43  ? -0.543  -7.845  13.463  1.00 30.61  ? 42   TRP A CZ3 1 
ATOM   1836 C CH2 . TRP B 2 43  ? -1.272  -8.826  14.129  1.00 27.83  ? 42   TRP A CH2 1 
ATOM   1837 N N   . MET B 2 44  ? 3.714   -7.576  8.894   1.00 26.80  ? 43   MET A N   1 
ATOM   1838 C CA  . MET B 2 44  ? 4.652   -6.569  8.449   1.00 28.03  ? 43   MET A CA  1 
ATOM   1839 C C   . MET B 2 44  ? 4.764   -5.508  9.537   1.00 26.36  ? 43   MET A C   1 
ATOM   1840 O O   . MET B 2 44  ? 3.757   -4.925  9.916   1.00 25.19  ? 43   MET A O   1 
ATOM   1841 C CB  . MET B 2 44  ? 4.188   -5.942  7.140   1.00 28.79  ? 43   MET A CB  1 
ATOM   1842 C CG  . MET B 2 44  ? 5.320   -5.619  6.185   1.00 29.46  ? 43   MET A CG  1 
ATOM   1843 S SD  . MET B 2 44  ? 6.111   -7.038  5.440   1.00 30.81  ? 43   MET A SD  1 
ATOM   1844 C CE  . MET B 2 44  ? 7.456   -6.224  4.587   1.00 33.71  ? 43   MET A CE  1 
ATOM   1845 N N   . LEU B 2 45  ? 5.986   -5.317  10.063  1.00 24.58  ? 44   LEU A N   1 
ATOM   1846 C CA  . LEU B 2 45  ? 6.275   -4.228  10.978  1.00 24.40  ? 44   LEU A CA  1 
ATOM   1847 C C   . LEU B 2 45  ? 6.804   -3.072  10.151  1.00 23.60  ? 44   LEU A C   1 
ATOM   1848 O O   . LEU B 2 45  ? 7.486   -3.273  9.157   1.00 26.44  ? 44   LEU A O   1 
ATOM   1849 C CB  . LEU B 2 45  ? 7.306   -4.635  12.030  1.00 25.50  ? 44   LEU A CB  1 
ATOM   1850 C CG  . LEU B 2 45  ? 7.008   -5.907  12.832  1.00 26.33  ? 44   LEU A CG  1 
ATOM   1851 C CD1 . LEU B 2 45  ? 7.862   -5.976  14.093  1.00 25.55  ? 44   LEU A CD1 1 
ATOM   1852 C CD2 . LEU B 2 45  ? 5.535   -6.027  13.161  1.00 25.19  ? 44   LEU A CD2 1 
ATOM   1853 N N   . TYR B 2 46  ? 6.449   -1.870  10.565  1.00 23.52  ? 45   TYR A N   1 
ATOM   1854 C CA  . TYR B 2 46  ? 6.871   -0.665  9.888   1.00 24.32  ? 45   TYR A CA  1 
ATOM   1855 C C   . TYR B 2 46  ? 7.571   0.254   10.882  1.00 22.86  ? 45   TYR A C   1 
ATOM   1856 O O   . TYR B 2 46  ? 7.129   0.401   12.018  1.00 23.04  ? 45   TYR A O   1 
ATOM   1857 C CB  . TYR B 2 46  ? 5.695   0.104   9.293   1.00 24.61  ? 45   TYR A CB  1 
ATOM   1858 C CG  . TYR B 2 46  ? 4.977   -0.675  8.218   1.00 26.09  ? 45   TYR A CG  1 
ATOM   1859 C CD1 . TYR B 2 46  ? 4.094   -1.691  8.556   1.00 27.53  ? 45   TYR A CD1 1 
ATOM   1860 C CD2 . TYR B 2 46  ? 5.221   -0.425  6.872   1.00 25.66  ? 45   TYR A CD2 1 
ATOM   1861 C CE1 . TYR B 2 46  ? 3.426   -2.413  7.581   1.00 27.30  ? 45   TYR A CE1 1 
ATOM   1862 C CE2 . TYR B 2 46  ? 4.560   -1.141  5.890   1.00 26.78  ? 45   TYR A CE2 1 
ATOM   1863 C CZ  . TYR B 2 46  ? 3.671   -2.143  6.248   1.00 29.16  ? 45   TYR A CZ  1 
ATOM   1864 O OH  . TYR B 2 46  ? 2.992   -2.849  5.306   1.00 31.66  ? 45   TYR A OH  1 
ATOM   1865 N N   . GLU B 2 47  ? 8.634   0.879   10.387  1.00 21.34  ? 46   GLU A N   1 
ATOM   1866 C CA  . GLU B 2 47  ? 9.467   1.797   11.137  1.00 23.75  ? 46   GLU A CA  1 
ATOM   1867 C C   . GLU B 2 47  ? 8.683   3.031   11.596  1.00 24.89  ? 46   GLU A C   1 
ATOM   1868 O O   . GLU B 2 47  ? 8.859   3.507   12.713  1.00 22.77  ? 46   GLU A O   1 
ATOM   1869 C CB  . GLU B 2 47  ? 10.592  2.218   10.192  1.00 26.18  ? 46   GLU A CB  1 
ATOM   1870 C CG  . GLU B 2 47  ? 11.599  3.157   10.828  1.00 25.71  ? 46   GLU A CG  1 
ATOM   1871 C CD  . GLU B 2 47  ? 12.558  3.720   9.813   1.00 24.39  ? 46   GLU A CD  1 
ATOM   1872 O OE1 . GLU B 2 47  ? 13.604  4.196   10.250  1.00 24.48  ? 46   GLU A OE1 1 
ATOM   1873 O OE2 . GLU B 2 47  ? 12.223  3.689   8.605   1.00 23.86  ? 46   GLU A OE2 1 
ATOM   1874 N N   . GLN B 2 48  ? 7.881   3.593   10.679  1.00 26.55  ? 47   GLN A N   1 
ATOM   1875 C CA  . GLN B 2 48  ? 7.136   4.816   10.941  1.00 29.02  ? 47   GLN A CA  1 
ATOM   1876 C C   . GLN B 2 48  ? 5.652   4.480   11.125  1.00 29.41  ? 47   GLN A C   1 
ATOM   1877 O O   . GLN B 2 48  ? 5.193   3.375   10.783  1.00 26.83  ? 47   GLN A O   1 
ATOM   1878 C CB  . GLN B 2 48  ? 7.345   5.820   9.795   1.00 29.60  ? 47   GLN A CB  1 
ATOM   1879 C CG  . GLN B 2 48  ? 8.784   6.312   9.638   1.00 33.86  ? 47   GLN A CG  1 
ATOM   1880 C CD  . GLN B 2 48  ? 9.180   7.347   10.670  1.00 39.25  ? 47   GLN A CD  1 
ATOM   1881 O OE1 . GLN B 2 48  ? 9.422   8.514   10.343  1.00 36.54  ? 47   GLN A OE1 1 
ATOM   1882 N NE2 . GLN B 2 48  ? 9.243   6.939   11.934  1.00 40.57  ? 47   GLN A NE2 1 
ATOM   1883 N N   . PRO B 2 49  ? 4.853   5.443   11.643  1.00 27.83  ? 48   PRO A N   1 
ATOM   1884 C CA  . PRO B 2 49  ? 3.407   5.286   11.719  1.00 27.26  ? 48   PRO A CA  1 
ATOM   1885 C C   . PRO B 2 49  ? 2.752   5.240   10.350  1.00 24.69  ? 48   PRO A C   1 
ATOM   1886 O O   . PRO B 2 49  ? 3.287   5.723   9.371   1.00 23.35  ? 48   PRO A O   1 
ATOM   1887 C CB  . PRO B 2 49  ? 2.928   6.531   12.460  1.00 31.24  ? 48   PRO A CB  1 
ATOM   1888 C CG  . PRO B 2 49  ? 4.179   7.049   13.158  1.00 32.12  ? 48   PRO A CG  1 
ATOM   1889 C CD  . PRO B 2 49  ? 5.286   6.734   12.187  1.00 28.53  ? 48   PRO A CD  1 
ATOM   1890 N N   . ASN B 2 50  ? 1.587   4.607   10.305  1.00 26.78  ? 49   ASN A N   1 
ATOM   1891 C CA  . ASN B 2 50  ? 0.784   4.595   9.103   1.00 28.40  ? 49   ASN A CA  1 
ATOM   1892 C C   . ASN B 2 50  ? 1.447   3.814   7.973   1.00 26.45  ? 49   ASN A C   1 
ATOM   1893 O O   . ASN B 2 50  ? 1.304   4.189   6.828   1.00 25.74  ? 49   ASN A O   1 
ATOM   1894 C CB  . ASN B 2 50  ? 0.549   6.027   8.625   1.00 29.13  ? 49   ASN A CB  1 
ATOM   1895 C CG  . ASN B 2 50  ? -0.717  6.094   7.829   1.00 25.56  ? 49   ASN A CG  1 
ATOM   1896 O OD1 . ASN B 2 50  ? -1.660  5.398   8.155   1.00 27.40  ? 49   ASN A OD1 1 
ATOM   1897 N ND2 . ASN B 2 50  ? -0.744  6.925   6.827   1.00 25.21  ? 49   ASN A ND2 1 
ATOM   1898 N N   . TYR B 2 51  ? 2.150   2.727   8.308   1.00 28.36  ? 50   TYR A N   1 
ATOM   1899 C CA  . TYR B 2 51  ? 2.676   1.793   7.327   1.00 25.10  ? 50   TYR A CA  1 
ATOM   1900 C C   . TYR B 2 51  ? 3.740   2.479   6.478   1.00 25.24  ? 50   TYR A C   1 
ATOM   1901 O O   . TYR B 2 51  ? 3.754   2.348   5.271   1.00 26.79  ? 50   TYR A O   1 
ATOM   1902 C CB  . TYR B 2 51  ? 1.547   1.240   6.450   1.00 24.63  ? 50   TYR A CB  1 
ATOM   1903 C CG  . TYR B 2 51  ? 0.337   0.757   7.239   1.00 25.36  ? 50   TYR A CG  1 
ATOM   1904 C CD1 . TYR B 2 51  ? 0.497   -0.107  8.311   1.00 28.29  ? 50   TYR A CD1 1 
ATOM   1905 C CD2 . TYR B 2 51  ? -0.954  1.169   6.943   1.00 23.52  ? 50   TYR A CD2 1 
ATOM   1906 C CE1 . TYR B 2 51  ? -0.575  -0.544  9.068   1.00 29.40  ? 50   TYR A CE1 1 
ATOM   1907 C CE2 . TYR B 2 51  ? -2.038  0.720   7.688   1.00 23.32  ? 50   TYR A CE2 1 
ATOM   1908 C CZ  . TYR B 2 51  ? -1.852  -0.144  8.742   1.00 24.28  ? 50   TYR A CZ  1 
ATOM   1909 O OH  . TYR B 2 51  ? -2.858  -0.609  9.519   1.00 25.79  ? 50   TYR A OH  1 
ATOM   1910 N N   . SER B 2 52  ? 4.635   3.250   7.079   1.00 26.34  ? 51   SER A N   1 
ATOM   1911 C CA  . SER B 2 52  ? 5.702   3.789   6.259   1.00 27.35  ? 51   SER A CA  1 
ATOM   1912 C C   . SER B 2 52  ? 7.055   3.593   6.941   1.00 23.83  ? 51   SER A C   1 
ATOM   1913 O O   . SER B 2 52  ? 7.162   2.934   7.962   1.00 22.95  ? 51   SER A O   1 
ATOM   1914 C CB  . SER B 2 52  ? 5.426   5.213   5.837   1.00 29.47  ? 51   SER A CB  1 
ATOM   1915 O OG  . SER B 2 52  ? 5.187   6.059   6.937   1.00 31.79  ? 51   SER A OG  1 
ATOM   1916 N N   . GLY B 2 53  ? 8.091   4.120   6.303   1.00 24.42  ? 52   GLY A N   1 
ATOM   1917 C CA  . GLY B 2 53  ? 9.455   3.764   6.607   1.00 23.65  ? 52   GLY A CA  1 
ATOM   1918 C C   . GLY B 2 53  ? 9.778   2.377   6.081   1.00 24.19  ? 52   GLY A C   1 
ATOM   1919 O O   . GLY B 2 53  ? 9.130   1.847   5.171   1.00 28.02  ? 52   GLY A O   1 
ATOM   1920 N N   . LEU B 2 54  ? 10.833  1.835   6.666   1.00 25.78  ? 53   LEU A N   1 
ATOM   1921 C CA  . LEU B 2 54  ? 11.272  0.480   6.435   1.00 26.31  ? 53   LEU A CA  1 
ATOM   1922 C C   . LEU B 2 54  ? 10.222  -0.516  6.932   1.00 25.83  ? 53   LEU A C   1 
ATOM   1923 O O   . LEU B 2 54  ? 9.519   -0.324  7.922   1.00 21.70  ? 53   LEU A O   1 
ATOM   1924 C CB  . LEU B 2 54  ? 12.575  0.246   7.193   1.00 27.56  ? 53   LEU A CB  1 
ATOM   1925 C CG  . LEU B 2 54  ? 13.764  1.115   6.790   1.00 28.39  ? 53   LEU A CG  1 
ATOM   1926 C CD1 . LEU B 2 54  ? 14.928  0.840   7.736   1.00 29.25  ? 53   LEU A CD1 1 
ATOM   1927 C CD2 . LEU B 2 54  ? 14.167  0.863   5.361   1.00 25.51  ? 53   LEU A CD2 1 
ATOM   1928 N N   . GLN B 2 55  ? 10.203  -1.632  6.220   1.00 27.19  ? 54   GLN A N   1 
ATOM   1929 C CA  . GLN B 2 55  ? 9.219   -2.666  6.413   1.00 27.72  ? 54   GLN A CA  1 
ATOM   1930 C C   . GLN B 2 55  ? 9.980   -3.934  6.760   1.00 30.89  ? 54   GLN A C   1 
ATOM   1931 O O   . GLN B 2 55  ? 11.061  -4.191  6.225   1.00 31.44  ? 54   GLN A O   1 
ATOM   1932 C CB  . GLN B 2 55  ? 8.391   -2.866  5.140   1.00 27.65  ? 54   GLN A CB  1 
ATOM   1933 C CG  . GLN B 2 55  ? 7.854   -1.594  4.502   1.00 27.26  ? 54   GLN A CG  1 
ATOM   1934 C CD  . GLN B 2 55  ? 6.956   -1.864  3.323   1.00 30.41  ? 54   GLN A CD  1 
ATOM   1935 O OE1 . GLN B 2 55  ? 6.917   -1.094  2.369   1.00 35.92  ? 54   GLN A OE1 1 
ATOM   1936 N NE2 . GLN B 2 55  ? 6.176   -2.925  3.392   1.00 31.00  ? 54   GLN A NE2 1 
ATOM   1937 N N   . TYR B 2 56  ? 9.372   -4.743  7.623   1.00 30.25  ? 55   TYR A N   1 
ATOM   1938 C CA  . TYR B 2 56  ? 10.008  -5.972  8.025   1.00 27.40  ? 55   TYR A CA  1 
ATOM   1939 C C   . TYR B 2 56  ? 8.946   -7.054  8.087   1.00 27.00  ? 55   TYR A C   1 
ATOM   1940 O O   . TYR B 2 56  ? 7.898   -6.863  8.688   1.00 25.07  ? 55   TYR A O   1 
ATOM   1941 C CB  . TYR B 2 56  ? 10.636  -5.706  9.389   1.00 28.53  ? 55   TYR A CB  1 
ATOM   1942 C CG  . TYR B 2 56  ? 11.479  -4.447  9.559   1.00 30.92  ? 55   TYR A CG  1 
ATOM   1943 C CD1 . TYR B 2 56  ? 12.735  -4.316  8.975   1.00 28.57  ? 55   TYR A CD1 1 
ATOM   1944 C CD2 . TYR B 2 56  ? 11.025  -3.405  10.360  1.00 32.34  ? 55   TYR A CD2 1 
ATOM   1945 C CE1 . TYR B 2 56  ? 13.500  -3.184  9.187   1.00 30.38  ? 55   TYR A CE1 1 
ATOM   1946 C CE2 . TYR B 2 56  ? 11.781  -2.264  10.573  1.00 30.69  ? 55   TYR A CE2 1 
ATOM   1947 C CZ  . TYR B 2 56  ? 13.033  -2.157  9.994   1.00 30.72  ? 55   TYR A CZ  1 
ATOM   1948 O OH  . TYR B 2 56  ? 13.774  -1.028  10.236  1.00 29.57  ? 55   TYR A OH  1 
ATOM   1949 N N   . PHE B 2 57  ? 9.260   -8.190  7.478   1.00 29.21  ? 56   PHE A N   1 
ATOM   1950 C CA  . PHE B 2 57  ? 8.359   -9.323  7.401   1.00 29.19  ? 56   PHE A CA  1 
ATOM   1951 C C   . PHE B 2 57  ? 8.646   -10.226 8.580   1.00 25.98  ? 56   PHE A C   1 
ATOM   1952 O O   . PHE B 2 57  ? 9.799   -10.542 8.814   1.00 26.57  ? 56   PHE A O   1 
ATOM   1953 C CB  . PHE B 2 57  ? 8.575   -10.058 6.078   1.00 29.67  ? 56   PHE A CB  1 
ATOM   1954 C CG  . PHE B 2 57  ? 7.724   -11.289 5.912   1.00 34.04  ? 56   PHE A CG  1 
ATOM   1955 C CD1 . PHE B 2 57  ? 6.345   -11.214 5.958   1.00 34.08  ? 56   PHE A CD1 1 
ATOM   1956 C CD2 . PHE B 2 57  ? 8.299   -12.523 5.704   1.00 40.19  ? 56   PHE A CD2 1 
ATOM   1957 C CE1 . PHE B 2 57  ? 5.560   -12.334 5.792   1.00 32.68  ? 56   PHE A CE1 1 
ATOM   1958 C CE2 . PHE B 2 57  ? 7.512   -13.657 5.574   1.00 42.53  ? 56   PHE A CE2 1 
ATOM   1959 C CZ  . PHE B 2 57  ? 6.143   -13.556 5.622   1.00 39.49  ? 56   PHE A CZ  1 
ATOM   1960 N N   . LEU B 2 58  ? 7.602   -10.597 9.319   1.00 31.09  ? 57   LEU A N   1 
ATOM   1961 C CA  . LEU B 2 58  ? 7.703   -11.552 10.417  1.00 32.71  ? 57   LEU A CA  1 
ATOM   1962 C C   . LEU B 2 58  ? 6.710   -12.697 10.223  1.00 31.84  ? 57   LEU A C   1 
ATOM   1963 O O   . LEU B 2 58  ? 5.536   -12.456 10.009  1.00 35.91  ? 57   LEU A O   1 
ATOM   1964 C CB  . LEU B 2 58  ? 7.444   -10.835 11.744  1.00 31.71  ? 57   LEU A CB  1 
ATOM   1965 C CG  . LEU B 2 58  ? 8.662   -10.156 12.362  1.00 30.34  ? 57   LEU A CG  1 
ATOM   1966 C CD1 . LEU B 2 58  ? 9.038   -8.911  11.578  1.00 32.33  ? 57   LEU A CD1 1 
ATOM   1967 C CD2 . LEU B 2 58  ? 8.402   -9.802  13.813  1.00 29.63  ? 57   LEU A CD2 1 
ATOM   1968 N N   . ARG B 2 59  ? 7.233   -13.921 10.306  1.00 35.37  ? 58   ARG A N   1 
ATOM   1969 C CA  . ARG B 2 59  ? 6.529   -15.193 10.361  1.00 37.87  ? 58   ARG A CA  1 
ATOM   1970 C C   . ARG B 2 59  ? 6.472   -15.679 11.812  1.00 34.74  ? 58   ARG A C   1 
ATOM   1971 O O   . ARG B 2 59  ? 7.147   -15.132 12.681  1.00 29.16  ? 58   ARG A O   1 
ATOM   1972 C CB  . ARG B 2 59  ? 7.328   -16.261 9.597   1.00 46.13  ? 58   ARG A CB  1 
ATOM   1973 C CG  . ARG B 2 59  ? 7.288   -16.155 8.081   1.00 61.18  ? 58   ARG A CG  1 
ATOM   1974 C CD  . ARG B 2 59  ? 7.517   -17.499 7.383   1.00 74.54  ? 58   ARG A CD  1 
ATOM   1975 N NE  . ARG B 2 59  ? 6.743   -17.599 6.138   1.00 81.83  ? 58   ARG A NE  1 
ATOM   1976 C CZ  . ARG B 2 59  ? 7.231   -17.424 4.904   1.00 89.19  ? 58   ARG A CZ  1 
ATOM   1977 N NH1 . ARG B 2 59  ? 8.537   -17.349 4.698   1.00 90.84  ? 58   ARG A NH1 1 
ATOM   1978 N NH2 . ARG B 2 59  ? 6.410   -17.330 3.869   1.00 85.56  ? 58   ARG A NH2 1 
ATOM   1979 N N   . ARG B 2 60  ? 5.712   -16.761 12.034  1.00 34.24  ? 59   ARG A N   1 
ATOM   1980 C CA  . ARG B 2 60  ? 5.600   -17.436 13.319  1.00 37.64  ? 59   ARG A CA  1 
ATOM   1981 C C   . ARG B 2 60  ? 6.997   -17.718 13.853  1.00 34.03  ? 59   ARG A C   1 
ATOM   1982 O O   . ARG B 2 60  ? 7.893   -18.030 13.081  1.00 35.72  ? 59   ARG A O   1 
ATOM   1983 C CB  . ARG B 2 60  ? 4.802   -18.732 13.139  1.00 47.40  ? 59   ARG A CB  1 
ATOM   1984 C CG  . ARG B 2 60  ? 4.968   -19.770 14.243  1.00 59.61  ? 59   ARG A CG  1 
ATOM   1985 C CD  . ARG B 2 60  ? 4.033   -20.960 14.069  1.00 78.74  ? 59   ARG A CD  1 
ATOM   1986 N NE  . ARG B 2 60  ? 2.636   -20.539 13.914  1.00 104.40 ? 59   ARG A NE  1 
ATOM   1987 C CZ  . ARG B 2 60  ? 1.772   -20.994 12.997  1.00 109.93 ? 59   ARG A CZ  1 
ATOM   1988 N NH1 . ARG B 2 60  ? 2.062   -22.061 12.266  1.00 116.04 ? 59   ARG A NH1 1 
ATOM   1989 N NH2 . ARG B 2 60  ? 0.594   -20.403 12.849  1.00 98.74  ? 59   ARG A NH2 1 
ATOM   1990 N N   . GLY B 2 61  ? 7.177   -17.586 15.163  1.00 27.29  ? 60   GLY A N   1 
ATOM   1991 C CA  . GLY B 2 61  ? 8.487   -17.722 15.762  1.00 25.56  ? 60   GLY A CA  1 
ATOM   1992 C C   . GLY B 2 61  ? 8.743   -16.584 16.734  1.00 27.01  ? 60   GLY A C   1 
ATOM   1993 O O   . GLY B 2 61  ? 7.888   -15.731 16.929  1.00 30.61  ? 60   GLY A O   1 
ATOM   1994 N N   . ASP B 2 62  ? 9.938   -16.574 17.309  1.00 26.83  ? 61   ASP A N   1 
ATOM   1995 C CA  . ASP B 2 62  ? 10.305  -15.652 18.365  1.00 27.61  ? 61   ASP A CA  1 
ATOM   1996 C C   . ASP B 2 62  ? 11.519  -14.892 17.881  1.00 27.85  ? 61   ASP A C   1 
ATOM   1997 O O   . ASP B 2 62  ? 12.386  -15.492 17.285  1.00 26.10  ? 61   ASP A O   1 
ATOM   1998 C CB  . ASP B 2 62  ? 10.615  -16.371 19.679  1.00 27.48  ? 61   ASP A CB  1 
ATOM   1999 C CG  . ASP B 2 62  ? 9.412   -17.074 20.277  1.00 31.91  ? 61   ASP A CG  1 
ATOM   2000 O OD1 . ASP B 2 62  ? 8.538   -16.391 20.839  1.00 28.07  ? 61   ASP A OD1 1 
ATOM   2001 O OD2 . ASP B 2 62  ? 9.349   -18.310 20.159  1.00 44.21  ? 61   ASP A OD2 1 
ATOM   2002 N N   . TYR B 2 63  ? 11.548  -13.578 18.133  1.00 29.24  ? 62   TYR A N   1 
ATOM   2003 C CA  . TYR B 2 63  ? 12.663  -12.747 17.735  1.00 28.35  ? 62   TYR A CA  1 
ATOM   2004 C C   . TYR B 2 63  ? 13.166  -11.993 18.955  1.00 29.14  ? 62   TYR A C   1 
ATOM   2005 O O   . TYR B 2 63  ? 12.495  -11.073 19.427  1.00 30.99  ? 62   TYR A O   1 
ATOM   2006 C CB  . TYR B 2 63  ? 12.253  -11.799 16.605  1.00 29.84  ? 62   TYR A CB  1 
ATOM   2007 C CG  . TYR B 2 63  ? 11.598  -12.451 15.397  1.00 26.35  ? 62   TYR A CG  1 
ATOM   2008 C CD1 . TYR B 2 63  ? 10.312  -12.968 15.478  1.00 25.58  ? 62   TYR A CD1 1 
ATOM   2009 C CD2 . TYR B 2 63  ? 12.250  -12.513 14.178  1.00 26.75  ? 62   TYR A CD2 1 
ATOM   2010 C CE1 . TYR B 2 63  ? 9.698   -13.539 14.384  1.00 26.12  ? 62   TYR A CE1 1 
ATOM   2011 C CE2 . TYR B 2 63  ? 11.648  -13.084 13.069  1.00 28.15  ? 62   TYR A CE2 1 
ATOM   2012 C CZ  . TYR B 2 63  ? 10.369  -13.599 13.177  1.00 28.48  ? 62   TYR A CZ  1 
ATOM   2013 O OH  . TYR B 2 63  ? 9.742   -14.146 12.103  1.00 29.19  ? 62   TYR A OH  1 
ATOM   2014 N N   . ALA B 2 64  ? 14.353  -12.398 19.441  1.00 29.00  ? 63   ALA A N   1 
ATOM   2015 C CA  . ALA B 2 64  ? 14.894  -11.956 20.721  1.00 27.58  ? 63   ALA A CA  1 
ATOM   2016 C C   . ALA B 2 64  ? 15.519  -10.561 20.619  1.00 28.61  ? 63   ALA A C   1 
ATOM   2017 O O   . ALA B 2 64  ? 15.745  -9.901  21.646  1.00 27.21  ? 63   ALA A O   1 
ATOM   2018 C CB  . ALA B 2 64  ? 15.920  -12.964 21.180  1.00 27.91  ? 63   ALA A CB  1 
ATOM   2019 N N   . ASP B 2 65  ? 15.855  -10.135 19.392  1.00 28.43  ? 64   ASP A N   1 
ATOM   2020 C CA  . ASP B 2 65  ? 16.346  -8.783  19.164  1.00 32.63  ? 64   ASP A CA  1 
ATOM   2021 C C   . ASP B 2 65  ? 15.886  -8.359  17.771  1.00 30.30  ? 64   ASP A C   1 
ATOM   2022 O O   . ASP B 2 65  ? 15.610  -9.214  16.924  1.00 28.30  ? 64   ASP A O   1 
ATOM   2023 C CB  . ASP B 2 65  ? 17.859  -8.666  19.392  1.00 34.76  ? 64   ASP A CB  1 
ATOM   2024 C CG  . ASP B 2 65  ? 18.690  -9.630  18.567  1.00 47.59  ? 64   ASP A CG  1 
ATOM   2025 O OD1 . ASP B 2 65  ? 18.595  -9.610  17.303  1.00 58.14  ? 64   ASP A OD1 1 
ATOM   2026 O OD2 . ASP B 2 65  ? 19.434  -10.399 19.203  1.00 66.54  ? 64   ASP A OD2 1 
ATOM   2027 N N   . HIS B 2 66  ? 15.815  -7.044  17.549  1.00 27.69  ? 65   HIS A N   1 
ATOM   2028 C CA  . HIS B 2 66  ? 15.294  -6.505  16.302  1.00 27.00  ? 65   HIS A CA  1 
ATOM   2029 C C   . HIS B 2 66  ? 16.138  -6.902  15.088  1.00 27.26  ? 65   HIS A C   1 
ATOM   2030 O O   . HIS B 2 66  ? 15.660  -6.880  13.936  1.00 28.89  ? 65   HIS A O   1 
ATOM   2031 C CB  . HIS B 2 66  ? 15.107  -4.995  16.427  1.00 27.87  ? 65   HIS A CB  1 
ATOM   2032 C CG  . HIS B 2 66  ? 16.341  -4.176  16.389  1.00 28.51  ? 65   HIS A CG  1 
ATOM   2033 N ND1 . HIS B 2 66  ? 17.104  -3.993  15.260  1.00 31.25  ? 65   HIS A ND1 1 
ATOM   2034 C CD2 . HIS B 2 66  ? 16.866  -3.404  17.325  1.00 29.46  ? 65   HIS A CD2 1 
ATOM   2035 C CE1 . HIS B 2 66  ? 18.105  -3.179  15.540  1.00 32.34  ? 65   HIS A CE1 1 
ATOM   2036 N NE2 . HIS B 2 66  ? 17.976  -2.820  16.784  1.00 33.97  ? 65   HIS A NE2 1 
ATOM   2037 N N   . GLN B 2 67  ? 17.388  -7.303  15.326  1.00 29.55  ? 66   GLN A N   1 
ATOM   2038 C CA  . GLN B 2 67  ? 18.243  -7.713  14.220  1.00 32.96  ? 66   GLN A CA  1 
ATOM   2039 C C   . GLN B 2 67  ? 17.736  -9.012  13.602  1.00 31.44  ? 66   GLN A C   1 
ATOM   2040 O O   . GLN B 2 67  ? 17.896  -9.199  12.412  1.00 30.75  ? 66   GLN A O   1 
ATOM   2041 C CB  . GLN B 2 67  ? 19.691  -7.750  14.674  1.00 36.27  ? 66   GLN A CB  1 
ATOM   2042 C CG  . GLN B 2 67  ? 20.202  -6.322  14.801  1.00 49.85  ? 66   GLN A CG  1 
ATOM   2043 C CD  . GLN B 2 67  ? 21.520  -6.161  15.513  1.00 67.36  ? 66   GLN A CD  1 
ATOM   2044 O OE1 . GLN B 2 67  ? 22.202  -7.138  15.850  1.00 80.20  ? 66   GLN A OE1 1 
ATOM   2045 N NE2 . GLN B 2 67  ? 21.874  -4.903  15.743  1.00 66.58  ? 66   GLN A NE2 1 
ATOM   2046 N N   . GLN B 2 68  ? 17.059  -9.839  14.397  1.00 32.11  ? 67   GLN A N   1 
ATOM   2047 C CA  . GLN B 2 68  ? 16.509  -11.134 13.925  1.00 31.46  ? 67   GLN A CA  1 
ATOM   2048 C C   . GLN B 2 68  ? 15.395  -10.906 12.903  1.00 32.20  ? 67   GLN A C   1 
ATOM   2049 O O   . GLN B 2 68  ? 15.066  -11.860 12.203  1.00 37.07  ? 67   GLN A O   1 
ATOM   2050 C CB  . GLN B 2 68  ? 16.062  -11.982 15.114  1.00 33.92  ? 67   GLN A CB  1 
ATOM   2051 C CG  . GLN B 2 68  ? 17.225  -12.637 15.842  1.00 46.39  ? 67   GLN A CG  1 
ATOM   2052 C CD  . GLN B 2 68  ? 16.825  -13.305 17.134  1.00 66.38  ? 67   GLN A CD  1 
ATOM   2053 O OE1 . GLN B 2 68  ? 15.814  -14.000 17.215  1.00 78.37  ? 67   GLN A OE1 1 
ATOM   2054 N NE2 . GLN B 2 68  ? 17.637  -13.109 18.160  1.00 73.67  ? 67   GLN A NE2 1 
ATOM   2055 N N   . TRP B 2 69  ? 14.839  -9.700  12.822  1.00 28.76  ? 68   TRP A N   1 
ATOM   2056 C CA  . TRP B 2 69  ? 13.883  -9.455  11.754  1.00 27.43  ? 68   TRP A CA  1 
ATOM   2057 C C   . TRP B 2 69  ? 14.428  -8.441  10.757  1.00 27.05  ? 68   TRP A C   1 
ATOM   2058 O O   . TRP B 2 69  ? 13.640  -7.821  10.030  1.00 28.56  ? 68   TRP A O   1 
ATOM   2059 C CB  . TRP B 2 69  ? 12.505  -9.036  12.304  1.00 26.91  ? 68   TRP A CB  1 
ATOM   2060 C CG  . TRP B 2 69  ? 12.409  -7.727  13.048  1.00 24.03  ? 68   TRP A CG  1 
ATOM   2061 C CD1 . TRP B 2 69  ? 12.502  -6.458  12.555  1.00 23.84  ? 68   TRP A CD1 1 
ATOM   2062 C CD2 . TRP B 2 69  ? 12.138  -7.591  14.457  1.00 24.41  ? 68   TRP A CD2 1 
ATOM   2063 N NE1 . TRP B 2 69  ? 12.340  -5.550  13.564  1.00 24.04  ? 68   TRP A NE1 1 
ATOM   2064 C CE2 . TRP B 2 69  ? 12.103  -6.211  14.741  1.00 25.01  ? 68   TRP A CE2 1 
ATOM   2065 C CE3 . TRP B 2 69  ? 11.932  -8.497  15.502  1.00 23.84  ? 68   TRP A CE3 1 
ATOM   2066 C CZ2 . TRP B 2 69  ? 11.859  -5.725  16.030  1.00 24.45  ? 68   TRP A CZ2 1 
ATOM   2067 C CZ3 . TRP B 2 69  ? 11.712  -8.018  16.772  1.00 24.90  ? 68   TRP A CZ3 1 
ATOM   2068 C CH2 . TRP B 2 69  ? 11.679  -6.650  17.033  1.00 24.78  ? 68   TRP A CH2 1 
ATOM   2069 N N   . MET B 2 70  ? 15.762  -8.290  10.744  1.00 28.21  ? 69   MET A N   1 
ATOM   2070 C CA  . MET B 2 70  ? 16.487  -7.358  9.877   1.00 30.94  ? 69   MET A CA  1 
ATOM   2071 C C   . MET B 2 70  ? 16.222  -5.899  10.243  1.00 29.57  ? 69   MET A C   1 
ATOM   2072 O O   . MET B 2 70  ? 16.391  -5.023  9.403   1.00 29.45  ? 69   MET A O   1 
ATOM   2073 C CB  . MET B 2 70  ? 16.081  -7.518  8.410   1.00 39.38  ? 69   MET A CB  1 
ATOM   2074 C CG  . MET B 2 70  ? 16.137  -8.951  7.918   1.00 51.75  ? 69   MET A CG  1 
ATOM   2075 S SD  . MET B 2 70  ? 17.739  -9.734  8.216   1.00 60.19  ? 69   MET A SD  1 
ATOM   2076 C CE  . MET B 2 70  ? 18.081  -10.155 6.501   1.00 66.21  ? 69   MET A CE  1 
ATOM   2077 N N   . GLY B 2 71  ? 15.763  -5.626  11.469  1.00 28.37  ? 70   GLY A N   1 
ATOM   2078 C CA  . GLY B 2 71  ? 15.423  -4.258  11.813  1.00 26.36  ? 70   GLY A CA  1 
ATOM   2079 C C   . GLY B 2 71  ? 16.662  -3.396  11.951  1.00 24.22  ? 70   GLY A C   1 
ATOM   2080 O O   . GLY B 2 71  ? 17.627  -3.832  12.554  1.00 28.06  ? 70   GLY A O   1 
ATOM   2081 N N   . LEU B 2 72  ? 16.630  -2.186  11.391  1.00 25.82  ? 71   LEU A N   1 
ATOM   2082 C CA  . LEU B 2 72  ? 17.762  -1.272  11.463  1.00 26.07  ? 71   LEU A CA  1 
ATOM   2083 C C   . LEU B 2 72  ? 17.633  -0.294  12.632  1.00 26.81  ? 71   LEU A C   1 
ATOM   2084 O O   . LEU B 2 72  ? 18.412  0.658   12.737  1.00 27.61  ? 71   LEU A O   1 
ATOM   2085 C CB  . LEU B 2 72  ? 17.858  -0.517  10.140  1.00 26.03  ? 71   LEU A CB  1 
ATOM   2086 C CG  . LEU B 2 72  ? 18.184  -1.382  8.917   1.00 29.85  ? 71   LEU A CG  1 
ATOM   2087 C CD1 . LEU B 2 72  ? 18.524  -0.510  7.730   1.00 27.17  ? 71   LEU A CD1 1 
ATOM   2088 C CD2 . LEU B 2 72  ? 19.330  -2.351  9.192   1.00 30.14  ? 71   LEU A CD2 1 
ATOM   2089 N N   . SER B 2 73  ? 16.662  -0.540  13.524  1.00 24.51  ? 72   SER A N   1 
ATOM   2090 C CA  . SER B 2 73  ? 16.451  0.288   14.696  1.00 23.28  ? 72   SER A CA  1 
ATOM   2091 C C   . SER B 2 73  ? 15.376  -0.398  15.531  1.00 23.97  ? 72   SER A C   1 
ATOM   2092 O O   . SER B 2 73  ? 14.808  -1.382  15.087  1.00 27.01  ? 72   SER A O   1 
ATOM   2093 C CB  . SER B 2 73  ? 16.084  1.729   14.297  1.00 22.27  ? 72   SER A CB  1 
ATOM   2094 O OG  . SER B 2 73  ? 14.733  1.849   13.880  1.00 21.89  ? 72   SER A OG  1 
ATOM   2095 N N   . ASP B 2 74  ? 15.082  0.105   16.725  1.00 23.83  ? 73   ASP A N   1 
ATOM   2096 C CA  . ASP B 2 74  ? 14.007  -0.466  17.524  1.00 24.65  ? 73   ASP A CA  1 
ATOM   2097 C C   . ASP B 2 74  ? 12.727  0.351   17.347  1.00 24.97  ? 73   ASP A C   1 
ATOM   2098 O O   . ASP B 2 74  ? 11.868  0.293   18.222  1.00 26.43  ? 73   ASP A O   1 
ATOM   2099 C CB  . ASP B 2 74  ? 14.394  -0.626  19.000  1.00 23.68  ? 73   ASP A CB  1 
ATOM   2100 C CG  . ASP B 2 74  ? 14.653  0.664   19.769  1.00 23.12  ? 73   ASP A CG  1 
ATOM   2101 O OD1 . ASP B 2 74  ? 14.455  1.758   19.217  1.00 20.14  ? 73   ASP A OD1 1 
ATOM   2102 O OD2 . ASP B 2 74  ? 15.042  0.555   20.925  1.00 23.31  ? 73   ASP A OD2 1 
ATOM   2103 N N   . SER B 2 75  ? 12.604  1.076   16.219  1.00 24.26  ? 74   SER A N   1 
ATOM   2104 C CA  . SER B 2 75  ? 11.410  1.853   15.896  1.00 24.62  ? 74   SER A CA  1 
ATOM   2105 C C   . SER B 2 75  ? 10.391  0.991   15.156  1.00 24.42  ? 74   SER A C   1 
ATOM   2106 O O   . SER B 2 75  ? 10.585  0.662   13.987  1.00 20.85  ? 74   SER A O   1 
ATOM   2107 C CB  . SER B 2 75  ? 11.744  3.084   15.053  1.00 27.92  ? 74   SER A CB  1 
ATOM   2108 O OG  . SER B 2 75  ? 10.638  3.992   14.917  1.00 26.28  ? 74   SER A OG  1 
ATOM   2109 N N   . VAL B 2 76  ? 9.272   0.686   15.826  1.00 23.85  ? 75   VAL A N   1 
ATOM   2110 C CA  . VAL B 2 76  ? 8.172   -0.010  15.170  1.00 25.57  ? 75   VAL A CA  1 
ATOM   2111 C C   . VAL B 2 76  ? 6.891   0.691   15.602  1.00 24.48  ? 75   VAL A C   1 
ATOM   2112 O O   . VAL B 2 76  ? 6.505   0.594   16.775  1.00 23.46  ? 75   VAL A O   1 
ATOM   2113 C CB  . VAL B 2 76  ? 8.144   -1.517  15.515  1.00 25.12  ? 75   VAL A CB  1 
ATOM   2114 C CG1 . VAL B 2 76  ? 6.870   -2.214  15.066  1.00 24.01  ? 75   VAL A CG1 1 
ATOM   2115 C CG2 . VAL B 2 76  ? 9.347   -2.229  14.945  1.00 25.08  ? 75   VAL A CG2 1 
ATOM   2116 N N   . ARG B 2 77  ? 6.273   1.399   14.646  1.00 23.65  ? 76   ARG A N   1 
ATOM   2117 C CA  . ARG B 2 77  ? 5.225   2.369   14.936  1.00 26.04  ? 76   ARG A CA  1 
ATOM   2118 C C   . ARG B 2 77  ? 3.922   2.052   14.230  1.00 25.20  ? 76   ARG A C   1 
ATOM   2119 O O   . ARG B 2 77  ? 2.946   2.751   14.433  1.00 23.68  ? 76   ARG A O   1 
ATOM   2120 C CB  . ARG B 2 77  ? 5.712   3.767   14.565  1.00 27.96  ? 76   ARG A CB  1 
ATOM   2121 C CG  . ARG B 2 77  ? 6.874   4.167   15.447  1.00 28.49  ? 76   ARG A CG  1 
ATOM   2122 C CD  . ARG B 2 77  ? 7.401   5.549   15.201  1.00 33.71  ? 76   ARG A CD  1 
ATOM   2123 N NE  . ARG B 2 77  ? 8.553   5.667   16.073  1.00 40.81  ? 76   ARG A NE  1 
ATOM   2124 C CZ  . ARG B 2 77  ? 8.635   6.410   17.160  1.00 40.94  ? 76   ARG A CZ  1 
ATOM   2125 N NH1 . ARG B 2 77  ? 7.673   7.251   17.486  1.00 44.07  ? 76   ARG A NH1 1 
ATOM   2126 N NH2 . ARG B 2 77  ? 9.718   6.321   17.904  1.00 45.33  ? 76   ARG A NH2 1 
ATOM   2127 N N   . SER B 2 78  ? 3.912   0.984   13.433  1.00 28.49  ? 77   SER A N   1 
ATOM   2128 C CA  . SER B 2 78  ? 2.694   0.481   12.847  1.00 27.02  ? 77   SER A CA  1 
ATOM   2129 C C   . SER B 2 78  ? 2.971   -0.955  12.440  1.00 28.74  ? 77   SER A C   1 
ATOM   2130 O O   . SER B 2 78  ? 4.135   -1.326  12.323  1.00 25.22  ? 77   SER A O   1 
ATOM   2131 C CB  . SER B 2 78  ? 2.223   1.372   11.694  1.00 27.24  ? 77   SER A CB  1 
ATOM   2132 O OG  . SER B 2 78  ? 3.129   1.384   10.599  1.00 24.91  ? 77   SER A OG  1 
ATOM   2133 N N   . CYS B 2 79  ? 1.907   -1.761  12.292  1.00 31.10  ? 78   CYS A N   1 
ATOM   2134 C CA  . CYS B 2 79  ? 2.048   -3.126  11.803  1.00 30.77  ? 78   CYS A CA  1 
ATOM   2135 C C   . CYS B 2 79  ? 0.775   -3.595  11.119  1.00 29.65  ? 78   CYS A C   1 
ATOM   2136 O O   . CYS B 2 79  ? -0.331  -3.211  11.465  1.00 31.57  ? 78   CYS A O   1 
ATOM   2137 C CB  . CYS B 2 79  ? 2.389   -4.115  12.920  1.00 30.78  ? 78   CYS A CB  1 
ATOM   2138 S SG  . CYS B 2 79  ? 1.100   -4.265  14.182  1.00 29.47  ? 78   CYS A SG  1 
ATOM   2139 N N   . ARG B 2 80  ? 0.956   -4.513  10.185  1.00 34.11  ? 79   ARG A N   1 
ATOM   2140 C CA  . ARG B 2 80  ? -0.144  -5.144  9.496   1.00 33.45  ? 79   ARG A CA  1 
ATOM   2141 C C   . ARG B 2 80  ? -0.093  -6.647  9.676   1.00 32.38  ? 79   ARG A C   1 
ATOM   2142 O O   . ARG B 2 80  ? 0.966   -7.242  9.482   1.00 27.07  ? 79   ARG A O   1 
ATOM   2143 C CB  . ARG B 2 80  ? -0.004  -4.969  7.991   1.00 36.23  ? 79   ARG A CB  1 
ATOM   2144 C CG  . ARG B 2 80  ? -0.793  -3.808  7.453   1.00 40.42  ? 79   ARG A CG  1 
ATOM   2145 C CD  . ARG B 2 80  ? -0.643  -3.823  5.959   1.00 42.29  ? 79   ARG A CD  1 
ATOM   2146 N NE  . ARG B 2 80  ? -1.468  -2.751  5.473   1.00 43.84  ? 79   ARG A NE  1 
ATOM   2147 C CZ  . ARG B 2 80  ? -0.991  -1.714  4.821   1.00 52.04  ? 79   ARG A CZ  1 
ATOM   2148 N NH1 . ARG B 2 80  ? 0.261   -1.732  4.394   1.00 54.15  ? 79   ARG A NH1 1 
ATOM   2149 N NH2 . ARG B 2 80  ? -1.782  -0.688  4.569   1.00 56.51  ? 79   ARG A NH2 1 
ATOM   2150 N N   . LEU B 2 81  ? -1.275  -7.218  9.949   1.00 32.91  ? 80   LEU A N   1 
ATOM   2151 C CA  . LEU B 2 81  ? -1.549  -8.613  9.663   1.00 30.85  ? 80   LEU A CA  1 
ATOM   2152 C C   . LEU B 2 81  ? -1.749  -8.764  8.162   1.00 28.25  ? 80   LEU A C   1 
ATOM   2153 O O   . LEU B 2 81  ? -2.617  -8.133  7.588   1.00 27.87  ? 80   LEU A O   1 
ATOM   2154 C CB  . LEU B 2 81  ? -2.789  -9.053  10.451  1.00 29.94  ? 80   LEU A CB  1 
ATOM   2155 C CG  . LEU B 2 81  ? -3.124  -10.533 10.324  1.00 29.95  ? 80   LEU A CG  1 
ATOM   2156 C CD1 . LEU B 2 81  ? -1.930  -11.391 10.658  1.00 28.77  ? 80   LEU A CD1 1 
ATOM   2157 C CD2 . LEU B 2 81  ? -4.284  -10.896 11.214  1.00 32.30  ? 80   LEU A CD2 1 
ATOM   2158 N N   . ILE B 2 82  ? -0.924  -9.594  7.536   1.00 31.57  ? 81   ILE A N   1 
ATOM   2159 C CA  . ILE B 2 82  ? -0.981  -9.796  6.098   1.00 32.61  ? 81   ILE A CA  1 
ATOM   2160 C C   . ILE B 2 82  ? -2.014  -10.881 5.837   1.00 37.95  ? 81   ILE A C   1 
ATOM   2161 O O   . ILE B 2 82  ? -1.904  -11.953 6.413   1.00 37.13  ? 81   ILE A O   1 
ATOM   2162 C CB  . ILE B 2 82  ? 0.381   -10.211 5.538   1.00 33.05  ? 81   ILE A CB  1 
ATOM   2163 C CG1 . ILE B 2 82  ? 1.486   -9.237  5.950   1.00 36.64  ? 81   ILE A CG1 1 
ATOM   2164 C CG2 . ILE B 2 82  ? 0.276   -10.327 4.040   1.00 36.33  ? 81   ILE A CG2 1 
ATOM   2165 C CD1 . ILE B 2 82  ? 2.872   -9.834  5.946   1.00 37.27  ? 81   ILE A CD1 1 
ATOM   2166 N N   . PRO B 2 83  ? -3.085  -10.624 5.047   1.00 44.62  ? 82   PRO A N   1 
ATOM   2167 C CA  . PRO B 2 83  ? -4.167  -11.595 4.897   1.00 43.02  ? 82   PRO A CA  1 
ATOM   2168 C C   . PRO B 2 83  ? -3.684  -12.875 4.227   1.00 45.03  ? 82   PRO A C   1 
ATOM   2169 O O   . PRO B 2 83  ? -2.811  -12.846 3.362   1.00 44.28  ? 82   PRO A O   1 
ATOM   2170 C CB  . PRO B 2 83  ? -5.213  -10.850 4.065   1.00 46.48  ? 82   PRO A CB  1 
ATOM   2171 C CG  . PRO B 2 83  ? -4.877  -9.383  4.277   1.00 47.91  ? 82   PRO A CG  1 
ATOM   2172 C CD  . PRO B 2 83  ? -3.366  -9.364  4.335   1.00 48.33  ? 82   PRO A CD  1 
ATOM   2173 N N   . HIS B 2 84  ? -4.234  -13.997 4.696   1.00 54.43  ? 83   HIS A N   1 
ATOM   2174 C CA  . HIS B 2 84  ? -3.856  -15.327 4.243   1.00 58.79  ? 83   HIS A CA  1 
ATOM   2175 C C   . HIS B 2 84  ? -4.286  -15.525 2.784   1.00 52.59  ? 83   HIS A C   1 
ATOM   2176 O O   . HIS B 2 84  ? -5.308  -14.986 2.365   1.00 46.15  ? 83   HIS A O   1 
ATOM   2177 C CB  . HIS B 2 84  ? -4.491  -16.358 5.186   1.00 64.17  ? 83   HIS A CB  1 
ATOM   2178 C CG  . HIS B 2 84  ? -4.485  -17.748 4.644   1.00 72.46  ? 83   HIS A CG  1 
ATOM   2179 N ND1 . HIS B 2 84  ? -3.406  -18.606 4.773   1.00 75.07  ? 83   HIS A ND1 1 
ATOM   2180 C CD2 . HIS B 2 84  ? -5.426  -18.418 3.965   1.00 66.15  ? 83   HIS A CD2 1 
ATOM   2181 C CE1 . HIS B 2 84  ? -3.688  -19.757 4.180   1.00 66.23  ? 83   HIS A CE1 1 
ATOM   2182 N NE2 . HIS B 2 84  ? -4.908  -19.664 3.687   1.00 69.72  ? 83   HIS A NE2 1 
ATOM   2183 N N   . SER B 2 85  ? -3.495  -16.289 2.014   1.00 52.04  ? 84   SER A N   1 
ATOM   2184 C CA  . SER B 2 85  ? -3.849  -16.629 0.642   1.00 54.05  ? 84   SER A CA  1 
ATOM   2185 C C   . SER B 2 85  ? -3.478  -18.075 0.303   1.00 53.15  ? 84   SER A C   1 
ATOM   2186 O O   . SER B 2 85  ? -2.390  -18.552 0.631   1.00 46.24  ? 84   SER A O   1 
ATOM   2187 C CB  . SER B 2 85  ? -3.202  -15.681 -0.332  1.00 59.63  ? 84   SER A CB  1 
ATOM   2188 O OG  . SER B 2 85  ? -3.685  -15.897 -1.658  1.00 64.25  ? 84   SER A OG  1 
ATOM   2189 N N   . GLY B 2 86  ? -4.379  -18.748 -0.427  1.00 57.84  ? 85   GLY A N   1 
ATOM   2190 C CA  . GLY B 2 86  ? -4.107  -20.080 -0.953  1.00 60.81  ? 85   GLY A CA  1 
ATOM   2191 C C   . GLY B 2 86  ? -3.116  -20.059 -2.118  1.00 61.86  ? 85   GLY A C   1 
ATOM   2192 O O   . GLY B 2 86  ? -2.119  -20.778 -2.113  1.00 62.68  ? 85   GLY A O   1 
ATOM   2193 N N   . SER B 2 87  ? -3.404  -19.218 -3.113  1.00 59.91  ? 86   SER A N   1 
ATOM   2194 C CA  . SER B 2 87  ? -2.594  -19.120 -4.316  1.00 60.81  ? 86   SER A CA  1 
ATOM   2195 C C   . SER B 2 87  ? -1.894  -17.759 -4.380  1.00 56.31  ? 86   SER A C   1 
ATOM   2196 O O   . SER B 2 87  ? -2.367  -16.758 -3.835  1.00 49.19  ? 86   SER A O   1 
ATOM   2197 C CB  . SER B 2 87  ? -3.445  -19.330 -5.539  1.00 64.26  ? 86   SER A CB  1 
ATOM   2198 O OG  . SER B 2 87  ? -4.317  -18.214 -5.731  1.00 62.85  ? 86   SER A OG  1 
ATOM   2199 N N   . HIS B 2 88  ? -0.768  -17.744 -5.099  1.00 51.13  ? 87   HIS A N   1 
ATOM   2200 C CA  . HIS B 2 88  ? 0.042   -16.552 -5.275  1.00 46.69  ? 87   HIS A CA  1 
ATOM   2201 C C   . HIS B 2 88  ? 0.337   -16.391 -6.756  1.00 44.53  ? 87   HIS A C   1 
ATOM   2202 O O   . HIS B 2 88  ? 0.794   -17.333 -7.398  1.00 49.50  ? 87   HIS A O   1 
ATOM   2203 C CB  . HIS B 2 88  ? 1.349   -16.682 -4.490  1.00 44.75  ? 87   HIS A CB  1 
ATOM   2204 C CG  . HIS B 2 88  ? 1.112   -16.774 -3.024  1.00 51.63  ? 87   HIS A CG  1 
ATOM   2205 N ND1 . HIS B 2 88  ? 1.206   -15.664 -2.212  1.00 51.78  ? 87   HIS A ND1 1 
ATOM   2206 C CD2 . HIS B 2 88  ? 0.724   -17.789 -2.240  1.00 50.80  ? 87   HIS A CD2 1 
ATOM   2207 C CE1 . HIS B 2 88  ? 0.906   -16.014 -0.972  1.00 54.71  ? 87   HIS A CE1 1 
ATOM   2208 N NE2 . HIS B 2 88  ? 0.607   -17.295 -0.966  1.00 54.12  ? 87   HIS A NE2 1 
ATOM   2209 N N   . ARG B 2 89  ? 0.065   -15.208 -7.297  1.00 40.37  ? 88   ARG A N   1 
ATOM   2210 C CA  . ARG B 2 89  ? 0.400   -14.941 -8.682  1.00 43.47  ? 88   ARG A CA  1 
ATOM   2211 C C   . ARG B 2 89  ? 0.749   -13.467 -8.814  1.00 39.49  ? 88   ARG A C   1 
ATOM   2212 O O   . ARG B 2 89  ? -0.027  -12.597 -8.411  1.00 33.51  ? 88   ARG A O   1 
ATOM   2213 C CB  . ARG B 2 89  ? -0.756  -15.318 -9.618  1.00 48.54  ? 88   ARG A CB  1 
ATOM   2214 C CG  . ARG B 2 89  ? -0.432  -15.178 -11.104 1.00 52.42  ? 88   ARG A CG  1 
ATOM   2215 C CD  . ARG B 2 89  ? -1.643  -15.372 -12.022 1.00 58.76  ? 88   ARG A CD  1 
ATOM   2216 N NE  . ARG B 2 89  ? -2.197  -16.713 -11.924 1.00 64.50  ? 88   ARG A NE  1 
ATOM   2217 C CZ  . ARG B 2 89  ? -1.528  -17.834 -12.200 1.00 72.84  ? 88   ARG A CZ  1 
ATOM   2218 N NH1 . ARG B 2 89  ? -0.348  -17.776 -12.794 1.00 77.41  ? 88   ARG A NH1 1 
ATOM   2219 N NH2 . ARG B 2 89  ? -2.052  -19.016 -11.910 1.00 71.57  ? 88   ARG A NH2 1 
ATOM   2220 N N   . ILE B 2 90  ? 1.919   -13.221 -9.408  1.00 38.83  ? 89   ILE A N   1 
ATOM   2221 C CA  . ILE B 2 90  ? 2.411   -11.870 -9.613  1.00 41.40  ? 89   ILE A CA  1 
ATOM   2222 C C   . ILE B 2 90  ? 3.009   -11.793 -11.011 1.00 36.80  ? 89   ILE A C   1 
ATOM   2223 O O   . ILE B 2 90  ? 3.727   -12.685 -11.433 1.00 38.12  ? 89   ILE A O   1 
ATOM   2224 C CB  . ILE B 2 90  ? 3.437   -11.488 -8.515  1.00 40.83  ? 89   ILE A CB  1 
ATOM   2225 C CG1 . ILE B 2 90  ? 3.735   -9.988  -8.478  1.00 39.50  ? 89   ILE A CG1 1 
ATOM   2226 C CG2 . ILE B 2 90  ? 4.727   -12.291 -8.641  1.00 37.31  ? 89   ILE A CG2 1 
ATOM   2227 C CD1 . ILE B 2 90  ? 4.555   -9.573  -7.274  1.00 41.43  ? 89   ILE A CD1 1 
ATOM   2228 N N   . ARG B 2 91  ? 2.684   -10.729 -11.734 1.00 41.88  ? 90   ARG A N   1 
ATOM   2229 C CA  . ARG B 2 91  ? 3.436   -10.368 -12.920 1.00 47.73  ? 90   ARG A CA  1 
ATOM   2230 C C   . ARG B 2 91  ? 4.332   -9.198  -12.557 1.00 42.85  ? 90   ARG A C   1 
ATOM   2231 O O   . ARG B 2 91  ? 3.862   -8.252  -11.925 1.00 42.70  ? 90   ARG A O   1 
ATOM   2232 C CB  . ARG B 2 91  ? 2.517   -9.934  -14.058 1.00 58.41  ? 90   ARG A CB  1 
ATOM   2233 C CG  . ARG B 2 91  ? 1.468   -10.966 -14.443 1.00 75.34  ? 90   ARG A CG  1 
ATOM   2234 C CD  . ARG B 2 91  ? 0.732   -10.551 -15.704 1.00 79.11  ? 90   ARG A CD  1 
ATOM   2235 N NE  . ARG B 2 91  ? -0.363  -11.455 -16.023 1.00 79.56  ? 90   ARG A NE  1 
ATOM   2236 C CZ  . ARG B 2 91  ? -1.645  -11.103 -15.998 1.00 80.13  ? 90   ARG A CZ  1 
ATOM   2237 N NH1 . ARG B 2 91  ? -1.986  -9.882  -15.623 1.00 76.27  ? 90   ARG A NH1 1 
ATOM   2238 N NH2 . ARG B 2 91  ? -2.582  -11.976 -16.323 1.00 77.23  ? 90   ARG A NH2 1 
ATOM   2239 N N   . LEU B 2 92  ? 5.602   -9.297  -12.956 1.00 40.11  ? 91   LEU A N   1 
ATOM   2240 C CA  . LEU B 2 92  ? 6.550   -8.191  -12.940 1.00 39.76  ? 91   LEU A CA  1 
ATOM   2241 C C   . LEU B 2 92  ? 6.740   -7.657  -14.359 1.00 33.66  ? 91   LEU A C   1 
ATOM   2242 O O   . LEU B 2 92  ? 6.842   -8.443  -15.288 1.00 37.50  ? 91   LEU A O   1 
ATOM   2243 C CB  . LEU B 2 92  ? 7.876   -8.724  -12.386 1.00 38.13  ? 91   LEU A CB  1 
ATOM   2244 C CG  . LEU B 2 92  ? 7.761   -9.498  -11.075 1.00 39.44  ? 91   LEU A CG  1 
ATOM   2245 C CD1 . LEU B 2 92  ? 9.132   -9.853  -10.515 1.00 42.57  ? 91   LEU A CD1 1 
ATOM   2246 C CD2 . LEU B 2 92  ? 6.993   -8.700  -10.052 1.00 43.07  ? 91   LEU A CD2 1 
ATOM   2247 N N   . TYR B 2 93  ? 6.845   -6.337  -14.524 1.00 32.94  ? 92   TYR A N   1 
ATOM   2248 C CA  . TYR B 2 93  ? 7.134   -5.764  -15.826 1.00 33.90  ? 92   TYR A CA  1 
ATOM   2249 C C   . TYR B 2 93  ? 8.447   -4.978  -15.822 1.00 36.05  ? 92   TYR A C   1 
ATOM   2250 O O   . TYR B 2 93  ? 8.818   -4.309  -14.860 1.00 32.22  ? 92   TYR A O   1 
ATOM   2251 C CB  . TYR B 2 93  ? 6.045   -4.814  -16.325 1.00 38.06  ? 92   TYR A CB  1 
ATOM   2252 C CG  . TYR B 2 93  ? 4.679   -5.450  -16.511 1.00 41.41  ? 92   TYR A CG  1 
ATOM   2253 C CD1 . TYR B 2 93  ? 3.792   -5.581  -15.449 1.00 41.56  ? 92   TYR A CD1 1 
ATOM   2254 C CD2 . TYR B 2 93  ? 4.290   -5.941  -17.747 1.00 46.69  ? 92   TYR A CD2 1 
ATOM   2255 C CE1 . TYR B 2 93  ? 2.555   -6.178  -15.621 1.00 45.57  ? 92   TYR A CE1 1 
ATOM   2256 C CE2 . TYR B 2 93  ? 3.059   -6.549  -17.929 1.00 48.61  ? 92   TYR A CE2 1 
ATOM   2257 C CZ  . TYR B 2 93  ? 2.190   -6.671  -16.861 1.00 48.67  ? 92   TYR A CZ  1 
ATOM   2258 O OH  . TYR B 2 93  ? 0.992   -7.292  -17.045 1.00 52.43  ? 92   TYR A OH  1 
ATOM   2259 N N   . GLU B 2 94  ? 9.102   -5.017  -16.979 1.00 38.66  ? 93   GLU A N   1 
ATOM   2260 C CA  . GLU B 2 94  ? 10.296  -4.247  -17.280 1.00 39.76  ? 93   GLU A CA  1 
ATOM   2261 C C   . GLU B 2 94  ? 10.064  -2.736  -17.150 1.00 38.99  ? 93   GLU A C   1 
ATOM   2262 O O   . GLU B 2 94  ? 10.942  -2.039  -16.656 1.00 38.45  ? 93   GLU A O   1 
ATOM   2263 C CB  . GLU B 2 94  ? 10.728  -4.580  -18.711 1.00 40.49  ? 93   GLU A CB  1 
ATOM   2264 C CG  . GLU B 2 94  ? 11.908  -3.777  -19.200 1.00 40.84  ? 93   GLU A CG  1 
ATOM   2265 C CD  . GLU B 2 94  ? 12.038  -3.797  -20.699 1.00 44.31  ? 93   GLU A CD  1 
ATOM   2266 O OE1 . GLU B 2 94  ? 11.222  -4.480  -21.359 1.00 38.52  ? 93   GLU A OE1 1 
ATOM   2267 O OE2 . GLU B 2 94  ? 12.968  -3.138  -21.178 1.00 50.48  ? 93   GLU A OE2 1 
ATOM   2268 N N   . ARG B 2 95  ? 8.919   -2.217  -17.614 1.00 41.42  ? 94   ARG A N   1 
ATOM   2269 C CA  . ARG B 2 95  ? 8.728   -0.774  -17.731 1.00 42.34  ? 94   ARG A CA  1 
ATOM   2270 C C   . ARG B 2 95  ? 7.552   -0.312  -16.881 1.00 40.88  ? 94   ARG A C   1 
ATOM   2271 O O   . ARG B 2 95  ? 6.823   -1.139  -16.342 1.00 43.43  ? 94   ARG A O   1 
ATOM   2272 C CB  . ARG B 2 95  ? 8.602   -0.375  -19.205 1.00 42.59  ? 94   ARG A CB  1 
ATOM   2273 C CG  . ARG B 2 95  ? 9.962   -0.088  -19.829 1.00 52.26  ? 94   ARG A CG  1 
ATOM   2274 C CD  . ARG B 2 95  ? 9.955   0.604   -21.182 1.00 56.90  ? 94   ARG A CD  1 
ATOM   2275 N NE  . ARG B 2 95  ? 10.304  -0.367  -22.205 1.00 60.17  ? 94   ARG A NE  1 
ATOM   2276 C CZ  . ARG B 2 95  ? 9.505   -0.753  -23.192 1.00 62.82  ? 94   ARG A CZ  1 
ATOM   2277 N NH1 . ARG B 2 95  ? 8.387   -0.082  -23.431 1.00 61.05  ? 94   ARG A NH1 1 
ATOM   2278 N NH2 . ARG B 2 95  ? 9.857   -1.782  -23.953 1.00 56.47  ? 94   ARG A NH2 1 
ATOM   2279 N N   . GLU B 2 96  ? 7.400   1.012   -16.752 1.00 40.06  ? 95   GLU A N   1 
ATOM   2280 C CA  . GLU B 2 96  ? 6.274   1.589   -16.040 1.00 40.74  ? 95   GLU A CA  1 
ATOM   2281 C C   . GLU B 2 96  ? 4.987   1.214   -16.757 1.00 44.33  ? 95   GLU A C   1 
ATOM   2282 O O   . GLU B 2 96  ? 5.021   0.909   -17.942 1.00 42.15  ? 95   GLU A O   1 
ATOM   2283 C CB  . GLU B 2 96  ? 6.358   3.111   -15.974 1.00 44.18  ? 95   GLU A CB  1 
ATOM   2284 C CG  . GLU B 2 96  ? 7.505   3.614   -15.115 1.00 56.84  ? 95   GLU A CG  1 
ATOM   2285 C CD  . GLU B 2 96  ? 7.677   5.127   -15.051 1.00 68.61  ? 95   GLU A CD  1 
ATOM   2286 O OE1 . GLU B 2 96  ? 8.838   5.593   -15.199 1.00 81.55  ? 95   GLU A OE1 1 
ATOM   2287 O OE2 . GLU B 2 96  ? 6.659   5.842   -14.863 1.00 66.90  ? 95   GLU A OE2 1 
ATOM   2288 N N   . ASP B 2 97  ? 3.867   1.221   -16.017 1.00 47.73  ? 96   ASP A N   1 
ATOM   2289 C CA  . ASP B 2 97  ? 2.541   1.148   -16.611 1.00 43.05  ? 96   ASP A CA  1 
ATOM   2290 C C   . ASP B 2 97  ? 2.366   -0.139  -17.394 1.00 39.57  ? 96   ASP A C   1 
ATOM   2291 O O   . ASP B 2 97  ? 1.679   -0.130  -18.404 1.00 44.17  ? 96   ASP A O   1 
ATOM   2292 C CB  . ASP B 2 97  ? 2.285   2.348   -17.525 1.00 45.40  ? 96   ASP A CB  1 
ATOM   2293 C CG  . ASP B 2 97  ? 1.859   3.566   -16.739 1.00 51.01  ? 96   ASP A CG  1 
ATOM   2294 O OD1 . ASP B 2 97  ? 0.702   3.578   -16.274 1.00 65.94  ? 96   ASP A OD1 1 
ATOM   2295 O OD2 . ASP B 2 97  ? 2.702   4.440   -16.532 1.00 62.49  ? 96   ASP A OD2 1 
ATOM   2296 N N   . TYR B 2 98  ? 3.015   -1.217  -16.943 1.00 43.90  ? 97   TYR A N   1 
ATOM   2297 C CA  . TYR B 2 98  ? 2.770   -2.563  -17.441 1.00 43.32  ? 97   TYR A CA  1 
ATOM   2298 C C   . TYR B 2 98  ? 3.229   -2.680  -18.890 1.00 40.20  ? 97   TYR A C   1 
ATOM   2299 O O   . TYR B 2 98  ? 2.607   -3.371  -19.680 1.00 49.39  ? 97   TYR A O   1 
ATOM   2300 C CB  . TYR B 2 98  ? 1.294   -2.955  -17.313 1.00 46.04  ? 97   TYR A CB  1 
ATOM   2301 C CG  . TYR B 2 98  ? 0.743   -2.979  -15.894 1.00 61.19  ? 97   TYR A CG  1 
ATOM   2302 C CD1 . TYR B 2 98  ? 1.433   -2.410  -14.823 1.00 64.54  ? 97   TYR A CD1 1 
ATOM   2303 C CD2 . TYR B 2 98  ? -0.462  -3.623  -15.619 1.00 71.84  ? 97   TYR A CD2 1 
ATOM   2304 C CE1 . TYR B 2 98  ? 0.925   -2.442  -13.536 1.00 65.27  ? 97   TYR A CE1 1 
ATOM   2305 C CE2 . TYR B 2 98  ? -0.972  -3.679  -14.333 1.00 73.89  ? 97   TYR A CE2 1 
ATOM   2306 C CZ  . TYR B 2 98  ? -0.274  -3.086  -13.296 1.00 72.78  ? 97   TYR A CZ  1 
ATOM   2307 O OH  . TYR B 2 98  ? -0.777  -3.155  -12.040 1.00 81.47  ? 97   TYR A OH  1 
ATOM   2308 N N   . ARG B 2 99  ? 4.320   -2.011  -19.240 1.00 36.84  ? 98   ARG A N   1 
ATOM   2309 C CA  . ARG B 2 99  ? 4.887   -2.138  -20.567 1.00 36.77  ? 98   ARG A CA  1 
ATOM   2310 C C   . ARG B 2 99  ? 6.198   -2.908  -20.467 1.00 34.84  ? 98   ARG A C   1 
ATOM   2311 O O   . ARG B 2 99  ? 6.755   -3.100  -19.393 1.00 32.73  ? 98   ARG A O   1 
ATOM   2312 C CB  . ARG B 2 99  ? 5.144   -0.764  -21.183 1.00 37.57  ? 98   ARG A CB  1 
ATOM   2313 C CG  . ARG B 2 99  ? 3.888   0.060   -21.371 1.00 43.53  ? 98   ARG A CG  1 
ATOM   2314 C CD  . ARG B 2 99  ? 4.175   1.217   -22.306 1.00 55.11  ? 98   ARG A CD  1 
ATOM   2315 N NE  . ARG B 2 99  ? 3.412   2.402   -21.946 1.00 64.44  ? 98   ARG A NE  1 
ATOM   2316 C CZ  . ARG B 2 99  ? 2.087   2.463   -21.879 1.00 64.86  ? 98   ARG A CZ  1 
ATOM   2317 N NH1 . ARG B 2 99  ? 1.354   1.481   -22.368 1.00 62.51  ? 98   ARG A NH1 1 
ATOM   2318 N NH2 . ARG B 2 99  ? 1.503   3.526   -21.349 1.00 64.82  ? 98   ARG A NH2 1 
ATOM   2319 N N   . GLY B 2 100 ? 6.693   -3.349  -21.613 1.00 33.77  ? 99   GLY A N   1 
ATOM   2320 C CA  . GLY B 2 100 ? 7.924   -4.111  -21.664 1.00 32.12  ? 99   GLY A CA  1 
ATOM   2321 C C   . GLY B 2 100 ? 7.682   -5.578  -21.347 1.00 34.03  ? 99   GLY A C   1 
ATOM   2322 O O   . GLY B 2 100 ? 6.531   -6.038  -21.243 1.00 32.64  ? 99   GLY A O   1 
ATOM   2323 N N   . GLN B 2 101 ? 8.801   -6.280  -21.182 1.00 36.50  ? 100  GLN A N   1 
ATOM   2324 C CA  . GLN B 2 101 ? 8.768   -7.697  -20.892 1.00 43.47  ? 100  GLN A CA  1 
ATOM   2325 C C   . GLN B 2 101 ? 8.139   -7.955  -19.537 1.00 43.85  ? 100  GLN A C   1 
ATOM   2326 O O   . GLN B 2 101 ? 8.362   -7.219  -18.583 1.00 39.77  ? 100  GLN A O   1 
ATOM   2327 C CB  . GLN B 2 101 ? 10.158  -8.308  -20.888 1.00 44.60  ? 100  GLN A CB  1 
ATOM   2328 C CG  . GLN B 2 101 ? 10.706  -8.443  -22.282 1.00 48.44  ? 100  GLN A CG  1 
ATOM   2329 C CD  . GLN B 2 101 ? 11.984  -9.229  -22.242 1.00 49.01  ? 100  GLN A CD  1 
ATOM   2330 O OE1 . GLN B 2 101 ? 12.031  -10.301 -21.642 1.00 54.47  ? 100  GLN A OE1 1 
ATOM   2331 N NE2 . GLN B 2 101 ? 13.017  -8.687  -22.868 1.00 45.36  ? 100  GLN A NE2 1 
ATOM   2332 N N   . MET B 2 102 ? 7.369   -9.039  -19.503 1.00 47.48  ? 101  MET A N   1 
ATOM   2333 C CA  . MET B 2 102 ? 6.713   -9.473  -18.294 1.00 53.55  ? 101  MET A CA  1 
ATOM   2334 C C   . MET B 2 102 ? 7.343   -10.786 -17.836 1.00 48.10  ? 101  MET A C   1 
ATOM   2335 O O   . MET B 2 102 ? 7.923   -11.497 -18.634 1.00 43.78  ? 101  MET A O   1 
ATOM   2336 C CB  . MET B 2 102 ? 5.219   -9.671  -18.552 1.00 54.57  ? 101  MET A CB  1 
ATOM   2337 C CG  . MET B 2 102 ? 4.554   -10.405 -17.430 1.00 61.97  ? 101  MET A CG  1 
ATOM   2338 S SD  . MET B 2 102 ? 3.179   -11.285 -18.028 1.00 77.12  ? 101  MET A SD  1 
ATOM   2339 C CE  . MET B 2 102 ? 3.992   -12.730 -18.720 1.00 83.50  ? 101  MET A CE  1 
ATOM   2340 N N   . ILE B 2 103 ? 7.235   -11.089 -16.537 1.00 48.14  ? 102  ILE A N   1 
ATOM   2341 C CA  . ILE B 2 103 ? 7.337   -12.461 -16.067 1.00 42.33  ? 102  ILE A CA  1 
ATOM   2342 C C   . ILE B 2 103 ? 6.306   -12.698 -14.969 1.00 44.58  ? 102  ILE A C   1 
ATOM   2343 O O   . ILE B 2 103 ? 5.954   -11.798 -14.210 1.00 41.74  ? 102  ILE A O   1 
ATOM   2344 C CB  . ILE B 2 103 ? 8.771   -12.781 -15.629 1.00 40.85  ? 102  ILE A CB  1 
ATOM   2345 C CG1 . ILE B 2 103 ? 8.936   -14.243 -15.233 1.00 40.33  ? 102  ILE A CG1 1 
ATOM   2346 C CG2 . ILE B 2 103 ? 9.225   -11.861 -14.515 1.00 43.48  ? 102  ILE A CG2 1 
ATOM   2347 C CD1 . ILE B 2 103 ? 10.389  -14.627 -15.076 1.00 39.03  ? 102  ILE A CD1 1 
ATOM   2348 N N   . GLU B 2 104 ? 5.780   -13.925 -14.943 1.00 50.90  ? 103  GLU A N   1 
ATOM   2349 C CA  . GLU B 2 104 ? 4.766   -14.330 -13.986 1.00 46.70  ? 103  GLU A CA  1 
ATOM   2350 C C   . GLU B 2 104 ? 5.456   -15.271 -13.002 1.00 45.98  ? 103  GLU A C   1 
ATOM   2351 O O   . GLU B 2 104 ? 6.404   -15.951 -13.376 1.00 49.22  ? 103  GLU A O   1 
ATOM   2352 C CB  . GLU B 2 104 ? 3.564   -14.924 -14.725 1.00 46.16  ? 103  GLU A CB  1 
ATOM   2353 C CG  . GLU B 2 104 ? 2.303   -14.954 -13.893 1.00 51.98  ? 103  GLU A CG  1 
ATOM   2354 C CD  . GLU B 2 104 ? 0.975   -14.954 -14.644 1.00 58.35  ? 103  GLU A CD  1 
ATOM   2355 O OE1 . GLU B 2 104 ? 0.683   -13.979 -15.388 1.00 54.49  ? 103  GLU A OE1 1 
ATOM   2356 O OE2 . GLU B 2 104 ? 0.193   -15.902 -14.427 1.00 57.26  ? 103  GLU A OE2 1 
ATOM   2357 N N   . PHE B 2 105 ? 5.071   -15.186 -11.723 1.00 49.68  ? 104  PHE A N   1 
ATOM   2358 C CA  . PHE B 2 105 ? 5.522   -16.113 -10.692 1.00 46.35  ? 104  PHE A CA  1 
ATOM   2359 C C   . PHE B 2 105 ? 4.322   -16.601 -9.903  1.00 42.94  ? 104  PHE A C   1 
ATOM   2360 O O   . PHE B 2 105 ? 3.438   -15.800 -9.583  1.00 39.99  ? 104  PHE A O   1 
ATOM   2361 C CB  . PHE B 2 105 ? 6.481   -15.478 -9.683  1.00 43.93  ? 104  PHE A CB  1 
ATOM   2362 C CG  . PHE B 2 105 ? 7.874   -15.287 -10.209 1.00 41.26  ? 104  PHE A CG  1 
ATOM   2363 C CD1 . PHE B 2 105 ? 8.757   -16.350 -10.266 1.00 43.40  ? 104  PHE A CD1 1 
ATOM   2364 C CD2 . PHE B 2 105 ? 8.293   -14.051 -10.670 1.00 40.25  ? 104  PHE A CD2 1 
ATOM   2365 C CE1 . PHE B 2 105 ? 10.042  -16.177 -10.755 1.00 42.87  ? 104  PHE A CE1 1 
ATOM   2366 C CE2 . PHE B 2 105 ? 9.575   -13.884 -11.167 1.00 37.70  ? 104  PHE A CE2 1 
ATOM   2367 C CZ  . PHE B 2 105 ? 10.446  -14.940 -11.200 1.00 38.60  ? 104  PHE A CZ  1 
ATOM   2368 N N   . THR B 2 106 ? 4.331   -17.911 -9.607  1.00 44.91  ? 105  THR A N   1 
ATOM   2369 C CA  . THR B 2 106 ? 3.358   -18.502 -8.702  1.00 45.29  ? 105  THR A CA  1 
ATOM   2370 C C   . THR B 2 106 ? 4.096   -19.125 -7.522  1.00 47.76  ? 105  THR A C   1 
ATOM   2371 O O   . THR B 2 106 ? 3.460   -19.666 -6.626  1.00 51.05  ? 105  THR A O   1 
ATOM   2372 C CB  . THR B 2 106 ? 2.433   -19.497 -9.423  1.00 39.66  ? 105  THR A CB  1 
ATOM   2373 O OG1 . THR B 2 106 ? 3.270   -20.347 -10.187 1.00 45.01  ? 105  THR A OG1 1 
ATOM   2374 C CG2 . THR B 2 106 ? 1.412   -18.856 -10.336 1.00 37.51  ? 105  THR A CG2 1 
ATOM   2375 N N   . GLU B 2 107 ? 5.433   -19.020 -7.518  1.00 47.41  ? 106  GLU A N   1 
ATOM   2376 C CA  . GLU B 2 107 ? 6.229   -19.452 -6.380  1.00 52.61  ? 106  GLU A CA  1 
ATOM   2377 C C   . GLU B 2 107 ? 7.312   -18.407 -6.119  1.00 51.19  ? 106  GLU A C   1 
ATOM   2378 O O   . GLU B 2 107 ? 7.362   -17.392 -6.808  1.00 57.10  ? 106  GLU A O   1 
ATOM   2379 C CB  . GLU B 2 107 ? 6.815   -20.852 -6.616  1.00 68.27  ? 106  GLU A CB  1 
ATOM   2380 C CG  . GLU B 2 107 ? 7.531   -21.039 -7.948  1.00 79.56  ? 106  GLU A CG  1 
ATOM   2381 C CD  . GLU B 2 107 ? 6.584   -21.276 -9.117  1.00 98.48  ? 106  GLU A CD  1 
ATOM   2382 O OE1 . GLU B 2 107 ? 5.796   -22.263 -9.046  1.00 92.30  ? 106  GLU A OE1 1 
ATOM   2383 O OE2 . GLU B 2 107 ? 6.613   -20.461 -10.089 1.00 106.33 ? 106  GLU A OE2 1 
ATOM   2384 N N   . ASP B 2 108 ? 8.183   -18.696 -5.142  1.00 43.60  ? 107  ASP A N   1 
ATOM   2385 C CA  . ASP B 2 108 ? 9.218   -17.792 -4.676  1.00 40.39  ? 107  ASP A CA  1 
ATOM   2386 C C   . ASP B 2 108 ? 10.398  -17.766 -5.637  1.00 41.33  ? 107  ASP A C   1 
ATOM   2387 O O   . ASP B 2 108 ? 10.487  -18.590 -6.528  1.00 50.85  ? 107  ASP A O   1 
ATOM   2388 C CB  . ASP B 2 108 ? 9.728   -18.198 -3.294  1.00 40.25  ? 107  ASP A CB  1 
ATOM   2389 C CG  . ASP B 2 108 ? 8.626   -18.404 -2.284  1.00 39.01  ? 107  ASP A CG  1 
ATOM   2390 O OD1 . ASP B 2 108 ? 7.483   -18.059 -2.595  1.00 44.62  ? 107  ASP A OD1 1 
ATOM   2391 O OD2 . ASP B 2 108 ? 8.923   -18.911 -1.216  1.00 42.05  ? 107  ASP A OD2 1 
ATOM   2392 N N   . CYS B 2 109 ? 11.303  -16.805 -5.431  1.00 41.07  ? 108  CYS A N   1 
ATOM   2393 C CA  . CYS B 2 109 ? 12.432  -16.605 -6.316  1.00 42.28  ? 108  CYS A CA  1 
ATOM   2394 C C   . CYS B 2 109 ? 13.551  -15.878 -5.578  1.00 42.71  ? 108  CYS A C   1 
ATOM   2395 O O   . CYS B 2 109 ? 13.455  -14.693 -5.271  1.00 48.66  ? 108  CYS A O   1 
ATOM   2396 C CB  . CYS B 2 109 ? 12.007  -15.819 -7.547  1.00 46.10  ? 108  CYS A CB  1 
ATOM   2397 S SG  . CYS B 2 109 ? 13.377  -15.533 -8.693  1.00 51.63  ? 108  CYS A SG  1 
ATOM   2398 N N   . SER B 2 110 ? 14.628  -16.606 -5.297  1.00 45.20  ? 109  SER A N   1 
ATOM   2399 C CA  . SER B 2 110 ? 15.705  -16.097 -4.472  1.00 44.43  ? 109  SER A CA  1 
ATOM   2400 C C   . SER B 2 110 ? 16.663  -15.264 -5.317  1.00 39.00  ? 109  SER A C   1 
ATOM   2401 O O   . SER B 2 110 ? 17.441  -14.471 -4.794  1.00 34.23  ? 109  SER A O   1 
ATOM   2402 C CB  . SER B 2 110 ? 16.407  -17.219 -3.739  1.00 47.36  ? 109  SER A CB  1 
ATOM   2403 O OG  . SER B 2 110 ? 17.028  -18.096 -4.649  1.00 48.89  ? 109  SER A OG  1 
ATOM   2404 N N   . CYS B 2 111 ? 16.594  -15.419 -6.632  1.00 40.49  ? 110  CYS A N   1 
ATOM   2405 C CA  . CYS B 2 111 ? 17.337  -14.522 -7.493  1.00 48.24  ? 110  CYS A CA  1 
ATOM   2406 C C   . CYS B 2 111 ? 16.516  -14.258 -8.747  1.00 50.64  ? 110  CYS A C   1 
ATOM   2407 O O   . CYS B 2 111 ? 16.351  -15.141 -9.587  1.00 53.36  ? 110  CYS A O   1 
ATOM   2408 C CB  . CYS B 2 111 ? 18.717  -15.076 -7.831  1.00 50.15  ? 110  CYS A CB  1 
ATOM   2409 S SG  . CYS B 2 111 ? 19.828  -13.799 -8.487  1.00 55.96  ? 110  CYS A SG  1 
ATOM   2410 N N   . LEU B 2 112 ? 15.991  -13.035 -8.839  1.00 49.03  ? 111  LEU A N   1 
ATOM   2411 C CA  . LEU B 2 112 ? 15.134  -12.637 -9.946  1.00 52.37  ? 111  LEU A CA  1 
ATOM   2412 C C   . LEU B 2 112 ? 15.928  -12.580 -11.255 1.00 51.29  ? 111  LEU A C   1 
ATOM   2413 O O   . LEU B 2 112 ? 15.373  -12.927 -12.292 1.00 50.95  ? 111  LEU A O   1 
ATOM   2414 C CB  . LEU B 2 112 ? 14.515  -11.277 -9.602  1.00 51.29  ? 111  LEU A CB  1 
ATOM   2415 C CG  . LEU B 2 112 ? 13.606  -10.641 -10.651 1.00 47.59  ? 111  LEU A CG  1 
ATOM   2416 C CD1 . LEU B 2 112 ? 12.459  -11.563 -11.018 1.00 47.13  ? 111  LEU A CD1 1 
ATOM   2417 C CD2 . LEU B 2 112 ? 13.059  -9.316  -10.140 1.00 48.48  ? 111  LEU A CD2 1 
ATOM   2418 N N   . GLN B 2 113 ? 17.215  -12.179 -11.184 1.00 52.15  ? 112  GLN A N   1 
ATOM   2419 C CA  . GLN B 2 113 ? 18.048  -11.926 -12.357 1.00 51.48  ? 112  GLN A CA  1 
ATOM   2420 C C   . GLN B 2 113 ? 18.429  -13.231 -13.059 1.00 49.23  ? 112  GLN A C   1 
ATOM   2421 O O   . GLN B 2 113 ? 18.726  -13.210 -14.247 1.00 58.22  ? 112  GLN A O   1 
ATOM   2422 C CB  . GLN B 2 113 ? 19.321  -11.163 -11.985 1.00 51.13  ? 112  GLN A CB  1 
ATOM   2423 C CG  . GLN B 2 113 ? 19.081  -9.702  -11.626 1.00 54.85  ? 112  GLN A CG  1 
ATOM   2424 C CD  . GLN B 2 113 ? 18.132  -9.555  -10.453 1.00 58.91  ? 112  GLN A CD  1 
ATOM   2425 O OE1 . GLN B 2 113 ? 18.379  -10.049 -9.344  1.00 51.94  ? 112  GLN A OE1 1 
ATOM   2426 N NE2 . GLN B 2 113 ? 17.010  -8.893  -10.702 1.00 55.12  ? 112  GLN A NE2 1 
ATOM   2427 N N   . ASP B 2 114 ? 18.429  -14.346 -12.317 1.00 48.66  ? 113  ASP A N   1 
ATOM   2428 C CA  . ASP B 2 114 ? 18.602  -15.679 -12.875 1.00 53.69  ? 113  ASP A CA  1 
ATOM   2429 C C   . ASP B 2 114 ? 17.432  -16.006 -13.793 1.00 50.35  ? 113  ASP A C   1 
ATOM   2430 O O   . ASP B 2 114 ? 17.606  -16.742 -14.743 1.00 55.03  ? 113  ASP A O   1 
ATOM   2431 C CB  . ASP B 2 114 ? 18.686  -16.785 -11.809 1.00 54.57  ? 113  ASP A CB  1 
ATOM   2432 C CG  . ASP B 2 114 ? 19.965  -16.846 -10.970 1.00 60.26  ? 113  ASP A CG  1 
ATOM   2433 O OD1 . ASP B 2 114 ? 20.939  -16.073 -11.249 1.00 57.35  ? 113  ASP A OD1 1 
ATOM   2434 O OD2 . ASP B 2 114 ? 19.983  -17.655 -10.009 1.00 50.21  ? 113  ASP A OD2 1 
ATOM   2435 N N   . ARG B 2 115 ? 16.236  -15.498 -13.489 1.00 53.67  ? 114  ARG A N   1 
ATOM   2436 C CA  . ARG B 2 115 ? 15.040  -15.807 -14.260 1.00 55.33  ? 114  ARG A CA  1 
ATOM   2437 C C   . ARG B 2 115 ? 14.638  -14.658 -15.196 1.00 51.47  ? 114  ARG A C   1 
ATOM   2438 O O   . ARG B 2 115 ? 13.783  -14.833 -16.048 1.00 59.81  ? 114  ARG A O   1 
ATOM   2439 C CB  . ARG B 2 115 ? 13.896  -16.128 -13.295 1.00 58.28  ? 114  ARG A CB  1 
ATOM   2440 C CG  . ARG B 2 115 ? 13.945  -17.533 -12.709 1.00 70.44  ? 114  ARG A CG  1 
ATOM   2441 C CD  . ARG B 2 115 ? 13.275  -18.564 -13.618 1.00 83.70  ? 114  ARG A CD  1 
ATOM   2442 N NE  . ARG B 2 115 ? 12.494  -19.550 -12.867 1.00 91.17  ? 114  ARG A NE  1 
ATOM   2443 C CZ  . ARG B 2 115 ? 11.160  -19.621 -12.834 1.00 87.85  ? 114  ARG A CZ  1 
ATOM   2444 N NH1 . ARG B 2 115 ? 10.421  -18.796 -13.553 1.00 86.33  ? 114  ARG A NH1 1 
ATOM   2445 N NH2 . ARG B 2 115 ? 10.559  -20.535 -12.089 1.00 85.42  ? 114  ARG A NH2 1 
ATOM   2446 N N   . PHE B 2 116 ? 15.250  -13.487 -15.063 1.00 44.21  ? 115  PHE A N   1 
ATOM   2447 C CA  . PHE B 2 116 ? 14.736  -12.273 -15.669 1.00 48.81  ? 115  PHE A CA  1 
ATOM   2448 C C   . PHE B 2 116 ? 15.862  -11.250 -15.688 1.00 52.14  ? 115  PHE A C   1 
ATOM   2449 O O   . PHE B 2 116 ? 16.255  -10.750 -14.638 1.00 52.28  ? 115  PHE A O   1 
ATOM   2450 C CB  . PHE B 2 116 ? 13.568  -11.745 -14.833 1.00 51.56  ? 115  PHE A CB  1 
ATOM   2451 C CG  . PHE B 2 116 ? 12.652  -10.743 -15.485 1.00 46.30  ? 115  PHE A CG  1 
ATOM   2452 C CD1 . PHE B 2 116 ? 11.925  -11.078 -16.611 1.00 51.77  ? 115  PHE A CD1 1 
ATOM   2453 C CD2 . PHE B 2 116 ? 12.433  -9.502  -14.909 1.00 53.59  ? 115  PHE A CD2 1 
ATOM   2454 C CE1 . PHE B 2 116 ? 11.032  -10.177 -17.176 1.00 59.32  ? 115  PHE A CE1 1 
ATOM   2455 C CE2 . PHE B 2 116 ? 11.536  -8.600  -15.473 1.00 57.19  ? 115  PHE A CE2 1 
ATOM   2456 C CZ  . PHE B 2 116 ? 10.839  -8.936  -16.610 1.00 54.67  ? 115  PHE A CZ  1 
ATOM   2457 N N   . ARG B 2 117 ? 16.393  -10.955 -16.874 1.00 56.83  ? 116  ARG A N   1 
ATOM   2458 C CA  . ARG B 2 117 ? 17.685  -10.286 -16.954 1.00 69.42  ? 116  ARG A CA  1 
ATOM   2459 C C   . ARG B 2 117 ? 17.448  -8.777  -16.962 1.00 64.59  ? 116  ARG A C   1 
ATOM   2460 O O   . ARG B 2 117 ? 17.607  -8.118  -17.982 1.00 69.57  ? 116  ARG A O   1 
ATOM   2461 C CB  . ARG B 2 117 ? 18.474  -10.882 -18.127 1.00 79.66  ? 116  ARG A CB  1 
ATOM   2462 C CG  . ARG B 2 117 ? 18.650  -12.392 -17.985 1.00 90.01  ? 116  ARG A CG  1 
ATOM   2463 C CD  . ARG B 2 117 ? 19.116  -13.115 -19.231 1.00 94.73  ? 116  ARG A CD  1 
ATOM   2464 N NE  . ARG B 2 117 ? 20.538  -12.915 -19.461 1.00 104.79 ? 116  ARG A NE  1 
ATOM   2465 C CZ  . ARG B 2 117 ? 21.233  -13.491 -20.438 1.00 113.03 ? 116  ARG A CZ  1 
ATOM   2466 N NH1 . ARG B 2 117 ? 20.630  -14.298 -21.293 1.00 121.48 ? 116  ARG A NH1 1 
ATOM   2467 N NH2 . ARG B 2 117 ? 22.531  -13.262 -20.559 1.00 102.84 ? 116  ARG A NH2 1 
ATOM   2468 N N   . PHE B 2 118 ? 17.017  -8.286  -15.795 1.00 58.83  ? 117  PHE A N   1 
ATOM   2469 C CA  . PHE B 2 118 ? 16.758  -6.887  -15.504 1.00 55.62  ? 117  PHE A CA  1 
ATOM   2470 C C   . PHE B 2 118 ? 16.948  -6.680  -14.000 1.00 54.98  ? 117  PHE A C   1 
ATOM   2471 O O   . PHE B 2 118 ? 16.389  -7.428  -13.198 1.00 51.03  ? 117  PHE A O   1 
ATOM   2472 C CB  . PHE B 2 118 ? 15.324  -6.495  -15.878 1.00 53.35  ? 117  PHE A CB  1 
ATOM   2473 C CG  . PHE B 2 118 ? 14.984  -6.493  -17.348 1.00 50.96  ? 117  PHE A CG  1 
ATOM   2474 C CD1 . PHE B 2 118 ? 15.465  -5.502  -18.191 1.00 46.85  ? 117  PHE A CD1 1 
ATOM   2475 C CD2 . PHE B 2 118 ? 14.166  -7.475  -17.889 1.00 55.51  ? 117  PHE A CD2 1 
ATOM   2476 C CE1 . PHE B 2 118 ? 15.155  -5.498  -19.542 1.00 46.54  ? 117  PHE A CE1 1 
ATOM   2477 C CE2 . PHE B 2 118 ? 13.846  -7.465  -19.240 1.00 53.83  ? 117  PHE A CE2 1 
ATOM   2478 C CZ  . PHE B 2 118 ? 14.349  -6.479  -20.064 1.00 49.15  ? 117  PHE A CZ  1 
ATOM   2479 N N   . ASN B 2 119 ? 17.723  -5.660  -13.616 1.00 57.88  ? 118  ASN A N   1 
ATOM   2480 C CA  . ASN B 2 119 ? 17.925  -5.348  -12.203 1.00 63.12  ? 118  ASN A CA  1 
ATOM   2481 C C   . ASN B 2 119 ? 16.693  -4.684  -11.598 1.00 56.11  ? 118  ASN A C   1 
ATOM   2482 O O   . ASN B 2 119 ? 16.475  -4.769  -10.394 1.00 53.66  ? 118  ASN A O   1 
ATOM   2483 C CB  . ASN B 2 119 ? 19.087  -4.380  -11.968 1.00 64.33  ? 118  ASN A CB  1 
ATOM   2484 C CG  . ASN B 2 119 ? 20.335  -4.826  -12.686 1.00 63.09  ? 118  ASN A CG  1 
ATOM   2485 O OD1 . ASN B 2 119 ? 20.708  -5.999  -12.603 1.00 61.70  ? 118  ASN A OD1 1 
ATOM   2486 N ND2 . ASN B 2 119 ? 20.946  -3.910  -13.418 1.00 60.20  ? 118  ASN A ND2 1 
ATOM   2487 N N   . GLU B 2 120 ? 15.928  -3.995  -12.448 1.00 50.14  ? 119  GLU A N   1 
ATOM   2488 C CA  . GLU B 2 120 ? 14.860  -3.132  -12.007 1.00 46.40  ? 119  GLU A CA  1 
ATOM   2489 C C   . GLU B 2 120 ? 13.526  -3.631  -12.524 1.00 45.96  ? 119  GLU A C   1 
ATOM   2490 O O   . GLU B 2 120 ? 13.438  -4.155  -13.626 1.00 47.42  ? 119  GLU A O   1 
ATOM   2491 C CB  . GLU B 2 120 ? 15.110  -1.727  -12.527 1.00 51.82  ? 119  GLU A CB  1 
ATOM   2492 C CG  . GLU B 2 120 ? 16.562  -1.332  -12.393 1.00 57.80  ? 119  GLU A CG  1 
ATOM   2493 C CD  . GLU B 2 120 ? 16.737  0.149   -12.193 1.00 54.74  ? 119  GLU A CD  1 
ATOM   2494 O OE1 . GLU B 2 120 ? 16.096  0.920   -12.941 1.00 51.29  ? 119  GLU A OE1 1 
ATOM   2495 O OE2 . GLU B 2 120 ? 17.483  0.497   -11.262 1.00 67.96  ? 119  GLU A OE2 1 
ATOM   2496 N N   . ILE B 2 121 ? 12.508  -3.426  -11.687 1.00 45.37  ? 120  ILE A N   1 
ATOM   2497 C CA  . ILE B 2 121 ? 11.114  -3.688  -11.989 1.00 38.61  ? 120  ILE A CA  1 
ATOM   2498 C C   . ILE B 2 121 ? 10.392  -2.368  -11.831 1.00 37.55  ? 120  ILE A C   1 
ATOM   2499 O O   . ILE B 2 121 ? 10.485  -1.751  -10.775 1.00 35.20  ? 120  ILE A O   1 
ATOM   2500 C CB  . ILE B 2 121 ? 10.548  -4.766  -11.037 1.00 42.28  ? 120  ILE A CB  1 
ATOM   2501 C CG1 . ILE B 2 121 ? 11.293  -6.100  -11.176 1.00 44.38  ? 120  ILE A CG1 1 
ATOM   2502 C CG2 . ILE B 2 121 ? 9.046   -4.931  -11.216 1.00 43.31  ? 120  ILE A CG2 1 
ATOM   2503 C CD1 . ILE B 2 121 ? 11.436  -6.610  -12.604 1.00 45.97  ? 120  ILE A CD1 1 
ATOM   2504 N N   . HIS B 2 122 ? 9.712   -1.924  -12.892 1.00 37.26  ? 121  HIS A N   1 
ATOM   2505 C CA  . HIS B 2 122 ? 9.154   -0.584  -12.897 1.00 34.30  ? 121  HIS A CA  1 
ATOM   2506 C C   . HIS B 2 122 ? 7.639   -0.628  -12.777 1.00 34.47  ? 121  HIS A C   1 
ATOM   2507 O O   . HIS B 2 122 ? 6.993   0.410   -12.623 1.00 33.94  ? 121  HIS A O   1 
ATOM   2508 C CB  . HIS B 2 122 ? 9.605   0.176   -14.141 1.00 36.46  ? 121  HIS A CB  1 
ATOM   2509 C CG  . HIS B 2 122 ? 10.973  0.710   -13.971 1.00 34.45  ? 121  HIS A CG  1 
ATOM   2510 N ND1 . HIS B 2 122 ? 11.172  1.938   -13.378 1.00 36.48  ? 121  HIS A ND1 1 
ATOM   2511 C CD2 . HIS B 2 122 ? 12.177  0.191   -14.239 1.00 33.02  ? 121  HIS A CD2 1 
ATOM   2512 C CE1 . HIS B 2 122 ? 12.483  2.158   -13.331 1.00 40.74  ? 121  HIS A CE1 1 
ATOM   2513 N NE2 . HIS B 2 122 ? 13.105  1.107   -13.835 1.00 36.65  ? 121  HIS A NE2 1 
ATOM   2514 N N   . SER B 2 123 ? 7.072   -1.828  -12.868 1.00 34.53  ? 122  SER A N   1 
ATOM   2515 C CA  . SER B 2 123 ? 5.679   -2.003  -12.496 1.00 34.63  ? 122  SER A CA  1 
ATOM   2516 C C   . SER B 2 123 ? 5.408   -3.485  -12.310 1.00 37.19  ? 122  SER A C   1 
ATOM   2517 O O   . SER B 2 123 ? 6.169   -4.342  -12.754 1.00 36.55  ? 122  SER A O   1 
ATOM   2518 C CB  . SER B 2 123 ? 4.732   -1.388  -13.497 1.00 30.73  ? 122  SER A CB  1 
ATOM   2519 O OG  . SER B 2 123 ? 4.927   -1.957  -14.767 1.00 29.02  ? 122  SER A OG  1 
ATOM   2520 N N   . LEU B 2 124 ? 4.315   -3.759  -11.611 1.00 39.06  ? 123  LEU A N   1 
ATOM   2521 C CA  . LEU B 2 124 ? 3.935   -5.119  -11.328 1.00 36.47  ? 123  LEU A CA  1 
ATOM   2522 C C   . LEU B 2 124 ? 2.463   -5.153  -10.973 1.00 36.86  ? 123  LEU A C   1 
ATOM   2523 O O   . LEU B 2 124 ? 1.853   -4.149  -10.586 1.00 34.51  ? 123  LEU A O   1 
ATOM   2524 C CB  . LEU B 2 124 ? 4.795   -5.687  -10.198 1.00 37.24  ? 123  LEU A CB  1 
ATOM   2525 C CG  . LEU B 2 124 ? 4.725   -4.966  -8.863  1.00 37.16  ? 123  LEU A CG  1 
ATOM   2526 C CD1 . LEU B 2 124 ? 3.673   -5.578  -7.960  1.00 40.82  ? 123  LEU A CD1 1 
ATOM   2527 C CD2 . LEU B 2 124 ? 6.073   -5.008  -8.181  1.00 41.65  ? 123  LEU A CD2 1 
ATOM   2528 N N   . ASN B 2 125 ? 1.938   -6.364  -11.104 1.00 37.80  ? 124  ASN A N   1 
ATOM   2529 C CA  . ASN B 2 125 ? 0.531   -6.627  -10.925 1.00 39.42  ? 124  ASN A CA  1 
ATOM   2530 C C   . ASN B 2 125 ? 0.439   -7.861  -10.033 1.00 35.40  ? 124  ASN A C   1 
ATOM   2531 O O   . ASN B 2 125 ? 0.876   -8.947  -10.399 1.00 35.93  ? 124  ASN A O   1 
ATOM   2532 C CB  . ASN B 2 125 ? -0.108  -6.735  -12.307 1.00 46.45  ? 124  ASN A CB  1 
ATOM   2533 C CG  . ASN B 2 125 ? -1.595  -6.960  -12.271 1.00 56.43  ? 124  ASN A CG  1 
ATOM   2534 O OD1 . ASN B 2 125 ? -2.197  -7.066  -11.204 1.00 57.80  ? 124  ASN A OD1 1 
ATOM   2535 N ND2 . ASN B 2 125 ? -2.186  -7.046  -13.451 1.00 68.12  ? 124  ASN A ND2 1 
ATOM   2536 N N   . VAL B 2 126 ? -0.031  -7.651  -8.810  1.00 34.89  ? 125  VAL A N   1 
ATOM   2537 C CA  . VAL B 2 126 ? -0.192  -8.750  -7.881  1.00 38.90  ? 125  VAL A CA  1 
ATOM   2538 C C   . VAL B 2 126 ? -1.602  -9.295  -8.069  1.00 41.13  ? 125  VAL A C   1 
ATOM   2539 O O   . VAL B 2 126 ? -2.561  -8.645  -7.666  1.00 40.48  ? 125  VAL A O   1 
ATOM   2540 C CB  . VAL B 2 126 ? 0.041   -8.297  -6.428  1.00 36.45  ? 125  VAL A CB  1 
ATOM   2541 C CG1 . VAL B 2 126 ? -0.153  -9.458  -5.457  1.00 38.03  ? 125  VAL A CG1 1 
ATOM   2542 C CG2 . VAL B 2 126 ? 1.413   -7.670  -6.256  1.00 37.82  ? 125  VAL A CG2 1 
ATOM   2543 N N   . LEU B 2 127 ? -1.714  -10.491 -8.652  1.00 45.36  ? 126  LEU A N   1 
ATOM   2544 C CA  . LEU B 2 127 ? -3.009  -11.010 -9.059  1.00 47.23  ? 126  LEU A CA  1 
ATOM   2545 C C   . LEU B 2 127 ? -3.649  -11.759 -7.907  1.00 45.00  ? 126  LEU A C   1 
ATOM   2546 O O   . LEU B 2 127 ? -4.808  -11.518 -7.597  1.00 48.86  ? 126  LEU A O   1 
ATOM   2547 C CB  . LEU B 2 127 ? -2.817  -11.890 -10.292 1.00 49.54  ? 126  LEU A CB  1 
ATOM   2548 C CG  . LEU B 2 127 ? -2.396  -11.098 -11.529 1.00 53.62  ? 126  LEU A CG  1 
ATOM   2549 C CD1 . LEU B 2 127 ? -1.950  -12.018 -12.648 1.00 57.01  ? 126  LEU A CD1 1 
ATOM   2550 C CD2 . LEU B 2 127 ? -3.515  -10.185 -12.001 1.00 52.44  ? 126  LEU A CD2 1 
ATOM   2551 N N   . GLU B 2 128 ? -2.878  -12.639 -7.272  1.00 44.85  ? 127  GLU A N   1 
ATOM   2552 C CA  . GLU B 2 128 ? -3.357  -13.345 -6.100  1.00 43.13  ? 127  GLU A CA  1 
ATOM   2553 C C   . GLU B 2 128 ? -2.263  -13.351 -5.047  1.00 41.30  ? 127  GLU A C   1 
ATOM   2554 O O   . GLU B 2 128 ? -1.094  -13.565 -5.370  1.00 37.82  ? 127  GLU A O   1 
ATOM   2555 C CB  . GLU B 2 128 ? -3.680  -14.808 -6.397  1.00 49.54  ? 127  GLU A CB  1 
ATOM   2556 C CG  . GLU B 2 128 ? -4.784  -15.017 -7.408  1.00 56.61  ? 127  GLU A CG  1 
ATOM   2557 C CD  . GLU B 2 128 ? -4.551  -16.283 -8.205  1.00 62.46  ? 127  GLU A CD  1 
ATOM   2558 O OE1 . GLU B 2 128 ? -4.648  -17.346 -7.595  1.00 68.47  ? 127  GLU A OE1 1 
ATOM   2559 O OE2 . GLU B 2 128 ? -4.190  -16.188 -9.406  1.00 69.53  ? 127  GLU A OE2 1 
ATOM   2560 N N   . GLY B 2 129 ? -2.687  -13.150 -3.793  1.00 37.96  ? 128  GLY A N   1 
ATOM   2561 C CA  . GLY B 2 129 ? -1.830  -13.356 -2.643  1.00 37.36  ? 128  GLY A CA  1 
ATOM   2562 C C   . GLY B 2 129 ? -1.049  -12.097 -2.281  1.00 39.48  ? 128  GLY A C   1 
ATOM   2563 O O   . GLY B 2 129 ? -1.101  -11.083 -2.972  1.00 32.82  ? 128  GLY A O   1 
ATOM   2564 N N   . SER B 2 130 ? -0.330  -12.189 -1.162  1.00 39.48  ? 129  SER A N   1 
ATOM   2565 C CA  . SER B 2 130 ? 0.576   -11.138 -0.761  1.00 35.02  ? 129  SER A CA  1 
ATOM   2566 C C   . SER B 2 130 ? 2.005   -11.633 -0.925  1.00 33.07  ? 129  SER A C   1 
ATOM   2567 O O   . SER B 2 130 ? 2.301   -12.815 -0.737  1.00 28.10  ? 129  SER A O   1 
ATOM   2568 C CB  . SER B 2 130 ? 0.279   -10.689 0.650   1.00 37.66  ? 129  SER A CB  1 
ATOM   2569 O OG  . SER B 2 130 ? -0.955  -9.993  0.689   1.00 38.45  ? 129  SER A OG  1 
ATOM   2570 N N   . TRP B 2 131 ? 2.889   -10.698 -1.284  1.00 35.42  ? 130  TRP A N   1 
ATOM   2571 C CA  . TRP B 2 131 ? 4.284   -11.030 -1.485  1.00 31.71  ? 130  TRP A CA  1 
ATOM   2572 C C   . TRP B 2 131 ? 5.165   -10.016 -0.783  1.00 30.33  ? 130  TRP A C   1 
ATOM   2573 O O   . TRP B 2 131 ? 4.736   -8.905  -0.490  1.00 27.75  ? 130  TRP A O   1 
ATOM   2574 C CB  . TRP B 2 131 ? 4.621   -11.005 -2.968  1.00 30.76  ? 130  TRP A CB  1 
ATOM   2575 C CG  . TRP B 2 131 ? 3.817   -11.920 -3.835  1.00 33.23  ? 130  TRP A CG  1 
ATOM   2576 C CD1 . TRP B 2 131 ? 2.511   -11.800 -4.184  1.00 33.59  ? 130  TRP A CD1 1 
ATOM   2577 C CD2 . TRP B 2 131 ? 4.347   -13.033 -4.582  1.00 34.51  ? 130  TRP A CD2 1 
ATOM   2578 N NE1 . TRP B 2 131 ? 2.176   -12.809 -5.047  1.00 37.61  ? 130  TRP A NE1 1 
ATOM   2579 C CE2 . TRP B 2 131 ? 3.281   -13.569 -5.325  1.00 33.21  ? 130  TRP A CE2 1 
ATOM   2580 C CE3 . TRP B 2 131 ? 5.613   -13.614 -4.694  1.00 37.33  ? 130  TRP A CE3 1 
ATOM   2581 C CZ2 . TRP B 2 131 ? 3.437   -14.666 -6.165  1.00 35.23  ? 130  TRP A CZ2 1 
ATOM   2582 C CZ3 . TRP B 2 131 ? 5.769   -14.705 -5.528  1.00 42.23  ? 130  TRP A CZ3 1 
ATOM   2583 C CH2 . TRP B 2 131 ? 4.695   -15.219 -6.257  1.00 38.60  ? 130  TRP A CH2 1 
ATOM   2584 N N   . VAL B 2 132 ? 6.429   -10.387 -0.602  1.00 29.31  ? 131  VAL A N   1 
ATOM   2585 C CA  . VAL B 2 132 ? 7.408   -9.435  -0.119  1.00 30.14  ? 131  VAL A CA  1 
ATOM   2586 C C   . VAL B 2 132 ? 8.445   -9.338  -1.207  1.00 28.41  ? 131  VAL A C   1 
ATOM   2587 O O   . VAL B 2 132 ? 9.019   -10.342 -1.607  1.00 28.62  ? 131  VAL A O   1 
ATOM   2588 C CB  . VAL B 2 132 ? 8.027   -9.825  1.242   1.00 30.46  ? 131  VAL A CB  1 
ATOM   2589 C CG1 . VAL B 2 132 ? 9.012   -8.773  1.723   1.00 30.61  ? 131  VAL A CG1 1 
ATOM   2590 C CG2 . VAL B 2 132 ? 6.950   -10.057 2.302   1.00 33.88  ? 131  VAL A CG2 1 
ATOM   2591 N N   . LEU B 2 133 ? 8.647   -8.112  -1.665  1.00 30.51  ? 132  LEU A N   1 
ATOM   2592 C CA  . LEU B 2 133 ? 9.725   -7.798  -2.583  1.00 35.03  ? 132  LEU A CA  1 
ATOM   2593 C C   . LEU B 2 133 ? 10.979  -7.484  -1.764  1.00 32.16  ? 132  LEU A C   1 
ATOM   2594 O O   . LEU B 2 133 ? 10.905  -6.866  -0.714  1.00 29.61  ? 132  LEU A O   1 
ATOM   2595 C CB  . LEU B 2 133 ? 9.261   -6.604  -3.418  1.00 41.40  ? 132  LEU A CB  1 
ATOM   2596 C CG  . LEU B 2 133 ? 9.569   -6.669  -4.904  1.00 51.70  ? 132  LEU A CG  1 
ATOM   2597 C CD1 . LEU B 2 133 ? 8.905   -7.881  -5.551  1.00 57.18  ? 132  LEU A CD1 1 
ATOM   2598 C CD2 . LEU B 2 133 ? 9.120   -5.381  -5.589  1.00 55.84  ? 132  LEU A CD2 1 
ATOM   2599 N N   . TYR B 2 134 ? 12.136  -7.947  -2.226  1.00 33.26  ? 133  TYR A N   1 
ATOM   2600 C CA  . TYR B 2 134 ? 13.392  -7.621  -1.582  1.00 32.35  ? 133  TYR A CA  1 
ATOM   2601 C C   . TYR B 2 134 ? 14.283  -6.946  -2.619  1.00 36.30  ? 133  TYR A C   1 
ATOM   2602 O O   . TYR B 2 134 ? 14.350  -7.377  -3.766  1.00 37.48  ? 133  TYR A O   1 
ATOM   2603 C CB  . TYR B 2 134 ? 14.111  -8.845  -1.019  1.00 31.92  ? 133  TYR A CB  1 
ATOM   2604 C CG  . TYR B 2 134 ? 13.361  -9.597  0.059   1.00 32.64  ? 133  TYR A CG  1 
ATOM   2605 C CD1 . TYR B 2 134 ? 12.282  -10.417 -0.250  1.00 34.10  ? 133  TYR A CD1 1 
ATOM   2606 C CD2 . TYR B 2 134 ? 13.721  -9.453  1.396   1.00 35.12  ? 133  TYR A CD2 1 
ATOM   2607 C CE1 . TYR B 2 134 ? 11.589  -11.084 0.750   1.00 38.56  ? 133  TYR A CE1 1 
ATOM   2608 C CE2 . TYR B 2 134 ? 13.041  -10.119 2.405   1.00 34.46  ? 133  TYR A CE2 1 
ATOM   2609 C CZ  . TYR B 2 134 ? 11.970  -10.933 2.079   1.00 38.37  ? 133  TYR A CZ  1 
ATOM   2610 O OH  . TYR B 2 134 ? 11.315  -11.574 3.079   1.00 36.52  ? 133  TYR A OH  1 
ATOM   2611 N N   . GLU B 2 135 ? 14.917  -5.860  -2.193  1.00 36.27  ? 134  GLU A N   1 
ATOM   2612 C CA  . GLU B 2 135 ? 15.921  -5.135  -2.948  1.00 41.18  ? 134  GLU A CA  1 
ATOM   2613 C C   . GLU B 2 135 ? 17.022  -6.056  -3.482  1.00 40.00  ? 134  GLU A C   1 
ATOM   2614 O O   . GLU B 2 135 ? 17.448  -5.884  -4.608  1.00 36.57  ? 134  GLU A O   1 
ATOM   2615 C CB  . GLU B 2 135 ? 16.513  -4.109  -1.978  1.00 43.00  ? 134  GLU A CB  1 
ATOM   2616 C CG  . GLU B 2 135 ? 17.445  -3.100  -2.600  1.00 46.90  ? 134  GLU A CG  1 
ATOM   2617 C CD  . GLU B 2 135 ? 18.135  -2.245  -1.557  1.00 45.64  ? 134  GLU A CD  1 
ATOM   2618 O OE1 . GLU B 2 135 ? 17.937  -2.520  -0.368  1.00 40.39  ? 134  GLU A OE1 1 
ATOM   2619 O OE2 . GLU B 2 135 ? 18.856  -1.314  -1.941  1.00 47.68  ? 134  GLU A OE2 1 
ATOM   2620 N N   . LEU B 2 136 ? 17.503  -7.003  -2.656  1.00 42.14  ? 135  LEU A N   1 
ATOM   2621 C CA  . LEU B 2 136 ? 18.625  -7.861  -3.000  1.00 40.20  ? 135  LEU A CA  1 
ATOM   2622 C C   . LEU B 2 136 ? 18.169  -9.307  -3.145  1.00 44.67  ? 135  LEU A C   1 
ATOM   2623 O O   . LEU B 2 136 ? 17.094  -9.703  -2.697  1.00 42.10  ? 135  LEU A O   1 
ATOM   2624 C CB  . LEU B 2 136 ? 19.673  -7.817  -1.888  1.00 43.15  ? 135  LEU A CB  1 
ATOM   2625 C CG  . LEU B 2 136 ? 20.160  -6.439  -1.438  1.00 44.00  ? 135  LEU A CG  1 
ATOM   2626 C CD1 . LEU B 2 136 ? 21.255  -6.598  -0.395  1.00 39.87  ? 135  LEU A CD1 1 
ATOM   2627 C CD2 . LEU B 2 136 ? 20.640  -5.599  -2.619  1.00 44.72  ? 135  LEU A CD2 1 
ATOM   2628 N N   . SER B 2 137 ? 19.050  -10.112 -3.728  1.00 43.03  ? 136  SER A N   1 
ATOM   2629 C CA  . SER B 2 137 ? 18.771  -11.517 -3.924  1.00 47.43  ? 136  SER A CA  1 
ATOM   2630 C C   . SER B 2 137 ? 18.943  -12.244 -2.593  1.00 44.38  ? 136  SER A C   1 
ATOM   2631 O O   . SER B 2 137 ? 19.580  -11.725 -1.682  1.00 49.44  ? 136  SER A O   1 
ATOM   2632 C CB  . SER B 2 137 ? 19.653  -12.082 -5.014  1.00 50.53  ? 136  SER A CB  1 
ATOM   2633 O OG  . SER B 2 137 ? 21.000  -12.134 -4.582  1.00 50.87  ? 136  SER A OG  1 
ATOM   2634 N N   . ASN B 2 138 ? 18.322  -13.422 -2.494  1.00 45.80  ? 137  ASN A N   1 
ATOM   2635 C CA  . ASN B 2 138 ? 18.312  -14.238 -1.292  1.00 49.20  ? 137  ASN A CA  1 
ATOM   2636 C C   . ASN B 2 138 ? 17.706  -13.454 -0.139  1.00 44.92  ? 137  ASN A C   1 
ATOM   2637 O O   . ASN B 2 138 ? 18.154  -13.570 0.992   1.00 42.72  ? 137  ASN A O   1 
ATOM   2638 C CB  . ASN B 2 138 ? 19.709  -14.763 -0.946  1.00 57.17  ? 137  ASN A CB  1 
ATOM   2639 C CG  . ASN B 2 138 ? 20.192  -15.785 -1.954  1.00 62.18  ? 137  ASN A CG  1 
ATOM   2640 O OD1 . ASN B 2 138 ? 19.523  -16.789 -2.185  1.00 65.13  ? 137  ASN A OD1 1 
ATOM   2641 N ND2 . ASN B 2 138 ? 21.334  -15.532 -2.572  1.00 60.93  ? 137  ASN A ND2 1 
ATOM   2642 N N   . TYR B 2 139 ? 16.693  -12.644 -0.458  1.00 45.50  ? 138  TYR A N   1 
ATOM   2643 C CA  . TYR B 2 139 ? 15.785  -12.072 0.524   1.00 42.45  ? 138  TYR A CA  1 
ATOM   2644 C C   . TYR B 2 139 ? 16.534  -11.162 1.495   1.00 42.23  ? 138  TYR A C   1 
ATOM   2645 O O   . TYR B 2 139 ? 16.255  -11.163 2.688   1.00 44.77  ? 138  TYR A O   1 
ATOM   2646 C CB  . TYR B 2 139 ? 15.054  -13.203 1.246   1.00 41.92  ? 138  TYR A CB  1 
ATOM   2647 C CG  . TYR B 2 139 ? 14.440  -14.256 0.333   1.00 46.54  ? 138  TYR A CG  1 
ATOM   2648 C CD1 . TYR B 2 139 ? 13.547  -13.906 -0.670  1.00 49.40  ? 138  TYR A CD1 1 
ATOM   2649 C CD2 . TYR B 2 139 ? 14.735  -15.607 0.487   1.00 51.40  ? 138  TYR A CD2 1 
ATOM   2650 C CE1 . TYR B 2 139 ? 12.964  -14.864 -1.490  1.00 54.09  ? 138  TYR A CE1 1 
ATOM   2651 C CE2 . TYR B 2 139 ? 14.150  -16.577 -0.321  1.00 55.74  ? 138  TYR A CE2 1 
ATOM   2652 C CZ  . TYR B 2 139 ? 13.265  -16.205 -1.319  1.00 55.25  ? 138  TYR A CZ  1 
ATOM   2653 O OH  . TYR B 2 139 ? 12.706  -17.146 -2.134  1.00 47.26  ? 138  TYR A OH  1 
ATOM   2654 N N   . ARG B 2 140 ? 17.463  -10.357 0.979   1.00 44.59  ? 139  ARG A N   1 
ATOM   2655 C CA  . ARG B 2 140 ? 18.131  -9.366  1.799   1.00 47.83  ? 139  ARG A CA  1 
ATOM   2656 C C   . ARG B 2 140 ? 17.694  -7.989  1.324   1.00 40.38  ? 139  ARG A C   1 
ATOM   2657 O O   . ARG B 2 140 ? 16.923  -7.874  0.379   1.00 43.59  ? 139  ARG A O   1 
ATOM   2658 C CB  . ARG B 2 140 ? 19.646  -9.588  1.744   1.00 58.25  ? 139  ARG A CB  1 
ATOM   2659 C CG  . ARG B 2 140 ? 20.132  -10.677 2.694   1.00 71.85  ? 139  ARG A CG  1 
ATOM   2660 C CD  . ARG B 2 140 ? 21.545  -11.110 2.375   1.00 82.42  ? 139  ARG A CD  1 
ATOM   2661 N NE  . ARG B 2 140 ? 21.612  -11.573 0.990   1.00 97.73  ? 139  ARG A NE  1 
ATOM   2662 C CZ  . ARG B 2 140 ? 22.235  -10.947 -0.009  1.00 101.09 ? 139  ARG A CZ  1 
ATOM   2663 N NH1 . ARG B 2 140 ? 22.894  -9.821  0.204   1.00 110.56 ? 139  ARG A NH1 1 
ATOM   2664 N NH2 . ARG B 2 140 ? 22.191  -11.447 -1.231  1.00 90.73  ? 139  ARG A NH2 1 
ATOM   2665 N N   . GLY B 2 141 ? 18.190  -6.957  2.001   1.00 35.10  ? 140  GLY A N   1 
ATOM   2666 C CA  . GLY B 2 141 ? 17.945  -5.581  1.608   1.00 33.82  ? 140  GLY A CA  1 
ATOM   2667 C C   . GLY B 2 141 ? 16.571  -5.097  2.072   1.00 32.93  ? 140  GLY A C   1 
ATOM   2668 O O   . GLY B 2 141 ? 15.887  -5.760  2.851   1.00 35.21  ? 140  GLY A O   1 
ATOM   2669 N N   . ARG B 2 142 ? 16.177  -3.937  1.554   1.00 32.11  ? 141  ARG A N   1 
ATOM   2670 C CA  . ARG B 2 142 ? 14.877  -3.362  1.840   1.00 36.25  ? 141  ARG A CA  1 
ATOM   2671 C C   . ARG B 2 142 ? 13.746  -4.299  1.393   1.00 34.43  ? 141  ARG A C   1 
ATOM   2672 O O   . ARG B 2 142 ? 13.776  -4.914  0.318   1.00 27.12  ? 141  ARG A O   1 
ATOM   2673 C CB  . ARG B 2 142 ? 14.788  -1.962  1.235   1.00 36.72  ? 141  ARG A CB  1 
ATOM   2674 C CG  . ARG B 2 142 ? 15.417  -0.910  2.134   1.00 45.35  ? 141  ARG A CG  1 
ATOM   2675 C CD  . ARG B 2 142 ? 15.065  0.509   1.741   1.00 55.22  ? 141  ARG A CD  1 
ATOM   2676 N NE  . ARG B 2 142 ? 15.992  0.995   0.728   1.00 68.21  ? 141  ARG A NE  1 
ATOM   2677 C CZ  . ARG B 2 142 ? 16.543  2.207   0.713   1.00 79.80  ? 141  ARG A CZ  1 
ATOM   2678 N NH1 . ARG B 2 142 ? 16.168  3.129   1.589   1.00 86.19  ? 141  ARG A NH1 1 
ATOM   2679 N NH2 . ARG B 2 142 ? 17.455  2.498   -0.200  1.00 77.27  ? 141  ARG A NH2 1 
ATOM   2680 N N   . GLN B 2 143 ? 12.750  -4.413  2.282   1.00 30.16  ? 142  GLN A N   1 
ATOM   2681 C CA  . GLN B 2 143 ? 11.580  -5.245  2.057   1.00 29.91  ? 142  GLN A CA  1 
ATOM   2682 C C   . GLN B 2 143 ? 10.387  -4.355  1.708   1.00 30.64  ? 142  GLN A C   1 
ATOM   2683 O O   . GLN B 2 143 ? 10.226  -3.296  2.312   1.00 26.69  ? 142  GLN A O   1 
ATOM   2684 C CB  . GLN B 2 143 ? 11.282  -6.042  3.323   1.00 29.22  ? 142  GLN A CB  1 
ATOM   2685 C CG  . GLN B 2 143 ? 12.467  -6.831  3.855   1.00 27.00  ? 142  GLN A CG  1 
ATOM   2686 C CD  . GLN B 2 143 ? 12.034  -7.573  5.085   1.00 27.52  ? 142  GLN A CD  1 
ATOM   2687 O OE1 . GLN B 2 143 ? 10.871  -7.947  5.206   1.00 31.38  ? 142  GLN A OE1 1 
ATOM   2688 N NE2 . GLN B 2 143 ? 12.929  -7.701  6.048   1.00 28.08  ? 142  GLN A NE2 1 
ATOM   2689 N N   . TYR B 2 144 ? 9.590   -4.787  0.717   1.00 28.97  ? 143  TYR A N   1 
ATOM   2690 C CA  . TYR B 2 144 ? 8.362   -4.104  0.328   1.00 31.34  ? 143  TYR A CA  1 
ATOM   2691 C C   . TYR B 2 144 ? 7.208   -5.110  0.287   1.00 31.62  ? 143  TYR A C   1 
ATOM   2692 O O   . TYR B 2 144 ? 7.219   -6.048  -0.490  1.00 31.55  ? 143  TYR A O   1 
ATOM   2693 C CB  . TYR B 2 144 ? 8.520   -3.398  -1.021  1.00 33.66  ? 143  TYR A CB  1 
ATOM   2694 C CG  . TYR B 2 144 ? 9.815   -2.611  -1.177  1.00 35.59  ? 143  TYR A CG  1 
ATOM   2695 C CD1 . TYR B 2 144 ? 10.029  -1.419  -0.492  1.00 36.41  ? 143  TYR A CD1 1 
ATOM   2696 C CD2 . TYR B 2 144 ? 10.832  -3.081  -1.998  1.00 40.10  ? 143  TYR A CD2 1 
ATOM   2697 C CE1 . TYR B 2 144 ? 11.221  -0.720  -0.615  1.00 36.95  ? 143  TYR A CE1 1 
ATOM   2698 C CE2 . TYR B 2 144 ? 12.027  -2.390  -2.137  1.00 44.59  ? 143  TYR A CE2 1 
ATOM   2699 C CZ  . TYR B 2 144 ? 12.227  -1.212  -1.433  1.00 42.91  ? 143  TYR A CZ  1 
ATOM   2700 O OH  . TYR B 2 144 ? 13.419  -0.554  -1.589  1.00 45.59  ? 143  TYR A OH  1 
ATOM   2701 N N   . LEU B 2 145 ? 6.217   -4.912  1.157   1.00 33.96  ? 144  LEU A N   1 
ATOM   2702 C CA  . LEU B 2 145 ? 5.009   -5.717  1.149   1.00 31.76  ? 144  LEU A CA  1 
ATOM   2703 C C   . LEU B 2 145 ? 4.192   -5.366  -0.083  1.00 32.05  ? 144  LEU A C   1 
ATOM   2704 O O   . LEU B 2 145 ? 3.925   -4.179  -0.324  1.00 33.18  ? 144  LEU A O   1 
ATOM   2705 C CB  . LEU B 2 145 ? 4.174   -5.450  2.411   1.00 30.41  ? 144  LEU A CB  1 
ATOM   2706 C CG  . LEU B 2 145 ? 2.851   -6.233  2.475   1.00 30.08  ? 144  LEU A CG  1 
ATOM   2707 C CD1 . LEU B 2 145 ? 3.104   -7.745  2.499   1.00 27.43  ? 144  LEU A CD1 1 
ATOM   2708 C CD2 . LEU B 2 145 ? 2.021   -5.805  3.686   1.00 29.32  ? 144  LEU A CD2 1 
ATOM   2709 N N   . LEU B 2 146 ? 3.740   -6.407  -0.794  1.00 31.00  ? 145  LEU A N   1 
ATOM   2710 C CA  . LEU B 2 146 ? 2.941   -6.254  -2.001  1.00 34.20  ? 145  LEU A CA  1 
ATOM   2711 C C   . LEU B 2 146 ? 1.644   -7.023  -1.816  1.00 36.79  ? 145  LEU A C   1 
ATOM   2712 O O   . LEU B 2 146 ? 1.655   -8.249  -1.674  1.00 36.48  ? 145  LEU A O   1 
ATOM   2713 C CB  . LEU B 2 146 ? 3.704   -6.810  -3.202  1.00 35.06  ? 145  LEU A CB  1 
ATOM   2714 C CG  . LEU B 2 146 ? 4.987   -6.080  -3.566  1.00 40.95  ? 145  LEU A CG  1 
ATOM   2715 C CD1 . LEU B 2 146 ? 5.648   -6.789  -4.737  1.00 50.94  ? 145  LEU A CD1 1 
ATOM   2716 C CD2 . LEU B 2 146 ? 4.728   -4.620  -3.907  1.00 40.08  ? 145  LEU A CD2 1 
ATOM   2717 N N   . MET B 2 147 ? 0.528   -6.290  -1.836  1.00 38.17  ? 146  MET A N   1 
ATOM   2718 C CA  . MET B 2 147 ? -0.761  -6.918  -1.650  1.00 36.39  ? 146  MET A CA  1 
ATOM   2719 C C   . MET B 2 147 ? -1.514  -6.866  -2.966  1.00 38.40  ? 146  MET A C   1 
ATOM   2720 O O   . MET B 2 147 ? -1.129  -6.106  -3.852  1.00 36.30  ? 146  MET A O   1 
ATOM   2721 C CB  . MET B 2 147 ? -1.514  -6.229  -0.519  1.00 38.78  ? 146  MET A CB  1 
ATOM   2722 C CG  . MET B 2 147 ? -0.998  -6.727  0.820   1.00 42.99  ? 146  MET A CG  1 
ATOM   2723 S SD  . MET B 2 147 ? -1.873  -6.109  2.240   1.00 43.97  ? 146  MET A SD  1 
ATOM   2724 C CE  . MET B 2 147 ? -1.951  -4.363  1.853   1.00 42.36  ? 146  MET A CE  1 
ATOM   2725 N N   . PRO B 2 148 ? -2.533  -7.738  -3.160  1.00 37.14  ? 147  PRO A N   1 
ATOM   2726 C CA  . PRO B 2 148 ? -3.238  -7.814  -4.430  1.00 38.53  ? 147  PRO A CA  1 
ATOM   2727 C C   . PRO B 2 148 ? -3.542  -6.405  -4.914  1.00 36.54  ? 147  PRO A C   1 
ATOM   2728 O O   . PRO B 2 148 ? -3.967  -5.552  -4.151  1.00 38.39  ? 147  PRO A O   1 
ATOM   2729 C CB  . PRO B 2 148 ? -4.500  -8.613  -4.086  1.00 37.56  ? 147  PRO A CB  1 
ATOM   2730 C CG  . PRO B 2 148 ? -4.044  -9.530  -2.969  1.00 36.67  ? 147  PRO A CG  1 
ATOM   2731 C CD  . PRO B 2 148 ? -3.084  -8.680  -2.168  1.00 38.14  ? 147  PRO A CD  1 
ATOM   2732 N N   . GLY B 2 149 ? -3.268  -6.163  -6.189  1.00 36.00  ? 148  GLY A N   1 
ATOM   2733 C CA  . GLY B 2 149 ? -3.571  -4.877  -6.773  1.00 34.14  ? 148  GLY A CA  1 
ATOM   2734 C C   . GLY B 2 149 ? -2.561  -4.524  -7.846  1.00 34.18  ? 148  GLY A C   1 
ATOM   2735 O O   . GLY B 2 149 ? -1.736  -5.351  -8.219  1.00 36.15  ? 148  GLY A O   1 
ATOM   2736 N N   . ASP B 2 150 ? -2.615  -3.260  -8.254  1.00 38.11  ? 149  ASP A N   1 
ATOM   2737 C CA  . ASP B 2 150 ? -1.910  -2.769  -9.421  1.00 42.99  ? 149  ASP A CA  1 
ATOM   2738 C C   . ASP B 2 150 ? -0.868  -1.752  -8.983  1.00 38.96  ? 149  ASP A C   1 
ATOM   2739 O O   . ASP B 2 150 ? -1.190  -0.846  -8.233  1.00 40.46  ? 149  ASP A O   1 
ATOM   2740 C CB  . ASP B 2 150 ? -2.909  -2.157  -10.417 1.00 42.74  ? 149  ASP A CB  1 
ATOM   2741 C CG  . ASP B 2 150 ? -3.790  -3.202  -11.078 1.00 46.90  ? 149  ASP A CG  1 
ATOM   2742 O OD1 . ASP B 2 150 ? -3.248  -4.269  -11.492 1.00 46.45  ? 149  ASP A OD1 1 
ATOM   2743 O OD2 . ASP B 2 150 ? -5.004  -2.959  -11.152 1.00 51.40  ? 149  ASP A OD2 1 
ATOM   2744 N N   . TYR B 2 151 ? 0.367   -1.885  -9.477  1.00 40.02  ? 150  TYR A N   1 
ATOM   2745 C CA  . TYR B 2 151 ? 1.420   -0.953  -9.120  1.00 38.30  ? 150  TYR A CA  1 
ATOM   2746 C C   . TYR B 2 151 ? 2.113   -0.490  -10.391 1.00 39.15  ? 150  TYR A C   1 
ATOM   2747 O O   . TYR B 2 151 ? 3.033   -1.156  -10.866 1.00 37.87  ? 150  TYR A O   1 
ATOM   2748 C CB  . TYR B 2 151 ? 2.405   -1.632  -8.165  1.00 39.08  ? 150  TYR A CB  1 
ATOM   2749 C CG  . TYR B 2 151 ? 1.832   -2.177  -6.867  1.00 38.29  ? 150  TYR A CG  1 
ATOM   2750 C CD1 . TYR B 2 151 ? 1.098   -3.358  -6.826  1.00 38.13  ? 150  TYR A CD1 1 
ATOM   2751 C CD2 . TYR B 2 151 ? 2.058   -1.511  -5.669  1.00 41.04  ? 150  TYR A CD2 1 
ATOM   2752 C CE1 . TYR B 2 151 ? 0.586   -3.838  -5.634  1.00 36.13  ? 150  TYR A CE1 1 
ATOM   2753 C CE2 . TYR B 2 151 ? 1.563   -1.990  -4.467  1.00 37.66  ? 150  TYR A CE2 1 
ATOM   2754 C CZ  . TYR B 2 151 ? 0.831   -3.159  -4.452  1.00 38.70  ? 150  TYR A CZ  1 
ATOM   2755 O OH  . TYR B 2 151 ? 0.392   -3.599  -3.235  1.00 43.20  ? 150  TYR A OH  1 
ATOM   2756 N N   . ARG B 2 152 ? 1.697   0.682   -10.884 1.00 39.87  ? 151  ARG A N   1 
ATOM   2757 C CA  . ARG B 2 152 ? 2.119   1.192   -12.177 1.00 46.17  ? 151  ARG A CA  1 
ATOM   2758 C C   . ARG B 2 152 ? 3.548   1.716   -12.127 1.00 38.52  ? 151  ARG A C   1 
ATOM   2759 O O   . ARG B 2 152 ? 4.149   1.969   -13.176 1.00 36.55  ? 151  ARG A O   1 
ATOM   2760 C CB  . ARG B 2 152 ? 1.189   2.309   -12.673 1.00 58.71  ? 151  ARG A CB  1 
ATOM   2761 C CG  . ARG B 2 152 ? 0.039   1.831   -13.554 1.00 79.12  ? 151  ARG A CG  1 
ATOM   2762 C CD  . ARG B 2 152 ? -0.804  0.807   -12.820 1.00 86.12  ? 151  ARG A CD  1 
ATOM   2763 N NE  . ARG B 2 152 ? -2.124  0.504   -13.337 1.00 89.27  ? 151  ARG A NE  1 
ATOM   2764 C CZ  . ARG B 2 152 ? -2.361  -0.384  -14.289 1.00 96.98  ? 151  ARG A CZ  1 
ATOM   2765 N NH1 . ARG B 2 152 ? -1.659  -0.361  -15.410 1.00 95.60  ? 151  ARG A NH1 1 
ATOM   2766 N NH2 . ARG B 2 152 ? -3.385  -1.210  -14.139 1.00 95.10  ? 151  ARG A NH2 1 
ATOM   2767 N N   . ARG B 2 153 ? 4.071   1.899   -10.919 1.00 38.59  ? 152  ARG A N   1 
ATOM   2768 C CA  . ARG B 2 153 ? 5.454   2.318   -10.756 1.00 43.21  ? 152  ARG A CA  1 
ATOM   2769 C C   . ARG B 2 153 ? 5.965   1.902   -9.386  1.00 38.75  ? 152  ARG A C   1 
ATOM   2770 O O   . ARG B 2 153 ? 5.198   1.431   -8.545  1.00 33.18  ? 152  ARG A O   1 
ATOM   2771 C CB  . ARG B 2 153 ? 5.589   3.826   -11.000 1.00 47.32  ? 152  ARG A CB  1 
ATOM   2772 C CG  . ARG B 2 153 ? 4.512   4.680   -10.347 1.00 53.80  ? 152  ARG A CG  1 
ATOM   2773 C CD  . ARG B 2 153 ? 4.490   6.070   -10.976 1.00 62.83  ? 152  ARG A CD  1 
ATOM   2774 N NE  . ARG B 2 153 ? 3.728   7.024   -10.166 1.00 75.99  ? 152  ARG A NE  1 
ATOM   2775 C CZ  . ARG B 2 153 ? 4.183   7.706   -9.103  1.00 75.45  ? 152  ARG A CZ  1 
ATOM   2776 N NH1 . ARG B 2 153 ? 5.478   7.845   -8.877  1.00 80.79  ? 152  ARG A NH1 1 
ATOM   2777 N NH2 . ARG B 2 153 ? 3.331   8.317   -8.296  1.00 68.24  ? 152  ARG A NH2 1 
ATOM   2778 N N   . TYR B 2 154 ? 7.271   2.098   -9.183  1.00 38.89  ? 153  TYR A N   1 
ATOM   2779 C CA  . TYR B 2 154 ? 7.956   1.526   -8.036  1.00 44.17  ? 153  TYR A CA  1 
ATOM   2780 C C   . TYR B 2 154 ? 7.626   2.370   -6.807  1.00 40.35  ? 153  TYR A C   1 
ATOM   2781 O O   . TYR B 2 154 ? 7.650   1.881   -5.681  1.00 32.38  ? 153  TYR A O   1 
ATOM   2782 C CB  . TYR B 2 154 ? 9.449   1.319   -8.347  1.00 46.86  ? 153  TYR A CB  1 
ATOM   2783 C CG  . TYR B 2 154 ? 10.263  2.599   -8.495  1.00 53.41  ? 153  TYR A CG  1 
ATOM   2784 C CD1 . TYR B 2 154 ? 10.540  3.402   -7.388  1.00 53.61  ? 153  TYR A CD1 1 
ATOM   2785 C CD2 . TYR B 2 154 ? 10.728  3.023   -9.739  1.00 52.19  ? 153  TYR A CD2 1 
ATOM   2786 C CE1 . TYR B 2 154 ? 11.256  4.580   -7.515  1.00 55.42  ? 153  TYR A CE1 1 
ATOM   2787 C CE2 . TYR B 2 154 ? 11.445  4.203   -9.876  1.00 51.50  ? 153  TYR A CE2 1 
ATOM   2788 C CZ  . TYR B 2 154 ? 11.704  4.981   -8.761  1.00 54.36  ? 153  TYR A CZ  1 
ATOM   2789 O OH  . TYR B 2 154 ? 12.404  6.148   -8.839  1.00 65.54  ? 153  TYR A OH  1 
ATOM   2790 N N   . GLN B 2 155 ? 7.262   3.635   -7.030  1.00 44.08  ? 154  GLN A N   1 
ATOM   2791 C CA  . GLN B 2 155 ? 6.892   4.484   -5.911  1.00 45.17  ? 154  GLN A CA  1 
ATOM   2792 C C   . GLN B 2 155 ? 5.685   3.858   -5.226  1.00 41.04  ? 154  GLN A C   1 
ATOM   2793 O O   . GLN B 2 155 ? 5.544   3.984   -4.020  1.00 44.27  ? 154  GLN A O   1 
ATOM   2794 C CB  . GLN B 2 155 ? 6.589   5.919   -6.354  1.00 46.66  ? 154  GLN A CB  1 
ATOM   2795 C CG  . GLN B 2 155 ? 7.815   6.721   -6.768  1.00 47.08  ? 154  GLN A CG  1 
ATOM   2796 C CD  . GLN B 2 155 ? 8.270   6.442   -8.184  1.00 52.60  ? 154  GLN A CD  1 
ATOM   2797 O OE1 . GLN B 2 155 ? 7.792   5.548   -8.883  1.00 47.76  ? 154  GLN A OE1 1 
ATOM   2798 N NE2 . GLN B 2 155 ? 9.229   7.226   -8.637  1.00 57.68  ? 154  GLN A NE2 1 
ATOM   2799 N N   . ASP B 2 156 ? 4.836   3.172   -5.999  1.00 37.09  ? 155  ASP A N   1 
ATOM   2800 C CA  . ASP B 2 156 ? 3.551   2.709   -5.506  1.00 33.48  ? 155  ASP A CA  1 
ATOM   2801 C C   . ASP B 2 156 ? 3.737   1.611   -4.472  1.00 35.33  ? 155  ASP A C   1 
ATOM   2802 O O   . ASP B 2 156 ? 2.797   1.338   -3.739  1.00 38.61  ? 155  ASP A O   1 
ATOM   2803 C CB  . ASP B 2 156 ? 2.632   2.210   -6.627  1.00 37.18  ? 155  ASP A CB  1 
ATOM   2804 C CG  . ASP B 2 156 ? 2.063   3.289   -7.540  1.00 39.70  ? 155  ASP A CG  1 
ATOM   2805 O OD1 . ASP B 2 156 ? 2.242   4.490   -7.235  1.00 43.94  ? 155  ASP A OD1 1 
ATOM   2806 O OD2 . ASP B 2 156 ? 1.455   2.923   -8.561  1.00 38.78  ? 155  ASP A OD2 1 
ATOM   2807 N N   . TRP B 2 157 ? 4.916   0.967   -4.387  1.00 36.63  ? 156  TRP A N   1 
ATOM   2808 C CA  . TRP B 2 157 ? 5.116   0.008   -3.306  1.00 34.31  ? 156  TRP A CA  1 
ATOM   2809 C C   . TRP B 2 157 ? 6.066   0.514   -2.227  1.00 36.52  ? 156  TRP A C   1 
ATOM   2810 O O   . TRP B 2 157 ? 6.539   -0.276  -1.421  1.00 32.29  ? 156  TRP A O   1 
ATOM   2811 C CB  . TRP B 2 157 ? 5.546   -1.366  -3.836  1.00 38.80  ? 156  TRP A CB  1 
ATOM   2812 C CG  . TRP B 2 157 ? 6.816   -1.458  -4.641  1.00 36.81  ? 156  TRP A CG  1 
ATOM   2813 C CD1 . TRP B 2 157 ? 8.105   -1.556  -4.205  1.00 34.96  ? 156  TRP A CD1 1 
ATOM   2814 C CD2 . TRP B 2 157 ? 6.871   -1.572  -6.071  1.00 31.05  ? 156  TRP A CD2 1 
ATOM   2815 N NE1 . TRP B 2 157 ? 8.952   -1.705  -5.271  1.00 33.08  ? 156  TRP A NE1 1 
ATOM   2816 C CE2 . TRP B 2 157 ? 8.221   -1.716  -6.424  1.00 31.97  ? 156  TRP A CE2 1 
ATOM   2817 C CE3 . TRP B 2 157 ? 5.905   -1.561  -7.073  1.00 34.71  ? 156  TRP A CE3 1 
ATOM   2818 C CZ2 . TRP B 2 157 ? 8.631   -1.844  -7.746  1.00 37.02  ? 156  TRP A CZ2 1 
ATOM   2819 C CZ3 . TRP B 2 157 ? 6.313   -1.681  -8.385  1.00 36.73  ? 156  TRP A CZ3 1 
ATOM   2820 C CH2 . TRP B 2 157 ? 7.657   -1.833  -8.717  1.00 35.99  ? 156  TRP A CH2 1 
ATOM   2821 N N   . GLY B 2 158 ? 6.295   1.834   -2.194  1.00 41.26  ? 157  GLY A N   1 
ATOM   2822 C CA  . GLY B 2 158 ? 7.010   2.492   -1.111  1.00 39.78  ? 157  GLY A CA  1 
ATOM   2823 C C   . GLY B 2 158 ? 8.514   2.556   -1.350  1.00 38.62  ? 157  GLY A C   1 
ATOM   2824 O O   . GLY B 2 158 ? 9.255   2.881   -0.448  1.00 39.28  ? 157  GLY A O   1 
ATOM   2825 N N   . ALA B 2 159 ? 8.985   2.219   -2.548  1.00 43.32  ? 158  ALA A N   1 
ATOM   2826 C CA  . ALA B 2 159 ? 10.424  2.163   -2.779  1.00 46.04  ? 158  ALA A CA  1 
ATOM   2827 C C   . ALA B 2 159 ? 10.907  3.486   -3.364  1.00 47.72  ? 158  ALA A C   1 
ATOM   2828 O O   . ALA B 2 159 ? 10.125  4.211   -3.984  1.00 44.49  ? 158  ALA A O   1 
ATOM   2829 C CB  . ALA B 2 159 ? 10.771  1.009   -3.686  1.00 45.30  ? 158  ALA A CB  1 
ATOM   2830 N N   . THR B 2 160 ? 12.202  3.764   -3.159  1.00 48.51  ? 159  THR A N   1 
ATOM   2831 C CA  . THR B 2 160 ? 12.850  4.955   -3.694  1.00 50.51  ? 159  THR A CA  1 
ATOM   2832 C C   . THR B 2 160 ? 13.572  4.631   -5.002  1.00 49.64  ? 159  THR A C   1 
ATOM   2833 O O   . THR B 2 160 ? 13.989  5.541   -5.711  1.00 53.76  ? 159  THR A O   1 
ATOM   2834 C CB  . THR B 2 160 ? 13.816  5.567   -2.668  1.00 50.73  ? 159  THR A CB  1 
ATOM   2835 O OG1 . THR B 2 160 ? 14.645  4.532   -2.132  1.00 49.85  ? 159  THR A OG1 1 
ATOM   2836 C CG2 . THR B 2 160 ? 13.099  6.267   -1.532  1.00 49.97  ? 159  THR A CG2 1 
ATOM   2837 N N   . ASN B 2 161 ? 13.730  3.338   -5.304  1.00 47.56  ? 160  ASN A N   1 
ATOM   2838 C CA  . ASN B 2 161 ? 14.286  2.894   -6.571  1.00 46.35  ? 160  ASN A CA  1 
ATOM   2839 C C   . ASN B 2 161 ? 13.573  1.618   -7.013  1.00 46.09  ? 160  ASN A C   1 
ATOM   2840 O O   . ASN B 2 161 ? 12.724  1.090   -6.289  1.00 41.71  ? 160  ASN A O   1 
ATOM   2841 C CB  . ASN B 2 161 ? 15.792  2.653   -6.482  1.00 45.68  ? 160  ASN A CB  1 
ATOM   2842 C CG  . ASN B 2 161 ? 16.166  1.728   -5.344  1.00 40.81  ? 160  ASN A CG  1 
ATOM   2843 O OD1 . ASN B 2 161 ? 16.012  0.516   -5.401  1.00 40.45  ? 160  ASN A OD1 1 
ATOM   2844 N ND2 . ASN B 2 161 ? 16.662  2.303   -4.277  1.00 47.27  ? 160  ASN A ND2 1 
ATOM   2845 N N   . ALA B 2 162 ? 13.964  1.146   -8.200  1.00 39.23  ? 161  ALA A N   1 
ATOM   2846 C CA  . ALA B 2 162 ? 13.310  0.050   -8.886  1.00 42.02  ? 161  ALA A CA  1 
ATOM   2847 C C   . ALA B 2 162 ? 14.067  -1.264  -8.703  1.00 41.74  ? 161  ALA A C   1 
ATOM   2848 O O   . ALA B 2 162 ? 13.623  -2.294  -9.199  1.00 41.17  ? 161  ALA A O   1 
ATOM   2849 C CB  . ALA B 2 162 ? 13.177  0.388   -10.353 1.00 39.61  ? 161  ALA A CB  1 
ATOM   2850 N N   . ARG B 2 163 ? 15.195  -1.248  -7.989  1.00 45.87  ? 162  ARG A N   1 
ATOM   2851 C CA  . ARG B 2 163 ? 15.967  -2.467  -7.811  1.00 46.83  ? 162  ARG A CA  1 
ATOM   2852 C C   . ARG B 2 163 ? 15.129  -3.503  -7.069  1.00 41.00  ? 162  ARG A C   1 
ATOM   2853 O O   . ARG B 2 163 ? 14.515  -3.211  -6.046  1.00 40.77  ? 162  ARG A O   1 
ATOM   2854 C CB  . ARG B 2 163 ? 17.278  -2.223  -7.055  1.00 56.75  ? 162  ARG A CB  1 
ATOM   2855 C CG  . ARG B 2 163 ? 18.422  -1.710  -7.921  1.00 68.65  ? 162  ARG A CG  1 
ATOM   2856 C CD  . ARG B 2 163 ? 19.761  -1.879  -7.214  1.00 74.94  ? 162  ARG A CD  1 
ATOM   2857 N NE  . ARG B 2 163 ? 19.759  -1.180  -5.931  1.00 81.27  ? 162  ARG A NE  1 
ATOM   2858 C CZ  . ARG B 2 163 ? 19.718  0.148   -5.779  1.00 84.65  ? 162  ARG A CZ  1 
ATOM   2859 N NH1 . ARG B 2 163 ? 19.966  0.964   -6.792  1.00 82.66  ? 162  ARG A NH1 1 
ATOM   2860 N NH2 . ARG B 2 163 ? 19.461  0.660   -4.590  1.00 79.27  ? 162  ARG A NH2 1 
ATOM   2861 N N   . VAL B 2 164 ? 15.125  -4.714  -7.622  1.00 40.48  ? 163  VAL A N   1 
ATOM   2862 C CA  . VAL B 2 164 ? 14.476  -5.874  -7.050  1.00 39.07  ? 163  VAL A CA  1 
ATOM   2863 C C   . VAL B 2 164 ? 15.383  -7.078  -7.288  1.00 38.16  ? 163  VAL A C   1 
ATOM   2864 O O   . VAL B 2 164 ? 15.827  -7.295  -8.403  1.00 38.40  ? 163  VAL A O   1 
ATOM   2865 C CB  . VAL B 2 164 ? 13.093  -6.095  -7.686  1.00 43.52  ? 163  VAL A CB  1 
ATOM   2866 C CG1 . VAL B 2 164 ? 12.425  -7.347  -7.143  1.00 44.04  ? 163  VAL A CG1 1 
ATOM   2867 C CG2 . VAL B 2 164 ? 12.182  -4.885  -7.521  1.00 46.06  ? 163  VAL A CG2 1 
ATOM   2868 N N   . GLY B 2 165 ? 15.637  -7.865  -6.239  1.00 42.50  ? 164  GLY A N   1 
ATOM   2869 C CA  . GLY B 2 165 ? 16.528  -9.013  -6.320  1.00 39.96  ? 164  GLY A CA  1 
ATOM   2870 C C   . GLY B 2 165 ? 15.829  -10.335 -6.020  1.00 36.15  ? 164  GLY A C   1 
ATOM   2871 O O   . GLY B 2 165 ? 16.293  -11.381 -6.435  1.00 38.05  ? 164  GLY A O   1 
ATOM   2872 N N   . SER B 2 166 ? 14.748  -10.309 -5.253  1.00 35.56  ? 165  SER A N   1 
ATOM   2873 C CA  . SER B 2 166 ? 14.067  -11.544 -4.897  1.00 37.81  ? 165  SER A CA  1 
ATOM   2874 C C   . SER B 2 166 ? 12.634  -11.270 -4.420  1.00 37.03  ? 165  SER A C   1 
ATOM   2875 O O   . SER B 2 166 ? 12.280  -10.136 -4.106  1.00 35.61  ? 165  SER A O   1 
ATOM   2876 C CB  . SER B 2 166 ? 14.869  -12.329 -3.865  1.00 35.39  ? 165  SER A CB  1 
ATOM   2877 O OG  . SER B 2 166 ? 15.263  -11.510 -2.769  1.00 32.68  ? 165  SER A OG  1 
ATOM   2878 N N   . LEU B 2 167 ? 11.828  -12.341 -4.376  1.00 37.02  ? 166  LEU A N   1 
ATOM   2879 C CA  . LEU B 2 167 ? 10.422  -12.288 -4.029  1.00 40.11  ? 166  LEU A CA  1 
ATOM   2880 C C   . LEU B 2 167 ? 10.065  -13.517 -3.219  1.00 38.24  ? 166  LEU A C   1 
ATOM   2881 O O   . LEU B 2 167 ? 10.470  -14.619 -3.556  1.00 37.60  ? 166  LEU A O   1 
ATOM   2882 C CB  . LEU B 2 167 ? 9.525   -12.373 -5.260  1.00 47.74  ? 166  LEU A CB  1 
ATOM   2883 C CG  . LEU B 2 167 ? 9.710   -11.346 -6.355  1.00 56.08  ? 166  LEU A CG  1 
ATOM   2884 C CD1 . LEU B 2 167 ? 10.768  -11.803 -7.354  1.00 58.07  ? 166  LEU A CD1 1 
ATOM   2885 C CD2 . LEU B 2 167 ? 8.359   -11.133 -7.033  1.00 64.55  ? 166  LEU A CD2 1 
ATOM   2886 N N   . ARG B 2 168 ? 9.170   -13.332 -2.260  1.00 39.90  ? 167  ARG A N   1 
ATOM   2887 C CA  . ARG B 2 168 ? 8.711   -14.432 -1.447  1.00 40.33  ? 167  ARG A CA  1 
ATOM   2888 C C   . ARG B 2 168 ? 7.201   -14.295 -1.321  1.00 42.32  ? 167  ARG A C   1 
ATOM   2889 O O   . ARG B 2 168 ? 6.679   -13.194 -1.162  1.00 41.60  ? 167  ARG A O   1 
ATOM   2890 C CB  . ARG B 2 168 ? 9.451   -14.425 -0.109  1.00 44.20  ? 167  ARG A CB  1 
ATOM   2891 C CG  . ARG B 2 168 ? 8.606   -14.912 1.059   1.00 53.76  ? 167  ARG A CG  1 
ATOM   2892 C CD  . ARG B 2 168 ? 9.311   -14.940 2.401   1.00 55.53  ? 167  ARG A CD  1 
ATOM   2893 N NE  . ARG B 2 168 ? 10.452  -15.837 2.412   1.00 54.68  ? 167  ARG A NE  1 
ATOM   2894 C CZ  . ARG B 2 168 ? 11.679  -15.460 2.746   1.00 64.87  ? 167  ARG A CZ  1 
ATOM   2895 N NH1 . ARG B 2 168 ? 11.888  -14.269 3.284   1.00 58.35  ? 167  ARG A NH1 1 
ATOM   2896 N NH2 . ARG B 2 168 ? 12.691  -16.289 2.556   1.00 74.47  ? 167  ARG A NH2 1 
ATOM   2897 N N   . ARG B 2 169 ? 6.507   -15.428 -1.403  1.00 38.47  ? 168  ARG A N   1 
ATOM   2898 C CA  . ARG B 2 169 ? 5.104   -15.437 -1.060  1.00 40.29  ? 168  ARG A CA  1 
ATOM   2899 C C   . ARG B 2 169 ? 4.957   -15.359 0.452   1.00 35.42  ? 168  ARG A C   1 
ATOM   2900 O O   . ARG B 2 169 ? 5.697   -15.984 1.196   1.00 33.38  ? 168  ARG A O   1 
ATOM   2901 C CB  . ARG B 2 169 ? 4.445   -16.705 -1.592  1.00 48.81  ? 168  ARG A CB  1 
ATOM   2902 C CG  . ARG B 2 169 ? 4.489   -16.854 -3.105  1.00 49.11  ? 168  ARG A CG  1 
ATOM   2903 C CD  . ARG B 2 169 ? 4.144   -18.289 -3.422  1.00 48.69  ? 168  ARG A CD  1 
ATOM   2904 N NE  . ARG B 2 169 ? 5.229   -19.124 -2.952  1.00 47.54  ? 168  ARG A NE  1 
ATOM   2905 C CZ  . ARG B 2 169 ? 5.130   -20.407 -2.640  1.00 47.81  ? 168  ARG A CZ  1 
ATOM   2906 N NH1 . ARG B 2 169 ? 3.946   -20.997 -2.589  1.00 45.33  ? 168  ARG A NH1 1 
ATOM   2907 N NH2 . ARG B 2 169 ? 6.234   -21.072 -2.351  1.00 45.48  ? 168  ARG A NH2 1 
ATOM   2908 N N   . VAL B 2 170 ? 3.967   -14.594 0.884   1.00 36.48  ? 169  VAL A N   1 
ATOM   2909 C CA  . VAL B 2 170 ? 3.586   -14.561 2.278   1.00 40.95  ? 169  VAL A CA  1 
ATOM   2910 C C   . VAL B 2 170 ? 2.677   -15.742 2.563   1.00 42.73  ? 169  VAL A C   1 
ATOM   2911 O O   . VAL B 2 170 ? 1.537   -15.755 2.100   1.00 41.00  ? 169  VAL A O   1 
ATOM   2912 C CB  . VAL B 2 170 ? 2.864   -13.252 2.611   1.00 43.02  ? 169  VAL A CB  1 
ATOM   2913 C CG1 . VAL B 2 170 ? 2.389   -13.281 4.049   1.00 46.15  ? 169  VAL A CG1 1 
ATOM   2914 C CG2 . VAL B 2 170 ? 3.739   -12.028 2.322   1.00 44.01  ? 169  VAL A CG2 1 
ATOM   2915 N N   . ILE B 2 171 ? 3.192   -16.686 3.357   1.00 50.67  ? 170  ILE A N   1 
ATOM   2916 C CA  . ILE B 2 171 ? 2.504   -17.925 3.690   1.00 53.88  ? 170  ILE A CA  1 
ATOM   2917 C C   . ILE B 2 171 ? 2.744   -18.224 5.170   1.00 54.30  ? 170  ILE A C   1 
ATOM   2918 O O   . ILE B 2 171 ? 3.887   -18.377 5.590   1.00 47.31  ? 170  ILE A O   1 
ATOM   2919 C CB  . ILE B 2 171 ? 3.008   -19.068 2.782   1.00 59.24  ? 170  ILE A CB  1 
ATOM   2920 C CG1 . ILE B 2 171 ? 2.718   -18.761 1.318   1.00 57.51  ? 170  ILE A CG1 1 
ATOM   2921 C CG2 . ILE B 2 171 ? 2.433   -20.423 3.175   1.00 67.66  ? 170  ILE A CG2 1 
ATOM   2922 C CD1 . ILE B 2 171 ? 3.006   -19.903 0.405   1.00 59.64  ? 170  ILE A CD1 1 
ATOM   2923 N N   . ASP B 2 172 ? 1.665   -18.320 5.959   1.00 66.19  ? 171  ASP A N   1 
ATOM   2924 C CA  . ASP B 2 172 ? 1.809   -18.804 7.322   1.00 75.80  ? 171  ASP A CA  1 
ATOM   2925 C C   . ASP B 2 172 ? 2.145   -20.287 7.230   1.00 85.68  ? 171  ASP A C   1 
ATOM   2926 O O   . ASP B 2 172 ? 1.391   -21.024 6.612   1.00 89.66  ? 171  ASP A O   1 
ATOM   2927 C CB  . ASP B 2 172 ? 0.565   -18.545 8.182   1.00 70.70  ? 171  ASP A CB  1 
ATOM   2928 C CG  . ASP B 2 172 ? 0.866   -18.562 9.680   1.00 81.10  ? 171  ASP A CG  1 
ATOM   2929 O OD1 . ASP B 2 172 ? 2.070   -18.638 10.057  1.00 84.73  ? 171  ASP A OD1 1 
ATOM   2930 O OD2 . ASP B 2 172 ? -0.092  -18.499 10.476  1.00 76.01  ? 171  ASP A OD2 1 
ATOM   2931 N N   . PHE B 2 173 ? 3.276   -20.718 7.809   1.00 102.08 ? 172  PHE A N   1 
ATOM   2932 C CA  . PHE B 2 173 ? 3.678   -22.118 7.718   1.00 110.80 ? 172  PHE A CA  1 
ATOM   2933 C C   . PHE B 2 173 ? 3.289   -22.888 8.996   1.00 98.68  ? 172  PHE A C   1 
ATOM   2934 O O   . PHE B 2 173 ? 3.580   -22.387 10.093  1.00 96.92  ? 172  PHE A O   1 
ATOM   2935 C CB  . PHE B 2 173 ? 5.170   -22.216 7.388   1.00 111.64 ? 172  PHE A CB  1 
ATOM   2936 C CG  . PHE B 2 173 ? 5.706   -23.629 7.358   1.00 130.04 ? 172  PHE A CG  1 
ATOM   2937 C CD1 . PHE B 2 173 ? 5.156   -24.586 6.512   1.00 132.30 ? 172  PHE A CD1 1 
ATOM   2938 C CD2 . PHE B 2 173 ? 6.744   -24.015 8.197   1.00 131.11 ? 172  PHE A CD2 1 
ATOM   2939 C CE1 . PHE B 2 173 ? 5.641   -25.889 6.497   1.00 128.40 ? 172  PHE A CE1 1 
ATOM   2940 C CE2 . PHE B 2 173 ? 7.231   -25.316 8.177   1.00 126.17 ? 172  PHE A CE2 1 
ATOM   2941 C CZ  . PHE B 2 173 ? 6.677   -26.253 7.330   1.00 125.44 ? 172  PHE A CZ  1 
HETATM 2942 O O   . HOH C 3 .   ? 6.349   -17.045 22.146  1.00 29.97  ? -130 HOH a O   1 
HETATM 2943 O O   . HOH C 3 .   ? 12.931  0.282   12.394  1.00 22.24  ? 1    HOH a O   1 
HETATM 2944 O O   . HOH C 3 .   ? 12.903  -2.810  13.978  1.00 29.60  ? 2    HOH a O   1 
HETATM 2945 O O   . HOH C 3 .   ? 2.455   -13.888 20.729  1.00 28.28  ? 3    HOH a O   1 
HETATM 2946 O O   . HOH C 3 .   ? 4.945   -1.648  0.167   1.00 27.61  ? 4    HOH a O   1 
HETATM 2947 O O   . HOH C 3 .   ? 57.663  19.134  14.827  1.00 20.98  ? 5    HOH a O   1 
HETATM 2948 O O   . HOH C 3 .   ? 14.449  4.155   12.793  1.00 25.61  ? 6    HOH a O   1 
HETATM 2949 O O   . HOH C 3 .   ? 54.291  17.176  8.101   1.00 35.87  ? 7    HOH a O   1 
HETATM 2950 O O   . HOH C 3 .   ? 23.443  20.855  10.641  1.00 25.85  ? 8    HOH a O   1 
HETATM 2951 O O   . HOH C 3 .   ? -3.174  1.549   15.637  1.00 31.51  ? 9    HOH a O   1 
HETATM 2952 O O   . HOH C 3 .   ? 31.311  19.690  19.583  1.00 30.17  ? 10   HOH a O   1 
HETATM 2953 O O   . HOH C 3 .   ? 34.132  19.357  10.575  1.00 20.66  ? 11   HOH a O   1 
HETATM 2954 O O   . HOH C 3 .   ? 11.063  6.639   14.028  1.00 28.67  ? 12   HOH a O   1 
HETATM 2955 O O   . HOH C 3 .   ? 18.810  3.345   13.278  1.00 35.05  ? 13   HOH a O   1 
HETATM 2956 O O   . HOH C 3 .   ? 15.159  -11.872 28.549  1.00 34.51  ? 14   HOH a O   1 
HETATM 2957 O O   . HOH C 3 .   ? 8.720   2.659   18.226  1.00 40.64  ? 15   HOH a O   1 
HETATM 2958 O O   . HOH C 3 .   ? 9.744   -1.155  28.720  1.00 30.74  ? 16   HOH a O   1 
HETATM 2959 O O   . HOH C 3 .   ? 14.622  -1.352  -4.151  1.00 28.68  ? 17   HOH a O   1 
HETATM 2960 O O   . HOH C 3 .   ? 48.538  7.292   21.261  1.00 28.24  ? 18   HOH a O   1 
HETATM 2961 O O   . HOH C 3 .   ? 3.811   -16.158 20.731  1.00 33.58  ? 19   HOH a O   1 
HETATM 2962 O O   . HOH C 3 .   ? 28.577  19.995  17.953  1.00 36.31  ? 20   HOH a O   1 
HETATM 2963 O O   . HOH C 3 .   ? 25.641  21.234  8.128   1.00 39.39  ? 21   HOH a O   1 
HETATM 2964 O O   . HOH C 3 .   ? 36.886  12.596  11.188  1.00 31.80  ? 22   HOH a O   1 
HETATM 2965 O O   . HOH C 3 .   ? 32.633  20.821  12.227  1.00 31.17  ? 23   HOH a O   1 
HETATM 2966 O O   . HOH C 3 .   ? 12.213  -9.488  8.301   1.00 26.62  ? 24   HOH a O   1 
HETATM 2967 O O   . HOH C 3 .   ? 42.706  19.197  11.478  1.00 31.63  ? 25   HOH a O   1 
HETATM 2968 O O   . HOH C 3 .   ? 8.292   -2.601  -26.142 1.00 35.38  ? 26   HOH a O   1 
HETATM 2969 O O   . HOH C 3 .   ? 11.508  -1.400  3.392   1.00 34.14  ? 27   HOH a O   1 
HETATM 2970 O O   . HOH C 3 .   ? 16.641  24.576  13.184  1.00 44.72  ? 28   HOH a O   1 
HETATM 2971 O O   . HOH C 3 .   ? 11.969  -1.747  -5.854  1.00 31.09  ? 29   HOH a O   1 
HETATM 2972 O O   . HOH C 3 .   ? 16.929  -5.516  19.464  1.00 45.23  ? 30   HOH a O   1 
HETATM 2973 O O   . HOH C 3 .   ? 23.307  8.872   27.313  1.00 39.71  ? 33   HOH a O   1 
HETATM 2974 O O   . HOH C 3 .   ? 13.048  -2.898  4.962   1.00 22.64  ? 34   HOH a O   1 
HETATM 2975 O O   . HOH C 3 .   ? 56.973  8.823   9.282   1.00 31.70  ? 35   HOH a O   1 
HETATM 2976 O O   . HOH C 3 .   ? -4.801  4.877   20.481  1.00 39.18  ? 36   HOH a O   1 
HETATM 2977 O O   . HOH C 3 .   ? 12.240  3.936   18.475  1.00 41.69  ? 38   HOH a O   1 
HETATM 2978 O O   . HOH C 3 .   ? 5.950   -9.891  -22.083 1.00 35.33  ? 40   HOH a O   1 
HETATM 2979 O O   . HOH C 3 .   ? 7.975   8.369   14.226  1.00 42.40  ? 41   HOH a O   1 
HETATM 2980 O O   . HOH C 3 .   ? 41.184  21.925  11.119  1.00 38.96  ? 42   HOH a O   1 
HETATM 2981 O O   . HOH C 3 .   ? 10.626  11.253  5.387   1.00 45.69  ? 43   HOH a O   1 
HETATM 2982 O O   . HOH C 3 .   ? 31.278  4.863   23.854  1.00 45.12  ? 44   HOH a O   1 
HETATM 2983 O O   . HOH C 3 .   ? 4.393   -11.639 27.193  1.00 29.06  ? 46   HOH a O   1 
HETATM 2984 O O   . HOH C 3 .   ? 1.475   8.923   20.184  1.00 28.89  ? 47   HOH a O   1 
HETATM 2985 O O   . HOH C 3 .   ? 11.444  5.896   21.973  1.00 34.52  ? 48   HOH a O   1 
HETATM 2986 O O   . HOH C 3 .   ? 6.409   5.620   20.090  1.00 43.26  ? 49   HOH a O   1 
HETATM 2987 O O   . HOH C 3 .   ? -5.233  -5.906  17.897  1.00 38.98  ? 50   HOH a O   1 
HETATM 2988 O O   . HOH C 3 .   ? 34.378  15.406  27.258  1.00 44.94  ? 52   HOH a O   1 
HETATM 2989 O O   . HOH C 3 .   ? -0.717  -14.007 1.132   1.00 39.89  ? 53   HOH a O   1 
HETATM 2990 O O   . HOH C 3 .   ? 24.577  1.663   20.944  1.00 42.00  ? 54   HOH a O   1 
HETATM 2991 O O   . HOH C 3 .   ? 48.848  16.069  7.381   1.00 40.21  ? 55   HOH a O   1 
HETATM 2992 O O   . HOH C 3 .   ? 16.748  -3.818  24.929  1.00 36.44  ? 56   HOH a O   1 
HETATM 2993 O O   . HOH C 3 .   ? 10.432  -19.809 18.676  1.00 42.83  ? 57   HOH a O   1 
HETATM 2994 O O   . HOH C 3 .   ? 18.753  13.390  26.574  1.00 45.27  ? 58   HOH a O   1 
HETATM 2995 O O   . HOH C 3 .   ? 13.341  19.756  7.710   1.00 38.12  ? 59   HOH a O   1 
HETATM 2996 O O   . HOH C 3 .   ? 8.531   2.518   -11.956 1.00 40.37  ? 60   HOH a O   1 
HETATM 2997 O O   . HOH C 3 .   ? 25.073  15.830  27.547  1.00 42.82  ? 61   HOH a O   1 
HETATM 2998 O O   . HOH C 3 .   ? 29.486  4.115   14.995  1.00 33.54  ? 63   HOH a O   1 
HETATM 2999 O O   . HOH C 3 .   ? 46.058  14.610  29.597  1.00 28.44  ? 64   HOH a O   1 
HETATM 3000 O O   . HOH C 3 .   ? 13.519  -2.798  -15.749 1.00 38.74  ? 67   HOH a O   1 
HETATM 3001 O O   . HOH C 3 .   ? 35.913  13.722  28.755  1.00 41.75  ? 68   HOH a O   1 
HETATM 3002 O O   . HOH C 3 .   ? 38.591  14.359  30.018  1.00 58.54  ? 69   HOH a O   1 
HETATM 3003 O O   . HOH C 3 .   ? 3.374   -2.010  2.870   1.00 35.30  ? 71   HOH a O   1 
HETATM 3004 O O   . HOH C 3 .   ? 5.742   -15.686 -17.523 1.00 45.65  ? 73   HOH a O   1 
HETATM 3005 O O   . HOH C 3 .   ? 19.283  -9.688  23.114  1.00 51.77  ? 76   HOH a O   1 
HETATM 3006 O O   . HOH C 3 .   ? 23.740  3.122   7.336   1.00 41.10  ? 78   HOH a O   1 
HETATM 3007 O O   . HOH C 3 .   ? 26.741  3.032   8.034   1.00 48.92  ? 79   HOH a O   1 
HETATM 3008 O O   . HOH C 3 .   ? 23.481  16.421  2.987   1.00 46.78  ? 83   HOH a O   1 
HETATM 3009 O O   . HOH C 3 .   ? 11.297  25.345  12.039  1.00 43.06  ? 84   HOH a O   1 
HETATM 3010 O O   . HOH C 3 .   ? 5.759   2.794   18.548  1.00 27.80  ? 87   HOH a O   1 
HETATM 3011 O O   . HOH C 3 .   ? 0.026   -7.888  25.992  1.00 51.69  ? 90   HOH a O   1 
HETATM 3012 O O   . HOH C 3 .   ? -1.514  -13.780 8.251   1.00 34.91  ? 91   HOH a O   1 
HETATM 3013 O O   . HOH C 3 .   ? 12.817  4.851   6.592   1.00 31.18  ? 92   HOH a O   1 
HETATM 3014 O O   . HOH C 3 .   ? 37.696  3.810   19.918  1.00 45.62  ? 93   HOH a O   1 
HETATM 3015 O O   . HOH C 3 .   ? 18.923  -6.601  17.526  1.00 44.75  ? 94   HOH a O   1 
# 
