# Supplementary material for: An ultraviolet-driven rescue pathway for oxidative stress to eye lens protein human gamma-D crystallin
Source: Commun Chem. 2024 Apr 10;7:81. doi: 10.1038/s42004-024-01163-w (PMC11006947; doi:10.1038/s42004-024-01163-w)
Supplement: Supplementary file 4 — Supplementary Data 2 [file 42004_2024_1163_MOESM4_ESM.cif]

data_8BPI
# 
_entry.id   8BPI 
# 
_audit_conform.dict_name       mmcif_pdbx.dic 
_audit_conform.dict_version    5.381 
_audit_conform.dict_location   http://mmcif.pdb.org/dictionaries/ascii/mmcif_pdbx.dic 
# 
loop_
_database_2.database_id 
_database_2.database_code 
_database_2.pdbx_database_accession 
_database_2.pdbx_DOI 
PDB   8BPI         pdb_00008bpi 10.2210/pdb8bpi/pdb 
WWPDB D_1292126807 ?            ?                   
# 
_pdbx_database_status.status_code                     REL 
_pdbx_database_status.status_code_sf                  REL 
_pdbx_database_status.status_code_mr                  ? 
_pdbx_database_status.entry_id                        8BPI 
_pdbx_database_status.recvd_initial_deposition_date   2022-11-16 
_pdbx_database_status.SG_entry                        N 
_pdbx_database_status.deposit_site                    PDBE 
_pdbx_database_status.process_site                    PDBE 
_pdbx_database_status.status_code_cs                  ? 
_pdbx_database_status.status_code_nmr_data            ? 
_pdbx_database_status.methods_development_category    ? 
_pdbx_database_status.pdb_format_compatible           N 
# 
loop_
_audit_author.name 
_audit_author.pdbx_ordinal 
_audit_author.identifier_ORCID 
'Yorke, B.A.' 1 0000-0002-1868-8435 
'Hill, J.A.'  2 0000-0002-9984-3387 
# 
_citation.abstract                  ? 
_citation.abstract_id_CAS           ? 
_citation.book_id_ISBN              ? 
_citation.book_publisher            ? 
_citation.book_publisher_city       ? 
_citation.book_title                ? 
_citation.coordinate_linkage        ? 
_citation.country                   ? 
_citation.database_id_Medline       ? 
_citation.details                   ? 
_citation.id                        primary 
_citation.journal_abbrev            'To Be Published' 
_citation.journal_id_ASTM           ? 
_citation.journal_id_CSD            0353 
_citation.journal_id_ISSN           ? 
_citation.journal_full              ? 
_citation.journal_issue             ? 
_citation.journal_volume            ? 
_citation.language                  ? 
_citation.page_first                ? 
_citation.page_last                 ? 
_citation.title                     'Human Gamma-D crystallin R36S mutant with DTT-Protein modification' 
_citation.year                      ? 
_citation.database_id_CSD           ? 
_citation.pdbx_database_id_DOI      ? 
_citation.pdbx_database_id_PubMed   ? 
_citation.pdbx_database_id_patent   ? 
_citation.unpublished_flag          ? 
# 
loop_
_citation_author.citation_id 
_citation_author.name 
_citation_author.ordinal 
_citation_author.identifier_ORCID 
primary 'Yorke, B.Y.' 1 0000-0002-1868-8435 
primary 'Hill, J.A.'  2 0000-0002-9984-3387 
# 
_cell.angle_alpha                  90.000 
_cell.angle_alpha_esd              ? 
_cell.angle_beta                   90.000 
_cell.angle_beta_esd               ? 
_cell.angle_gamma                  90.000 
_cell.angle_gamma_esd              ? 
_cell.entry_id                     8BPI 
_cell.details                      ? 
_cell.formula_units_Z              ? 
_cell.length_a                     53.900 
_cell.length_a_esd                 ? 
_cell.length_b                     83.700 
_cell.length_b_esd                 ? 
_cell.length_c                     101.000 
_cell.length_c_esd                 ? 
_cell.volume                       ? 
_cell.volume_esd                   ? 
_cell.Z_PDB                        4 
_cell.reciprocal_angle_alpha       ? 
_cell.reciprocal_angle_beta        ? 
_cell.reciprocal_angle_gamma       ? 
_cell.reciprocal_angle_alpha_esd   ? 
_cell.reciprocal_angle_beta_esd    ? 
_cell.reciprocal_angle_gamma_esd   ? 
_cell.reciprocal_length_a          ? 
_cell.reciprocal_length_b          ? 
_cell.reciprocal_length_c          ? 
_cell.reciprocal_length_a_esd      ? 
_cell.reciprocal_length_b_esd      ? 
_cell.reciprocal_length_c_esd      ? 
_cell.pdbx_unique_axis             ? 
_cell.pdbx_esd_method              ? 
# 
_symmetry.entry_id                         8BPI 
_symmetry.cell_setting                     ? 
_symmetry.Int_Tables_number                19 
_symmetry.space_group_name_Hall            ? 
_symmetry.space_group_name_H-M             'P 21 21 21' 
_symmetry.pdbx_full_space_group_name_H-M   ? 
# 
loop_
_entity.id 
_entity.type 
_entity.src_method 
_entity.pdbx_description 
_entity.formula_weight 
_entity.pdbx_number_of_molecules 
_entity.pdbx_ec 
_entity.pdbx_mutation 
_entity.pdbx_fragment 
_entity.details 
1 polymer man 'Gamma-crystallin D' 21814.240 1  ? R36S ? ? 
2 polymer man 'Gamma-crystallin D' 21830.240 1  ? R36S ? ? 
3 water   nat water                18.015    80 ? ?    ? ? 
# 
loop_
_entity_name_com.entity_id 
_entity_name_com.name 
1 'Gamma-D-crystallin,Gamma-crystallin 4' 
2 'Gamma-D-crystallin,Gamma-crystallin 4' 
# 
loop_
_entity_poly.entity_id 
_entity_poly.type 
_entity_poly.nstd_linkage 
_entity_poly.nstd_monomer 
_entity_poly.pdbx_seq_one_letter_code 
_entity_poly.pdbx_seq_one_letter_code_can 
_entity_poly.pdbx_strand_id 
_entity_poly.pdbx_target_identifier 
1 'polypeptide(L)' no yes 
;MKHHHHHHQGKITLYEDRGFQGRHYECSSDHPNLQPYLSRCNSASVDSG(CSO)WMLYEQPNYSGLQYFLRRGDYADHQQ
WMGLSDSVRSCRLIPHSGSHRIRLYEREDYRGQMIEFTEDCS(CSO)LQDRFRFNEIHSLNVLEGSWVLYELSNYRGRQY
LLMPGDYRRYQDWGATNARVGSLRRVIDFS
;
;MKHHHHHHQGKITLYEDRGFQGRHYECSSDHPNLQPYLSRCNSASVDSGCWMLYEQPNYSGLQYFLRRGDYADHQQWMGL
SDSVRSCRLIPHSGSHRIRLYEREDYRGQMIEFTEDCSCLQDRFRFNEIHSLNVLEGSWVLYELSNYRGRQYLLMPGDYR
RYQDWGATNARVGSLRRVIDFS
;
XXX ? 
2 'polypeptide(L)' no yes 
;MKHHHHHHQGKITLYEDRGFQGRHYECSSDHPNLQPYLSRCNSASVDSG(CSO)WMLYEQPNYSGLQYFLRRGDYADHQQ
WMGLSDSVRSCRLIPHSGSHRIRLYEREDYRGQMIEFTED(CSO)S(CSO)LQDRFRFNEIHSLNVLEGSWVLYELSNYR
GRQYLLMPGDYRRYQDWGATNARVGSLRRVIDFS
;
;MKHHHHHHQGKITLYEDRGFQGRHYECSSDHPNLQPYLSRCNSASVDSGCWMLYEQPNYSGLQYFLRRGDYADHQQWMGL
SDSVRSCRLIPHSGSHRIRLYEREDYRGQMIEFTEDCSCLQDRFRFNEIHSLNVLEGSWVLYELSNYRGRQYLLMPGDYR
RYQDWGATNARVGSLRRVIDFS
;
AAA ? 
# 
loop_
_entity_poly_seq.entity_id 
_entity_poly_seq.num 
_entity_poly_seq.mon_id 
_entity_poly_seq.hetero 
1 1   MET n 
1 2   LYS n 
1 3   HIS n 
1 4   HIS n 
1 5   HIS n 
1 6   HIS n 
1 7   HIS n 
1 8   HIS n 
1 9   GLN n 
1 10  GLY n 
1 11  LYS n 
1 12  ILE n 
1 13  THR n 
1 14  LEU n 
1 15  TYR n 
1 16  GLU n 
1 17  ASP n 
1 18  ARG n 
1 19  GLY n 
1 20  PHE n 
1 21  GLN n 
1 22  GLY n 
1 23  ARG n 
1 24  HIS n 
1 25  TYR n 
1 26  GLU n 
1 27  CYS n 
1 28  SER n 
1 29  SER n 
1 30  ASP n 
1 31  HIS n 
1 32  PRO n 
1 33  ASN n 
1 34  LEU n 
1 35  GLN n 
1 36  PRO n 
1 37  TYR n 
1 38  LEU n 
1 39  SER n 
1 40  ARG n 
1 41  CYS n 
1 42  ASN n 
1 43  SER n 
1 44  ALA n 
1 45  SER n 
1 46  VAL n 
1 47  ASP n 
1 48  SER n 
1 49  GLY n 
1 50  CSO n 
1 51  TRP n 
1 52  MET n 
1 53  LEU n 
1 54  TYR n 
1 55  GLU n 
1 56  GLN n 
1 57  PRO n 
1 58  ASN n 
1 59  TYR n 
1 60  SER n 
1 61  GLY n 
1 62  LEU n 
1 63  GLN n 
1 64  TYR n 
1 65  PHE n 
1 66  LEU n 
1 67  ARG n 
1 68  ARG n 
1 69  GLY n 
1 70  ASP n 
1 71  TYR n 
1 72  ALA n 
1 73  ASP n 
1 74  HIS n 
1 75  GLN n 
1 76  GLN n 
1 77  TRP n 
1 78  MET n 
1 79  GLY n 
1 80  LEU n 
1 81  SER n 
1 82  ASP n 
1 83  SER n 
1 84  VAL n 
1 85  ARG n 
1 86  SER n 
1 87  CYS n 
1 88  ARG n 
1 89  LEU n 
1 90  ILE n 
1 91  PRO n 
1 92  HIS n 
1 93  SER n 
1 94  GLY n 
1 95  SER n 
1 96  HIS n 
1 97  ARG n 
1 98  ILE n 
1 99  ARG n 
1 100 LEU n 
1 101 TYR n 
1 102 GLU n 
1 103 ARG n 
1 104 GLU n 
1 105 ASP n 
1 106 TYR n 
1 107 ARG n 
1 108 GLY n 
1 109 GLN n 
1 110 MET n 
1 111 ILE n 
1 112 GLU n 
1 113 PHE n 
1 114 THR n 
1 115 GLU n 
1 116 ASP n 
1 117 CYS n 
1 118 SER n 
1 119 CSO n 
1 120 LEU n 
1 121 GLN n 
1 122 ASP n 
1 123 ARG n 
1 124 PHE n 
1 125 ARG n 
1 126 PHE n 
1 127 ASN n 
1 128 GLU n 
1 129 ILE n 
1 130 HIS n 
1 131 SER n 
1 132 LEU n 
1 133 ASN n 
1 134 VAL n 
1 135 LEU n 
1 136 GLU n 
1 137 GLY n 
1 138 SER n 
1 139 TRP n 
1 140 VAL n 
1 141 LEU n 
1 142 TYR n 
1 143 GLU n 
1 144 LEU n 
1 145 SER n 
1 146 ASN n 
1 147 TYR n 
1 148 ARG n 
1 149 GLY n 
1 150 ARG n 
1 151 GLN n 
1 152 TYR n 
1 153 LEU n 
1 154 LEU n 
1 155 MET n 
1 156 PRO n 
1 157 GLY n 
1 158 ASP n 
1 159 TYR n 
1 160 ARG n 
1 161 ARG n 
1 162 TYR n 
1 163 GLN n 
1 164 ASP n 
1 165 TRP n 
1 166 GLY n 
1 167 ALA n 
1 168 THR n 
1 169 ASN n 
1 170 ALA n 
1 171 ARG n 
1 172 VAL n 
1 173 GLY n 
1 174 SER n 
1 175 LEU n 
1 176 ARG n 
1 177 ARG n 
1 178 VAL n 
1 179 ILE n 
1 180 ASP n 
1 181 PHE n 
1 182 SER n 
2 1   MET n 
2 2   LYS n 
2 3   HIS n 
2 4   HIS n 
2 5   HIS n 
2 6   HIS n 
2 7   HIS n 
2 8   HIS n 
2 9   GLN n 
2 10  GLY n 
2 11  LYS n 
2 12  ILE n 
2 13  THR n 
2 14  LEU n 
2 15  TYR n 
2 16  GLU n 
2 17  ASP n 
2 18  ARG n 
2 19  GLY n 
2 20  PHE n 
2 21  GLN n 
2 22  GLY n 
2 23  ARG n 
2 24  HIS n 
2 25  TYR n 
2 26  GLU n 
2 27  CYS n 
2 28  SER n 
2 29  SER n 
2 30  ASP n 
2 31  HIS n 
2 32  PRO n 
2 33  ASN n 
2 34  LEU n 
2 35  GLN n 
2 36  PRO n 
2 37  TYR n 
2 38  LEU n 
2 39  SER n 
2 40  ARG n 
2 41  CYS n 
2 42  ASN n 
2 43  SER n 
2 44  ALA n 
2 45  SER n 
2 46  VAL n 
2 47  ASP n 
2 48  SER n 
2 49  GLY n 
2 50  CSO n 
2 51  TRP n 
2 52  MET n 
2 53  LEU n 
2 54  TYR n 
2 55  GLU n 
2 56  GLN n 
2 57  PRO n 
2 58  ASN n 
2 59  TYR n 
2 60  SER n 
2 61  GLY n 
2 62  LEU n 
2 63  GLN n 
2 64  TYR n 
2 65  PHE n 
2 66  LEU n 
2 67  ARG n 
2 68  ARG n 
2 69  GLY n 
2 70  ASP n 
2 71  TYR n 
2 72  ALA n 
2 73  ASP n 
2 74  HIS n 
2 75  GLN n 
2 76  GLN n 
2 77  TRP n 
2 78  MET n 
2 79  GLY n 
2 80  LEU n 
2 81  SER n 
2 82  ASP n 
2 83  SER n 
2 84  VAL n 
2 85  ARG n 
2 86  SER n 
2 87  CYS n 
2 88  ARG n 
2 89  LEU n 
2 90  ILE n 
2 91  PRO n 
2 92  HIS n 
2 93  SER n 
2 94  GLY n 
2 95  SER n 
2 96  HIS n 
2 97  ARG n 
2 98  ILE n 
2 99  ARG n 
2 100 LEU n 
2 101 TYR n 
2 102 GLU n 
2 103 ARG n 
2 104 GLU n 
2 105 ASP n 
2 106 TYR n 
2 107 ARG n 
2 108 GLY n 
2 109 GLN n 
2 110 MET n 
2 111 ILE n 
2 112 GLU n 
2 113 PHE n 
2 114 THR n 
2 115 GLU n 
2 116 ASP n 
2 117 CSO n 
2 118 SER n 
2 119 CSO n 
2 120 LEU n 
2 121 GLN n 
2 122 ASP n 
2 123 ARG n 
2 124 PHE n 
2 125 ARG n 
2 126 PHE n 
2 127 ASN n 
2 128 GLU n 
2 129 ILE n 
2 130 HIS n 
2 131 SER n 
2 132 LEU n 
2 133 ASN n 
2 134 VAL n 
2 135 LEU n 
2 136 GLU n 
2 137 GLY n 
2 138 SER n 
2 139 TRP n 
2 140 VAL n 
2 141 LEU n 
2 142 TYR n 
2 143 GLU n 
2 144 LEU n 
2 145 SER n 
2 146 ASN n 
2 147 TYR n 
2 148 ARG n 
2 149 GLY n 
2 150 ARG n 
2 151 GLN n 
2 152 TYR n 
2 153 LEU n 
2 154 LEU n 
2 155 MET n 
2 156 PRO n 
2 157 GLY n 
2 158 ASP n 
2 159 TYR n 
2 160 ARG n 
2 161 ARG n 
2 162 TYR n 
2 163 GLN n 
2 164 ASP n 
2 165 TRP n 
2 166 GLY n 
2 167 ALA n 
2 168 THR n 
2 169 ASN n 
2 170 ALA n 
2 171 ARG n 
2 172 VAL n 
2 173 GLY n 
2 174 SER n 
2 175 LEU n 
2 176 ARG n 
2 177 ARG n 
2 178 VAL n 
2 179 ILE n 
2 180 ASP n 
2 181 PHE n 
2 182 SER n 
# 
loop_
_entity_src_gen.entity_id 
_entity_src_gen.pdbx_src_id 
_entity_src_gen.pdbx_alt_source_flag 
_entity_src_gen.pdbx_seq_type 
_entity_src_gen.pdbx_beg_seq_num 
_entity_src_gen.pdbx_end_seq_num 
_entity_src_gen.gene_src_common_name 
_entity_src_gen.gene_src_genus 
_entity_src_gen.pdbx_gene_src_gene 
_entity_src_gen.gene_src_species 
_entity_src_gen.gene_src_strain 
_entity_src_gen.gene_src_tissue 
_entity_src_gen.gene_src_tissue_fraction 
_entity_src_gen.gene_src_details 
_entity_src_gen.pdbx_gene_src_fragment 
_entity_src_gen.pdbx_gene_src_scientific_name 
_entity_src_gen.pdbx_gene_src_ncbi_taxonomy_id 
_entity_src_gen.pdbx_gene_src_variant 
_entity_src_gen.pdbx_gene_src_cell_line 
_entity_src_gen.pdbx_gene_src_atcc 
_entity_src_gen.pdbx_gene_src_organ 
_entity_src_gen.pdbx_gene_src_organelle 
_entity_src_gen.pdbx_gene_src_cell 
_entity_src_gen.pdbx_gene_src_cellular_location 
_entity_src_gen.host_org_common_name 
_entity_src_gen.pdbx_host_org_scientific_name 
_entity_src_gen.pdbx_host_org_ncbi_taxonomy_id 
_entity_src_gen.host_org_genus 
_entity_src_gen.pdbx_host_org_gene 
_entity_src_gen.pdbx_host_org_organ 
_entity_src_gen.host_org_species 
_entity_src_gen.pdbx_host_org_tissue 
_entity_src_gen.pdbx_host_org_tissue_fraction 
_entity_src_gen.pdbx_host_org_strain 
_entity_src_gen.pdbx_host_org_variant 
_entity_src_gen.pdbx_host_org_cell_line 
_entity_src_gen.pdbx_host_org_atcc 
_entity_src_gen.pdbx_host_org_culture_collection 
_entity_src_gen.pdbx_host_org_cell 
_entity_src_gen.pdbx_host_org_organelle 
_entity_src_gen.pdbx_host_org_cellular_location 
_entity_src_gen.pdbx_host_org_vector_type 
_entity_src_gen.pdbx_host_org_vector 
_entity_src_gen.host_org_details 
_entity_src_gen.expression_system_id 
_entity_src_gen.plasmid_name 
_entity_src_gen.plasmid_details 
_entity_src_gen.pdbx_description 
1 1 sample 'Biological sequence' 1 182 human ? 'CRYGD, CRYG4' ? ? ? ? ? ? 'Homo sapiens' 9606 ? ? ? ? ? ? ? ? 
;Escherichia coli 'BL21-Gold(DE3)pLysS AG'
;
866768 ? ? ? ? ? ? ? ? ? ? ? ? ? ? Plasmid ? ? ? 'pET30b(+)' ? ? 
2 1 sample 'Biological sequence' 1 182 human ? 'CRYGD, CRYG4' ? ? ? ? ? ? 'Homo sapiens' 9606 ? ? ? ? ? ? ? ? 
;Escherichia coli 'BL21-Gold(DE3)pLysS AG'
;
866768 ? ? ? ? ? ? ? ? ? ? ? ? ? ? Plasmid ? ? ? 'pET30b(+)' ? ? 
# 
loop_
_struct_ref.id 
_struct_ref.db_name 
_struct_ref.db_code 
_struct_ref.pdbx_db_accession 
_struct_ref.pdbx_db_isoform 
_struct_ref.entity_id 
_struct_ref.pdbx_seq_one_letter_code 
_struct_ref.pdbx_align_begin 
1 UNP CRGD_HUMAN P07320 ? 1 
;GKITLYEDRGFQGRHYECSSDHPNLQPYLSRCNSARVDSGCWMLYEQPNYSGLQYFLRRGDYADHQQWMGLSDSVRSCRL
IPHSGSHRIRLYEREDYRGQMIEFTEDCSCLQDRFRFNEIHSLNVLEGSWVLYELSNYRGRQYLLMPGDYRRYQDWGATN
ARVGSLRRVIDFS
;
2 
2 UNP CRGD_HUMAN P07320 ? 2 
;GKITLYEDRGFQGRHYECSSDHPNLQPYLSRCNSARVDSGCWMLYEQPNYSGLQYFLRRGDYADHQQWMGLSDSVRSCRL
IPHSGSHRIRLYEREDYRGQMIEFTEDCSCLQDRFRFNEIHSLNVLEGSWVLYELSNYRGRQYLLMPGDYRRYQDWGATN
ARVGSLRRVIDFS
;
2 
# 
loop_
_struct_ref_seq.align_id 
_struct_ref_seq.ref_id 
_struct_ref_seq.pdbx_PDB_id_code 
_struct_ref_seq.pdbx_strand_id 
_struct_ref_seq.seq_align_beg 
_struct_ref_seq.pdbx_seq_align_beg_ins_code 
_struct_ref_seq.seq_align_end 
_struct_ref_seq.pdbx_seq_align_end_ins_code 
_struct_ref_seq.pdbx_db_accession 
_struct_ref_seq.db_align_beg 
_struct_ref_seq.pdbx_db_align_beg_ins_code 
_struct_ref_seq.db_align_end 
_struct_ref_seq.pdbx_db_align_end_ins_code 
_struct_ref_seq.pdbx_auth_seq_align_beg 
_struct_ref_seq.pdbx_auth_seq_align_end 
1 1 8BPI XXX 10 ? 182 ? P07320 2 ? 174 ? 1 173 
2 2 8BPI AAA 10 ? 182 ? P07320 2 ? 174 ? 1 173 
# 
loop_
_struct_ref_seq_dif.align_id 
_struct_ref_seq_dif.pdbx_pdb_id_code 
_struct_ref_seq_dif.mon_id 
_struct_ref_seq_dif.pdbx_pdb_strand_id 
_struct_ref_seq_dif.seq_num 
_struct_ref_seq_dif.pdbx_pdb_ins_code 
_struct_ref_seq_dif.pdbx_seq_db_name 
_struct_ref_seq_dif.pdbx_seq_db_accession_code 
_struct_ref_seq_dif.db_mon_id 
_struct_ref_seq_dif.pdbx_seq_db_seq_num 
_struct_ref_seq_dif.details 
_struct_ref_seq_dif.pdbx_auth_seq_num 
_struct_ref_seq_dif.pdbx_ordinal 
1 8BPI MET XXX 1  ? UNP P07320 ?   ?  'initiating methionine' -8 1  
1 8BPI LYS XXX 2  ? UNP P07320 ?   ?  'expression tag'        -7 2  
1 8BPI HIS XXX 3  ? UNP P07320 ?   ?  'expression tag'        -6 3  
1 8BPI HIS XXX 4  ? UNP P07320 ?   ?  'expression tag'        -5 4  
1 8BPI HIS XXX 5  ? UNP P07320 ?   ?  'expression tag'        -4 5  
1 8BPI HIS XXX 6  ? UNP P07320 ?   ?  'expression tag'        -3 6  
1 8BPI HIS XXX 7  ? UNP P07320 ?   ?  'expression tag'        -2 7  
1 8BPI HIS XXX 8  ? UNP P07320 ?   ?  'expression tag'        -1 8  
1 8BPI GLN XXX 9  ? UNP P07320 ?   ?  'expression tag'        0  9  
1 8BPI SER XXX 45 ? UNP P07320 ARG 37 variant                 36 10 
2 8BPI MET AAA 1  ? UNP P07320 ?   ?  'initiating methionine' -8 11 
2 8BPI LYS AAA 2  ? UNP P07320 ?   ?  'expression tag'        -7 12 
2 8BPI HIS AAA 3  ? UNP P07320 ?   ?  'expression tag'        -6 13 
2 8BPI HIS AAA 4  ? UNP P07320 ?   ?  'expression tag'        -5 14 
2 8BPI HIS AAA 5  ? UNP P07320 ?   ?  'expression tag'        -4 15 
2 8BPI HIS AAA 6  ? UNP P07320 ?   ?  'expression tag'        -3 16 
2 8BPI HIS AAA 7  ? UNP P07320 ?   ?  'expression tag'        -2 17 
2 8BPI HIS AAA 8  ? UNP P07320 ?   ?  'expression tag'        -1 18 
2 8BPI GLN AAA 9  ? UNP P07320 ?   ?  'expression tag'        0  19 
2 8BPI SER AAA 45 ? UNP P07320 ARG 37 variant                 36 20 
# 
loop_
_chem_comp.id 
_chem_comp.type 
_chem_comp.mon_nstd_flag 
_chem_comp.name 
_chem_comp.pdbx_synonyms 
_chem_comp.formula 
_chem_comp.formula_weight 
ALA 'L-peptide linking' y ALANINE           ? 'C3 H7 N O2'     89.093  
ARG 'L-peptide linking' y ARGININE          ? 'C6 H15 N4 O2 1' 175.209 
ASN 'L-peptide linking' y ASPARAGINE        ? 'C4 H8 N2 O3'    132.118 
ASP 'L-peptide linking' y 'ASPARTIC ACID'   ? 'C4 H7 N O4'     133.103 
CSO 'L-peptide linking' n S-HYDROXYCYSTEINE ? 'C3 H7 N O3 S'   137.158 
CYS 'L-peptide linking' y CYSTEINE          ? 'C3 H7 N O2 S'   121.158 
GLN 'L-peptide linking' y GLUTAMINE         ? 'C5 H10 N2 O3'   146.144 
GLU 'L-peptide linking' y 'GLUTAMIC ACID'   ? 'C5 H9 N O4'     147.129 
GLY 'peptide linking'   y GLYCINE           ? 'C2 H5 N O2'     75.067  
HIS 'L-peptide linking' y HISTIDINE         ? 'C6 H10 N3 O2 1' 156.162 
HOH non-polymer         . WATER             ? 'H2 O'           18.015  
ILE 'L-peptide linking' y ISOLEUCINE        ? 'C6 H13 N O2'    131.173 
LEU 'L-peptide linking' y LEUCINE           ? 'C6 H13 N O2'    131.173 
LYS 'L-peptide linking' y LYSINE            ? 'C6 H15 N2 O2 1' 147.195 
MET 'L-peptide linking' y METHIONINE        ? 'C5 H11 N O2 S'  149.211 
PHE 'L-peptide linking' y PHENYLALANINE     ? 'C9 H11 N O2'    165.189 
PRO 'L-peptide linking' y PROLINE           ? 'C5 H9 N O2'     115.130 
SER 'L-peptide linking' y SERINE            ? 'C3 H7 N O3'     105.093 
THR 'L-peptide linking' y THREONINE         ? 'C4 H9 N O3'     119.119 
TRP 'L-peptide linking' y TRYPTOPHAN        ? 'C11 H12 N2 O2'  204.225 
TYR 'L-peptide linking' y TYROSINE          ? 'C9 H11 N O3'    181.189 
VAL 'L-peptide linking' y VALINE            ? 'C5 H11 N O2'    117.146 
# 
_exptl.absorpt_coefficient_mu     ? 
_exptl.absorpt_correction_T_max   ? 
_exptl.absorpt_correction_T_min   ? 
_exptl.absorpt_correction_type    ? 
_exptl.absorpt_process_details    ? 
_exptl.entry_id                   8BPI 
_exptl.crystals_number            1 
_exptl.details                    ? 
_exptl.method                     'X-RAY DIFFRACTION' 
_exptl.method_details             ? 
# 
_exptl_crystal.colour                       ? 
_exptl_crystal.density_diffrn               ? 
_exptl_crystal.density_Matthews             2.32 
_exptl_crystal.density_method               ? 
_exptl_crystal.density_percent_sol          47 
_exptl_crystal.description                  'Microcrystalline plate-like' 
_exptl_crystal.F_000                        ? 
_exptl_crystal.id                           1 
_exptl_crystal.preparation                  ? 
_exptl_crystal.size_max                     ? 
_exptl_crystal.size_mid                     ? 
_exptl_crystal.size_min                     ? 
_exptl_crystal.size_rad                     ? 
_exptl_crystal.colour_lustre                ? 
_exptl_crystal.colour_modifier              ? 
_exptl_crystal.colour_primary               ? 
_exptl_crystal.density_meas                 ? 
_exptl_crystal.density_meas_esd             ? 
_exptl_crystal.density_meas_gt              ? 
_exptl_crystal.density_meas_lt              ? 
_exptl_crystal.density_meas_temp            ? 
_exptl_crystal.density_meas_temp_esd        ? 
_exptl_crystal.density_meas_temp_gt         ? 
_exptl_crystal.density_meas_temp_lt         ? 
_exptl_crystal.pdbx_crystal_image_url       ? 
_exptl_crystal.pdbx_crystal_image_format    ? 
_exptl_crystal.pdbx_mosaicity               ? 
_exptl_crystal.pdbx_mosaicity_esd           ? 
_exptl_crystal.pdbx_mosaic_method           ? 
_exptl_crystal.pdbx_mosaic_block_size       ? 
_exptl_crystal.pdbx_mosaic_block_size_esd   ? 
# 
_exptl_crystal_grow.apparatus       ? 
_exptl_crystal_grow.atmosphere      ? 
_exptl_crystal_grow.crystal_id      1 
_exptl_crystal_grow.details         ? 
_exptl_crystal_grow.method          'BATCH MODE' 
_exptl_crystal_grow.method_ref      ? 
_exptl_crystal_grow.pH              7.8 
_exptl_crystal_grow.pressure        ? 
_exptl_crystal_grow.pressure_esd    ? 
_exptl_crystal_grow.seeding         ? 
_exptl_crystal_grow.seeding_ref     ? 
_exptl_crystal_grow.temp            298 
_exptl_crystal_grow.temp_details    'Room Temperature' 
_exptl_crystal_grow.temp_esd        ? 
_exptl_crystal_grow.time            ? 
_exptl_crystal_grow.pdbx_details    '50 mM phosphate buffer pH 7.8, 20 mM DTT' 
_exptl_crystal_grow.pdbx_pH_range   ? 
# 
_diffrn.ambient_environment              ? 
_diffrn.ambient_temp                     298 
_diffrn.ambient_temp_details             ? 
_diffrn.ambient_temp_esd                 ? 
_diffrn.crystal_id                       1 
_diffrn.crystal_support                  ? 
_diffrn.crystal_treatment                ? 
_diffrn.details                          ? 
_diffrn.id                               1 
_diffrn.ambient_pressure                 ? 
_diffrn.ambient_pressure_esd             ? 
_diffrn.ambient_pressure_gt              ? 
_diffrn.ambient_pressure_lt              ? 
_diffrn.ambient_temp_gt                  ? 
_diffrn.ambient_temp_lt                  ? 
_diffrn.pdbx_serial_crystal_experiment   Y 
# 
_diffrn_detector.details                      ? 
_diffrn_detector.detector                     PIXEL 
_diffrn_detector.diffrn_id                    1 
_diffrn_detector.type                         'DECTRIS EIGER X 16M' 
_diffrn_detector.area_resol_mean              ? 
_diffrn_detector.dtime                        ? 
_diffrn_detector.pdbx_frames_total            ? 
_diffrn_detector.pdbx_collection_time_total   ? 
_diffrn_detector.pdbx_collection_date         2019-12-01 
_diffrn_detector.pdbx_frequency               ? 
# 
_diffrn_radiation.collimation                      ? 
_diffrn_radiation.diffrn_id                        1 
_diffrn_radiation.filter_edge                      ? 
_diffrn_radiation.inhomogeneity                    ? 
_diffrn_radiation.monochromator                    ? 
_diffrn_radiation.polarisn_norm                    ? 
_diffrn_radiation.polarisn_ratio                   ? 
_diffrn_radiation.probe                            ? 
_diffrn_radiation.type                             ? 
_diffrn_radiation.xray_symbol                      ? 
_diffrn_radiation.wavelength_id                    1 
_diffrn_radiation.pdbx_monochromatic_or_laue_m_l   M 
_diffrn_radiation.pdbx_wavelength_list             ? 
_diffrn_radiation.pdbx_wavelength                  ? 
_diffrn_radiation.pdbx_diffrn_protocol             'SINGLE WAVELENGTH' 
_diffrn_radiation.pdbx_analyzer                    ? 
_diffrn_radiation.pdbx_scattering_type             x-ray 
# 
_diffrn_radiation_wavelength.id           1 
_diffrn_radiation_wavelength.wavelength   0.98 
_diffrn_radiation_wavelength.wt           1.0 
# 
_diffrn_source.current                     ? 
_diffrn_source.details                     ? 
_diffrn_source.diffrn_id                   1 
_diffrn_source.power                       ? 
_diffrn_source.size                        ? 
_diffrn_source.source                      SYNCHROTRON 
_diffrn_source.target                      ? 
_diffrn_source.type                        'PETRA III, EMBL c/o DESY BEAMLINE P14 (MX2)' 
_diffrn_source.voltage                     ? 
_diffrn_source.take-off_angle              ? 
_diffrn_source.pdbx_wavelength_list        0.98 
_diffrn_source.pdbx_wavelength             ? 
_diffrn_source.pdbx_synchrotron_beamline   'P14 (MX2)' 
_diffrn_source.pdbx_synchrotron_site       'PETRA III, EMBL c/o DESY' 
# 
_reflns.B_iso_Wilson_estimate                          ? 
_reflns.entry_id                                       8BPI 
_reflns.data_reduction_details                         ? 
_reflns.data_reduction_method                          ? 
_reflns.d_resolution_high                              2.0 
_reflns.d_resolution_low                               101.0 
_reflns.details                                        ? 
_reflns.limit_h_max                                    ? 
_reflns.limit_h_min                                    ? 
_reflns.limit_k_max                                    ? 
_reflns.limit_k_min                                    ? 
_reflns.limit_l_max                                    ? 
_reflns.limit_l_min                                    ? 
_reflns.number_all                                     ? 
_reflns.number_obs                                     31633 
_reflns.observed_criterion                             ? 
_reflns.observed_criterion_F_max                       ? 
_reflns.observed_criterion_F_min                       ? 
_reflns.observed_criterion_I_max                       ? 
_reflns.observed_criterion_I_min                       ? 
_reflns.observed_criterion_sigma_F                     ? 
_reflns.observed_criterion_sigma_I                     ? 
_reflns.percent_possible_obs                           100 
_reflns.R_free_details                                 ? 
_reflns.Rmerge_F_all                                   ? 
_reflns.Rmerge_F_obs                                   ? 
_reflns.Friedel_coverage                               ? 
_reflns.number_gt                                      ? 
_reflns.threshold_expression                           ? 
_reflns.pdbx_redundancy                                70.2 
_reflns.pdbx_Rmerge_I_obs                              ? 
_reflns.pdbx_Rmerge_I_all                              ? 
_reflns.pdbx_Rsym_value                                ? 
_reflns.pdbx_netI_over_av_sigmaI                       ? 
_reflns.pdbx_netI_over_sigmaI                          3.19 
_reflns.pdbx_res_netI_over_av_sigmaI_2                 ? 
_reflns.pdbx_res_netI_over_sigmaI_2                    ? 
_reflns.pdbx_chi_squared                               ? 
_reflns.pdbx_scaling_rejects                           ? 
_reflns.pdbx_d_res_high_opt                            ? 
_reflns.pdbx_d_res_low_opt                             ? 
_reflns.pdbx_d_res_opt_method                          ? 
_reflns.phase_calculation_details                      ? 
_reflns.pdbx_Rrim_I_all                                ? 
_reflns.pdbx_Rpim_I_all                                ? 
_reflns.pdbx_d_opt                                     ? 
_reflns.pdbx_number_measured_all                       ? 
_reflns.pdbx_diffrn_id                                 1 
_reflns.pdbx_ordinal                                   1 
_reflns.pdbx_CC_half                                   0.9546 
_reflns.pdbx_CC_star                                   0.9883 
_reflns.pdbx_R_split                                   0.2277 
_reflns.pdbx_aniso_diffraction_limit_axis_1_ortho[1]   ? 
_reflns.pdbx_aniso_diffraction_limit_axis_1_ortho[2]   ? 
_reflns.pdbx_aniso_diffraction_limit_axis_1_ortho[3]   ? 
_reflns.pdbx_aniso_diffraction_limit_axis_2_ortho[1]   ? 
_reflns.pdbx_aniso_diffraction_limit_axis_2_ortho[2]   ? 
_reflns.pdbx_aniso_diffraction_limit_axis_2_ortho[3]   ? 
_reflns.pdbx_aniso_diffraction_limit_axis_3_ortho[1]   ? 
_reflns.pdbx_aniso_diffraction_limit_axis_3_ortho[2]   ? 
_reflns.pdbx_aniso_diffraction_limit_axis_3_ortho[3]   ? 
_reflns.pdbx_aniso_diffraction_limit_1                 ? 
_reflns.pdbx_aniso_diffraction_limit_2                 ? 
_reflns.pdbx_aniso_diffraction_limit_3                 ? 
_reflns.pdbx_aniso_B_tensor_eigenvector_1_ortho[1]     ? 
_reflns.pdbx_aniso_B_tensor_eigenvector_1_ortho[2]     ? 
_reflns.pdbx_aniso_B_tensor_eigenvector_1_ortho[3]     ? 
_reflns.pdbx_aniso_B_tensor_eigenvector_2_ortho[1]     ? 
_reflns.pdbx_aniso_B_tensor_eigenvector_2_ortho[2]     ? 
_reflns.pdbx_aniso_B_tensor_eigenvector_2_ortho[3]     ? 
_reflns.pdbx_aniso_B_tensor_eigenvector_3_ortho[1]     ? 
_reflns.pdbx_aniso_B_tensor_eigenvector_3_ortho[2]     ? 
_reflns.pdbx_aniso_B_tensor_eigenvector_3_ortho[3]     ? 
_reflns.pdbx_aniso_B_tensor_eigenvalue_1               ? 
_reflns.pdbx_aniso_B_tensor_eigenvalue_2               ? 
_reflns.pdbx_aniso_B_tensor_eigenvalue_3               ? 
_reflns.pdbx_orthogonalization_convention              ? 
_reflns.pdbx_percent_possible_ellipsoidal              ? 
_reflns.pdbx_percent_possible_spherical                ? 
_reflns.pdbx_percent_possible_ellipsoidal_anomalous    ? 
_reflns.pdbx_percent_possible_spherical_anomalous      ? 
_reflns.pdbx_redundancy_anomalous                      ? 
_reflns.pdbx_CC_half_anomalous                         ? 
_reflns.pdbx_absDiff_over_sigma_anomalous              ? 
_reflns.pdbx_percent_possible_anomalous                ? 
_reflns.pdbx_observed_signal_threshold                 ? 
_reflns.pdbx_signal_type                               ? 
_reflns.pdbx_signal_details                            ? 
_reflns.pdbx_signal_software_id                        ? 
_reflns.pdbx_CC_split_method                           ? 
# 
_reflns_shell.d_res_high                                    2.0 
_reflns_shell.d_res_low                                     2.07 
_reflns_shell.meanI_over_sigI_all                           ? 
_reflns_shell.meanI_over_sigI_obs                           0.68 
_reflns_shell.number_measured_all                           ? 
_reflns_shell.number_measured_obs                           ? 
_reflns_shell.number_possible                               ? 
_reflns_shell.number_unique_all                             ? 
_reflns_shell.number_unique_obs                             3090 
_reflns_shell.percent_possible_all                          100 
_reflns_shell.percent_possible_obs                          ? 
_reflns_shell.Rmerge_F_all                                  ? 
_reflns_shell.Rmerge_F_obs                                  ? 
_reflns_shell.Rmerge_I_all                                  ? 
_reflns_shell.Rmerge_I_obs                                  ? 
_reflns_shell.meanI_over_sigI_gt                            ? 
_reflns_shell.meanI_over_uI_all                             ? 
_reflns_shell.meanI_over_uI_gt                              ? 
_reflns_shell.number_measured_gt                            ? 
_reflns_shell.number_unique_gt                              ? 
_reflns_shell.percent_possible_gt                           ? 
_reflns_shell.Rmerge_F_gt                                   ? 
_reflns_shell.Rmerge_I_gt                                   ? 
_reflns_shell.pdbx_redundancy                               48.3 
_reflns_shell.pdbx_Rsym_value                               ? 
_reflns_shell.pdbx_chi_squared                              ? 
_reflns_shell.pdbx_netI_over_sigmaI_all                     ? 
_reflns_shell.pdbx_netI_over_sigmaI_obs                     ? 
_reflns_shell.pdbx_Rrim_I_all                               ? 
_reflns_shell.pdbx_Rpim_I_all                               ? 
_reflns_shell.pdbx_rejects                                  ? 
_reflns_shell.pdbx_ordinal                                  1 
_reflns_shell.pdbx_diffrn_id                                1 
_reflns_shell.pdbx_CC_half                                  0.2283 
_reflns_shell.pdbx_CC_star                                  0.6096 
_reflns_shell.pdbx_R_split                                  1.669 
_reflns_shell.pdbx_percent_possible_ellipsoidal             ? 
_reflns_shell.pdbx_percent_possible_spherical               ? 
_reflns_shell.pdbx_percent_possible_ellipsoidal_anomalous   ? 
_reflns_shell.pdbx_percent_possible_spherical_anomalous     ? 
_reflns_shell.pdbx_redundancy_anomalous                     ? 
_reflns_shell.pdbx_CC_half_anomalous                        ? 
_reflns_shell.pdbx_absDiff_over_sigma_anomalous             ? 
_reflns_shell.pdbx_percent_possible_anomalous               ? 
# 
_refine.aniso_B[1][1]                            -0.682 
_refine.aniso_B[1][2]                            0.000 
_refine.aniso_B[1][3]                            -0.000 
_refine.aniso_B[2][2]                            0.323 
_refine.aniso_B[2][3]                            -0.000 
_refine.aniso_B[3][3]                            0.358 
_refine.B_iso_max                                ? 
_refine.B_iso_mean                               37.112 
_refine.B_iso_min                                ? 
_refine.correlation_coeff_Fo_to_Fc               0.959 
_refine.correlation_coeff_Fo_to_Fc_free          0.941 
_refine.details                                  'Hydrogens have been added in their riding positions' 
_refine.diff_density_max                         ? 
_refine.diff_density_max_esd                     ? 
_refine.diff_density_min                         ? 
_refine.diff_density_min_esd                     ? 
_refine.diff_density_rms                         ? 
_refine.diff_density_rms_esd                     ? 
_refine.entry_id                                 8BPI 
_refine.pdbx_refine_id                           'X-RAY DIFFRACTION' 
_refine.ls_abs_structure_details                 ? 
_refine.ls_abs_structure_Flack                   ? 
_refine.ls_abs_structure_Flack_esd               ? 
_refine.ls_abs_structure_Rogers                  ? 
_refine.ls_abs_structure_Rogers_esd              ? 
_refine.ls_d_res_high                            2.000 
_refine.ls_d_res_low                             101.000 
_refine.ls_extinction_coef                       ? 
_refine.ls_extinction_coef_esd                   ? 
_refine.ls_extinction_expression                 ? 
_refine.ls_extinction_method                     ? 
_refine.ls_goodness_of_fit_all                   ? 
_refine.ls_goodness_of_fit_all_esd               ? 
_refine.ls_goodness_of_fit_obs                   ? 
_refine.ls_goodness_of_fit_obs_esd               ? 
_refine.ls_hydrogen_treatment                    ? 
_refine.ls_matrix_type                           ? 
_refine.ls_number_constraints                    ? 
_refine.ls_number_parameters                     ? 
_refine.ls_number_reflns_all                     ? 
_refine.ls_number_reflns_obs                     27049 
_refine.ls_number_reflns_R_free                  1746 
_refine.ls_number_reflns_R_work                  25303 
_refine.ls_number_restraints                     ? 
_refine.ls_percent_reflns_obs                    85.666 
_refine.ls_percent_reflns_R_free                 6.455 
_refine.ls_R_factor_all                          0.200 
_refine.ls_R_factor_obs                          ? 
_refine.ls_R_factor_R_free                       0.2407 
_refine.ls_R_factor_R_free_error                 ? 
_refine.ls_R_factor_R_free_error_details         ? 
_refine.ls_R_factor_R_work                       0.1973 
_refine.ls_R_Fsqd_factor_obs                     ? 
_refine.ls_R_I_factor_obs                        ? 
_refine.ls_redundancy_reflns_all                 ? 
_refine.ls_redundancy_reflns_obs                 ? 
_refine.ls_restrained_S_all                      ? 
_refine.ls_restrained_S_obs                      ? 
_refine.ls_shift_over_esd_max                    ? 
_refine.ls_shift_over_esd_mean                   ? 
_refine.ls_structure_factor_coef                 ? 
_refine.ls_weighting_details                     ? 
_refine.ls_weighting_scheme                      ? 
_refine.ls_wR_factor_all                         ? 
_refine.ls_wR_factor_obs                         ? 
_refine.ls_wR_factor_R_free                      ? 
_refine.ls_wR_factor_R_work                      ? 
_refine.occupancy_max                            ? 
_refine.occupancy_min                            ? 
_refine.solvent_model_details                    'MASK BULK SOLVENT' 
_refine.solvent_model_param_bsol                 ? 
_refine.solvent_model_param_ksol                 ? 
_refine.pdbx_R_complete                          ? 
_refine.ls_R_factor_gt                           ? 
_refine.ls_goodness_of_fit_gt                    ? 
_refine.ls_goodness_of_fit_ref                   ? 
_refine.ls_shift_over_su_max                     ? 
_refine.ls_shift_over_su_max_lt                  ? 
_refine.ls_shift_over_su_mean                    ? 
_refine.ls_shift_over_su_mean_lt                 ? 
_refine.pdbx_ls_sigma_I                          ? 
_refine.pdbx_ls_sigma_F                          ? 
_refine.pdbx_ls_sigma_Fsqd                       ? 
_refine.pdbx_data_cutoff_high_absF               ? 
_refine.pdbx_data_cutoff_high_rms_absF           ? 
_refine.pdbx_data_cutoff_low_absF                ? 
_refine.pdbx_isotropic_thermal_model             ? 
_refine.pdbx_ls_cross_valid_method               'FREE R-VALUE' 
_refine.pdbx_method_to_determine_struct          'MOLECULAR REPLACEMENT' 
_refine.pdbx_starting_model                      2G98 
_refine.pdbx_stereochemistry_target_values       ? 
_refine.pdbx_R_Free_selection_details            ? 
_refine.pdbx_stereochem_target_val_spec_case     ? 
_refine.pdbx_overall_ESU_R                       0.203 
_refine.pdbx_overall_ESU_R_Free                  0.179 
_refine.pdbx_solvent_vdw_probe_radii             1.200 
_refine.pdbx_solvent_ion_probe_radii             0.800 
_refine.pdbx_solvent_shrinkage_radii             0.800 
_refine.pdbx_real_space_R                        ? 
_refine.pdbx_density_correlation                 ? 
_refine.pdbx_pd_number_of_powder_patterns        ? 
_refine.pdbx_pd_number_of_points                 ? 
_refine.pdbx_pd_meas_number_of_points            ? 
_refine.pdbx_pd_proc_ls_prof_R_factor            ? 
_refine.pdbx_pd_proc_ls_prof_wR_factor           ? 
_refine.pdbx_pd_Marquardt_correlation_coeff      ? 
_refine.pdbx_pd_Fsqrd_R_factor                   ? 
_refine.pdbx_pd_ls_matrix_band_width             ? 
_refine.pdbx_overall_phase_error                 ? 
_refine.pdbx_overall_SU_R_free_Cruickshank_DPI   ? 
_refine.pdbx_overall_SU_R_free_Blow_DPI          ? 
_refine.pdbx_overall_SU_R_Blow_DPI               ? 
_refine.pdbx_TLS_residual_ADP_flag               ? 
_refine.pdbx_diffrn_id                           1 
_refine.overall_SU_B                             6.722 
_refine.overall_SU_ML                            0.164 
_refine.overall_SU_R_Cruickshank_DPI             ? 
_refine.overall_SU_R_free                        ? 
_refine.overall_FOM_free_R_set                   ? 
_refine.overall_FOM_work_R_set                   ? 
_refine.pdbx_average_fsc_overall                 ? 
_refine.pdbx_average_fsc_work                    ? 
_refine.pdbx_average_fsc_free                    ? 
# 
_refine_hist.pdbx_refine_id                   'X-RAY DIFFRACTION' 
_refine_hist.cycle_id                         LAST 
_refine_hist.pdbx_number_atoms_protein        2871 
_refine_hist.pdbx_number_atoms_nucleic_acid   0 
_refine_hist.pdbx_number_atoms_ligand         0 
_refine_hist.number_atoms_solvent             80 
_refine_hist.number_atoms_total               2951 
_refine_hist.d_res_high                       2.000 
_refine_hist.d_res_low                        101.000 
# 
loop_
_refine_ls_restr.pdbx_refine_id 
_refine_ls_restr.criterion 
_refine_ls_restr.dev_ideal 
_refine_ls_restr.dev_ideal_target 
_refine_ls_restr.number 
_refine_ls_restr.rejects 
_refine_ls_restr.type 
_refine_ls_restr.weight 
_refine_ls_restr.pdbx_restraint_function 
'X-RAY DIFFRACTION' ? 0.008  0.013  3013  ? r_bond_refined_d               ? ? 
'X-RAY DIFFRACTION' ? 0.001  0.014  2646  ? r_bond_other_d                 ? ? 
'X-RAY DIFFRACTION' ? 1.446  1.649  4067  ? r_angle_refined_deg            ? ? 
'X-RAY DIFFRACTION' ? 1.240  1.585  6051  ? r_angle_other_deg              ? ? 
'X-RAY DIFFRACTION' ? 6.834  5.000  350   ? r_dihedral_angle_1_deg         ? ? 
'X-RAY DIFFRACTION' ? 27.712 19.781 228   ? r_dihedral_angle_2_deg         ? ? 
'X-RAY DIFFRACTION' ? 16.439 15.000 498   ? r_dihedral_angle_3_deg         ? ? 
'X-RAY DIFFRACTION' ? 19.903 15.000 43    ? r_dihedral_angle_4_deg         ? ? 
'X-RAY DIFFRACTION' ? 0.068  0.200  339   ? r_chiral_restr                 ? ? 
'X-RAY DIFFRACTION' ? 0.006  0.020  3522  ? r_gen_planes_refined           ? ? 
'X-RAY DIFFRACTION' ? 0.001  0.020  864   ? r_gen_planes_other             ? ? 
'X-RAY DIFFRACTION' ? 0.174  0.200  488   ? r_nbd_refined                  ? ? 
'X-RAY DIFFRACTION' ? 0.186  0.200  2509  ? r_symmetry_nbd_other           ? ? 
'X-RAY DIFFRACTION' ? 0.170  0.200  1361  ? r_nbtor_refined                ? ? 
'X-RAY DIFFRACTION' ? 0.079  0.200  1612  ? r_symmetry_nbtor_other         ? ? 
'X-RAY DIFFRACTION' ? 0.143  0.200  93    ? r_xyhbond_nbd_refined          ? ? 
'X-RAY DIFFRACTION' ? 0.098  0.200  8     ? r_symmetry_nbd_refined         ? ? 
'X-RAY DIFFRACTION' ? 0.179  0.200  34    ? r_nbd_other                    ? ? 
'X-RAY DIFFRACTION' ? 0.215  0.200  7     ? r_symmetry_xyhbond_nbd_refined ? ? 
'X-RAY DIFFRACTION' ? 2.555  3.495  1388  ? r_mcbond_it                    ? ? 
'X-RAY DIFFRACTION' ? 2.541  3.491  1387  ? r_mcbond_other                 ? ? 
'X-RAY DIFFRACTION' ? 3.848  5.231  1736  ? r_mcangle_it                   ? ? 
'X-RAY DIFFRACTION' ? 3.848  5.236  1737  ? r_mcangle_other                ? ? 
'X-RAY DIFFRACTION' ? 3.920  4.190  1625  ? r_scbond_it                    ? ? 
'X-RAY DIFFRACTION' ? 3.919  4.193  1626  ? r_scbond_other                 ? ? 
'X-RAY DIFFRACTION' ? 6.381  6.050  2329  ? r_scangle_it                   ? ? 
'X-RAY DIFFRACTION' ? 6.380  6.054  2330  ? r_scangle_other                ? ? 
'X-RAY DIFFRACTION' ? 9.474  68.689 12435 ? r_lrange_it                    ? ? 
'X-RAY DIFFRACTION' ? 9.473  68.627 12406 ? r_lrange_other                 ? ? 
'X-RAY DIFFRACTION' ? 0.086  0.050  5854  ? r_ncsr_local_group_1           ? ? 
# 
loop_
_refine_ls_restr_ncs.pdbx_refine_id 
_refine_ls_restr_ncs.dom_id 
_refine_ls_restr_ncs.ncs_model_details 
_refine_ls_restr_ncs.rms_dev_B_iso 
_refine_ls_restr_ncs.rms_dev_position 
_refine_ls_restr_ncs.weight_B_iso 
_refine_ls_restr_ncs.weight_position 
_refine_ls_restr_ncs.pdbx_ordinal 
_refine_ls_restr_ncs.pdbx_type 
_refine_ls_restr_ncs.pdbx_asym_id 
_refine_ls_restr_ncs.pdbx_auth_asym_id 
_refine_ls_restr_ncs.pdbx_number 
_refine_ls_restr_ncs.pdbx_rms 
_refine_ls_restr_ncs.pdbx_weight 
_refine_ls_restr_ncs.pdbx_ens_id 
'X-RAY DIFFRACTION' 1 ? ? 0.08649 ? 0.05010 1 'Local ncs' ? XXX ? ? ? 1 
'X-RAY DIFFRACTION' 2 ? ? 0.08649 ? 0.05010 2 'Local ncs' ? AAA ? ? ? 1 
# 
loop_
_refine_ls_shell.pdbx_refine_id 
_refine_ls_shell.d_res_high 
_refine_ls_shell.d_res_low 
_refine_ls_shell.number_reflns_all 
_refine_ls_shell.number_reflns_obs 
_refine_ls_shell.number_reflns_R_free 
_refine_ls_shell.number_reflns_R_work 
_refine_ls_shell.percent_reflns_obs 
_refine_ls_shell.percent_reflns_R_free 
_refine_ls_shell.R_factor_all 
_refine_ls_shell.R_factor_obs 
_refine_ls_shell.R_factor_R_free 
_refine_ls_shell.R_factor_R_free_error 
_refine_ls_shell.R_factor_R_work 
_refine_ls_shell.redundancy_reflns_all 
_refine_ls_shell.redundancy_reflns_obs 
_refine_ls_shell.wR_factor_all 
_refine_ls_shell.wR_factor_obs 
_refine_ls_shell.wR_factor_R_free 
_refine_ls_shell.wR_factor_R_work 
_refine_ls_shell.pdbx_R_complete 
_refine_ls_shell.pdbx_total_number_of_bins_used 
_refine_ls_shell.pdbx_phase_error 
_refine_ls_shell.pdbx_fsc_work 
_refine_ls_shell.pdbx_fsc_free 
'X-RAY DIFFRACTION' 2.000 2.07    . . 105 1481 69.7449 . . . 0.365 . 0.377 . . . . . . . . . . . 
'X-RAY DIFFRACTION' 2.052 2.108   . . 117 1522 73.4319 . . . 0.364 . 0.353 . . . . . . . . . . . 
'X-RAY DIFFRACTION' 2.108 2.169   . . 102 1540 74.7043 . . . 0.378 . 0.333 . . . . . . . . . . . 
'X-RAY DIFFRACTION' 2.169 2.236   . . 117 1529 78.2691 . . . 0.331 . 0.305 . . . . . . . . . . . 
'X-RAY DIFFRACTION' 2.236 2.309   . . 111 1557 80.8140 . . . 0.295 . 0.285 . . . . . . . . . . . 
'X-RAY DIFFRACTION' 2.309 2.390   . . 112 1483 80.0703 . . . 0.296 . 0.291 . . . . . . . . . . . 
'X-RAY DIFFRACTION' 2.390 2.480   . . 114 1519 84.3056 . . . 0.368 . 0.289 . . . . . . . . . . . 
'X-RAY DIFFRACTION' 2.480 2.582   . . 91  1485 85.2353 . . . 0.342 . 0.260 . . . . . . . . . . . 
'X-RAY DIFFRACTION' 2.582 2.696   . . 105 1453 87.0878 . . . 0.341 . 0.271 . . . . . . . . . . . 
'X-RAY DIFFRACTION' 2.696 2.828   . . 95  1437 89.8534 . . . 0.299 . 0.242 . . . . . . . . . . . 
'X-RAY DIFFRACTION' 2.828 2.981   . . 88  1432 92.7961 . . . 0.249 . 0.193 . . . . . . . . . . . 
'X-RAY DIFFRACTION' 2.981 3.161   . . 83  1375 94.5525 . . . 0.265 . 0.194 . . . . . . . . . . . 
'X-RAY DIFFRACTION' 3.161 3.379   . . 88  1315 95.5722 . . . 0.248 . 0.166 . . . . . . . . . . . 
'X-RAY DIFFRACTION' 3.379 3.650   . . 94  1223 97.3392 . . . 0.168 . 0.151 . . . . . . . . . . . 
'X-RAY DIFFRACTION' 3.650 3.998   . . 73  1162 97.6285 . . . 0.174 . 0.134 . . . . . . . . . . . 
'X-RAY DIFFRACTION' 3.998 4.469   . . 62  1035 96.0595 . . . 0.159 . 0.133 . . . . . . . . . . . 
'X-RAY DIFFRACTION' 4.469 5.158   . . 58  939  97.7451 . . . 0.151 . 0.112 . . . . . . . . . . . 
'X-RAY DIFFRACTION' 5.158 6.313   . . 50  809  97.0621 . . . 0.197 . 0.140 . . . . . . . . . . . 
'X-RAY DIFFRACTION' 6.313 8.911   . . 48  630  96.8571 . . . 0.252 . 0.176 . . . . . . . . . . . 
'X-RAY DIFFRACTION' 8.911 101.000 . . 33  377  97.8520 . . . 0.178 . 0.184 . . . . . . . . . . . 
# 
loop_
_struct_ncs_dom.id 
_struct_ncs_dom.pdbx_ens_id 
_struct_ncs_dom.details 
1 1 XXX 
2 1 AAA 
# 
loop_
_struct_ncs_dom_lim.pdbx_ens_id 
_struct_ncs_dom_lim.dom_id 
_struct_ncs_dom_lim.pdbx_component_id 
_struct_ncs_dom_lim.beg_label_asym_id 
_struct_ncs_dom_lim.beg_label_comp_id 
_struct_ncs_dom_lim.beg_label_seq_id 
_struct_ncs_dom_lim.beg_label_alt_id 
_struct_ncs_dom_lim.end_label_asym_id 
_struct_ncs_dom_lim.end_label_comp_id 
_struct_ncs_dom_lim.end_label_seq_id 
_struct_ncs_dom_lim.end_label_alt_id 
_struct_ncs_dom_lim.beg_auth_asym_id 
_struct_ncs_dom_lim.beg_auth_comp_id 
_struct_ncs_dom_lim.beg_auth_seq_id 
_struct_ncs_dom_lim.end_auth_asym_id 
_struct_ncs_dom_lim.end_auth_comp_id 
_struct_ncs_dom_lim.end_auth_seq_id 
_struct_ncs_dom_lim.pdbx_refine_code 
_struct_ncs_dom_lim.selection_details 
1 1 1 A GLY 10 . A PHE 181 . XXX GLY 1 XXX PHE 172 ? ? 
1 2 1 B GLY 10 . B PHE 181 . AAA GLY 1 AAA PHE 172 ? ? 
# 
_struct_ncs_ens.id        1 
_struct_ncs_ens.details   'Local NCS retraints between domains:       1       2' 
# 
_struct.entry_id                     8BPI 
_struct.title                        'Human Gamma-D crystallin R36S mutant after UV illumination' 
_struct.pdbx_model_details           ? 
_struct.pdbx_formula_weight          ? 
_struct.pdbx_formula_weight_method   ? 
_struct.pdbx_model_type_details      ? 
_struct.pdbx_CASP_flag               N 
# 
_struct_keywords.entry_id        8BPI 
_struct_keywords.text            'UV exposure, oxidisation, eye lens protein, STRUCTURAL PROTEIN' 
_struct_keywords.pdbx_keywords   'STRUCTURAL PROTEIN' 
# 
loop_
_struct_asym.id 
_struct_asym.pdbx_blank_PDB_chainid_flag 
_struct_asym.pdbx_modified 
_struct_asym.entity_id 
_struct_asym.details 
A N N 1 ? 
B N N 2 ? 
C N N 3 ? 
D N N 3 ? 
# 
loop_
_struct_conf.conf_type_id 
_struct_conf.id 
_struct_conf.pdbx_PDB_helix_id 
_struct_conf.beg_label_comp_id 
_struct_conf.beg_label_asym_id 
_struct_conf.beg_label_seq_id 
_struct_conf.pdbx_beg_PDB_ins_code 
_struct_conf.end_label_comp_id 
_struct_conf.end_label_asym_id 
_struct_conf.end_label_seq_id 
_struct_conf.pdbx_end_PDB_ins_code 
_struct_conf.beg_auth_comp_id 
_struct_conf.beg_auth_asym_id 
_struct_conf.beg_auth_seq_id 
_struct_conf.end_auth_comp_id 
_struct_conf.end_auth_asym_id 
_struct_conf.end_auth_seq_id 
_struct_conf.pdbx_PDB_helix_class 
_struct_conf.details 
_struct_conf.pdbx_PDB_helix_length 
HELX_P HELX_P1 AA1 ARG A 18  ? PHE A 20  ? ARG XXX 9   PHE XXX 11  5 ? 3 
HELX_P HELX_P2 AA2 ASP A 73  ? MET A 78  ? ASP XXX 64  MET XXX 69  5 ? 6 
HELX_P HELX_P3 AA3 CSO A 119 ? ARG A 123 ? CSO XXX 110 ARG XXX 114 5 ? 5 
HELX_P HELX_P4 AA4 ARG A 161 ? GLY A 166 ? ARG XXX 152 GLY XXX 157 5 ? 6 
HELX_P HELX_P5 AA5 ASP B 73  ? MET B 78  ? ASP AAA 64  MET AAA 69  5 ? 6 
HELX_P HELX_P6 AA6 CSO B 119 ? ARG B 123 ? CSO AAA 110 ARG AAA 114 5 ? 5 
HELX_P HELX_P7 AA7 ARG B 161 ? GLY B 166 ? ARG AAA 152 GLY AAA 157 5 ? 6 
# 
_struct_conf_type.id          HELX_P 
_struct_conf_type.criteria    ? 
_struct_conf_type.reference   ? 
# 
loop_
_struct_conn.id 
_struct_conn.conn_type_id 
_struct_conn.pdbx_leaving_atom_flag 
_struct_conn.pdbx_PDB_id 
_struct_conn.ptnr1_label_asym_id 
_struct_conn.ptnr1_label_comp_id 
_struct_conn.ptnr1_label_seq_id 
_struct_conn.ptnr1_label_atom_id 
_struct_conn.pdbx_ptnr1_label_alt_id 
_struct_conn.pdbx_ptnr1_PDB_ins_code 
_struct_conn.pdbx_ptnr1_standard_comp_id 
_struct_conn.ptnr1_symmetry 
_struct_conn.ptnr2_label_asym_id 
_struct_conn.ptnr2_label_comp_id 
_struct_conn.ptnr2_label_seq_id 
_struct_conn.ptnr2_label_atom_id 
_struct_conn.pdbx_ptnr2_label_alt_id 
_struct_conn.pdbx_ptnr2_PDB_ins_code 
_struct_conn.ptnr1_auth_asym_id 
_struct_conn.ptnr1_auth_comp_id 
_struct_conn.ptnr1_auth_seq_id 
_struct_conn.ptnr2_auth_asym_id 
_struct_conn.ptnr2_auth_comp_id 
_struct_conn.ptnr2_auth_seq_id 
_struct_conn.ptnr2_symmetry 
_struct_conn.pdbx_ptnr3_label_atom_id 
_struct_conn.pdbx_ptnr3_label_seq_id 
_struct_conn.pdbx_ptnr3_label_comp_id 
_struct_conn.pdbx_ptnr3_label_asym_id 
_struct_conn.pdbx_ptnr3_label_alt_id 
_struct_conn.pdbx_ptnr3_PDB_ins_code 
_struct_conn.details 
_struct_conn.pdbx_dist_value 
_struct_conn.pdbx_value_order 
_struct_conn.pdbx_role 
covale1  covale both ? A GLY 49  C ? ? ? 1_555 A CSO 50  N ? ? XXX GLY 40  XXX CSO 41  1_555 ? ? ? ? ? ? ? 1.332 ? ? 
covale2  covale both ? A CSO 50  C ? ? ? 1_555 A TRP 51  N ? ? XXX CSO 41  XXX TRP 42  1_555 ? ? ? ? ? ? ? 1.327 ? ? 
covale3  covale both ? A SER 118 C ? ? ? 1_555 A CSO 119 N ? ? XXX SER 109 XXX CSO 110 1_555 ? ? ? ? ? ? ? 1.333 ? ? 
covale4  covale both ? A CSO 119 C ? ? ? 1_555 A LEU 120 N ? ? XXX CSO 110 XXX LEU 111 1_555 ? ? ? ? ? ? ? 1.334 ? ? 
covale5  covale both ? B GLY 49  C ? ? ? 1_555 B CSO 50  N ? ? AAA GLY 40  AAA CSO 41  1_555 ? ? ? ? ? ? ? 1.335 ? ? 
covale6  covale both ? B CSO 50  C ? ? ? 1_555 B TRP 51  N ? ? AAA CSO 41  AAA TRP 42  1_555 ? ? ? ? ? ? ? 1.330 ? ? 
covale7  covale both ? B ASP 116 C ? ? ? 1_555 B CSO 117 N ? ? AAA ASP 107 AAA CSO 108 1_555 ? ? ? ? ? ? ? 1.328 ? ? 
covale8  covale both ? B CSO 117 C ? ? ? 1_555 B SER 118 N ? ? AAA CSO 108 AAA SER 109 1_555 ? ? ? ? ? ? ? 1.339 ? ? 
covale9  covale both ? B SER 118 C ? ? ? 1_555 B CSO 119 N ? ? AAA SER 109 AAA CSO 110 1_555 ? ? ? ? ? ? ? 1.336 ? ? 
covale10 covale both ? B CSO 119 C ? ? ? 1_555 B LEU 120 N ? ? AAA CSO 110 AAA LEU 111 1_555 ? ? ? ? ? ? ? 1.337 ? ? 
# 
_struct_conn_type.id          covale 
_struct_conn_type.criteria    ? 
_struct_conn_type.reference   ? 
# 
loop_
_struct_sheet.id 
_struct_sheet.type 
_struct_sheet.number_strands 
_struct_sheet.details 
AA1 ? 4 ? 
AA2 ? 3 ? 
AA3 ? 4 ? 
AA4 ? 3 ? 
AA5 ? 4 ? 
AA6 ? 3 ? 
AA7 ? 4 ? 
AA8 ? 3 ? 
# 
loop_
_struct_sheet_order.sheet_id 
_struct_sheet_order.range_id_1 
_struct_sheet_order.range_id_2 
_struct_sheet_order.offset 
_struct_sheet_order.sense 
AA1 1 2 ? anti-parallel 
AA1 2 3 ? anti-parallel 
AA1 3 4 ? anti-parallel 
AA2 1 2 ? anti-parallel 
AA2 2 3 ? anti-parallel 
AA3 1 2 ? anti-parallel 
AA3 2 3 ? anti-parallel 
AA3 3 4 ? anti-parallel 
AA4 1 2 ? anti-parallel 
AA4 2 3 ? anti-parallel 
AA5 1 2 ? anti-parallel 
AA5 2 3 ? anti-parallel 
AA5 3 4 ? anti-parallel 
AA6 1 2 ? anti-parallel 
AA6 2 3 ? anti-parallel 
AA7 1 2 ? anti-parallel 
AA7 2 3 ? anti-parallel 
AA7 3 4 ? anti-parallel 
AA8 1 2 ? anti-parallel 
AA8 2 3 ? anti-parallel 
# 
loop_
_struct_sheet_range.sheet_id 
_struct_sheet_range.id 
_struct_sheet_range.beg_label_comp_id 
_struct_sheet_range.beg_label_asym_id 
_struct_sheet_range.beg_label_seq_id 
_struct_sheet_range.pdbx_beg_PDB_ins_code 
_struct_sheet_range.end_label_comp_id 
_struct_sheet_range.end_label_asym_id 
_struct_sheet_range.end_label_seq_id 
_struct_sheet_range.pdbx_end_PDB_ins_code 
_struct_sheet_range.beg_auth_comp_id 
_struct_sheet_range.beg_auth_asym_id 
_struct_sheet_range.beg_auth_seq_id 
_struct_sheet_range.end_auth_comp_id 
_struct_sheet_range.end_auth_asym_id 
_struct_sheet_range.end_auth_seq_id 
AA1 1 GLN A 21  ? CYS A 27  ? GLN XXX 12  CYS XXX 18  
AA1 2 LYS A 11  ? ASP A 17  ? LYS XXX 2   ASP XXX 8   
AA1 3 SER A 43  ? SER A 48  ? SER XXX 34  SER XXX 39  
AA1 4 GLY A 69  ? TYR A 71  ? GLY XXX 60  TYR XXX 62  
AA2 1 SER A 60  ? LEU A 66  ? SER XXX 51  LEU XXX 57  
AA2 2 CSO A 50  ? GLN A 56  ? CSO XXX 41  GLN XXX 47  
AA2 3 SER A 86  ? ILE A 90  ? SER XXX 77  ILE XXX 81  
AA3 1 ARG A 107 ? PHE A 113 ? ARG XXX 98  PHE XXX 104 
AA3 2 ARG A 97  ? ARG A 103 ? ARG XXX 88  ARG XXX 94  
AA3 3 SER A 131 ? GLU A 136 ? SER XXX 122 GLU XXX 127 
AA3 4 GLY A 157 ? TYR A 159 ? GLY XXX 148 TYR XXX 150 
AA4 1 ARG A 148 ? LEU A 154 ? ARG XXX 139 LEU XXX 145 
AA4 2 TRP A 139 ? LEU A 144 ? TRP XXX 130 LEU XXX 135 
AA4 3 SER A 174 ? ARG A 177 ? SER XXX 165 ARG XXX 168 
AA5 1 GLN B 21  ? CYS B 27  ? GLN AAA 12  CYS AAA 18  
AA5 2 LYS B 11  ? ASP B 17  ? LYS AAA 2   ASP AAA 8   
AA5 3 SER B 43  ? SER B 48  ? SER AAA 34  SER AAA 39  
AA5 4 GLY B 69  ? TYR B 71  ? GLY AAA 60  TYR AAA 62  
AA6 1 SER B 60  ? LEU B 66  ? SER AAA 51  LEU AAA 57  
AA6 2 CSO B 50  ? GLN B 56  ? CSO AAA 41  GLN AAA 47  
AA6 3 SER B 86  ? ILE B 90  ? SER AAA 77  ILE AAA 81  
AA7 1 ARG B 107 ? PHE B 113 ? ARG AAA 98  PHE AAA 104 
AA7 2 ARG B 97  ? ARG B 103 ? ARG AAA 88  ARG AAA 94  
AA7 3 SER B 131 ? GLU B 136 ? SER AAA 122 GLU AAA 127 
AA7 4 GLY B 157 ? TYR B 159 ? GLY AAA 148 TYR AAA 150 
AA8 1 ARG B 148 ? LEU B 154 ? ARG AAA 139 LEU AAA 145 
AA8 2 TRP B 139 ? LEU B 144 ? TRP AAA 130 LEU AAA 135 
AA8 3 SER B 174 ? ARG B 177 ? SER AAA 165 ARG AAA 168 
# 
loop_
_pdbx_struct_sheet_hbond.sheet_id 
_pdbx_struct_sheet_hbond.range_id_1 
_pdbx_struct_sheet_hbond.range_id_2 
_pdbx_struct_sheet_hbond.range_1_label_atom_id 
_pdbx_struct_sheet_hbond.range_1_label_comp_id 
_pdbx_struct_sheet_hbond.range_1_label_asym_id 
_pdbx_struct_sheet_hbond.range_1_label_seq_id 
_pdbx_struct_sheet_hbond.range_1_PDB_ins_code 
_pdbx_struct_sheet_hbond.range_1_auth_atom_id 
_pdbx_struct_sheet_hbond.range_1_auth_comp_id 
_pdbx_struct_sheet_hbond.range_1_auth_asym_id 
_pdbx_struct_sheet_hbond.range_1_auth_seq_id 
_pdbx_struct_sheet_hbond.range_2_label_atom_id 
_pdbx_struct_sheet_hbond.range_2_label_comp_id 
_pdbx_struct_sheet_hbond.range_2_label_asym_id 
_pdbx_struct_sheet_hbond.range_2_label_seq_id 
_pdbx_struct_sheet_hbond.range_2_PDB_ins_code 
_pdbx_struct_sheet_hbond.range_2_auth_atom_id 
_pdbx_struct_sheet_hbond.range_2_auth_comp_id 
_pdbx_struct_sheet_hbond.range_2_auth_asym_id 
_pdbx_struct_sheet_hbond.range_2_auth_seq_id 
AA1 1 2 O TYR A 25  ? O TYR XXX 16  N LEU A 14  ? N LEU XXX 5   
AA1 2 3 N TYR A 15  ? N TYR XXX 6   O SER A 43  ? O SER XXX 34  
AA1 3 4 N VAL A 46  ? N VAL XXX 37  O GLY A 69  ? O GLY XXX 60  
AA2 1 2 O LEU A 66  ? O LEU XXX 57  N TRP A 51  ? N TRP XXX 42  
AA2 2 3 N CSO A 50  ? N CSO XXX 41  O ILE A 90  ? O ILE XXX 81  
AA3 1 2 O PHE A 113 ? O PHE XXX 104 N ILE A 98  ? N ILE XXX 89  
AA3 2 3 N ARG A 99  ? N ARG XXX 90  O ASN A 133 ? O ASN XXX 124 
AA3 3 4 N LEU A 132 ? N LEU XXX 123 O TYR A 159 ? O TYR XXX 150 
AA4 1 2 O LEU A 154 ? O LEU XXX 145 N TRP A 139 ? N TRP XXX 130 
AA4 2 3 N TYR A 142 ? N TYR XXX 133 O SER A 174 ? O SER XXX 165 
AA5 1 2 O TYR B 25  ? O TYR AAA 16  N LEU B 14  ? N LEU AAA 5   
AA5 2 3 N TYR B 15  ? N TYR AAA 6   O SER B 43  ? O SER AAA 34  
AA5 3 4 N VAL B 46  ? N VAL AAA 37  O GLY B 69  ? O GLY AAA 60  
AA6 1 2 O LEU B 66  ? O LEU AAA 57  N TRP B 51  ? N TRP AAA 42  
AA6 2 3 N CSO B 50  ? N CSO AAA 41  O ILE B 90  ? O ILE AAA 81  
AA7 1 2 O GLN B 109 ? O GLN AAA 100 N GLU B 102 ? N GLU AAA 93  
AA7 2 3 N ARG B 99  ? N ARG AAA 90  O ASN B 133 ? O ASN AAA 124 
AA7 3 4 N LEU B 132 ? N LEU AAA 123 O TYR B 159 ? O TYR AAA 150 
AA8 1 2 O LEU B 154 ? O LEU AAA 145 N TRP B 139 ? N TRP AAA 130 
AA8 2 3 N TYR B 142 ? N TYR AAA 133 O SER B 174 ? O SER AAA 165 
# 
_atom_sites.entry_id                    8BPI 
_atom_sites.Cartn_transf_matrix[1][1]   ? 
_atom_sites.Cartn_transf_matrix[1][2]   ? 
_atom_sites.Cartn_transf_matrix[1][3]   ? 
_atom_sites.Cartn_transf_matrix[2][1]   ? 
_atom_sites.Cartn_transf_matrix[2][2]   ? 
_atom_sites.Cartn_transf_matrix[2][3]   ? 
_atom_sites.Cartn_transf_matrix[3][1]   ? 
_atom_sites.Cartn_transf_matrix[3][2]   ? 
_atom_sites.Cartn_transf_matrix[3][3]   ? 
_atom_sites.Cartn_transf_vector[1]      ? 
_atom_sites.Cartn_transf_vector[2]      ? 
_atom_sites.Cartn_transf_vector[3]      ? 
_atom_sites.fract_transf_matrix[1][1]   0.018553 
_atom_sites.fract_transf_matrix[1][2]   0.000000 
_atom_sites.fract_transf_matrix[1][3]   0.000000 
_atom_sites.fract_transf_matrix[2][1]   0.000000 
_atom_sites.fract_transf_matrix[2][2]   0.011947 
_atom_sites.fract_transf_matrix[2][3]   0.000000 
_atom_sites.fract_transf_matrix[3][1]   0.000000 
_atom_sites.fract_transf_matrix[3][2]   0.000000 
_atom_sites.fract_transf_matrix[3][3]   0.009901 
_atom_sites.fract_transf_vector[1]      0.00000 
_atom_sites.fract_transf_vector[2]      0.00000 
_atom_sites.fract_transf_vector[3]      0.00000 
_atom_sites.solution_primary            ? 
_atom_sites.solution_secondary          ? 
_atom_sites.solution_hydrogens          ? 
_atom_sites.special_details             ? 
# 
loop_
_atom_type.symbol 
_atom_type.pdbx_scat_Z 
_atom_type.pdbx_N_electrons 
_atom_type.scat_Cromer_Mann_a1 
_atom_type.scat_Cromer_Mann_b1 
_atom_type.scat_Cromer_Mann_a2 
_atom_type.scat_Cromer_Mann_b2 
_atom_type.scat_Cromer_Mann_a3 
_atom_type.scat_Cromer_Mann_b3 
_atom_type.scat_Cromer_Mann_a4 
_atom_type.scat_Cromer_Mann_b4 
_atom_type.scat_Cromer_Mann_c 
C 6  6  2.310  20.844 1.020 10.208 1.589 0.569  0.865 51.651 0.216   
H 1  1  0.493  10.511 0.323 26.126 0.140 3.142  0.041 57.800 0.003   
N 7  7  12.222 0.006  3.135 9.893  2.014 28.997 1.167 0.583  -11.538 
O 8  8  3.049  13.277 2.287 5.701  1.546 0.324  0.867 32.909 0.251   
S 16 16 6.905  1.468  5.203 22.215 1.438 0.254  1.586 56.172 1.056   
# 
loop_
_atom_site.group_PDB 
_atom_site.id 
_atom_site.type_symbol 
_atom_site.label_atom_id 
_atom_site.label_alt_id 
_atom_site.label_comp_id 
_atom_site.label_asym_id 
_atom_site.label_entity_id 
_atom_site.label_seq_id 
_atom_site.pdbx_PDB_ins_code 
_atom_site.Cartn_x 
_atom_site.Cartn_y 
_atom_site.Cartn_z 
_atom_site.occupancy 
_atom_site.B_iso_or_equiv 
_atom_site.pdbx_formal_charge 
_atom_site.auth_seq_id 
_atom_site.auth_comp_id 
_atom_site.auth_asym_id 
_atom_site.auth_atom_id 
_atom_site.pdbx_PDB_model_num 
ATOM   1    N N   . GLY A 1 10  ? -14.242 -6.930  28.332  1.000 39.023  0 1   GLY XXX N   1 
ATOM   2    C CA  . GLY A 1 10  ? -14.763 -7.146  26.909  1.000 37.403  0 1   GLY XXX CA  1 
ATOM   3    C C   . GLY A 1 10  ? -16.188 -7.699  26.834  1.000 34.607  0 1   GLY XXX C   1 
ATOM   4    O O   . GLY A 1 10  ? -16.671 -8.274  27.815  1.000 31.903  0 1   GLY XXX O   1 
ATOM   5    N N   . LYS A 1 11  ? -16.836 -7.555  25.676  1.000 31.835  0 2   LYS XXX N   1 
ATOM   6    C CA  . LYS A 1 11  ? -18.201 -8.075  25.401  1.000 33.323  0 2   LYS XXX CA  1 
ATOM   7    C C   . LYS A 1 11  ? -18.336 -8.393  23.911  1.000 29.327  0 2   LYS XXX C   1 
ATOM   8    O O   . LYS A 1 11  ? -17.990 -7.536  23.083  1.000 29.307  0 2   LYS XXX O   1 
ATOM   9    C CB  . LYS A 1 11  ? -19.272 -7.063  25.813  1.000 38.341  0 2   LYS XXX CB  1 
ATOM   10   C CG  . LYS A 1 11  ? -20.674 -7.630  25.957  1.000 45.269  0 2   LYS XXX CG  1 
ATOM   11   C CD  . LYS A 1 11  ? -21.679 -6.616  26.477  1.000 52.828  0 2   LYS XXX CD  1 
ATOM   12   C CE  . LYS A 1 11  ? -22.727 -6.263  25.440  1.000 60.888  0 2   LYS XXX CE  1 
ATOM   13   N NZ  . LYS A 1 11  ? -23.795 -5.399  26.003  1.000 66.768  0 2   LYS XXX NZ  1 
ATOM   14   N N   . ILE A 1 12  ? -18.801 -9.596  23.589  1.000 26.546  0 3   ILE XXX N   1 
ATOM   15   C CA  . ILE A 1 12  ? -19.095 -10.040 22.197  1.000 24.944  0 3   ILE XXX CA  1 
ATOM   16   C C   . ILE A 1 12  ? -20.484 -10.671 22.192  1.000 23.124  0 3   ILE XXX C   1 
ATOM   17   O O   . ILE A 1 12  ? -20.816 -11.385 23.146  1.000 25.509  0 3   ILE XXX O   1 
ATOM   18   C CB  . ILE A 1 12  ? -18.001 -10.993 21.671  1.000 25.497  0 3   ILE XXX CB  1 
ATOM   19   C CG1 . ILE A 1 12  ? -18.179 -11.302 20.177  1.000 26.735  0 3   ILE XXX CG1 1 
ATOM   20   C CG2 . ILE A 1 12  ? -17.951 -12.260 22.502  1.000 25.286  0 3   ILE XXX CG2 1 
ATOM   21   C CD1 . ILE A 1 12  ? -16.951 -11.895 19.521  1.000 27.518  0 3   ILE XXX CD1 1 
ATOM   22   N N   . THR A 1 13  ? -21.288 -10.366 21.173  1.000 23.903  0 4   THR XXX N   1 
ATOM   23   C CA  . THR A 1 13  ? -22.590 -11.029 20.889  1.000 22.899  0 4   THR XXX CA  1 
ATOM   24   C C   . THR A 1 13  ? -22.408 -11.833 19.609  1.000 24.759  0 4   THR XXX C   1 
ATOM   25   O O   . THR A 1 13  ? -22.002 -11.228 18.584  1.000 24.130  0 4   THR XXX O   1 
ATOM   26   C CB  . THR A 1 13  ? -23.727 -10.011 20.808  1.000 21.794  0 4   THR XXX CB  1 
ATOM   27   O OG1 . THR A 1 13  ? -23.557 -9.159  21.941  1.000 22.965  0 4   THR XXX OG1 1 
ATOM   28   C CG2 . THR A 1 13  ? -25.099 -10.646 20.812  1.000 22.023  0 4   THR XXX CG2 1 
ATOM   29   N N   . LEU A 1 14  ? -22.606 -13.148 19.693  1.000 24.338  0 5   LEU XXX N   1 
ATOM   30   C CA  . LEU A 1 14  ? -22.500 -14.064 18.541  1.000 25.135  0 5   LEU XXX CA  1 
ATOM   31   C C   . LEU A 1 14  ? -23.918 -14.421 18.120  1.000 24.714  0 5   LEU XXX C   1 
ATOM   32   O O   . LEU A 1 14  ? -24.727 -14.678 19.012  1.000 26.298  0 5   LEU XXX O   1 
ATOM   33   C CB  . LEU A 1 14  ? -21.730 -15.314 18.962  1.000 27.869  0 5   LEU XXX CB  1 
ATOM   34   C CG  . LEU A 1 14  ? -20.389 -15.083 19.658  1.000 29.956  0 5   LEU XXX CG  1 
ATOM   35   C CD1 . LEU A 1 14  ? -19.930 -16.351 20.344  1.000 35.203  0 5   LEU XXX CD1 1 
ATOM   36   C CD2 . LEU A 1 14  ? -19.333 -14.640 18.673  1.000 31.590  0 5   LEU XXX CD2 1 
ATOM   37   N N   . TYR A 1 15  ? -24.190 -14.429 16.824  1.000 25.113  0 6   TYR XXX N   1 
ATOM   38   C CA  . TYR A 1 15  ? -25.522 -14.745 16.243  1.000 25.966  0 6   TYR XXX CA  1 
ATOM   39   C C   . TYR A 1 15  ? -25.391 -15.975 15.357  1.000 26.648  0 6   TYR XXX C   1 
ATOM   40   O O   . TYR A 1 15  ? -24.368 -16.066 14.666  1.000 24.245  0 6   TYR XXX O   1 
ATOM   41   C CB  . TYR A 1 15  ? -26.030 -13.578 15.403  1.000 26.861  0 6   TYR XXX CB  1 
ATOM   42   C CG  . TYR A 1 15  ? -26.232 -12.314 16.193  1.000 28.315  0 6   TYR XXX CG  1 
ATOM   43   C CD1 . TYR A 1 15  ? -25.174 -11.445 16.423  1.000 27.136  0 6   TYR XXX CD1 1 
ATOM   44   C CD2 . TYR A 1 15  ? -27.475 -11.995 16.723  1.000 27.295  0 6   TYR XXX CD2 1 
ATOM   45   C CE1 . TYR A 1 15  ? -25.349 -10.288 17.162  1.000 28.531  0 6   TYR XXX CE1 1 
ATOM   46   C CE2 . TYR A 1 15  ? -27.664 -10.836 17.460  1.000 29.702  0 6   TYR XXX CE2 1 
ATOM   47   C CZ  . TYR A 1 15  ? -26.601 -9.979  17.673  1.000 29.431  0 6   TYR XXX CZ  1 
ATOM   48   O OH  . TYR A 1 15  ? -26.788 -8.828  18.372  1.000 31.334  0 6   TYR XXX OH  1 
ATOM   49   N N   . GLU A 1 16  ? -26.414 -16.833 15.335  1.000 25.367  0 7   GLU XXX N   1 
ATOM   50   C CA  . GLU A 1 16  ? -26.457 -18.053 14.492  1.000 26.632  0 7   GLU XXX CA  1 
ATOM   51   C C   . GLU A 1 16  ? -26.610 -17.698 13.008  1.000 25.813  0 7   GLU XXX C   1 
ATOM   52   O O   . GLU A 1 16  ? -26.057 -18.436 12.216  1.000 22.440  0 7   GLU XXX O   1 
ATOM   53   C CB  . GLU A 1 16  ? -27.606 -18.971 14.887  1.000 29.102  0 7   GLU XXX CB  1 
ATOM   54   C CG  . GLU A 1 16  ? -27.412 -19.654 16.219  1.000 31.602  0 7   GLU XXX CG  1 
ATOM   55   C CD  . GLU A 1 16  ? -28.267 -20.901 16.376  1.000 30.685  0 7   GLU XXX CD  1 
ATOM   56   O OE1 . GLU A 1 16  ? -29.343 -20.985 15.738  1.000 35.418  0 7   GLU XXX OE1 1 
ATOM   57   O OE2 . GLU A 1 16  ? -27.822 -21.796 17.091  1.000 31.493  0 7   GLU XXX OE2 1 
ATOM   58   N N   . ASP A 1 17  ? -27.304 -16.608 12.652  1.000 27.142  0 8   ASP XXX N   1 
ATOM   59   C CA  . ASP A 1 17  ? -27.629 -16.299 11.234  1.000 29.813  0 8   ASP XXX CA  1 
ATOM   60   C C   . ASP A 1 17  ? -26.923 -15.001 10.813  1.000 30.739  0 8   ASP XXX C   1 
ATOM   61   O O   . ASP A 1 17  ? -26.405 -14.275 11.688  1.000 28.523  0 8   ASP XXX O   1 
ATOM   62   C CB  . ASP A 1 17  ? -29.153 -16.314 11.017  1.000 33.097  0 8   ASP XXX CB  1 
ATOM   63   C CG  . ASP A 1 17  ? -29.793 -17.647 11.395  1.000 34.934  0 8   ASP XXX CG  1 
ATOM   64   O OD1 . ASP A 1 17  ? -29.342 -18.666 10.876  1.000 42.624  0 8   ASP XXX OD1 1 
ATOM   65   O OD2 . ASP A 1 17  ? -30.644 -17.678 12.283  1.000 36.133  0 8   ASP XXX OD2 1 
ATOM   66   N N   . ARG A 1 18  ? -26.908 -14.722 9.507   1.000 29.790  0 9   ARG XXX N   1 
ATOM   67   C CA  . ARG A 1 18  ? -26.237 -13.533 8.939   1.000 32.428  0 9   ARG XXX CA  1 
ATOM   68   C C   . ARG A 1 18  ? -26.990 -12.268 9.342   1.000 30.071  0 9   ARG XXX C   1 
ATOM   69   O O   . ARG A 1 18  ? -28.220 -12.342 9.606   1.000 26.473  0 9   ARG XXX O   1 
ATOM   70   C CB  . ARG A 1 18  ? -26.211 -13.615 7.414   1.000 37.884  0 9   ARG XXX CB  1 
ATOM   71   C CG  . ARG A 1 18  ? -25.117 -14.518 6.859   1.000 50.880  0 9   ARG XXX CG  1 
ATOM   72   C CD  . ARG A 1 18  ? -24.803 -14.154 5.403   1.000 62.261  0 9   ARG XXX CD  1 
ATOM   73   N NE  . ARG A 1 18  ? -25.946 -13.531 4.750   1.000 74.765  0 9   ARG XXX NE  1 
ATOM   74   C CZ  . ARG A 1 18  ? -27.040 -14.185 4.365   1.000 91.121  0 9   ARG XXX CZ  1 
ATOM   75   N NH1 . ARG A 1 18  ? -27.138 -15.493 4.552   1.000 103.401 0 9   ARG XXX NH1 1 
ATOM   76   N NH2 . ARG A 1 18  ? -28.039 -13.529 3.800   1.000 91.552  0 9   ARG XXX NH2 1 
ATOM   77   N N   . GLY A 1 19  ? -26.281 -11.142 9.326   1.000 28.666  0 10  GLY XXX N   1 
ATOM   78   C CA  . GLY A 1 19  ? -26.848 -9.802  9.580   1.000 29.975  0 10  GLY XXX CA  1 
ATOM   79   C C   . GLY A 1 19  ? -27.524 -9.711  10.939  1.000 28.073  0 10  GLY XXX C   1 
ATOM   80   O O   . GLY A 1 19  ? -28.569 -9.074  11.039  1.000 28.258  0 10  GLY XXX O   1 
ATOM   81   N N   . PHE A 1 20  ? -26.938 -10.336 11.956  1.000 26.783  0 11  PHE XXX N   1 
ATOM   82   C CA  . PHE A 1 20  ? -27.271 -10.135 13.389  1.000 26.550  0 11  PHE XXX CA  1 
ATOM   83   C C   . PHE A 1 20  ? -28.687 -10.645 13.630  1.000 26.575  0 11  PHE XXX C   1 
ATOM   84   O O   . PHE A 1 20  ? -29.420 -10.059 14.424  1.000 25.449  0 11  PHE XXX O   1 
ATOM   85   C CB  . PHE A 1 20  ? -27.108 -8.662  13.763  1.000 25.894  0 11  PHE XXX CB  1 
ATOM   86   C CG  . PHE A 1 20  ? -25.879 -8.044  13.156  1.000 27.256  0 11  PHE XXX CG  1 
ATOM   87   C CD1 . PHE A 1 20  ? -24.623 -8.385  13.624  1.000 26.066  0 11  PHE XXX CD1 1 
ATOM   88   C CD2 . PHE A 1 20  ? -25.973 -7.166  12.084  1.000 25.872  0 11  PHE XXX CD2 1 
ATOM   89   C CE1 . PHE A 1 20  ? -23.486 -7.856  13.042  1.000 26.641  0 11  PHE XXX CE1 1 
ATOM   90   C CE2 . PHE A 1 20  ? -24.830 -6.630  11.514  1.000 24.524  0 11  PHE XXX CE2 1 
ATOM   91   C CZ  . PHE A 1 20  ? -23.593 -6.982  11.986  1.000 26.171  0 11  PHE XXX CZ  1 
ATOM   92   N N   . GLN A 1 21  ? -29.028 -11.753 12.979  1.000 28.156  0 12  GLN XXX N   1 
ATOM   93   C CA  . GLN A 1 21  ? -30.329 -12.439 13.152  1.000 29.187  0 12  GLN XXX CA  1 
ATOM   94   C C   . GLN A 1 21  ? -30.101 -13.798 13.803  1.000 29.427  0 12  GLN XXX C   1 
ATOM   95   O O   . GLN A 1 21  ? -28.946 -14.269 13.855  1.000 31.138  0 12  GLN XXX O   1 
ATOM   96   C CB  . GLN A 1 21  ? -30.993 -12.612 11.799  1.000 31.778  0 12  GLN XXX CB  1 
ATOM   97   C CG  . GLN A 1 21  ? -31.573 -11.320 11.249  1.000 32.405  0 12  GLN XXX CG  1 
ATOM   98   C CD  . GLN A 1 21  ? -32.925 -11.051 11.853  1.000 33.805  0 12  GLN XXX CD  1 
ATOM   99   O OE1 . GLN A 1 21  ? -33.394 -11.761 12.746  1.000 32.262  0 12  GLN XXX OE1 1 
ATOM   100  N NE2 . GLN A 1 21  ? -33.561 -10.015 11.348  1.000 35.847  0 12  GLN XXX NE2 1 
ATOM   101  N N   . GLY A 1 22  ? -31.184 -14.417 14.251  1.000 28.003  0 13  GLY XXX N   1 
ATOM   102  C CA  . GLY A 1 22  ? -31.172 -15.770 14.814  1.000 25.959  0 13  GLY XXX CA  1 
ATOM   103  C C   . GLY A 1 22  ? -30.928 -15.730 16.299  1.000 26.252  0 13  GLY XXX C   1 
ATOM   104  O O   . GLY A 1 22  ? -30.925 -14.657 16.872  1.000 27.613  0 13  GLY XXX O   1 
ATOM   105  N N   . ARG A 1 23  ? -30.759 -16.907 16.874  1.000 27.680  0 14  ARG XXX N   1 
ATOM   106  C CA  . ARG A 1 23  ? -30.381 -17.161 18.279  1.000 31.883  0 14  ARG XXX CA  1 
ATOM   107  C C   . ARG A 1 23  ? -28.991 -16.547 18.500  1.000 32.291  0 14  ARG XXX C   1 
ATOM   108  O O   . ARG A 1 23  ? -28.133 -16.568 17.582  1.000 30.556  0 14  ARG XXX O   1 
ATOM   109  C CB  . ARG A 1 23  ? -30.492 -18.677 18.473  1.000 38.212  0 14  ARG XXX CB  1 
ATOM   110  C CG  . ARG A 1 23  ? -30.257 -19.188 19.883  1.000 45.609  0 14  ARG XXX CG  1 
ATOM   111  C CD  . ARG A 1 23  ? -30.803 -20.606 19.987  1.000 50.192  0 14  ARG XXX CD  1 
ATOM   112  N NE  . ARG A 1 23  ? -29.948 -21.481 20.794  1.000 58.588  0 14  ARG XXX NE  1 
ATOM   113  C CZ  . ARG A 1 23  ? -29.229 -22.519 20.340  1.000 61.576  0 14  ARG XXX CZ  1 
ATOM   114  N NH1 . ARG A 1 23  ? -29.238 -22.861 19.062  1.000 63.531  0 14  ARG XXX NH1 1 
ATOM   115  N NH2 . ARG A 1 23  ? -28.497 -23.232 21.177  1.000 63.007  0 14  ARG XXX NH2 1 
ATOM   116  N N   . HIS A 1 24  ? -28.781 -15.952 19.657  1.000 28.466  0 15  HIS XXX N   1 
ATOM   117  C CA  . HIS A 1 24  ? -27.528 -15.230 19.956  1.000 33.151  0 15  HIS XXX CA  1 
ATOM   118  C C   . HIS A 1 24  ? -27.069 -15.585 21.366  1.000 29.758  0 15  HIS XXX C   1 
ATOM   119  O O   . HIS A 1 24  ? -27.844 -16.163 22.118  1.000 28.704  0 15  HIS XXX O   1 
ATOM   120  C CB  . HIS A 1 24  ? -27.710 -13.724 19.726  1.000 35.464  0 15  HIS XXX CB  1 
ATOM   121  C CG  . HIS A 1 24  ? -28.769 -13.120 20.578  1.000 37.703  0 15  HIS XXX CG  1 
ATOM   122  N ND1 . HIS A 1 24  ? -30.087 -13.070 20.161  1.000 41.044  0 15  HIS XXX ND1 1 
ATOM   123  C CD2 . HIS A 1 24  ? -28.722 -12.585 21.824  1.000 39.861  0 15  HIS XXX CD2 1 
ATOM   124  C CE1 . HIS A 1 24  ? -30.808 -12.509 21.103  1.000 42.905  0 15  HIS XXX CE1 1 
ATOM   125  N NE2 . HIS A 1 24  ? -29.987 -12.199 22.135  1.000 42.978  0 15  HIS XXX NE2 1 
ATOM   126  N N   . TYR A 1 25  ? -25.824 -15.273 21.663  1.000 27.598  0 16  TYR XXX N   1 
ATOM   127  C CA  . TYR A 1 25  ? -25.174 -15.549 22.959  1.000 28.445  0 16  TYR XXX CA  1 
ATOM   128  C C   . TYR A 1 25  ? -24.172 -14.421 23.206  1.000 29.202  0 16  TYR XXX C   1 
ATOM   129  O O   . TYR A 1 25  ? -23.486 -13.990 22.246  1.000 26.843  0 16  TYR XXX O   1 
ATOM   130  C CB  . TYR A 1 25  ? -24.526 -16.936 22.928  1.000 29.344  0 16  TYR XXX CB  1 
ATOM   131  C CG  . TYR A 1 25  ? -24.076 -17.418 24.273  1.000 30.537  0 16  TYR XXX CG  1 
ATOM   132  C CD1 . TYR A 1 25  ? -25.009 -17.743 25.239  1.000 32.517  0 16  TYR XXX CD1 1 
ATOM   133  C CD2 . TYR A 1 25  ? -22.734 -17.483 24.617  1.000 32.964  0 16  TYR XXX CD2 1 
ATOM   134  C CE1 . TYR A 1 25  ? -24.632 -18.163 26.506  1.000 33.855  0 16  TYR XXX CE1 1 
ATOM   135  C CE2 . TYR A 1 25  ? -22.337 -17.882 25.886  1.000 35.552  0 16  TYR XXX CE2 1 
ATOM   136  C CZ  . TYR A 1 25  ? -23.289 -18.231 26.830  1.000 34.920  0 16  TYR XXX CZ  1 
ATOM   137  O OH  . TYR A 1 25  ? -22.953 -18.651 28.083  1.000 38.357  0 16  TYR XXX OH  1 
ATOM   138  N N   . GLU A 1 26  ? -24.129 -13.943 24.442  1.000 33.040  0 17  GLU XXX N   1 
ATOM   139  C CA  . GLU A 1 26  ? -23.297 -12.811 24.921  1.000 35.306  0 17  GLU XXX CA  1 
ATOM   140  C C   . GLU A 1 26  ? -22.186 -13.391 25.801  1.000 34.094  0 17  GLU XXX C   1 
ATOM   141  O O   . GLU A 1 26  ? -22.506 -14.169 26.711  1.000 38.556  0 17  GLU XXX O   1 
ATOM   142  C CB  . GLU A 1 26  ? -24.211 -11.831 25.660  1.000 40.269  0 17  GLU XXX CB  1 
ATOM   143  C CG  . GLU A 1 26  ? -23.650 -10.433 25.784  1.000 48.730  0 17  GLU XXX CG  1 
ATOM   144  C CD  . GLU A 1 26  ? -24.676 -9.361  26.126  1.000 57.052  0 17  GLU XXX CD  1 
ATOM   145  O OE1 . GLU A 1 26  ? -24.647 -8.865  27.282  1.000 51.429  0 17  GLU XXX OE1 1 
ATOM   146  O OE2 . GLU A 1 26  ? -25.456 -8.973  25.207  1.000 62.124  0 17  GLU XXX OE2 1 
ATOM   147  N N   . CYS A 1 27  ? -20.925 -13.094 25.496  1.000 33.445  0 18  CYS XXX N   1 
ATOM   148  C CA  . CYS A 1 27  ? -19.744 -13.461 26.312  1.000 32.830  0 18  CYS XXX CA  1 
ATOM   149  C C   . CYS A 1 27  ? -19.077 -12.187 26.823  1.000 31.231  0 18  CYS XXX C   1 
ATOM   150  O O   . CYS A 1 27  ? -18.962 -11.245 26.033  1.000 30.407  0 18  CYS XXX O   1 
ATOM   151  C CB  . CYS A 1 27  ? -18.684 -14.204 25.510  1.000 34.823  0 18  CYS XXX CB  1 
ATOM   152  S SG  . CYS A 1 27  ? -19.256 -15.755 24.792  1.000 41.546  0 18  CYS XXX SG  1 
ATOM   153  N N   . SER A 1 28  ? -18.589 -12.236 28.065  1.000 34.904  0 19  SER XXX N   1 
ATOM   154  C CA  . SER A 1 28  ? -17.788 -11.206 28.781  1.000 37.724  0 19  SER XXX CA  1 
ATOM   155  C C   . SER A 1 28  ? -16.374 -11.722 29.064  1.000 36.227  0 19  SER XXX C   1 
ATOM   156  O O   . SER A 1 28  ? -15.571 -10.971 29.590  1.000 39.090  0 19  SER XXX O   1 
ATOM   157  C CB  . SER A 1 28  ? -18.440 -10.867 30.076  1.000 38.540  0 19  SER XXX CB  1 
ATOM   158  O OG  . SER A 1 28  ? -19.766 -10.469 29.843  1.000 49.237  0 19  SER XXX OG  1 
ATOM   159  N N   . SER A 1 29  ? -16.104 -12.990 28.770  1.000 34.122  0 20  SER XXX N   1 
ATOM   160  C CA  . SER A 1 29  ? -14.852 -13.692 29.141  1.000 37.356  0 20  SER XXX CA  1 
ATOM   161  C C   . SER A 1 29  ? -14.656 -14.919 28.243  1.000 34.235  0 20  SER XXX C   1 
ATOM   162  O O   . SER A 1 29  ? -15.535 -15.230 27.431  1.000 34.954  0 20  SER XXX O   1 
ATOM   163  C CB  . SER A 1 29  ? -14.896 -14.099 30.588  1.000 39.863  0 20  SER XXX CB  1 
ATOM   164  O OG  . SER A 1 29  ? -15.989 -14.974 30.794  1.000 48.976  0 20  SER XXX OG  1 
ATOM   165  N N   . ASP A 1 30  ? -13.553 -15.626 28.431  1.000 33.540  0 21  ASP XXX N   1 
ATOM   166  C CA  . ASP A 1 30  ? -13.228 -16.860 27.686  1.000 32.438  0 21  ASP XXX CA  1 
ATOM   167  C C   . ASP A 1 30  ? -14.404 -17.837 27.837  1.000 30.913  0 21  ASP XXX C   1 
ATOM   168  O O   . ASP A 1 30  ? -14.906 -17.976 28.949  1.000 34.164  0 21  ASP XXX O   1 
ATOM   169  C CB  . ASP A 1 30  ? -11.916 -17.451 28.194  1.000 33.124  0 21  ASP XXX CB  1 
ATOM   170  C CG  . ASP A 1 30  ? -10.688 -16.580 28.010  1.000 34.608  0 21  ASP XXX CG  1 
ATOM   171  O OD1 . ASP A 1 30  ? -10.780 -15.522 27.337  1.000 31.830  0 21  ASP XXX OD1 1 
ATOM   172  O OD2 . ASP A 1 30  ? -9.643  -16.972 28.567  1.000 36.416  0 21  ASP XXX OD2 1 
ATOM   173  N N   . HIS A 1 31  ? -14.821 -18.477 26.745  1.000 27.844  0 22  HIS XXX N   1 
ATOM   174  C CA  A HIS A 1 31  ? -15.798 -19.591 26.760  0.500 27.947  0 22  HIS XXX CA  1 
ATOM   175  C CA  B HIS A 1 31  ? -15.804 -19.590 26.760  0.500 28.813  0 22  HIS XXX CA  1 
ATOM   176  C C   . HIS A 1 31  ? -15.196 -20.756 25.992  1.000 28.361  0 22  HIS XXX C   1 
ATOM   177  O O   . HIS A 1 31  ? -15.041 -20.680 24.769  1.000 26.563  0 22  HIS XXX O   1 
ATOM   178  C CB  A HIS A 1 31  ? -17.144 -19.154 26.183  0.500 27.587  0 22  HIS XXX CB  1 
ATOM   179  C CB  B HIS A 1 31  ? -17.163 -19.163 26.184  0.500 29.632  0 22  HIS XXX CB  1 
ATOM   180  C CG  A HIS A 1 31  ? -18.303 -19.813 26.843  0.500 27.974  0 22  HIS XXX CG  1 
ATOM   181  C CG  B HIS A 1 31  ? -18.031 -18.390 27.123  0.500 30.885  0 22  HIS XXX CG  1 
ATOM   182  N ND1 A HIS A 1 31  ? -18.398 -21.188 27.002  0.500 27.603  0 22  HIS XXX ND1 1 
ATOM   183  N ND1 B HIS A 1 31  ? -17.693 -17.132 27.591  0.500 34.248  0 22  HIS XXX ND1 1 
ATOM   184  C CD2 A HIS A 1 31  ? -19.431 -19.286 27.353  0.500 28.144  0 22  HIS XXX CD2 1 
ATOM   185  C CD2 B HIS A 1 31  ? -19.255 -18.646 27.628  0.500 32.511  0 22  HIS XXX CD2 1 
ATOM   186  C CE1 A HIS A 1 31  ? -19.536 -21.471 27.598  0.500 28.989  0 22  HIS XXX CE1 1 
ATOM   187  C CE1 B HIS A 1 31  ? -18.651 -16.662 28.360  0.500 33.282  0 22  HIS XXX CE1 1 
ATOM   188  N NE2 A HIS A 1 31  ? -20.202 -20.317 27.804  0.500 28.265  0 22  HIS XXX NE2 1 
ATOM   189  N NE2 B HIS A 1 31  ? -19.619 -17.570 28.404  0.500 34.527  0 22  HIS XXX NE2 1 
ATOM   190  N N   . PRO A 1 32  ? -14.792 -21.839 26.690  1.000 26.830  0 23  PRO XXX N   1 
ATOM   191  C CA  . PRO A 1 32  ? -14.195 -22.983 26.014  1.000 27.009  0 23  PRO XXX CA  1 
ATOM   192  C C   . PRO A 1 32  ? -15.222 -23.814 25.241  1.000 25.924  0 23  PRO XXX C   1 
ATOM   193  O O   . PRO A 1 32  ? -14.809 -24.654 24.472  1.000 26.403  0 23  PRO XXX O   1 
ATOM   194  C CB  . PRO A 1 32  ? -13.577 -23.838 27.131  1.000 26.057  0 23  PRO XXX CB  1 
ATOM   195  C CG  . PRO A 1 32  ? -14.249 -23.372 28.404  1.000 27.883  0 23  PRO XXX CG  1 
ATOM   196  C CD  . PRO A 1 32  ? -14.805 -21.983 28.150  1.000 27.052  0 23  PRO XXX CD  1 
ATOM   197  N N   . ASN A 1 33  ? -16.516 -23.619 25.496  1.000 24.932  0 24  ASN XXX N   1 
ATOM   198  C CA  . ASN A 1 33  ? -17.550 -24.524 24.932  1.000 25.042  0 24  ASN XXX CA  1 
ATOM   199  C C   . ASN A 1 33  ? -18.826 -23.754 24.642  1.000 25.182  0 24  ASN XXX C   1 
ATOM   200  O O   . ASN A 1 33  ? -19.615 -23.560 25.577  1.000 25.824  0 24  ASN XXX O   1 
ATOM   201  C CB  . ASN A 1 33  ? -17.860 -25.693 25.862  1.000 24.174  0 24  ASN XXX CB  1 
ATOM   202  C CG  . ASN A 1 33  ? -18.742 -26.711 25.182  1.000 24.374  0 24  ASN XXX CG  1 
ATOM   203  O OD1 . ASN A 1 33  ? -18.885 -26.689 23.958  1.000 24.991  0 24  ASN XXX OD1 1 
ATOM   204  N ND2 . ASN A 1 33  ? -19.321 -27.604 25.965  1.000 26.377  0 24  ASN XXX ND2 1 
ATOM   205  N N   . LEU A 1 34  ? -19.032 -23.367 23.382  1.000 27.998  0 25  LEU XXX N   1 
ATOM   206  C CA  . LEU A 1 34  ? -20.241 -22.601 22.971  1.000 25.356  0 25  LEU XXX CA  1 
ATOM   207  C C   . LEU A 1 34  ? -21.308 -23.561 22.452  1.000 24.747  0 25  LEU XXX C   1 
ATOM   208  O O   . LEU A 1 34  ? -22.403 -23.079 22.155  1.000 24.613  0 25  LEU XXX O   1 
ATOM   209  C CB  . LEU A 1 34  ? -19.871 -21.576 21.899  1.000 26.231  0 25  LEU XXX CB  1 
ATOM   210  C CG  . LEU A 1 34  ? -18.997 -20.412 22.372  1.000 26.673  0 25  LEU XXX CG  1 
ATOM   211  C CD1 . LEU A 1 34  ? -18.500 -19.644 21.163  1.000 25.103  0 25  LEU XXX CD1 1 
ATOM   212  C CD2 . LEU A 1 34  ? -19.729 -19.504 23.356  1.000 26.967  0 25  LEU XXX CD2 1 
ATOM   213  N N   . GLN A 1 35  ? -21.003 -24.858 22.397  1.000 27.738  0 26  GLN XXX N   1 
ATOM   214  C CA  . GLN A 1 35  ? -21.813 -25.867 21.665  1.000 27.734  0 26  GLN XXX CA  1 
ATOM   215  C C   . GLN A 1 35  ? -23.222 -25.937 22.249  1.000 27.538  0 26  GLN XXX C   1 
ATOM   216  O O   . GLN A 1 35  ? -24.187 -26.034 21.506  1.000 27.277  0 26  GLN XXX O   1 
ATOM   217  C CB  . GLN A 1 35  ? -21.124 -27.232 21.696  1.000 28.684  0 26  GLN XXX CB  1 
ATOM   218  C CG  . GLN A 1 35  ? -19.815 -27.251 20.937  1.000 31.666  0 26  GLN XXX CG  1 
ATOM   219  C CD  . GLN A 1 35  ? -19.166 -28.610 20.976  1.000 29.220  0 26  GLN XXX CD  1 
ATOM   220  O OE1 . GLN A 1 35  ? -19.022 -29.256 19.953  1.000 32.720  0 26  GLN XXX OE1 1 
ATOM   221  N NE2 . GLN A 1 35  ? -18.716 -29.031 22.147  1.000 30.333  0 26  GLN XXX NE2 1 
ATOM   222  N N   . PRO A 1 36  ? -23.418 -25.895 23.583  1.000 28.866  0 27  PRO XXX N   1 
ATOM   223  C CA  . PRO A 1 36  ? -24.769 -25.931 24.135  1.000 29.063  0 27  PRO XXX CA  1 
ATOM   224  C C   . PRO A 1 36  ? -25.621 -24.687 23.829  1.000 31.470  0 27  PRO XXX C   1 
ATOM   225  O O   . PRO A 1 36  ? -26.803 -24.769 23.975  1.000 32.017  0 27  PRO XXX O   1 
ATOM   226  C CB  . PRO A 1 36  ? -24.537 -26.005 25.655  1.000 30.011  0 27  PRO XXX CB  1 
ATOM   227  C CG  . PRO A 1 36  ? -23.103 -26.468 25.804  1.000 29.468  0 27  PRO XXX CG  1 
ATOM   228  C CD  . PRO A 1 36  ? -22.380 -25.864 24.623  1.000 30.085  0 27  PRO XXX CD  1 
ATOM   229  N N   . TYR A 1 37  ? -25.009 -23.562 23.441  1.000 34.425  0 28  TYR XXX N   1 
ATOM   230  C CA  . TYR A 1 37  ? -25.677 -22.233 23.395  1.000 32.378  0 28  TYR XXX CA  1 
ATOM   231  C C   . TYR A 1 37  ? -25.899 -21.768 21.954  1.000 32.874  0 28  TYR XXX C   1 
ATOM   232  O O   . TYR A 1 37  ? -26.786 -20.932 21.737  1.000 35.504  0 28  TYR XXX O   1 
ATOM   233  C CB  . TYR A 1 37  ? -24.857 -21.236 24.210  1.000 32.893  0 28  TYR XXX CB  1 
ATOM   234  C CG  . TYR A 1 37  ? -24.693 -21.674 25.640  1.000 34.181  0 28  TYR XXX CG  1 
ATOM   235  C CD1 . TYR A 1 37  ? -25.801 -21.725 26.470  1.000 34.797  0 28  TYR XXX CD1 1 
ATOM   236  C CD2 . TYR A 1 37  ? -23.461 -22.047 26.156  1.000 34.155  0 28  TYR XXX CD2 1 
ATOM   237  C CE1 . TYR A 1 37  ? -25.696 -22.130 27.789  1.000 36.299  0 28  TYR XXX CE1 1 
ATOM   238  C CE2 . TYR A 1 37  ? -23.342 -22.459 27.473  1.000 37.079  0 28  TYR XXX CE2 1 
ATOM   239  C CZ  . TYR A 1 37  ? -24.460 -22.488 28.291  1.000 37.690  0 28  TYR XXX CZ  1 
ATOM   240  O OH  . TYR A 1 37  ? -24.354 -22.879 29.593  1.000 40.661  0 28  TYR XXX OH  1 
ATOM   241  N N   . LEU A 1 38  ? -25.150 -22.325 21.006  1.000 31.078  0 29  LEU XXX N   1 
ATOM   242  C CA  . LEU A 1 38  ? -24.964 -21.768 19.647  1.000 31.923  0 29  LEU XXX CA  1 
ATOM   243  C C   . LEU A 1 38  ? -24.579 -22.940 18.744  1.000 32.007  0 29  LEU XXX C   1 
ATOM   244  O O   . LEU A 1 38  ? -23.620 -23.639 19.077  1.000 30.739  0 29  LEU XXX O   1 
ATOM   245  C CB  . LEU A 1 38  ? -23.855 -20.720 19.766  1.000 35.500  0 29  LEU XXX CB  1 
ATOM   246  C CG  . LEU A 1 38  ? -23.953 -19.483 18.888  1.000 39.287  0 29  LEU XXX CG  1 
ATOM   247  C CD1 . LEU A 1 38  ? -25.121 -18.595 19.292  1.000 37.937  0 29  LEU XXX CD1 1 
ATOM   248  C CD2 . LEU A 1 38  ? -22.657 -18.700 18.971  1.000 40.784  0 29  LEU XXX CD2 1 
ATOM   249  N N   . SER A 1 39  ? -25.371 -23.234 17.725  1.000 31.339  0 30  SER XXX N   1 
ATOM   250  C CA  . SER A 1 39  ? -25.157 -24.423 16.871  1.000 32.728  0 30  SER XXX CA  1 
ATOM   251  C C   . SER A 1 39  ? -24.322 -24.011 15.662  1.000 33.239  0 30  SER XXX C   1 
ATOM   252  O O   . SER A 1 39  ? -23.790 -24.879 14.971  1.000 31.440  0 30  SER XXX O   1 
ATOM   253  C CB  . SER A 1 39  ? -26.450 -25.046 16.480  1.000 36.703  0 30  SER XXX CB  1 
ATOM   254  O OG  . SER A 1 39  ? -27.133 -24.208 15.571  1.000 43.667  0 30  SER XXX OG  1 
ATOM   255  N N   . ARG A 1 40  ? -24.219 -22.712 15.421  1.000 33.863  0 31  ARG XXX N   1 
ATOM   256  C CA  . ARG A 1 40  ? -23.371 -22.144 14.354  1.000 33.504  0 31  ARG XXX CA  1 
ATOM   257  C C   . ARG A 1 40  ? -23.235 -20.653 14.614  1.000 29.762  0 31  ARG XXX C   1 
ATOM   258  O O   . ARG A 1 40  ? -23.949 -20.123 15.486  1.000 27.957  0 31  ARG XXX O   1 
ATOM   259  C CB  . ARG A 1 40  ? -23.960 -22.423 12.975  1.000 39.393  0 31  ARG XXX CB  1 
ATOM   260  C CG  . ARG A 1 40  ? -25.400 -21.973 12.820  1.000 46.993  0 31  ARG XXX CG  1 
ATOM   261  C CD  . ARG A 1 40  ? -25.958 -22.368 11.458  1.000 55.874  0 31  ARG XXX CD  1 
ATOM   262  N NE  . ARG A 1 40  ? -27.193 -21.632 11.213  1.000 68.507  0 31  ARG XXX NE  1 
ATOM   263  C CZ  . ARG A 1 40  ? -28.402 -21.988 11.647  1.000 73.372  0 31  ARG XXX CZ  1 
ATOM   264  N NH1 . ARG A 1 40  ? -28.579 -23.114 12.322  1.000 75.685  0 31  ARG XXX NH1 1 
ATOM   265  N NH2 . ARG A 1 40  ? -29.439 -21.213 11.395  1.000 69.708  0 31  ARG XXX NH2 1 
ATOM   266  N N   . CYS A 1 41  ? -22.343 -19.998 13.888  1.000 27.951  0 32  CYS XXX N   1 
ATOM   267  C CA  . CYS A 1 41  ? -22.130 -18.554 14.065  1.000 26.862  0 32  CYS XXX CA  1 
ATOM   268  C C   . CYS A 1 41  ? -21.905 -17.903 12.710  1.000 26.733  0 32  CYS XXX C   1 
ATOM   269  O O   . CYS A 1 41  ? -20.870 -18.205 12.076  1.000 26.187  0 32  CYS XXX O   1 
ATOM   270  C CB  . CYS A 1 41  ? -20.956 -18.301 14.989  1.000 28.459  0 32  CYS XXX CB  1 
ATOM   271  S SG  . CYS A 1 41  ? -20.719 -16.538 15.260  1.000 30.043  0 32  CYS XXX SG  1 
ATOM   272  N N   . ASN A 1 42  ? -22.809 -16.999 12.322  1.000 24.531  0 33  ASN XXX N   1 
ATOM   273  C CA  . ASN A 1 42  ? -22.778 -16.350 10.990  1.000 26.989  0 33  ASN XXX CA  1 
ATOM   274  C C   . ASN A 1 42  ? -22.638 -14.831 11.091  1.000 27.723  0 33  ASN XXX C   1 
ATOM   275  O O   . ASN A 1 42  ? -22.491 -14.205 10.023  1.000 32.382  0 33  ASN XXX O   1 
ATOM   276  C CB  . ASN A 1 42  ? -23.982 -16.753 10.144  1.000 26.969  0 33  ASN XXX CB  1 
ATOM   277  C CG  . ASN A 1 42  ? -23.721 -18.080 9.465   1.000 27.812  0 33  ASN XXX CG  1 
ATOM   278  O OD1 . ASN A 1 42  ? -22.932 -18.130 8.524   1.000 30.899  0 33  ASN XXX OD1 1 
ATOM   279  N ND2 . ASN A 1 42  ? -24.292 -19.161 9.976   1.000 25.451  0 33  ASN XXX ND2 1 
ATOM   280  N N   . SER A 1 43  ? -22.701 -14.242 12.283  1.000 25.930  0 34  SER XXX N   1 
ATOM   281  C CA  . SER A 1 43  ? -22.451 -12.791 12.491  1.000 24.976  0 34  SER XXX CA  1 
ATOM   282  C C   . SER A 1 43  ? -22.063 -12.581 13.956  1.000 26.700  0 34  SER XXX C   1 
ATOM   283  O O   . SER A 1 43  ? -22.327 -13.468 14.809  1.000 25.248  0 34  SER XXX O   1 
ATOM   284  C CB  . SER A 1 43  ? -23.635 -11.927 12.086  1.000 25.273  0 34  SER XXX CB  1 
ATOM   285  O OG  . SER A 1 43  ? -24.846 -12.371 12.659  1.000 27.951  0 34  SER XXX OG  1 
ATOM   286  N N   . ALA A 1 44  ? -21.441 -11.450 14.244  1.000 24.268  0 35  ALA XXX N   1 
ATOM   287  C CA  . ALA A 1 44  ? -20.892 -11.156 15.580  1.000 24.482  0 35  ALA XXX CA  1 
ATOM   288  C C   . ALA A 1 44  ? -20.773 -9.643  15.739  1.000 22.805  0 35  ALA XXX C   1 
ATOM   289  O O   . ALA A 1 44  ? -20.484 -8.952  14.756  1.000 22.154  0 35  ALA XXX O   1 
ATOM   290  C CB  . ALA A 1 44  ? -19.557 -11.834 15.750  1.000 24.869  0 35  ALA XXX CB  1 
ATOM   291  N N   . SER A 1 45  ? -21.024 -9.168  16.951  1.000 23.556  0 36  SER XXX N   1 
ATOM   292  C CA  . SER A 1 45  ? -20.850 -7.750  17.320  1.000 25.750  0 36  SER XXX CA  1 
ATOM   293  C C   . SER A 1 45  ? -19.876 -7.706  18.490  1.000 25.644  0 36  SER XXX C   1 
ATOM   294  O O   . SER A 1 45  ? -20.181 -8.316  19.535  1.000 25.354  0 36  SER XXX O   1 
ATOM   295  C CB  . SER A 1 45  ? -22.182 -7.092  17.593  1.000 24.743  0 36  SER XXX CB  1 
ATOM   296  O OG  . SER A 1 45  ? -22.887 -6.889  16.366  1.000 24.286  0 36  SER XXX OG  1 
ATOM   297  N N   . VAL A 1 46  ? -18.719 -7.079  18.280  1.000 25.607  0 37  VAL XXX N   1 
ATOM   298  C CA  . VAL A 1 46  ? -17.713 -6.839  19.348  1.000 27.105  0 37  VAL XXX CA  1 
ATOM   299  C C   . VAL A 1 46  ? -17.954 -5.434  19.891  1.000 26.302  0 37  VAL XXX C   1 
ATOM   300  O O   . VAL A 1 46  ? -17.644 -4.458  19.211  1.000 26.542  0 37  VAL XXX O   1 
ATOM   301  C CB  . VAL A 1 46  ? -16.265 -6.994  18.857  1.000 29.462  0 37  VAL XXX CB  1 
ATOM   302  C CG1 . VAL A 1 46  ? -15.295 -6.789  20.009  1.000 30.179  0 37  VAL XXX CG1 1 
ATOM   303  C CG2 . VAL A 1 46  ? -16.032 -8.339  18.186  1.000 30.721  0 37  VAL XXX CG2 1 
ATOM   304  N N   . ASP A 1 47  ? -18.518 -5.356  21.082  1.000 28.611  0 38  ASP XXX N   1 
ATOM   305  C CA  . ASP A 1 47  ? -18.707 -4.088  21.808  1.000 29.865  0 38  ASP XXX CA  1 
ATOM   306  C C   . ASP A 1 47  ? -17.342 -3.589  22.297  1.000 33.088  0 38  ASP XXX C   1 
ATOM   307  O O   . ASP A 1 47  ? -17.030 -2.408  22.099  1.000 33.534  0 38  ASP XXX O   1 
ATOM   308  C CB  . ASP A 1 47  ? -19.678 -4.299  22.953  1.000 31.684  0 38  ASP XXX CB  1 
ATOM   309  C CG  . ASP A 1 47  ? -19.788 -3.059  23.800  1.000 35.332  0 38  ASP XXX CG  1 
ATOM   310  O OD1 . ASP A 1 47  ? -20.448 -2.091  23.318  1.000 37.170  0 38  ASP XXX OD1 1 
ATOM   311  O OD2 . ASP A 1 47  ? -19.150 -3.048  24.873  1.000 36.924  0 38  ASP XXX OD2 1 
ATOM   312  N N   . SER A 1 48  ? -16.545 -4.473  22.894  1.000 37.314  0 39  SER XXX N   1 
ATOM   313  C CA  . SER A 1 48  ? -15.231 -4.145  23.507  1.000 34.942  0 39  SER XXX CA  1 
ATOM   314  C C   . SER A 1 48  ? -14.336 -5.387  23.601  1.000 32.659  0 39  SER XXX C   1 
ATOM   315  O O   . SER A 1 48  ? -14.865 -6.518  23.692  1.000 34.556  0 39  SER XXX O   1 
ATOM   316  C CB  . SER A 1 48  ? -15.437 -3.557  24.855  1.000 34.691  0 39  SER XXX CB  1 
ATOM   317  O OG  . SER A 1 48  ? -16.293 -4.398  25.610  1.000 38.563  0 39  SER XXX OG  1 
ATOM   318  N N   . GLY A 1 49  ? -13.020 -5.162  23.620  1.000 30.809  0 40  GLY XXX N   1 
ATOM   319  C CA  . GLY A 1 49  ? -11.999 -6.213  23.738  1.000 27.717  0 40  GLY XXX CA  1 
ATOM   320  C C   . GLY A 1 49  ? -11.577 -6.734  22.371  1.000 27.307  0 40  GLY XXX C   1 
ATOM   321  O O   . GLY A 1 49  ? -12.193 -6.423  21.355  1.000 26.441  0 40  GLY XXX O   1 
HETATM 322  N N   . CSO A 1 50  ? -10.469 -7.474  22.385  1.000 28.967  0 41  CSO XXX N   1 
HETATM 323  C CA  . CSO A 1 50  ? -9.971  -8.203  21.237  1.000 30.329  0 41  CSO XXX CA  1 
HETATM 324  C CB  . CSO A 1 50  ? -8.492  -7.965  21.077  1.000 32.789  0 41  CSO XXX CB  1 
HETATM 325  S SG  . CSO A 1 50  ? -8.077  -6.226  20.774  1.000 39.961  0 41  CSO XXX SG  1 
HETATM 326  C C   . CSO A 1 50  ? -10.263 -9.674  21.472  1.000 27.281  0 41  CSO XXX C   1 
HETATM 327  O O   . CSO A 1 50  ? -9.976  -10.190 22.548  1.000 29.242  0 41  CSO XXX O   1 
HETATM 328  O OD  . CSO A 1 50  ? -7.355  -5.644  22.148  1.000 38.205  0 41  CSO XXX OD  1 
ATOM   329  N N   . TRP A 1 51  ? -10.862 -10.319 20.479  1.000 25.974  0 42  TRP XXX N   1 
ATOM   330  C CA  . TRP A 1 51  ? -11.328 -11.681 20.647  1.000 25.313  0 42  TRP XXX CA  1 
ATOM   331  C C   . TRP A 1 51  ? -10.663 -12.607 19.638  1.000 26.545  0 42  TRP XXX C   1 
ATOM   332  O O   . TRP A 1 51  ? -10.426 -12.193 18.488  1.000 26.105  0 42  TRP XXX O   1 
ATOM   333  C CB  . TRP A 1 51  ? -12.849 -11.725 20.499  1.000 27.524  0 42  TRP XXX CB  1 
ATOM   334  C CG  . TRP A 1 51  ? -13.571 -11.064 21.627  1.000 26.425  0 42  TRP XXX CG  1 
ATOM   335  C CD1 . TRP A 1 51  ? -13.843 -9.737  21.758  1.000 26.263  0 42  TRP XXX CD1 1 
ATOM   336  C CD2 . TRP A 1 51  ? -14.104 -11.706 22.801  1.000 27.141  0 42  TRP XXX CD2 1 
ATOM   337  N NE1 . TRP A 1 51  ? -14.516 -9.506  22.927  1.000 27.378  0 42  TRP XXX NE1 1 
ATOM   338  C CE2 . TRP A 1 51  ? -14.693 -10.694 23.589  1.000 26.902  0 42  TRP XXX CE2 1 
ATOM   339  C CE3 . TRP A 1 51  ? -14.136 -13.028 23.269  1.000 26.890  0 42  TRP XXX CE3 1 
ATOM   340  C CZ2 . TRP A 1 51  ? -15.300 -10.955 24.819  1.000 26.928  0 42  TRP XXX CZ2 1 
ATOM   341  C CZ3 . TRP A 1 51  ? -14.739 -13.285 24.484  1.000 27.172  0 42  TRP XXX CZ3 1 
ATOM   342  C CH2 . TRP A 1 51  ? -15.321 -12.263 25.242  1.000 27.509  0 42  TRP XXX CH2 1 
ATOM   343  N N   . MET A 1 52  ? -10.415 -13.842 20.048  1.000 25.834  0 43  MET XXX N   1 
ATOM   344  C CA  . MET A 1 52  ? -10.075 -14.923 19.098  1.000 24.676  0 43  MET XXX CA  1 
ATOM   345  C C   . MET A 1 52  ? -11.256 -15.900 19.086  1.000 23.937  0 43  MET XXX C   1 
ATOM   346  O O   . MET A 1 52  ? -11.628 -16.376 20.152  1.000 23.024  0 43  MET XXX O   1 
ATOM   347  C CB  . MET A 1 52  ? -8.783  -15.643 19.502  1.000 25.593  0 43  MET XXX CB  1 
ATOM   348  C CG  . MET A 1 52  ? -7.948  -16.109 18.318  1.000 26.022  0 43  MET XXX CG  1 
ATOM   349  S SD  . MET A 1 52  ? -7.158  -14.718 17.474  1.000 27.007  0 43  MET XXX SD  1 
ATOM   350  C CE  . MET A 1 52  ? -6.477  -15.541 16.034  1.000 23.262  0 43  MET XXX CE  1 
ATOM   351  N N   . LEU A 1 53  ? -11.836 -16.154 17.915  1.000 23.774  0 44  LEU XXX N   1 
ATOM   352  C CA  . LEU A 1 53  ? -12.834 -17.231 17.720  1.000 25.563  0 44  LEU XXX CA  1 
ATOM   353  C C   . LEU A 1 53  ? -12.102 -18.477 17.229  1.000 25.936  0 44  LEU XXX C   1 
ATOM   354  O O   . LEU A 1 53  ? -11.088 -18.343 16.508  1.000 25.915  0 44  LEU XXX O   1 
ATOM   355  C CB  . LEU A 1 53  ? -13.908 -16.802 16.715  1.000 24.881  0 44  LEU XXX CB  1 
ATOM   356  C CG  . LEU A 1 53  ? -14.616 -15.480 16.994  1.000 24.901  0 44  LEU XXX CG  1 
ATOM   357  C CD1 . LEU A 1 53  ? -15.813 -15.328 16.079  1.000 24.783  0 44  LEU XXX CD1 1 
ATOM   358  C CD2 . LEU A 1 53  ? -15.041 -15.358 18.447  1.000 25.946  0 44  LEU XXX CD2 1 
ATOM   359  N N   . TYR A 1 54  ? -12.638 -19.639 17.599  1.000 27.708  0 45  TYR XXX N   1 
ATOM   360  C CA  . TYR A 1 54  ? -12.063 -20.963 17.291  1.000 26.531  0 45  TYR XXX CA  1 
ATOM   361  C C   . TYR A 1 54  ? -13.149 -21.860 16.712  1.000 25.977  0 45  TYR XXX C   1 
ATOM   362  O O   . TYR A 1 54  ? -14.275 -21.880 17.228  1.000 24.794  0 45  TYR XXX O   1 
ATOM   363  C CB  . TYR A 1 54  ? -11.437 -21.557 18.545  1.000 26.937  0 45  TYR XXX CB  1 
ATOM   364  C CG  . TYR A 1 54  ? -10.270 -20.800 19.116  1.000 27.574  0 45  TYR XXX CG  1 
ATOM   365  C CD1 . TYR A 1 54  ? -8.977  -21.086 18.696  1.000 28.289  0 45  TYR XXX CD1 1 
ATOM   366  C CD2 . TYR A 1 54  ? -10.441 -19.867 20.133  1.000 26.760  0 45  TYR XXX CD2 1 
ATOM   367  C CE1 . TYR A 1 54  ? -7.887  -20.426 19.238  1.000 28.405  0 45  TYR XXX CE1 1 
ATOM   368  C CE2 . TYR A 1 54  ? -9.362  -19.207 20.691  1.000 28.208  0 45  TYR XXX CE2 1 
ATOM   369  C CZ  . TYR A 1 54  ? -8.084  -19.482 20.236  1.000 29.398  0 45  TYR XXX CZ  1 
ATOM   370  O OH  . TYR A 1 54  ? -7.018  -18.836 20.785  1.000 32.425  0 45  TYR XXX OH  1 
ATOM   371  N N   . GLU A 1 55  ? -12.795 -22.540 15.631  1.000 27.482  0 46  GLU XXX N   1 
ATOM   372  C CA  . GLU A 1 55  ? -13.625 -23.511 14.891  1.000 29.170  0 46  GLU XXX CA  1 
ATOM   373  C C   . GLU A 1 55  ? -14.104 -24.605 15.852  1.000 29.791  0 46  GLU XXX C   1 
ATOM   374  O O   . GLU A 1 55  ? -15.292 -24.950 15.785  1.000 31.002  0 46  GLU XXX O   1 
ATOM   375  C CB  A GLU A 1 55  ? -12.784 -24.075 13.748  0.500 31.091  0 46  GLU XXX CB  1 
ATOM   376  C CB  B GLU A 1 55  ? -12.798 -24.102 13.746  0.500 31.270  0 46  GLU XXX CB  1 
ATOM   377  C CG  A GLU A 1 55  ? -13.477 -25.089 12.863  0.500 30.949  0 46  GLU XXX CG  1 
ATOM   378  C CG  B GLU A 1 55  ? -13.538 -25.112 12.879  0.500 31.308  0 46  GLU XXX CG  1 
ATOM   379  C CD  A GLU A 1 55  ? -12.529 -25.655 11.819  0.500 31.980  0 46  GLU XXX CD  1 
ATOM   380  C CD  B GLU A 1 55  ? -12.706 -26.308 12.446  0.500 32.416  0 46  GLU XXX CD  1 
ATOM   381  O OE1 A GLU A 1 55  ? -12.983 -25.930 10.683  0.500 31.555  0 46  GLU XXX OE1 1 
ATOM   382  O OE1 B GLU A 1 55  ? -11.507 -26.346 12.823  0.500 33.288  0 46  GLU XXX OE1 1 
ATOM   383  O OE2 A GLU A 1 55  ? -11.326 -25.809 12.152  0.500 32.689  0 46  GLU XXX OE2 1 
ATOM   384  O OE2 B GLU A 1 55  ? -13.255 -27.194 11.742  0.500 33.244  0 46  GLU XXX OE2 1 
ATOM   385  N N   A GLN A 1 56  ? -13.214 -25.118 16.706  0.500 28.835  0 47  GLN XXX N   1 
ATOM   386  N N   B GLN A 1 56  ? -13.219 -25.110 16.714  0.500 28.130  0 47  GLN XXX N   1 
ATOM   387  C CA  A GLN A 1 56  ? -13.485 -26.281 17.588  0.500 29.457  0 47  GLN XXX CA  1 
ATOM   388  C CA  B GLN A 1 56  ? -13.495 -26.272 17.593  0.500 28.330  0 47  GLN XXX CA  1 
ATOM   389  C C   A GLN A 1 56  ? -13.534 -25.824 19.043  0.500 29.103  0 47  GLN XXX C   1 
ATOM   390  C C   B GLN A 1 56  ? -13.532 -25.821 19.047  0.500 28.466  0 47  GLN XXX C   1 
ATOM   391  O O   A GLN A 1 56  ? -13.043 -24.748 19.398  0.500 28.462  0 47  GLN XXX O   1 
ATOM   392  O O   B GLN A 1 56  ? -13.041 -24.746 19.402  0.500 27.874  0 47  GLN XXX O   1 
ATOM   393  C CB  A GLN A 1 56  ? -12.412 -27.363 17.413  0.500 30.455  0 47  GLN XXX CB  1 
ATOM   394  C CB  B GLN A 1 56  ? -12.451 -27.369 17.367  0.500 28.416  0 47  GLN XXX CB  1 
ATOM   395  C CG  A GLN A 1 56  ? -12.268 -27.923 16.003  0.500 32.341  0 47  GLN XXX CG  1 
ATOM   396  C CG  B GLN A 1 56  ? -12.585 -28.048 16.009  0.500 29.473  0 47  GLN XXX CG  1 
ATOM   397  C CD  A GLN A 1 56  ? -11.200 -28.992 15.911  0.500 33.232  0 47  GLN XXX CD  1 
ATOM   398  C CD  B GLN A 1 56  ? -13.948 -28.663 15.785  0.500 29.136  0 47  GLN XXX CD  1 
ATOM   399  O OE1 A GLN A 1 56  ? -10.264 -29.061 16.701  0.500 35.999  0 47  GLN XXX OE1 1 
ATOM   400  O OE1 B GLN A 1 56  ? -14.604 -29.127 16.708  0.500 28.902  0 47  GLN XXX OE1 1 
ATOM   401  N NE2 A GLN A 1 56  ? -11.330 -29.862 14.929  0.500 35.515  0 47  GLN XXX NE2 1 
ATOM   402  N NE2 B GLN A 1 56  ? -14.395 -28.665 14.543  0.500 29.876  0 47  GLN XXX NE2 1 
ATOM   403  N N   . PRO A 1 57  ? -14.103 -26.652 19.943  1.000 27.221  0 48  PRO XXX N   1 
ATOM   404  C CA  . PRO A 1 57  ? -14.179 -26.305 21.347  1.000 27.520  0 48  PRO XXX CA  1 
ATOM   405  C C   . PRO A 1 57  ? -12.783 -26.314 21.974  1.000 26.112  0 48  PRO XXX C   1 
ATOM   406  O O   . PRO A 1 57  ? -11.871 -26.893 21.401  1.000 26.954  0 48  PRO XXX O   1 
ATOM   407  C CB  . PRO A 1 57  ? -15.072 -27.394 21.965  1.000 27.981  0 48  PRO XXX CB  1 
ATOM   408  C CG  . PRO A 1 57  ? -15.659 -28.135 20.798  1.000 27.620  0 48  PRO XXX CG  1 
ATOM   409  C CD  . PRO A 1 57  ? -14.675 -27.976 19.661  1.000 26.940  0 48  PRO XXX CD  1 
ATOM   410  N N   . ASN A 1 58  ? -12.656 -25.661 23.123  1.000 24.580  0 49  ASN XXX N   1 
ATOM   411  C CA  . ASN A 1 58  ? -11.415 -25.619 23.931  1.000 28.020  0 49  ASN XXX CA  1 
ATOM   412  C C   . ASN A 1 58  ? -10.257 -25.018 23.117  1.000 29.123  0 49  ASN XXX C   1 
ATOM   413  O O   . ASN A 1 58  ? -9.116  -25.491 23.244  1.000 29.444  0 49  ASN XXX O   1 
ATOM   414  C CB  . ASN A 1 58  ? -11.088 -27.015 24.478  1.000 28.489  0 49  ASN XXX CB  1 
ATOM   415  C CG  . ASN A 1 58  ? -10.287 -26.932 25.760  1.000 27.212  0 49  ASN XXX CG  1 
ATOM   416  O OD1 . ASN A 1 58  ? -10.468 -26.014 26.552  1.000 31.023  0 49  ASN XXX OD1 1 
ATOM   417  N ND2 . ASN A 1 58  ? -9.382  -27.863 25.964  1.000 27.813  0 49  ASN XXX ND2 1 
ATOM   418  N N   . TYR A 1 59  ? -10.531 -23.962 22.345  1.000 29.147  0 50  TYR XXX N   1 
ATOM   419  C CA  . TYR A 1 59  ? -9.507  -23.093 21.708  1.000 28.189  0 50  TYR XXX CA  1 
ATOM   420  C C   . TYR A 1 59  ? -8.638  -23.912 20.754  1.000 29.439  0 50  TYR XXX C   1 
ATOM   421  O O   . TYR A 1 59  ? -7.419  -23.812 20.840  1.000 31.538  0 50  TYR XXX O   1 
ATOM   422  C CB  . TYR A 1 59  ? -8.623  -22.421 22.766  1.000 27.444  0 50  TYR XXX CB  1 
ATOM   423  C CG  . TYR A 1 59  ? -9.404  -21.892 23.936  1.000 28.916  0 50  TYR XXX CG  1 
ATOM   424  C CD1 . TYR A 1 59  ? -10.458 -20.999 23.748  1.000 28.700  0 50  TYR XXX CD1 1 
ATOM   425  C CD2 . TYR A 1 59  ? -9.135  -22.330 25.221  1.000 27.657  0 50  TYR XXX CD2 1 
ATOM   426  C CE1 . TYR A 1 59  ? -11.235 -20.577 24.810  1.000 28.624  0 50  TYR XXX CE1 1 
ATOM   427  C CE2 . TYR A 1 59  ? -9.882  -21.888 26.297  1.000 28.737  0 50  TYR XXX CE2 1 
ATOM   428  C CZ  . TYR A 1 59  ? -10.938 -21.012 26.092  1.000 29.626  0 50  TYR XXX CZ  1 
ATOM   429  O OH  . TYR A 1 59  ? -11.669 -20.578 27.158  1.000 32.069  0 50  TYR XXX OH  1 
ATOM   430  N N   . SER A 1 60  ? -9.249  -24.701 19.879  1.000 28.559  0 51  SER XXX N   1 
ATOM   431  C CA  . SER A 1 60  ? -8.516  -25.499 18.874  1.000 28.905  0 51  SER XXX CA  1 
ATOM   432  C C   . SER A 1 60  ? -9.208  -25.389 17.507  1.000 29.409  0 51  SER XXX C   1 
ATOM   433  O O   . SER A 1 60  ? -10.266 -24.723 17.395  1.000 27.157  0 51  SER XXX O   1 
ATOM   434  C CB  . SER A 1 60  ? -8.355  -26.917 19.334  1.000 30.164  0 51  SER XXX CB  1 
ATOM   435  O OG  . SER A 1 60  ? -9.612  -27.522 19.459  1.000 31.075  0 51  SER XXX OG  1 
ATOM   436  N N   . GLY A 1 61  ? -8.551  -25.937 16.491  1.000 28.202  0 52  GLY XXX N   1 
ATOM   437  C CA  . GLY A 1 61  ? -8.922  -25.758 15.081  1.000 29.695  0 52  GLY XXX CA  1 
ATOM   438  C C   . GLY A 1 61  ? -8.568  -24.368 14.608  1.000 29.691  0 52  GLY XXX C   1 
ATOM   439  O O   . GLY A 1 61  ? -7.760  -23.698 15.294  1.000 28.190  0 52  GLY XXX O   1 
ATOM   440  N N   . LEU A 1 62  ? -9.176  -23.933 13.500  1.000 29.966  0 53  LEU XXX N   1 
ATOM   441  C CA  . LEU A 1 62  ? -8.861  -22.635 12.872  1.000 28.069  0 53  LEU XXX CA  1 
ATOM   442  C C   . LEU A 1 62  ? -9.201  -21.507 13.852  1.000 27.752  0 53  LEU XXX C   1 
ATOM   443  O O   . LEU A 1 62  ? -10.155 -21.639 14.667  1.000 24.344  0 53  LEU XXX O   1 
ATOM   444  C CB  . LEU A 1 62  ? -9.621  -22.509 11.552  1.000 33.244  0 53  LEU XXX CB  1 
ATOM   445  C CG  . LEU A 1 62  ? -9.269  -23.541 10.476  1.000 33.785  0 53  LEU XXX CG  1 
ATOM   446  C CD1 . LEU A 1 62  ? -10.220 -23.427 9.313   1.000 36.535  0 53  LEU XXX CD1 1 
ATOM   447  C CD2 . LEU A 1 62  ? -7.851  -23.381 9.980   1.000 33.473  0 53  LEU XXX CD2 1 
ATOM   448  N N   . GLN A 1 63  ? -8.398  -20.447 13.803  1.000 28.546  0 54  GLN XXX N   1 
ATOM   449  C CA  . GLN A 1 63  ? -8.465  -19.298 14.732  1.000 26.353  0 54  GLN XXX CA  1 
ATOM   450  C C   . GLN A 1 63  ? -8.835  -18.063 13.910  1.000 24.011  0 54  GLN XXX C   1 
ATOM   451  O O   . GLN A 1 63  ? -8.377  -17.970 12.751  1.000 23.025  0 54  GLN XXX O   1 
ATOM   452  C CB  . GLN A 1 63  ? -7.121  -19.059 15.426  1.000 27.031  0 54  GLN XXX CB  1 
ATOM   453  C CG  . GLN A 1 63  ? -6.430  -20.300 15.945  1.000 28.705  0 54  GLN XXX CG  1 
ATOM   454  C CD  . GLN A 1 63  ? -5.188  -19.956 16.727  1.000 27.700  0 54  GLN XXX CD  1 
ATOM   455  O OE1 . GLN A 1 63  ? -5.061  -18.894 17.334  1.000 27.966  0 54  GLN XXX OE1 1 
ATOM   456  N NE2 . GLN A 1 63  ? -4.241  -20.867 16.728  1.000 26.677  0 54  GLN XXX NE2 1 
ATOM   457  N N   . TYR A 1 64  ? -9.610  -17.150 14.482  1.000 23.624  0 55  TYR XXX N   1 
ATOM   458  C CA  . TYR A 1 64  ? -10.023 -15.902 13.798  1.000 25.331  0 55  TYR XXX CA  1 
ATOM   459  C C   . TYR A 1 64  ? -9.962  -14.730 14.778  1.000 25.220  0 55  TYR XXX C   1 
ATOM   460  O O   . TYR A 1 64  ? -10.550 -14.797 15.850  1.000 21.808  0 55  TYR XXX O   1 
ATOM   461  C CB  . TYR A 1 64  ? -11.417 -16.058 13.198  1.000 27.119  0 55  TYR XXX CB  1 
ATOM   462  C CG  . TYR A 1 64  ? -11.588 -17.270 12.324  1.000 28.935  0 55  TYR XXX CG  1 
ATOM   463  C CD1 . TYR A 1 64  ? -10.980 -17.346 11.091  1.000 30.805  0 55  TYR XXX CD1 1 
ATOM   464  C CD2 . TYR A 1 64  ? -12.356 -18.348 12.739  1.000 32.628  0 55  TYR XXX CD2 1 
ATOM   465  C CE1 . TYR A 1 64  ? -11.121 -18.469 10.289  1.000 34.339  0 55  TYR XXX CE1 1 
ATOM   466  C CE2 . TYR A 1 64  ? -12.499 -19.483 11.955  1.000 33.682  0 55  TYR XXX CE2 1 
ATOM   467  C CZ  . TYR A 1 64  ? -11.891 -19.535 10.715  1.000 35.787  0 55  TYR XXX CZ  1 
ATOM   468  O OH  . TYR A 1 64  ? -12.044 -20.611 9.885   1.000 38.298  0 55  TYR XXX OH  1 
ATOM   469  N N   . PHE A 1 65  ? -9.218  -13.692 14.417  1.000 24.835  0 56  PHE XXX N   1 
ATOM   470  C CA  . PHE A 1 65  ? -9.049  -12.473 15.238  1.000 26.768  0 56  PHE XXX CA  1 
ATOM   471  C C   . PHE A 1 65  ? -10.206 -11.511 14.932  1.000 25.263  0 56  PHE XXX C   1 
ATOM   472  O O   . PHE A 1 65  ? -10.461 -11.232 13.752  1.000 22.639  0 56  PHE XXX O   1 
ATOM   473  C CB  . PHE A 1 65  ? -7.685  -11.852 14.938  1.000 27.229  0 56  PHE XXX CB  1 
ATOM   474  C CG  . PHE A 1 65  ? -7.429  -10.562 15.672  1.000 29.134  0 56  PHE XXX CG  1 
ATOM   475  C CD1 . PHE A 1 65  ? -7.446  -10.529 17.059  1.000 31.342  0 56  PHE XXX CD1 1 
ATOM   476  C CD2 . PHE A 1 65  ? -7.165  -9.390  14.987  1.000 30.704  0 56  PHE XXX CD2 1 
ATOM   477  C CE1 . PHE A 1 65  ? -7.220  -9.346  17.741  1.000 31.946  0 56  PHE XXX CE1 1 
ATOM   478  C CE2 . PHE A 1 65  ? -6.929  -8.211  15.675  1.000 33.776  0 56  PHE XXX CE2 1 
ATOM   479  C CZ  . PHE A 1 65  ? -6.945  -8.196  17.052  1.000 33.150  0 56  PHE XXX CZ  1 
ATOM   480  N N   . LEU A 1 66  ? -10.894 -11.028 15.965  1.000 23.819  0 57  LEU XXX N   1 
ATOM   481  C CA  . LEU A 1 66  ? -11.932 -9.973  15.854  1.000 25.782  0 57  LEU XXX CA  1 
ATOM   482  C C   . LEU A 1 66  ? -11.607 -8.837  16.826  1.000 27.349  0 57  LEU XXX C   1 
ATOM   483  O O   . LEU A 1 66  ? -11.263 -9.117  17.997  1.000 25.373  0 57  LEU XXX O   1 
ATOM   484  C CB  . LEU A 1 66  ? -13.309 -10.535 16.199  1.000 26.970  0 57  LEU XXX CB  1 
ATOM   485  C CG  . LEU A 1 66  ? -14.030 -11.322 15.113  1.000 28.842  0 57  LEU XXX CG  1 
ATOM   486  C CD1 . LEU A 1 66  ? -13.404 -12.691 14.937  1.000 29.867  0 57  LEU XXX CD1 1 
ATOM   487  C CD2 . LEU A 1 66  ? -15.493 -11.457 15.485  1.000 30.956  0 57  LEU XXX CD2 1 
ATOM   488  N N   . ARG A 1 67  ? -11.787 -7.607  16.356  1.000 32.386  0 58  ARG XXX N   1 
ATOM   489  C CA  . ARG A 1 67  ? -11.700 -6.348  17.137  1.000 37.201  0 58  ARG XXX CA  1 
ATOM   490  C C   . ARG A 1 67  ? -13.100 -5.740  17.245  1.000 33.573  0 58  ARG XXX C   1 
ATOM   491  O O   . ARG A 1 67  ? -14.021 -6.226  16.547  1.000 29.729  0 58  ARG XXX O   1 
ATOM   492  C CB  . ARG A 1 67  ? -10.739 -5.381  16.442  1.000 42.029  0 58  ARG XXX CB  1 
ATOM   493  C CG  . ARG A 1 67  ? -9.274  -5.715  16.659  1.000 53.163  0 58  ARG XXX CG  1 
ATOM   494  C CD  . ARG A 1 67  ? -8.324  -4.587  16.292  1.000 60.531  0 58  ARG XXX CD  1 
ATOM   495  N NE  . ARG A 1 67  ? -8.167  -4.461  14.845  1.000 65.799  0 58  ARG XXX NE  1 
ATOM   496  C CZ  . ARG A 1 67  ? -7.044  -4.096  14.220  1.000 72.177  0 58  ARG XXX CZ  1 
ATOM   497  N NH1 . ARG A 1 67  ? -5.940  -3.826  14.899  1.000 73.565  0 58  ARG XXX NH1 1 
ATOM   498  N NH2 . ARG A 1 67  ? -7.021  -4.010  12.901  1.000 72.124  0 58  ARG XXX NH2 1 
ATOM   499  N N   . ARG A 1 68  ? -13.228 -4.702  18.075  1.000 34.938  0 59  ARG XXX N   1 
ATOM   500  C CA  . ARG A 1 68  ? -14.416 -3.822  18.161  1.000 37.334  0 59  ARG XXX CA  1 
ATOM   501  C C   . ARG A 1 68  ? -14.982 -3.664  16.752  1.000 31.232  0 59  ARG XXX C   1 
ATOM   502  O O   . ARG A 1 68  ? -14.210 -3.429  15.825  1.000 32.938  0 59  ARG XXX O   1 
ATOM   503  C CB  . ARG A 1 68  ? -14.034 -2.463  18.757  1.000 46.938  0 59  ARG XXX CB  1 
ATOM   504  C CG  . ARG A 1 68  ? -15.207 -1.544  19.083  1.000 56.148  0 59  ARG XXX CG  1 
ATOM   505  C CD  . ARG A 1 68  ? -14.744 -0.187  19.605  1.000 67.309  0 59  ARG XXX CD  1 
ATOM   506  N NE  . ARG A 1 68  ? -13.954 -0.334  20.833  1.000 81.335  0 59  ARG XXX NE  1 
ATOM   507  C CZ  . ARG A 1 68  ? -14.374 -0.062  22.076  1.000 90.984  0 59  ARG XXX CZ  1 
ATOM   508  N NH1 . ARG A 1 68  ? -15.594 0.404   22.299  1.000 96.737  0 59  ARG XXX NH1 1 
ATOM   509  N NH2 . ARG A 1 68  ? -13.566 -0.257  23.105  1.000 92.111  0 59  ARG XXX NH2 1 
ATOM   510  N N   . GLY A 1 69  ? -16.293 -3.790  16.607  1.000 26.842  0 60  GLY XXX N   1 
ATOM   511  C CA  . GLY A 1 69  ? -16.968 -3.655  15.312  1.000 27.321  0 60  GLY XXX CA  1 
ATOM   512  C C   . GLY A 1 69  ? -18.015 -4.730  15.111  1.000 27.252  0 60  GLY XXX C   1 
ATOM   513  O O   . GLY A 1 69  ? -18.223 -5.577  16.014  1.000 28.700  0 60  GLY XXX O   1 
ATOM   514  N N   . ASP A 1 70  ? -18.659 -4.671  13.956  1.000 26.392  0 61  ASP XXX N   1 
ATOM   515  C CA  . ASP A 1 70  ? -19.815 -5.516  13.592  1.000 28.239  0 61  ASP XXX CA  1 
ATOM   516  C C   . ASP A 1 70  ? -19.406 -6.320  12.377  1.000 26.921  0 61  ASP XXX C   1 
ATOM   517  O O   . ASP A 1 70  ? -18.770 -5.746  11.497  1.000 28.043  0 61  ASP XXX O   1 
ATOM   518  C CB  . ASP A 1 70  ? -21.055 -4.661  13.382  1.000 28.774  0 61  ASP XXX CB  1 
ATOM   519  C CG  . ASP A 1 70  ? -21.457 -3.931  14.643  1.000 31.435  0 61  ASP XXX CG  1 
ATOM   520  O OD1 . ASP A 1 70  ? -21.928 -4.602  15.590  1.000 35.719  0 61  ASP XXX OD1 1 
ATOM   521  O OD2 . ASP A 1 70  ? -21.250 -2.707  14.680  1.000 34.521  0 61  ASP XXX OD2 1 
ATOM   522  N N   . TYR A 1 71  ? -19.689 -7.616  12.409  1.000 26.894  0 62  TYR XXX N   1 
ATOM   523  C CA  . TYR A 1 71  ? -19.366 -8.568  11.323  1.000 28.073  0 62  TYR XXX CA  1 
ATOM   524  C C   . TYR A 1 71  ? -20.668 -9.217  10.873  1.000 25.429  0 62  TYR XXX C   1 
ATOM   525  O O   . TYR A 1 71  ? -21.170 -10.033 11.621  1.000 28.111  0 62  TYR XXX O   1 
ATOM   526  C CB  . TYR A 1 71  ? -18.317 -9.571  11.813  1.000 27.958  0 62  TYR XXX CB  1 
ATOM   527  C CG  . TYR A 1 71  ? -17.048 -8.956  12.328  1.000 28.919  0 62  TYR XXX CG  1 
ATOM   528  C CD1 . TYR A 1 71  ? -16.986 -8.421  13.600  1.000 29.337  0 62  TYR XXX CD1 1 
ATOM   529  C CD2 . TYR A 1 71  ? -15.896 -8.930  11.554  1.000 31.293  0 62  TYR XXX CD2 1 
ATOM   530  C CE1 . TYR A 1 71  ? -15.818 -7.862  14.084  1.000 30.377  0 62  TYR XXX CE1 1 
ATOM   531  C CE2 . TYR A 1 71  ? -14.711 -8.389  12.028  1.000 30.597  0 62  TYR XXX CE2 1 
ATOM   532  C CZ  . TYR A 1 71  ? -14.675 -7.850  13.299  1.000 32.366  0 62  TYR XXX CZ  1 
ATOM   533  O OH  . TYR A 1 71  ? -13.521 -7.318  13.784  1.000 32.144  0 62  TYR XXX OH  1 
ATOM   534  N N   . ALA A 1 72  ? -21.172 -8.843  9.697   1.000 27.901  0 63  ALA XXX N   1 
ATOM   535  C CA  . ALA A 1 72  ? -22.519 -9.192  9.175   1.000 28.511  0 63  ALA XXX CA  1 
ATOM   536  C C   . ALA A 1 72  ? -22.531 -10.625 8.645   1.000 28.919  0 63  ALA XXX C   1 
ATOM   537  O O   . ALA A 1 72  ? -23.610 -11.186 8.494   1.000 31.432  0 63  ALA XXX O   1 
ATOM   538  C CB  . ALA A 1 72  ? -22.935 -8.222  8.101   1.000 27.164  0 63  ALA XXX CB  1 
ATOM   539  N N   . ASP A 1 73  ? -21.369 -11.197 8.353   1.000 31.417  0 64  ASP XXX N   1 
ATOM   540  C CA  . ASP A 1 73  ? -21.260 -12.620 7.944   1.000 33.426  0 64  ASP XXX CA  1 
ATOM   541  C C   . ASP A 1 73  ? -19.839 -13.107 8.255   1.000 31.452  0 64  ASP XXX C   1 
ATOM   542  O O   . ASP A 1 73  ? -18.959 -12.269 8.519   1.000 26.706  0 64  ASP XXX O   1 
ATOM   543  C CB  . ASP A 1 73  ? -21.747 -12.833 6.504   1.000 38.415  0 64  ASP XXX CB  1 
ATOM   544  C CG  . ASP A 1 73  ? -21.088 -11.933 5.490   1.000 43.960  0 64  ASP XXX CG  1 
ATOM   545  O OD1 . ASP A 1 73  ? -19.848 -11.896 5.485   1.000 49.413  0 64  ASP XXX OD1 1 
ATOM   546  O OD2 . ASP A 1 73  ? -21.830 -11.258 4.738   1.000 53.908  0 64  ASP XXX OD2 1 
ATOM   547  N N   . HIS A 1 74  ? -19.643 -14.418 8.288   1.000 29.911  0 65  HIS XXX N   1 
ATOM   548  C CA  . HIS A 1 74  ? -18.391 -15.032 8.788   1.000 31.782  0 65  HIS XXX CA  1 
ATOM   549  C C   . HIS A 1 74  ? -17.240 -14.677 7.850   1.000 31.198  0 65  HIS XXX C   1 
ATOM   550  O O   . HIS A 1 74  ? -16.099 -14.629 8.342   1.000 30.050  0 65  HIS XXX O   1 
ATOM   551  C CB  . HIS A 1 74  ? -18.557 -16.536 9.025   1.000 33.927  0 65  HIS XXX CB  1 
ATOM   552  C CG  . HIS A 1 74  ? -18.731 -17.366 7.797   1.000 38.013  0 65  HIS XXX CG  1 
ATOM   553  N ND1 . HIS A 1 74  ? -17.706 -17.622 6.904   1.000 40.106  0 65  HIS XXX ND1 1 
ATOM   554  C CD2 . HIS A 1 74  ? -19.801 -18.056 7.347   1.000 37.874  0 65  HIS XXX CD2 1 
ATOM   555  C CE1 . HIS A 1 74  ? -18.157 -18.398 5.943   1.000 39.026  0 65  HIS XXX CE1 1 
ATOM   556  N NE2 . HIS A 1 74  ? -19.432 -18.677 6.196   1.000 38.464  0 65  HIS XXX NE2 1 
ATOM   557  N N   . GLN A 1 75  ? -17.520 -14.396 6.572   1.000 32.714  0 66  GLN XXX N   1 
ATOM   558  C CA  . GLN A 1 75  ? -16.494 -13.955 5.585   1.000 34.307  0 66  GLN XXX CA  1 
ATOM   559  C C   . GLN A 1 75  ? -15.783 -12.693 6.095   1.000 33.850  0 66  GLN XXX C   1 
ATOM   560  O O   . GLN A 1 75  ? -14.585 -12.560 5.859   1.000 29.728  0 66  GLN XXX O   1 
ATOM   561  C CB  . GLN A 1 75  ? -17.111 -13.700 4.210   1.000 40.836  0 66  GLN XXX CB  1 
ATOM   562  C CG  . GLN A 1 75  ? -17.441 -14.969 3.436   1.000 46.639  0 66  GLN XXX CG  1 
ATOM   563  C CD  . GLN A 1 75  ? -18.819 -15.541 3.704   1.000 57.629  0 66  GLN XXX CD  1 
ATOM   564  O OE1 . GLN A 1 75  ? -19.589 -15.093 4.563   1.000 57.522  0 66  GLN XXX OE1 1 
ATOM   565  N NE2 . GLN A 1 75  ? -19.154 -16.567 2.936   1.000 65.223  0 66  GLN XXX NE2 1 
ATOM   566  N N   . GLN A 1 76  ? -16.465 -11.812 6.825   1.000 33.820  0 67  GLN XXX N   1 
ATOM   567  C CA  . GLN A 1 76  ? -15.873 -10.527 7.284   1.000 37.255  0 67  GLN XXX CA  1 
ATOM   568  C C   . GLN A 1 76  ? -14.795 -10.752 8.357   1.000 36.293  0 67  GLN XXX C   1 
ATOM   569  O O   . GLN A 1 76  ? -14.002 -9.826  8.565   1.000 35.818  0 67  GLN XXX O   1 
ATOM   570  C CB  . GLN A 1 76  ? -16.975 -9.568  7.740   1.000 42.363  0 67  GLN XXX CB  1 
ATOM   571  C CG  . GLN A 1 76  ? -17.788 -9.047  6.560   1.000 47.351  0 67  GLN XXX CG  1 
ATOM   572  C CD  . GLN A 1 76  ? -18.819 -8.006  6.931   1.000 59.212  0 67  GLN XXX CD  1 
ATOM   573  O OE1 . GLN A 1 76  ? -18.725 -7.330  7.961   1.000 61.876  0 67  GLN XXX OE1 1 
ATOM   574  N NE2 . GLN A 1 76  ? -19.830 -7.872  6.081   1.000 65.100  0 67  GLN XXX NE2 1 
ATOM   575  N N   . TRP A 1 77  ? -14.729 -11.911 9.018   1.000 33.354  0 68  TRP XXX N   1 
ATOM   576  C CA  . TRP A 1 77  ? -13.573 -12.231 9.907   1.000 30.874  0 68  TRP XXX CA  1 
ATOM   577  C C   . TRP A 1 77  ? -12.693 -13.300 9.251   1.000 30.116  0 68  TRP XXX C   1 
ATOM   578  O O   . TRP A 1 77  ? -11.857 -13.880 9.949   1.000 28.631  0 68  TRP XXX O   1 
ATOM   579  C CB  . TRP A 1 77  ? -14.014 -12.613 11.331  1.000 30.155  0 68  TRP XXX CB  1 
ATOM   580  C CG  . TRP A 1 77  ? -14.834 -13.858 11.482  1.000 28.738  0 68  TRP XXX CG  1 
ATOM   581  C CD1 . TRP A 1 77  ? -14.424 -15.153 11.381  1.000 29.795  0 68  TRP XXX CD1 1 
ATOM   582  C CD2 . TRP A 1 77  ? -16.222 -13.916 11.858  1.000 28.985  0 68  TRP XXX CD2 1 
ATOM   583  N NE1 . TRP A 1 77  ? -15.460 -16.012 11.637  1.000 28.736  0 68  TRP XXX NE1 1 
ATOM   584  C CE2 . TRP A 1 77  ? -16.579 -15.280 11.925  1.000 29.342  0 68  TRP XXX CE2 1 
ATOM   585  C CE3 . TRP A 1 77  ? -17.202 -12.942 12.091  1.000 29.463  0 68  TRP XXX CE3 1 
ATOM   586  C CZ2 . TRP A 1 77  ? -17.874 -15.694 12.229  1.000 28.675  0 68  TRP XXX CZ2 1 
ATOM   587  C CZ3 . TRP A 1 77  ? -18.482 -13.347 12.405  1.000 29.556  0 68  TRP XXX CZ3 1 
ATOM   588  C CH2 . TRP A 1 77  ? -18.811 -14.706 12.461  1.000 29.285  0 68  TRP XXX CH2 1 
ATOM   589  N N   . MET A 1 78  ? -12.888 -13.517 7.948   1.000 32.634  0 69  MET XXX N   1 
ATOM   590  C CA  . MET A 1 78  ? -12.148 -14.485 7.087   1.000 35.827  0 69  MET XXX CA  1 
ATOM   591  C C   . MET A 1 78  ? -12.408 -15.918 7.566   1.000 33.663  0 69  MET XXX C   1 
ATOM   592  O O   . MET A 1 78  ? -11.530 -16.766 7.403   1.000 30.664  0 69  MET XXX O   1 
ATOM   593  C CB  . MET A 1 78  ? -10.644 -14.178 7.089   1.000 38.556  0 69  MET XXX CB  1 
ATOM   594  C CG  . MET A 1 78  ? -10.343 -12.683 6.890   1.000 44.477  0 69  MET XXX CG  1 
ATOM   595  S SD  . MET A 1 78  ? -8.863  -12.363 5.889   1.000 54.244  0 69  MET XXX SD  1 
ATOM   596  C CE  . MET A 1 78  ? -9.422  -12.894 4.270   1.000 59.847  0 69  MET XXX CE  1 
ATOM   597  N N   . GLY A 1 79  ? -13.584 -16.179 8.139   1.000 34.385  0 70  GLY XXX N   1 
ATOM   598  C CA  . GLY A 1 79  ? -13.979 -17.534 8.562   1.000 34.816  0 70  GLY XXX CA  1 
ATOM   599  C C   . GLY A 1 79  ? -14.199 -18.411 7.347   1.000 36.531  0 70  GLY XXX C   1 
ATOM   600  O O   . GLY A 1 79  ? -14.742 -17.899 6.370   1.000 41.055  0 70  GLY XXX O   1 
ATOM   601  N N   . LEU A 1 80  ? -13.802 -19.676 7.396   1.000 38.718  0 71  LEU XXX N   1 
ATOM   602  C CA  . LEU A 1 80  ? -13.937 -20.604 6.240   1.000 42.847  0 71  LEU XXX CA  1 
ATOM   603  C C   . LEU A 1 80  ? -15.296 -21.310 6.290   1.000 40.445  0 71  LEU XXX C   1 
ATOM   604  O O   . LEU A 1 80  ? -15.776 -21.747 5.234   1.000 46.089  0 71  LEU XXX O   1 
ATOM   605  C CB  . LEU A 1 80  ? -12.784 -21.605 6.283   1.000 44.077  0 71  LEU XXX CB  1 
ATOM   606  C CG  . LEU A 1 80  ? -11.387 -21.018 6.056   1.000 47.690  0 71  LEU XXX CG  1 
ATOM   607  C CD1 . LEU A 1 80  ? -10.387 -22.145 5.836   1.000 48.319  0 71  LEU XXX CD1 1 
ATOM   608  C CD2 . LEU A 1 80  ? -11.351 -20.047 4.879   1.000 46.488  0 71  LEU XXX CD2 1 
ATOM   609  N N   . SER A 1 81  ? -15.922 -21.319 7.461   1.000 33.278  0 72  SER XXX N   1 
ATOM   610  C CA  . SER A 1 81  ? -17.239 -21.942 7.707   1.000 33.763  0 72  SER XXX CA  1 
ATOM   611  C C   . SER A 1 81  ? -17.967 -21.130 8.779   1.000 32.876  0 72  SER XXX C   1 
ATOM   612  O O   . SER A 1 81  ? -17.419 -20.124 9.226   1.000 34.291  0 72  SER XXX O   1 
ATOM   613  C CB  . SER A 1 81  ? -17.057 -23.378 8.120   1.000 31.562  0 72  SER XXX CB  1 
ATOM   614  O OG  . SER A 1 81  ? -16.534 -23.468 9.431   1.000 30.825  0 72  SER XXX OG  1 
ATOM   615  N N   . ASP A 1 82  ? -19.138 -21.579 9.208   1.000 33.111  0 73  ASP XXX N   1 
ATOM   616  C CA  . ASP A 1 82  ? -19.896 -20.922 10.297  1.000 33.517  0 73  ASP XXX CA  1 
ATOM   617  C C   . ASP A 1 82  ? -19.657 -21.673 11.612  1.000 30.701  0 73  ASP XXX C   1 
ATOM   618  O O   . ASP A 1 82  ? -20.451 -21.507 12.524  1.000 28.973  0 73  ASP XXX O   1 
ATOM   619  C CB  . ASP A 1 82  ? -21.369 -20.789 9.911   1.000 38.328  0 73  ASP XXX CB  1 
ATOM   620  C CG  . ASP A 1 82  ? -22.110 -22.094 9.645   1.000 37.990  0 73  ASP XXX CG  1 
ATOM   621  O OD1 . ASP A 1 82  ? -21.505 -23.174 9.792   1.000 34.737  0 73  ASP XXX OD1 1 
ATOM   622  O OD2 . ASP A 1 82  ? -23.302 -22.008 9.301   1.000 43.049  0 73  ASP XXX OD2 1 
ATOM   623  N N   . SER A 1 83  ? -18.586 -22.453 11.711  1.000 30.755  0 74  SER XXX N   1 
ATOM   624  C CA  . SER A 1 83  ? -18.248 -23.196 12.943  1.000 31.105  0 74  SER XXX CA  1 
ATOM   625  C C   . SER A 1 83  ? -17.467 -22.284 13.887  1.000 30.078  0 74  SER XXX C   1 
ATOM   626  O O   . SER A 1 83  ? -16.339 -21.901 13.541  1.000 31.331  0 74  SER XXX O   1 
ATOM   627  C CB  . SER A 1 83  ? -17.503 -24.461 12.647  1.000 36.218  0 74  SER XXX CB  1 
ATOM   628  O OG  A SER A 1 83  ? -17.306 -25.221 13.837  0.500 38.270  0 74  SER XXX OG  1 
ATOM   629  O OG  B SER A 1 83  ? -17.306 -25.221 13.837  0.500 38.270  0 74  SER XXX OG  1 
ATOM   630  N N   . VAL A 1 84  ? -18.065 -21.927 15.026  1.000 26.634  0 75  VAL XXX N   1 
ATOM   631  C CA  . VAL A 1 84  ? -17.388 -21.191 16.132  1.000 28.104  0 75  VAL XXX CA  1 
ATOM   632  C C   . VAL A 1 84  ? -17.793 -21.872 17.438  1.000 27.902  0 75  VAL XXX C   1 
ATOM   633  O O   . VAL A 1 84  ? -18.955 -21.772 17.779  1.000 26.879  0 75  VAL XXX O   1 
ATOM   634  C CB  . VAL A 1 84  ? -17.776 -19.706 16.136  1.000 28.298  0 75  VAL XXX CB  1 
ATOM   635  C CG1 . VAL A 1 84  ? -17.206 -18.972 17.343  1.000 27.938  0 75  VAL XXX CG1 1 
ATOM   636  C CG2 . VAL A 1 84  ? -17.406 -19.033 14.824  1.000 28.092  0 75  VAL XXX CG2 1 
ATOM   637  N N   . ARG A 1 85  ? -16.884 -22.583 18.107  1.000 28.210  0 76  ARG XXX N   1 
ATOM   638  C CA  . ARG A 1 85  ? -17.237 -23.472 19.242  1.000 29.277  0 76  ARG XXX CA  1 
ATOM   639  C C   . ARG A 1 85  ? -16.527 -23.033 20.527  1.000 27.843  0 76  ARG XXX C   1 
ATOM   640  O O   . ARG A 1 85  ? -16.817 -23.610 21.591  1.000 29.865  0 76  ARG XXX O   1 
ATOM   641  C CB  . ARG A 1 85  ? -16.972 -24.916 18.823  1.000 32.707  0 76  ARG XXX CB  1 
ATOM   642  C CG  . ARG A 1 85  ? -17.950 -25.393 17.757  1.000 36.616  0 76  ARG XXX CG  1 
ATOM   643  C CD  . ARG A 1 85  ? -18.030 -26.905 17.682  1.000 42.309  0 76  ARG XXX CD  1 
ATOM   644  N NE  . ARG A 1 85  ? -18.878 -27.283 16.566  1.000 45.217  0 76  ARG XXX NE  1 
ATOM   645  C CZ  . ARG A 1 85  ? -18.459 -27.580 15.333  1.000 48.648  0 76  ARG XXX CZ  1 
ATOM   646  N NH1 . ARG A 1 85  ? -17.170 -27.604 15.011  1.000 49.280  0 76  ARG XXX NH1 1 
ATOM   647  N NH2 . ARG A 1 85  ? -19.356 -27.867 14.409  1.000 51.308  0 76  ARG XXX NH2 1 
ATOM   648  N N   . SER A 1 86  ? -15.678 -22.009 20.457  1.000 26.878  0 77  SER XXX N   1 
ATOM   649  C CA  . SER A 1 86  ? -15.044 -21.402 21.649  1.000 24.501  0 77  SER XXX CA  1 
ATOM   650  C C   . SER A 1 86  ? -14.499 -20.031 21.271  1.000 24.328  0 77  SER XXX C   1 
ATOM   651  O O   . SER A 1 86  ? -14.367 -19.725 20.057  1.000 24.121  0 77  SER XXX O   1 
ATOM   652  C CB  . SER A 1 86  ? -13.974 -22.299 22.211  1.000 24.902  0 77  SER XXX CB  1 
ATOM   653  O OG  . SER A 1 86  ? -12.955 -22.538 21.241  1.000 25.188  0 77  SER XXX OG  1 
ATOM   654  N N   . CYS A 1 87  ? -14.227 -19.210 22.274  1.000 25.692  0 78  CYS XXX N   1 
ATOM   655  C CA  . CYS A 1 87  ? -13.725 -17.840 22.045  1.000 29.414  0 78  CYS XXX CA  1 
ATOM   656  C C   . CYS A 1 87  ? -12.940 -17.364 23.271  1.000 30.120  0 78  CYS XXX C   1 
ATOM   657  O O   . CYS A 1 87  ? -13.275 -17.735 24.410  1.000 26.376  0 78  CYS XXX O   1 
ATOM   658  C CB  . CYS A 1 87  ? -14.868 -16.908 21.668  1.000 30.026  0 78  CYS XXX CB  1 
ATOM   659  S SG  . CYS A 1 87  ? -16.043 -16.671 23.013  1.000 32.208  0 78  CYS XXX SG  1 
ATOM   660  N N   . ARG A 1 88  ? -11.905 -16.593 22.993  1.000 29.827  0 79  ARG XXX N   1 
ATOM   661  C CA  . ARG A 1 88  ? -10.928 -16.126 23.985  1.000 33.861  0 79  ARG XXX CA  1 
ATOM   662  C C   . ARG A 1 88  ? -10.946 -14.597 23.961  1.000 30.193  0 79  ARG XXX C   1 
ATOM   663  O O   . ARG A 1 88  ? -10.905 -14.025 22.868  1.000 31.070  0 79  ARG XXX O   1 
ATOM   664  C CB  . ARG A 1 88  ? -9.570  -16.708 23.596  1.000 37.062  0 79  ARG XXX CB  1 
ATOM   665  C CG  . ARG A 1 88  ? -8.595  -16.867 24.748  1.000 43.132  0 79  ARG XXX CG  1 
ATOM   666  C CD  . ARG A 1 88  ? -7.168  -17.020 24.257  1.000 47.458  0 79  ARG XXX CD  1 
ATOM   667  N NE  . ARG A 1 88  ? -6.818  -18.411 23.990  1.000 51.695  0 79  ARG XXX NE  1 
ATOM   668  C CZ  . ARG A 1 88  ? -6.639  -19.354 24.916  1.000 50.915  0 79  ARG XXX CZ  1 
ATOM   669  N NH1 . ARG A 1 88  ? -6.823  -19.102 26.201  1.000 52.844  0 79  ARG XXX NH1 1 
ATOM   670  N NH2 . ARG A 1 88  ? -6.321  -20.576 24.545  1.000 50.897  0 79  ARG XXX NH2 1 
ATOM   671  N N   . LEU A 1 89  ? -11.038 -13.974 25.131  1.000 30.385  0 80  LEU XXX N   1 
ATOM   672  C CA  . LEU A 1 89  ? -10.744 -12.536 25.300  1.000 29.133  0 80  LEU XXX CA  1 
ATOM   673  C C   . LEU A 1 89  ? -9.224  -12.428 25.447  1.000 28.016  0 80  LEU XXX C   1 
ATOM   674  O O   . LEU A 1 89  ? -8.665  -13.039 26.364  1.000 23.996  0 80  LEU XXX O   1 
ATOM   675  C CB  . LEU A 1 89  ? -11.485 -12.002 26.524  1.000 29.902  0 80  LEU XXX CB  1 
ATOM   676  C CG  . LEU A 1 89  ? -11.332 -10.512 26.800  1.000 29.176  0 80  LEU XXX CG  1 
ATOM   677  C CD1 . LEU A 1 89  ? -11.786 -9.700  25.602  1.000 30.464  0 80  LEU XXX CD1 1 
ATOM   678  C CD2 . LEU A 1 89  ? -12.123 -10.136 28.045  1.000 30.068  0 80  LEU XXX CD2 1 
ATOM   679  N N   . ILE A 1 90  ? -8.576  -11.791 24.481  1.000 26.821  0 81  ILE XXX N   1 
ATOM   680  C CA  . ILE A 1 90  ? -7.101  -11.668 24.449  1.000 27.844  0 81  ILE XXX CA  1 
ATOM   681  C C   . ILE A 1 90  ? -6.754  -10.557 25.432  1.000 29.378  0 81  ILE XXX C   1 
ATOM   682  O O   . ILE A 1 90  ? -7.263  -9.452  25.301  1.000 27.446  0 81  ILE XXX O   1 
ATOM   683  C CB  . ILE A 1 90  ? -6.605  -11.385 23.023  1.000 28.500  0 81  ILE XXX CB  1 
ATOM   684  C CG1 . ILE A 1 90  ? -7.150  -12.393 22.010  1.000 26.948  0 81  ILE XXX CG1 1 
ATOM   685  C CG2 . ILE A 1 90  ? -5.082  -11.338 22.999  1.000 29.910  0 81  ILE XXX CG2 1 
ATOM   686  C CD1 . ILE A 1 90  ? -7.166  -11.862 20.588  1.000 26.312  0 81  ILE XXX CD1 1 
ATOM   687  N N   . PRO A 1 91  ? -5.937  -10.815 26.477  1.000 33.360  0 82  PRO XXX N   1 
ATOM   688  C CA  . PRO A 1 91  ? -5.636  -9.789  27.472  1.000 33.964  0 82  PRO XXX CA  1 
ATOM   689  C C   . PRO A 1 91  ? -4.963  -8.571  26.823  1.000 35.736  0 82  PRO XXX C   1 
ATOM   690  O O   . PRO A 1 91  ? -4.244  -8.718  25.828  1.000 33.830  0 82  PRO XXX O   1 
ATOM   691  C CB  . PRO A 1 91  ? -4.689  -10.490 28.463  1.000 36.724  0 82  PRO XXX CB  1 
ATOM   692  C CG  . PRO A 1 91  ? -4.920  -11.966 28.240  1.000 36.877  0 82  PRO XXX CG  1 
ATOM   693  C CD  . PRO A 1 91  ? -5.272  -12.093 26.770  1.000 36.261  0 82  PRO XXX CD  1 
ATOM   694  N N   . HIS A 1 92  ? -5.255  -7.396  27.376  1.000 37.046  0 83  HIS XXX N   1 
ATOM   695  C CA  . HIS A 1 92  ? -4.588  -6.106  27.073  1.000 40.063  0 83  HIS XXX CA  1 
ATOM   696  C C   . HIS A 1 92  ? -3.071  -6.264  27.224  1.000 37.573  0 83  HIS XXX C   1 
ATOM   697  O O   . HIS A 1 92  ? -2.636  -6.902  28.192  1.000 35.811  0 83  HIS XXX O   1 
ATOM   698  C CB  . HIS A 1 92  ? -5.152  -5.001  27.991  1.000 43.415  0 83  HIS XXX CB  1 
ATOM   699  C CG  . HIS A 1 92  ? -4.493  -3.677  27.797  1.000 46.203  0 83  HIS XXX CG  1 
ATOM   700  N ND1 . HIS A 1 92  ? -3.503  -3.218  28.651  1.000 45.806  0 83  HIS XXX ND1 1 
ATOM   701  C CD2 . HIS A 1 92  ? -4.645  -2.733  26.835  1.000 47.480  0 83  HIS XXX CD2 1 
ATOM   702  C CE1 . HIS A 1 92  ? -3.089  -2.028  28.235  1.000 47.124  0 83  HIS XXX CE1 1 
ATOM   703  N NE2 . HIS A 1 92  ? -3.764  -1.715  27.110  1.000 45.341  0 83  HIS XXX NE2 1 
ATOM   704  N N   . SER A 1 93  ? -2.290  -5.697  26.301  1.000 38.319  0 84  SER XXX N   1 
ATOM   705  C CA  . SER A 1 93  ? -0.824  -5.525  26.463  1.000 39.318  0 84  SER XXX CA  1 
ATOM   706  C C   . SER A 1 93  ? -0.452  -4.058  26.288  1.000 36.975  0 84  SER XXX C   1 
ATOM   707  O O   . SER A 1 93  ? -0.901  -3.441  25.298  1.000 35.429  0 84  SER XXX O   1 
ATOM   708  C CB  . SER A 1 93  ? -0.062  -6.348  25.489  1.000 44.107  0 84  SER XXX CB  1 
ATOM   709  O OG  . SER A 1 93  ? -0.486  -7.698  25.523  1.000 49.437  0 84  SER XXX OG  1 
ATOM   710  N N   . GLY A 1 94  ? 0.371   -3.556  27.206  1.000 35.449  0 85  GLY XXX N   1 
ATOM   711  C CA  . GLY A 1 94  ? 0.885   -2.177  27.190  1.000 34.866  0 85  GLY XXX CA  1 
ATOM   712  C C   . GLY A 1 94  ? 1.947   -1.958  26.136  1.000 30.329  0 85  GLY XXX C   1 
ATOM   713  O O   . GLY A 1 94  ? 2.155   -0.801  25.782  1.000 33.981  0 85  GLY XXX O   1 
ATOM   714  N N   . SER A 1 95  ? 2.628   -3.003  25.667  1.000 26.836  0 86  SER XXX N   1 
ATOM   715  C CA  . SER A 1 95  ? 3.765   -2.879  24.720  1.000 26.941  0 86  SER XXX CA  1 
ATOM   716  C C   . SER A 1 95  ? 3.904   -4.184  23.933  1.000 27.811  0 86  SER XXX C   1 
ATOM   717  O O   . SER A 1 95  ? 3.394   -5.213  24.402  1.000 24.187  0 86  SER XXX O   1 
ATOM   718  C CB  . SER A 1 95  ? 5.043   -2.461  25.444  1.000 25.620  0 86  SER XXX CB  1 
ATOM   719  O OG  . SER A 1 95  ? 5.636   -3.531  26.176  1.000 26.748  0 86  SER XXX OG  1 
ATOM   720  N N   . HIS A 1 96  ? 4.549   -4.134  22.770  1.000 27.100  0 87  HIS XXX N   1 
ATOM   721  C CA  . HIS A 1 96  ? 4.621   -5.274  21.818  1.000 25.813  0 87  HIS XXX CA  1 
ATOM   722  C C   . HIS A 1 96  ? 6.037   -5.377  21.266  1.000 25.247  0 87  HIS XXX C   1 
ATOM   723  O O   . HIS A 1 96  ? 6.589   -4.345  20.828  1.000 25.524  0 87  HIS XXX O   1 
ATOM   724  C CB  . HIS A 1 96  ? 3.602   -5.105  20.686  1.000 26.987  0 87  HIS XXX CB  1 
ATOM   725  C CG  . HIS A 1 96  ? 2.186   -5.165  21.147  1.000 28.127  0 87  HIS XXX CG  1 
ATOM   726  N ND1 A HIS A 1 96  ? 1.451   -6.335  21.150  0.500 28.168  0 87  HIS XXX ND1 1 
ATOM   727  N ND1 B HIS A 1 96  ? 1.467   -6.348  21.143  0.500 28.265  0 87  HIS XXX ND1 1 
ATOM   728  C CD2 A HIS A 1 96  ? 1.371   -4.196  21.613  0.500 28.507  0 87  HIS XXX CD2 1 
ATOM   729  C CD2 B HIS A 1 96  ? 1.362   -4.216  21.635  0.500 28.628  0 87  HIS XXX CD2 1 
ATOM   730  C CE1 A HIS A 1 96  ? 0.241   -6.082  21.593  0.500 29.306  0 87  HIS XXX CE1 1 
ATOM   731  C CE1 B HIS A 1 96  ? 0.257   -6.122  21.595  0.500 29.351  0 87  HIS XXX CE1 1 
ATOM   732  N NE2 A HIS A 1 96  ? 0.166   -4.771  21.895  0.500 29.763  0 87  HIS XXX NE2 1 
ATOM   733  N NE2 B HIS A 1 96  ? 0.167   -4.817  21.916  0.500 29.967  0 87  HIS XXX NE2 1 
ATOM   734  N N   . ARG A 1 97  ? 6.627   -6.563  21.371  1.000 26.344  0 88  ARG XXX N   1 
ATOM   735  C CA  . ARG A 1 97  ? 7.968   -6.862  20.815  1.000 24.482  0 88  ARG XXX CA  1 
ATOM   736  C C   . ARG A 1 97  ? 8.013   -8.356  20.520  1.000 25.717  0 88  ARG XXX C   1 
ATOM   737  O O   . ARG A 1 97  ? 7.659   -9.171  21.420  1.000 25.229  0 88  ARG XXX O   1 
ATOM   738  C CB  . ARG A 1 97  ? 9.050   -6.456  21.807  1.000 22.922  0 88  ARG XXX CB  1 
ATOM   739  C CG  . ARG A 1 97  ? 10.481  -6.590  21.319  1.000 21.804  0 88  ARG XXX CG  1 
ATOM   740  C CD  . ARG A 1 97  ? 11.441  -6.138  22.426  1.000 23.177  0 88  ARG XXX CD  1 
ATOM   741  N NE  . ARG A 1 97  ? 11.148  -4.760  22.826  1.000 21.111  0 88  ARG XXX NE  1 
ATOM   742  C CZ  . ARG A 1 97  ? 11.530  -3.681  22.135  1.000 22.193  0 88  ARG XXX CZ  1 
ATOM   743  N NH1 . ARG A 1 97  ? 12.230  -3.791  21.022  1.000 21.963  0 88  ARG XXX NH1 1 
ATOM   744  N NH2 . ARG A 1 97  ? 11.155  -2.481  22.514  1.000 21.452  0 88  ARG XXX NH2 1 
ATOM   745  N N   . ILE A 1 98  ? 8.426   -8.684  19.302  1.000 25.464  0 89  ILE XXX N   1 
ATOM   746  C CA  . ILE A 1 98  ? 8.545   -10.082 18.820  1.000 26.229  0 89  ILE XXX CA  1 
ATOM   747  C C   . ILE A 1 98  ? 9.845   -10.206 18.012  1.000 25.748  0 89  ILE XXX C   1 
ATOM   748  O O   . ILE A 1 98  ? 10.160  -9.285  17.243  1.000 25.448  0 89  ILE XXX O   1 
ATOM   749  C CB  . ILE A 1 98  ? 7.283   -10.461 18.022  1.000 23.416  0 89  ILE XXX CB  1 
ATOM   750  C CG1 . ILE A 1 98  ? 7.215   -11.970 17.773  1.000 23.524  0 89  ILE XXX CG1 1 
ATOM   751  C CG2 . ILE A 1 98  ? 7.167   -9.665  16.725  1.000 22.041  0 89  ILE XXX CG2 1 
ATOM   752  C CD1 . ILE A 1 98  ? 5.926   -12.394 17.131  1.000 24.537  0 89  ILE XXX CD1 1 
ATOM   753  N N   . ARG A 1 99  ? 10.607  -11.268 18.256  1.000 26.792  0 90  ARG XXX N   1 
ATOM   754  C CA  . ARG A 1 99  ? 11.784  -11.650 17.440  1.000 28.084  0 90  ARG XXX CA  1 
ATOM   755  C C   . ARG A 1 99  ? 11.402  -12.850 16.590  1.000 26.028  0 90  ARG XXX C   1 
ATOM   756  O O   . ARG A 1 99  ? 10.943  -13.839 17.152  1.000 27.836  0 90  ARG XXX O   1 
ATOM   757  C CB  . ARG A 1 99  ? 12.976  -12.040 18.310  1.000 30.133  0 90  ARG XXX CB  1 
ATOM   758  C CG  . ARG A 1 99  ? 13.570  -10.880 19.070  1.000 33.260  0 90  ARG XXX CG  1 
ATOM   759  C CD  . ARG A 1 99  ? 14.587  -11.366 20.061  1.000 35.662  0 90  ARG XXX CD  1 
ATOM   760  N NE  . ARG A 1 99  ? 15.247  -10.225 20.664  1.000 39.586  0 90  ARG XXX NE  1 
ATOM   761  C CZ  . ARG A 1 99  ? 15.907  -10.257 21.813  1.000 40.698  0 90  ARG XXX CZ  1 
ATOM   762  N NH1 . ARG A 1 99  ? 15.971  -11.370 22.523  1.000 41.864  0 90  ARG XXX NH1 1 
ATOM   763  N NH2 . ARG A 1 99  ? 16.461  -9.158  22.275  1.000 40.531  0 90  ARG XXX NH2 1 
ATOM   764  N N   . LEU A 1 100 ? 11.595  -12.747 15.285  1.000 28.223  0 91  LEU XXX N   1 
ATOM   765  C CA  . LEU A 1 100 ? 11.457  -13.890 14.353  1.000 28.221  0 91  LEU XXX CA  1 
ATOM   766  C C   . LEU A 1 100 ? 12.850  -14.382 13.968  1.000 27.474  0 91  LEU XXX C   1 
ATOM   767  O O   . LEU A 1 100 ? 13.725  -13.528 13.756  1.000 31.140  0 91  LEU XXX O   1 
ATOM   768  C CB  . LEU A 1 100 ? 10.692  -13.410 13.124  1.000 28.801  0 91  LEU XXX CB  1 
ATOM   769  C CG  . LEU A 1 100 ? 9.416   -12.630 13.420  1.000 31.902  0 91  LEU XXX CG  1 
ATOM   770  C CD1 . LEU A 1 100 ? 8.707   -12.342 12.116  1.000 32.894  0 91  LEU XXX CD1 1 
ATOM   771  C CD2 . LEU A 1 100 ? 8.497   -13.398 14.362  1.000 33.566  0 91  LEU XXX CD2 1 
ATOM   772  N N   . TYR A 1 101 ? 13.020  -15.699 13.849  1.000 27.069  0 92  TYR XXX N   1 
ATOM   773  C CA  . TYR A 1 101 ? 14.296  -16.360 13.493  1.000 26.450  0 92  TYR XXX CA  1 
ATOM   774  C C   . TYR A 1 101 ? 14.121  -17.227 12.247  1.000 26.825  0 92  TYR XXX C   1 
ATOM   775  O O   . TYR A 1 101 ? 13.081  -17.866 12.077  1.000 25.530  0 92  TYR XXX O   1 
ATOM   776  C CB  . TYR A 1 101 ? 14.782  -17.214 14.653  1.000 27.673  0 92  TYR XXX CB  1 
ATOM   777  C CG  . TYR A 1 101 ? 15.130  -16.453 15.898  1.000 28.434  0 92  TYR XXX CG  1 
ATOM   778  C CD1 . TYR A 1 101 ? 16.417  -15.981 16.109  1.000 29.798  0 92  TYR XXX CD1 1 
ATOM   779  C CD2 . TYR A 1 101 ? 14.179  -16.246 16.886  1.000 28.198  0 92  TYR XXX CD2 1 
ATOM   780  C CE1 . TYR A 1 101 ? 16.743  -15.305 17.276  1.000 30.964  0 92  TYR XXX CE1 1 
ATOM   781  C CE2 . TYR A 1 101 ? 14.483  -15.545 18.038  1.000 30.761  0 92  TYR XXX CE2 1 
ATOM   782  C CZ  . TYR A 1 101 ? 15.770  -15.070 18.228  1.000 30.675  0 92  TYR XXX CZ  1 
ATOM   783  O OH  . TYR A 1 101 ? 16.091  -14.414 19.376  1.000 35.566  0 92  TYR XXX OH  1 
ATOM   784  N N   . GLU A 1 102 ? 15.161  -17.248 11.424  1.000 29.077  0 93  GLU XXX N   1 
ATOM   785  C CA  . GLU A 1 102 ? 15.316  -18.070 10.201  1.000 34.857  0 93  GLU XXX CA  1 
ATOM   786  C C   . GLU A 1 102 ? 15.194  -19.569 10.521  1.000 33.503  0 93  GLU XXX C   1 
ATOM   787  O O   . GLU A 1 102 ? 14.560  -20.284 9.719   1.000 31.487  0 93  GLU XXX O   1 
ATOM   788  C CB  . GLU A 1 102 ? 16.684  -17.735 9.607   1.000 38.417  0 93  GLU XXX CB  1 
ATOM   789  C CG  . GLU A 1 102 ? 17.168  -18.672 8.515   1.000 41.439  0 93  GLU XXX CG  1 
ATOM   790  C CD  . GLU A 1 102 ? 18.623  -18.413 8.180   1.000 39.362  0 93  GLU XXX CD  1 
ATOM   791  O OE1 . GLU A 1 102 ? 19.272  -17.669 8.928   1.000 40.189  0 93  GLU XXX OE1 1 
ATOM   792  O OE2 . GLU A 1 102 ? 19.091  -18.936 7.184   1.000 45.538  0 93  GLU XXX OE2 1 
ATOM   793  N N   . ARG A 1 103 ? 15.781  -20.024 11.629  1.000 34.316  0 94  ARG XXX N   1 
ATOM   794  C CA  . ARG A 1 103 ? 15.915  -21.461 11.989  1.000 37.472  0 94  ARG XXX CA  1 
ATOM   795  C C   . ARG A 1 103 ? 15.287  -21.738 13.364  1.000 34.687  0 94  ARG XXX C   1 
ATOM   796  O O   . ARG A 1 103 ? 15.038  -20.782 14.125  1.000 31.177  0 94  ARG XXX O   1 
ATOM   797  C CB  . ARG A 1 103 ? 17.390  -21.883 12.054  1.000 39.745  0 94  ARG XXX CB  1 
ATOM   798  C CG  . ARG A 1 103 ? 18.171  -21.732 10.763  1.000 45.693  0 94  ARG XXX CG  1 
ATOM   799  C CD  . ARG A 1 103 ? 19.565  -22.316 10.947  1.000 54.790  0 94  ARG XXX CD  1 
ATOM   800  N NE  . ARG A 1 103 ? 20.444  -22.021 9.820   1.000 65.171  0 94  ARG XXX NE  1 
ATOM   801  C CZ  . ARG A 1 103 ? 21.432  -21.116 9.808   1.000 72.287  0 94  ARG XXX CZ  1 
ATOM   802  N NH1 . ARG A 1 103 ? 21.715  -20.395 10.880  1.000 67.249  0 94  ARG XXX NH1 1 
ATOM   803  N NH2 . ARG A 1 103 ? 22.147  -20.941 8.710   1.000 79.304  0 94  ARG XXX NH2 1 
ATOM   804  N N   . GLU A 1 104 ? 15.095  -23.026 13.668  1.000 36.843  0 95  GLU XXX N   1 
ATOM   805  C CA  . GLU A 1 104 ? 14.569  -23.561 14.956  1.000 39.542  0 95  GLU XXX CA  1 
ATOM   806  C C   . GLU A 1 104 ? 15.483  -23.129 16.108  1.000 36.096  0 95  GLU XXX C   1 
ATOM   807  O O   . GLU A 1 104 ? 16.648  -22.816 15.857  1.000 37.170  0 95  GLU XXX O   1 
ATOM   808  C CB  . GLU A 1 104 ? 14.444  -25.088 14.920  1.000 45.906  0 95  GLU XXX CB  1 
ATOM   809  C CG  . GLU A 1 104 ? 13.967  -25.663 13.587  1.000 57.919  0 95  GLU XXX CG  1 
ATOM   810  C CD  . GLU A 1 104 ? 12.946  -26.802 13.625  1.000 65.705  0 95  GLU XXX CD  1 
ATOM   811  O OE1 . GLU A 1 104 ? 12.019  -26.778 12.772  1.000 66.402  0 95  GLU XXX OE1 1 
ATOM   812  O OE2 . GLU A 1 104 ? 13.072  -27.709 14.493  1.000 66.069  0 95  GLU XXX OE2 1 
ATOM   813  N N   . ASP A 1 105 ? 14.962  -23.107 17.334  1.000 36.975  0 96  ASP XXX N   1 
ATOM   814  C CA  . ASP A 1 105 ? 15.747  -22.874 18.577  1.000 41.058  0 96  ASP XXX CA  1 
ATOM   815  C C   . ASP A 1 105 ? 16.489  -21.539 18.463  1.000 37.383  0 96  ASP XXX C   1 
ATOM   816  O O   . ASP A 1 105 ? 17.628  -21.463 18.916  1.000 36.381  0 96  ASP XXX O   1 
ATOM   817  C CB  . ASP A 1 105 ? 16.794  -23.969 18.829  1.000 46.895  0 96  ASP XXX CB  1 
ATOM   818  C CG  . ASP A 1 105 ? 16.211  -25.324 19.148  1.000 56.874  0 96  ASP XXX CG  1 
ATOM   819  O OD1 . ASP A 1 105 ? 15.302  -25.359 19.997  1.000 67.718  0 96  ASP XXX OD1 1 
ATOM   820  O OD2 . ASP A 1 105 ? 16.679  -26.326 18.553  1.000 65.922  0 96  ASP XXX OD2 1 
ATOM   821  N N   . TYR A 1 106 ? 15.883  -20.530 17.847  1.000 35.698  0 97  TYR XXX N   1 
ATOM   822  C CA  . TYR A 1 106 ? 16.396  -19.143 17.883  1.000 33.743  0 97  TYR XXX CA  1 
ATOM   823  C C   . TYR A 1 106 ? 17.785  -19.070 17.251  1.000 33.741  0 97  TYR XXX C   1 
ATOM   824  O O   . TYR A 1 106 ? 18.627  -18.340 17.763  1.000 33.828  0 97  TYR XXX O   1 
ATOM   825  C CB  . TYR A 1 106 ? 16.465  -18.659 19.333  1.000 34.659  0 97  TYR XXX CB  1 
ATOM   826  C CG  . TYR A 1 106 ? 15.164  -18.655 20.097  1.000 35.203  0 97  TYR XXX CG  1 
ATOM   827  C CD1 . TYR A 1 106 ? 13.940  -18.791 19.460  1.000 35.332  0 97  TYR XXX CD1 1 
ATOM   828  C CD2 . TYR A 1 106 ? 15.166  -18.432 21.464  1.000 40.069  0 97  TYR XXX CD2 1 
ATOM   829  C CE1 . TYR A 1 106 ? 12.753  -18.763 20.167  1.000 36.957  0 97  TYR XXX CE1 1 
ATOM   830  C CE2 . TYR A 1 106 ? 13.988  -18.379 22.185  1.000 43.445  0 97  TYR XXX CE2 1 
ATOM   831  C CZ  . TYR A 1 106 ? 12.780  -18.552 21.532  1.000 43.445  0 97  TYR XXX CZ  1 
ATOM   832  O OH  . TYR A 1 106 ? 11.617  -18.514 22.241  1.000 46.642  0 97  TYR XXX OH  1 
ATOM   833  N N   . ARG A 1 107 ? 18.012  -19.812 16.175  1.000 34.464  0 98  ARG XXX N   1 
ATOM   834  C CA  . ARG A 1 107 ? 19.272  -19.773 15.400  1.000 35.272  0 98  ARG XXX CA  1 
ATOM   835  C C   . ARG A 1 107 ? 19.024  -19.055 14.081  1.000 34.071  0 98  ARG XXX C   1 
ATOM   836  O O   . ARG A 1 107 ? 17.864  -18.881 13.705  1.000 34.684  0 98  ARG XXX O   1 
ATOM   837  C CB  . ARG A 1 107 ? 19.796  -21.190 15.160  1.000 39.752  0 98  ARG XXX CB  1 
ATOM   838  C CG  . ARG A 1 107 ? 20.483  -21.771 16.381  1.000 45.438  0 98  ARG XXX CG  1 
ATOM   839  C CD  . ARG A 1 107 ? 20.393  -23.277 16.386  1.000 54.924  0 98  ARG XXX CD  1 
ATOM   840  N NE  . ARG A 1 107 ? 21.351  -23.866 17.305  1.000 65.789  0 98  ARG XXX NE  1 
ATOM   841  C CZ  . ARG A 1 107 ? 21.287  -23.813 18.639  1.000 70.560  0 98  ARG XXX CZ  1 
ATOM   842  N NH1 . ARG A 1 107 ? 20.318  -23.149 19.255  1.000 71.798  0 98  ARG XXX NH1 1 
ATOM   843  N NH2 . ARG A 1 107 ? 22.215  -24.424 19.358  1.000 68.022  0 98  ARG XXX NH2 1 
ATOM   844  N N   . GLY A 1 108 ? 20.105  -18.661 13.419  1.000 32.388  0 99  GLY XXX N   1 
ATOM   845  C CA  . GLY A 1 108 ? 20.066  -18.001 12.110  1.000 30.734  0 99  GLY XXX CA  1 
ATOM   846  C C   . GLY A 1 108 ? 19.734  -16.537 12.269  1.000 30.368  0 99  GLY XXX C   1 
ATOM   847  O O   . GLY A 1 108 ? 19.713  -16.055 13.408  1.000 29.589  0 99  GLY XXX O   1 
ATOM   848  N N   . GLN A 1 109 ? 19.460  -15.885 11.145  1.000 29.153  0 100 GLN XXX N   1 
ATOM   849  C CA  . GLN A 1 109 ? 19.064  -14.469 11.079  1.000 31.675  0 100 GLN XXX CA  1 
ATOM   850  C C   . GLN A 1 109 ? 17.815  -14.232 11.927  1.000 31.240  0 100 GLN XXX C   1 
ATOM   851  O O   . GLN A 1 109 ? 16.957  -15.110 12.027  1.000 29.735  0 100 GLN XXX O   1 
ATOM   852  C CB  . GLN A 1 109 ? 18.866  -14.048 9.628   1.000 35.484  0 100 GLN XXX CB  1 
ATOM   853  C CG  . GLN A 1 109 ? 20.173  -13.602 8.997   1.000 38.575  0 100 GLN XXX CG  1 
ATOM   854  C CD  . GLN A 1 109 ? 19.945  -13.164 7.579   1.000 41.355  0 100 GLN XXX CD  1 
ATOM   855  O OE1 . GLN A 1 109 ? 19.261  -12.179 7.312   1.000 46.656  0 100 GLN XXX OE1 1 
ATOM   856  N NE2 . GLN A 1 109 ? 20.499  -13.930 6.661   1.000 45.921  0 100 GLN XXX NE2 1 
ATOM   857  N N   . MET A 1 110 ? 17.759  -13.043 12.494  1.000 30.656  0 101 MET XXX N   1 
ATOM   858  C CA  . MET A 1 110 ? 16.765  -12.597 13.481  1.000 30.747  0 101 MET XXX CA  1 
ATOM   859  C C   . MET A 1 110 ? 16.328  -11.198 13.076  1.000 30.727  0 101 MET XXX C   1 
ATOM   860  O O   . MET A 1 110 ? 17.172  -10.408 12.648  1.000 28.029  0 101 MET XXX O   1 
ATOM   861  C CB  . MET A 1 110 ? 17.378  -12.556 14.883  1.000 34.662  0 101 MET XXX CB  1 
ATOM   862  C CG  . MET A 1 110 ? 16.378  -12.189 15.960  1.000 36.551  0 101 MET XXX CG  1 
ATOM   863  S SD  . MET A 1 110 ? 16.334  -10.406 16.239  1.000 41.537  0 101 MET XXX SD  1 
ATOM   864  C CE  . MET A 1 110 ? 17.662  -10.258 17.435  1.000 38.944  0 101 MET XXX CE  1 
ATOM   865  N N   . ILE A 1 111 ? 15.039  -10.917 13.187  1.000 30.634  0 102 ILE XXX N   1 
ATOM   866  C CA  . ILE A 1 111 ? 14.511  -9.537  13.061  1.000 29.549  0 102 ILE XXX CA  1 
ATOM   867  C C   . ILE A 1 111 ? 13.570  -9.305  14.232  1.000 28.716  0 102 ILE XXX C   1 
ATOM   868  O O   . ILE A 1 111 ? 12.914  -10.265 14.674  1.000 24.873  0 102 ILE XXX O   1 
ATOM   869  C CB  . ILE A 1 111 ? 13.829  -9.312  11.702  1.000 30.042  0 102 ILE XXX CB  1 
ATOM   870  C CG1 . ILE A 1 111 ? 13.535  -7.828  11.460  1.000 30.690  0 102 ILE XXX CG1 1 
ATOM   871  C CG2 . ILE A 1 111 ? 12.588  -10.181 11.570  1.000 31.035  0 102 ILE XXX CG2 1 
ATOM   872  C CD1 . ILE A 1 111 ? 13.255  -7.496  10.002  1.000 33.116  0 102 ILE XXX CD1 1 
ATOM   873  N N   . GLU A 1 112 ? 13.558  -8.072  14.726  1.000 28.789  0 103 GLU XXX N   1 
ATOM   874  C CA  . GLU A 1 112 ? 12.733  -7.682  15.885  1.000 28.866  0 103 GLU XXX CA  1 
ATOM   875  C C   . GLU A 1 112 ? 11.721  -6.644  15.386  1.000 28.953  0 103 GLU XXX C   1 
ATOM   876  O O   . GLU A 1 112 ? 12.140  -5.686  14.678  1.000 25.827  0 103 GLU XXX O   1 
ATOM   877  C CB  . GLU A 1 112 ? 13.666  -7.250  17.008  1.000 29.679  0 103 GLU XXX CB  1 
ATOM   878  C CG  . GLU A 1 112 ? 12.951  -6.930  18.292  1.000 31.657  0 103 GLU XXX CG  1 
ATOM   879  C CD  . GLU A 1 112 ? 13.891  -6.791  19.471  1.000 30.089  0 103 GLU XXX CD  1 
ATOM   880  O OE1 . GLU A 1 112 ? 14.543  -7.795  19.819  1.000 30.759  0 103 GLU XXX OE1 1 
ATOM   881  O OE2 . GLU A 1 112 ? 13.954  -5.694  20.028  1.000 28.157  0 103 GLU XXX OE2 1 
ATOM   882  N N   . PHE A 1 113 ? 10.443  -6.876  15.697  1.000 26.273  0 104 PHE XXX N   1 
ATOM   883  C CA  . PHE A 1 113 ? 9.335   -5.937  15.397  1.000 28.967  0 104 PHE XXX CA  1 
ATOM   884  C C   . PHE A 1 113 ? 8.702   -5.472  16.701  1.000 26.125  0 104 PHE XXX C   1 
ATOM   885  O O   . PHE A 1 113 ? 8.570   -6.278  17.637  1.000 25.322  0 104 PHE XXX O   1 
ATOM   886  C CB  . PHE A 1 113 ? 8.239   -6.574  14.540  1.000 31.308  0 104 PHE XXX CB  1 
ATOM   887  C CG  . PHE A 1 113 ? 8.672   -6.982  13.160  1.000 34.628  0 104 PHE XXX CG  1 
ATOM   888  C CD1 . PHE A 1 113 ? 8.959   -6.037  12.184  1.000 44.057  0 104 PHE XXX CD1 1 
ATOM   889  C CD2 . PHE A 1 113 ? 8.746   -8.316  12.820  1.000 39.200  0 104 PHE XXX CD2 1 
ATOM   890  C CE1 . PHE A 1 113 ? 9.359   -6.420  10.912  1.000 43.566  0 104 PHE XXX CE1 1 
ATOM   891  C CE2 . PHE A 1 113 ? 9.140   -8.696  11.543  1.000 44.409  0 104 PHE XXX CE2 1 
ATOM   892  C CZ  . PHE A 1 113 ? 9.449   -7.749  10.592  1.000 41.298  0 104 PHE XXX CZ  1 
ATOM   893  N N   . THR A 1 114 ? 8.309   -4.202  16.718  1.000 25.913  0 105 THR XXX N   1 
ATOM   894  C CA  . THR A 1 114 ? 7.472   -3.564  17.755  1.000 24.735  0 105 THR XXX CA  1 
ATOM   895  C C   . THR A 1 114 ? 6.190   -3.018  17.116  1.000 27.769  0 105 THR XXX C   1 
ATOM   896  O O   . THR A 1 114 ? 5.364   -2.475  17.849  1.000 28.448  0 105 THR XXX O   1 
ATOM   897  C CB  . THR A 1 114 ? 8.263   -2.448  18.437  1.000 25.650  0 105 THR XXX CB  1 
ATOM   898  O OG1 . THR A 1 114 ? 8.724   -1.596  17.382  1.000 27.583  0 105 THR XXX OG1 1 
ATOM   899  C CG2 . THR A 1 114 ? 9.411   -2.970  19.276  1.000 24.669  0 105 THR XXX CG2 1 
ATOM   900  N N   . GLU A 1 115 ? 6.041   -3.135  15.794  1.000 29.765  0 106 GLU XXX N   1 
ATOM   901  C CA  . GLU A 1 115 ? 4.858   -2.634  15.052  1.000 31.526  0 106 GLU XXX CA  1 
ATOM   902  C C   . GLU A 1 115 ? 4.380   -3.672  14.045  1.000 29.534  0 106 GLU XXX C   1 
ATOM   903  O O   . GLU A 1 115 ? 5.105   -4.647  13.815  1.000 31.660  0 106 GLU XXX O   1 
ATOM   904  C CB  . GLU A 1 115 ? 5.204   -1.326  14.356  1.000 35.288  0 106 GLU XXX CB  1 
ATOM   905  C CG  . GLU A 1 115 ? 5.720   -0.320  15.357  1.000 41.524  0 106 GLU XXX CG  1 
ATOM   906  C CD  . GLU A 1 115 ? 5.477   1.119   14.993  1.000 47.627  0 106 GLU XXX CD  1 
ATOM   907  O OE1 . GLU A 1 115 ? 5.546   1.450   13.778  1.000 54.835  0 106 GLU XXX OE1 1 
ATOM   908  O OE2 . GLU A 1 115 ? 5.232   1.900   15.930  1.000 60.611  0 106 GLU XXX OE2 1 
ATOM   909  N N   . ASP A 1 116 ? 3.201   -3.452  13.462  1.000 30.028  0 107 ASP XXX N   1 
ATOM   910  C CA  . ASP A 1 116 ? 2.544   -4.403  12.525  1.000 30.057  0 107 ASP XXX CA  1 
ATOM   911  C C   . ASP A 1 116 ? 3.374   -4.463  11.248  1.000 30.248  0 107 ASP XXX C   1 
ATOM   912  O O   . ASP A 1 116 ? 4.094   -3.508  10.950  1.000 29.420  0 107 ASP XXX O   1 
ATOM   913  C CB  . ASP A 1 116 ? 1.088   -4.031  12.234  1.000 29.256  0 107 ASP XXX CB  1 
ATOM   914  C CG  . ASP A 1 116 ? 0.242   -3.784  13.477  1.000 31.445  0 107 ASP XXX CG  1 
ATOM   915  O OD1 . ASP A 1 116 ? 0.622   -4.219  14.581  1.000 33.151  0 107 ASP XXX OD1 1 
ATOM   916  O OD2 . ASP A 1 116 ? -0.778  -3.141  13.335  1.000 34.457  0 107 ASP XXX OD2 1 
ATOM   917  N N   . CYS A 1 117 ? 3.287   -5.572  10.536  1.000 30.513  0 108 CYS XXX N   1 
ATOM   918  C CA  . CYS A 1 117 ? 4.002   -5.765  9.264   1.000 32.734  0 108 CYS XXX CA  1 
ATOM   919  C C   . CYS A 1 117 ? 3.086   -6.510  8.294   1.000 32.834  0 108 CYS XXX C   1 
ATOM   920  O O   . CYS A 1 117 ? 2.801   -7.678  8.537   1.000 35.236  0 108 CYS XXX O   1 
ATOM   921  C CB  . CYS A 1 117 ? 5.296   -6.532  9.491   1.000 35.343  0 108 CYS XXX CB  1 
ATOM   922  S SG  . CYS A 1 117 ? 6.255   -6.686  7.963   1.000 38.017  0 108 CYS XXX SG  1 
ATOM   923  N N   . SER A 1 118 ? 2.656   -5.854  7.221   1.000 35.165  0 109 SER XXX N   1 
ATOM   924  C CA  . SER A 1 118 ? 1.712   -6.429  6.233   1.000 35.964  0 109 SER XXX CA  1 
ATOM   925  C C   . SER A 1 118 ? 2.431   -7.286  5.192   1.000 34.279  0 109 SER XXX C   1 
ATOM   926  O O   . SER A 1 118 ? 1.773   -8.043  4.487   1.000 38.580  0 109 SER XXX O   1 
ATOM   927  C CB  . SER A 1 118 ? 0.884   -5.355  5.583   1.000 36.347  0 109 SER XXX CB  1 
ATOM   928  O OG  . SER A 1 118 ? 1.710   -4.321  5.106   1.000 39.504  0 109 SER XXX OG  1 
HETATM 929  N N   . CSO A 1 119 ? 3.751   -7.151  5.060   1.000 34.177  0 110 CSO XXX N   1 
HETATM 930  C CA  . CSO A 1 119 ? 4.500   -7.978  4.128   1.000 37.570  0 110 CSO XXX CA  1 
HETATM 931  C CB  . CSO A 1 119 ? 4.710   -7.319  2.764   1.000 40.044  0 110 CSO XXX CB  1 
HETATM 932  S SG  . CSO A 1 119 ? 5.443   -8.427  1.508   1.000 46.856  0 110 CSO XXX SG  1 
HETATM 933  C C   . CSO A 1 119 ? 5.841   -8.326  4.759   1.000 37.524  0 110 CSO XXX C   1 
HETATM 934  O O   . CSO A 1 119 ? 6.768   -7.521  4.740   1.000 38.399  0 110 CSO XXX O   1 
HETATM 935  O OD  . CSO A 1 119 ? 4.362   -8.695  0.280   1.000 47.853  0 110 CSO XXX OD  1 
ATOM   936  N N   . LEU A 1 120 ? 5.930   -9.538  5.308   1.000 36.168  0 111 LEU XXX N   1 
ATOM   937  C CA  . LEU A 1 120 ? 7.106   -9.948  6.046   1.000 36.342  0 111 LEU XXX CA  1 
ATOM   938  C C   . LEU A 1 120 ? 8.299   -10.056 5.096   1.000 37.862  0 111 LEU XXX C   1 
ATOM   939  O O   . LEU A 1 120 ? 9.403   -9.662  5.508   1.000 39.951  0 111 LEU XXX O   1 
ATOM   940  C CB  . LEU A 1 120 ? 6.835   -11.287 6.729   1.000 35.821  0 111 LEU XXX CB  1 
ATOM   941  C CG  . LEU A 1 120 ? 7.993   -11.827 7.564   1.000 40.351  0 111 LEU XXX CG  1 
ATOM   942  C CD1 . LEU A 1 120 ? 8.456   -10.793 8.592   1.000 40.724  0 111 LEU XXX CD1 1 
ATOM   943  C CD2 . LEU A 1 120 ? 7.586   -13.118 8.243   1.000 45.002  0 111 LEU XXX CD2 1 
ATOM   944  N N   . GLN A 1 121 ? 8.080   -10.532 3.871   1.000 39.327  0 112 GLN XXX N   1 
ATOM   945  C CA  . GLN A 1 121 ? 9.164   -10.869 2.901   1.000 46.400  0 112 GLN XXX CA  1 
ATOM   946  C C   . GLN A 1 121 ? 9.842   -9.585  2.382   1.000 44.676  0 112 GLN XXX C   1 
ATOM   947  O O   . GLN A 1 121 ? 10.978  -9.692  1.913   1.000 40.320  0 112 GLN XXX O   1 
ATOM   948  C CB  . GLN A 1 121 ? 8.614   -11.766 1.787   1.000 50.015  0 112 GLN XXX CB  1 
ATOM   949  C CG  . GLN A 1 121 ? 8.432   -13.224 2.232   1.000 51.072  0 112 GLN XXX CG  1 
ATOM   950  C CD  . GLN A 1 121 ? 7.389   -13.426 3.318   1.000 52.430  0 112 GLN XXX CD  1 
ATOM   951  O OE1 . GLN A 1 121 ? 6.296   -12.869 3.266   1.000 52.461  0 112 GLN XXX OE1 1 
ATOM   952  N NE2 . GLN A 1 121 ? 7.709   -14.235 4.322   1.000 51.345  0 112 GLN XXX NE2 1 
ATOM   953  N N   . ASP A 1 122 ? 9.197   -8.418  2.523   1.000 41.760  0 113 ASP XXX N   1 
ATOM   954  C CA  . ASP A 1 122 ? 9.765   -7.082  2.194   1.000 46.860  0 113 ASP XXX CA  1 
ATOM   955  C C   . ASP A 1 122 ? 10.780  -6.626  3.237   1.000 42.323  0 113 ASP XXX C   1 
ATOM   956  O O   . ASP A 1 122 ? 11.567  -5.741  2.903   1.000 43.320  0 113 ASP XXX O   1 
ATOM   957  C CB  . ASP A 1 122 ? 8.696   -5.987  2.147   1.000 54.353  0 113 ASP XXX CB  1 
ATOM   958  C CG  . ASP A 1 122 ? 8.241   -5.641  0.751   1.000 58.605  0 113 ASP XXX CG  1 
ATOM   959  O OD1 . ASP A 1 122 ? 8.932   -6.062  -0.200  1.000 59.414  0 113 ASP XXX OD1 1 
ATOM   960  O OD2 . ASP A 1 122 ? 7.207   -4.941  0.642   1.000 71.142  0 113 ASP XXX OD2 1 
ATOM   961  N N   . ARG A 1 123 ? 10.709  -7.151  4.461   1.000 37.174  0 114 ARG XXX N   1 
ATOM   962  C CA  . ARG A 1 123 ? 11.609  -6.779  5.580   1.000 33.213  0 114 ARG XXX CA  1 
ATOM   963  C C   . ARG A 1 123 ? 12.601  -7.895  5.904   1.000 33.300  0 114 ARG XXX C   1 
ATOM   964  O O   . ARG A 1 123 ? 13.610  -7.590  6.486   1.000 32.327  0 114 ARG XXX O   1 
ATOM   965  C CB  . ARG A 1 123 ? 10.782  -6.497  6.833   1.000 33.552  0 114 ARG XXX CB  1 
ATOM   966  C CG  . ARG A 1 123 ? 9.971   -5.218  6.713   1.000 34.908  0 114 ARG XXX CG  1 
ATOM   967  C CD  . ARG A 1 123 ? 10.801  -3.987  7.022   1.000 32.131  0 114 ARG XXX CD  1 
ATOM   968  N NE  . ARG A 1 123 ? 10.955  -3.804  8.460   1.000 31.958  0 114 ARG XXX NE  1 
ATOM   969  C CZ  . ARG A 1 123 ? 9.997   -3.372  9.282   1.000 33.386  0 114 ARG XXX CZ  1 
ATOM   970  N NH1 . ARG A 1 123 ? 8.789   -3.104  8.810   1.000 31.214  0 114 ARG XXX NH1 1 
ATOM   971  N NH2 . ARG A 1 123 ? 10.240  -3.229  10.577  1.000 30.105  0 114 ARG XXX NH2 1 
ATOM   972  N N   . PHE A 1 124 ? 12.294  -9.142  5.565   1.000 33.937  0 115 PHE XXX N   1 
ATOM   973  C CA  . PHE A 1 124 ? 12.996  -10.342 6.075   1.000 39.673  0 115 PHE XXX CA  1 
ATOM   974  C C   . PHE A 1 124 ? 12.913  -11.411 4.990   1.000 43.348  0 115 PHE XXX C   1 
ATOM   975  O O   . PHE A 1 124 ? 11.839  -12.034 4.882   1.000 49.012  0 115 PHE XXX O   1 
ATOM   976  C CB  . PHE A 1 124 ? 12.344  -10.755 7.399   1.000 35.306  0 115 PHE XXX CB  1 
ATOM   977  C CG  . PHE A 1 124 ? 13.126  -11.735 8.224   1.000 35.946  0 115 PHE XXX CG  1 
ATOM   978  C CD1 . PHE A 1 124 ? 14.389  -11.414 8.699   1.000 36.531  0 115 PHE XXX CD1 1 
ATOM   979  C CD2 . PHE A 1 124 ? 12.588  -12.966 8.545   1.000 34.537  0 115 PHE XXX CD2 1 
ATOM   980  C CE1 . PHE A 1 124 ? 15.111  -12.319 9.455   1.000 35.297  0 115 PHE XXX CE1 1 
ATOM   981  C CE2 . PHE A 1 124 ? 13.303  -13.863 9.318   1.000 37.412  0 115 PHE XXX CE2 1 
ATOM   982  C CZ  . PHE A 1 124 ? 14.558  -13.533 9.778   1.000 37.515  0 115 PHE XXX CZ  1 
ATOM   983  N N   . ARG A 1 125 ? 13.958  -11.565 4.174   1.000 47.325  0 116 ARG XXX N   1 
ATOM   984  C CA  . ARG A 1 125 ? 13.877  -12.329 2.896   1.000 50.468  0 116 ARG XXX CA  1 
ATOM   985  C C   . ARG A 1 125 ? 13.902  -13.826 3.199   1.000 48.542  0 116 ARG XXX C   1 
ATOM   986  O O   . ARG A 1 125 ? 14.888  -14.487 2.885   1.000 55.183  0 116 ARG XXX O   1 
ATOM   987  C CB  . ARG A 1 125 ? 14.978  -11.902 1.922   1.000 58.126  0 116 ARG XXX CB  1 
ATOM   988  C CG  . ARG A 1 125 ? 14.722  -10.551 1.277   1.000 64.159  0 116 ARG XXX CG  1 
ATOM   989  C CD  . ARG A 1 125 ? 15.945  -10.050 0.537   1.000 74.349  0 116 ARG XXX CD  1 
ATOM   990  N NE  . ARG A 1 125 ? 15.995  -8.594  0.532   1.000 81.735  0 116 ARG XXX NE  1 
ATOM   991  C CZ  . ARG A 1 125 ? 17.091  -7.859  0.330   1.000 83.567  0 116 ARG XXX CZ  1 
ATOM   992  N NH1 . ARG A 1 125 ? 18.264  -8.437  0.125   1.000 86.405  0 116 ARG XXX NH1 1 
ATOM   993  N NH2 . ARG A 1 125 ? 17.008  -6.539  0.340   1.000 82.309  0 116 ARG XXX NH2 1 
ATOM   994  N N   . PHE A 1 126 ? 12.831  -14.316 3.809   1.000 45.582  0 117 PHE XXX N   1 
ATOM   995  C CA  . PHE A 1 126 ? 12.588  -15.736 4.159   1.000 45.445  0 117 PHE XXX CA  1 
ATOM   996  C C   . PHE A 1 126 ? 11.074  -15.950 4.096   1.000 48.583  0 117 PHE XXX C   1 
ATOM   997  O O   . PHE A 1 126 ? 10.352  -15.128 4.676   1.000 55.485  0 117 PHE XXX O   1 
ATOM   998  C CB  . PHE A 1 126 ? 13.137  -16.061 5.551   1.000 45.252  0 117 PHE XXX CB  1 
ATOM   999  C CG  . PHE A 1 126 ? 14.638  -15.986 5.711   1.000 48.799  0 117 PHE XXX CG  1 
ATOM   1000 C CD1 . PHE A 1 126 ? 15.464  -17.017 5.275   1.000 46.117  0 117 PHE XXX CD1 1 
ATOM   1001 C CD2 . PHE A 1 126 ? 15.232  -14.891 6.323   1.000 46.814  0 117 PHE XXX CD2 1 
ATOM   1002 C CE1 . PHE A 1 126 ? 16.837  -16.939 5.423   1.000 44.156  0 117 PHE XXX CE1 1 
ATOM   1003 C CE2 . PHE A 1 126 ? 16.607  -14.824 6.486   1.000 43.805  0 117 PHE XXX CE2 1 
ATOM   1004 C CZ  . PHE A 1 126 ? 17.404  -15.846 6.034   1.000 45.588  0 117 PHE XXX CZ  1 
ATOM   1005 N N   . ASN A 1 127 ? 10.605  -16.989 3.398   1.000 48.647  0 118 ASN XXX N   1 
ATOM   1006 C CA  . ASN A 1 127 ? 9.161   -17.337 3.315   1.000 51.230  0 118 ASN XXX CA  1 
ATOM   1007 C C   . ASN A 1 127 ? 8.720   -18.039 4.596   1.000 47.437  0 118 ASN XXX C   1 
ATOM   1008 O O   . ASN A 1 127 ? 7.522   -17.963 4.919   1.000 51.398  0 118 ASN XXX O   1 
ATOM   1009 C CB  . ASN A 1 127 ? 8.874   -18.196 2.089   1.000 53.445  0 118 ASN XXX CB  1 
ATOM   1010 C CG  . ASN A 1 127 ? 9.304   -17.470 0.836   1.000 59.834  0 118 ASN XXX CG  1 
ATOM   1011 O OD1 . ASN A 1 127 ? 8.993   -16.292 0.668   1.000 69.852  0 118 ASN XXX OD1 1 
ATOM   1012 N ND2 . ASN A 1 127 ? 10.057  -18.137 -0.023  1.000 60.811  0 118 ASN XXX ND2 1 
ATOM   1013 N N   . GLU A 1 128 ? 9.666   -18.674 5.287   1.000 42.049  0 119 GLU XXX N   1 
ATOM   1014 C CA  . GLU A 1 128 ? 9.418   -19.522 6.476   1.000 43.761  0 119 GLU XXX CA  1 
ATOM   1015 C C   . GLU A 1 128 ? 10.120  -18.929 7.701   1.000 39.701  0 119 GLU XXX C   1 
ATOM   1016 O O   . GLU A 1 128 ? 11.265  -18.448 7.567   1.000 38.545  0 119 GLU XXX O   1 
ATOM   1017 C CB  . GLU A 1 128 ? 9.912   -20.947 6.232   1.000 43.909  0 119 GLU XXX CB  1 
ATOM   1018 C CG  . GLU A 1 128 ? 9.393   -21.540 4.944   1.000 47.360  0 119 GLU XXX CG  1 
ATOM   1019 C CD  . GLU A 1 128 ? 9.925   -22.941 4.669   1.000 50.839  0 119 GLU XXX CD  1 
ATOM   1020 O OE1 . GLU A 1 128 ? 10.130  -23.709 5.629   1.000 47.619  0 119 GLU XXX OE1 1 
ATOM   1021 O OE2 . GLU A 1 128 ? 10.152  -23.258 3.491   1.000 54.854  0 119 GLU XXX OE2 1 
ATOM   1022 N N   . ILE A 1 129 ? 9.444   -19.003 8.848   1.000 35.045  0 120 ILE XXX N   1 
ATOM   1023 C CA  . ILE A 1 129 ? 9.925   -18.595 10.198  1.000 32.034  0 120 ILE XXX CA  1 
ATOM   1024 C C   . ILE A 1 129 ? 9.927   -19.865 11.039  1.000 30.197  0 120 ILE XXX C   1 
ATOM   1025 O O   . ILE A 1 129 ? 8.840   -20.448 11.182  1.000 29.981  0 120 ILE XXX O   1 
ATOM   1026 C CB  . ILE A 1 129 ? 9.002   -17.516 10.802  1.000 32.822  0 120 ILE XXX CB  1 
ATOM   1027 C CG1 . ILE A 1 129 ? 8.866   -16.312 9.874   1.000 36.197  0 120 ILE XXX CG1 1 
ATOM   1028 C CG2 . ILE A 1 129 ? 9.456   -17.109 12.194  1.000 31.245  0 120 ILE XXX CG2 1 
ATOM   1029 C CD1 . ILE A 1 129 ? 10.185  -15.659 9.505   1.000 39.182  0 120 ILE XXX CD1 1 
ATOM   1030 N N   . HIS A 1 130 ? 11.089  -20.285 11.544  1.000 29.391  0 121 HIS XXX N   1 
ATOM   1031 C CA  . HIS A 1 130 ? 11.248  -21.611 12.200  1.000 32.023  0 121 HIS XXX CA  1 
ATOM   1032 C C   . HIS A 1 130 ? 11.268  -21.497 13.724  1.000 29.631  0 121 HIS XXX C   1 
ATOM   1033 O O   . HIS A 1 130 ? 11.161  -22.524 14.389  1.000 32.047  0 121 HIS XXX O   1 
ATOM   1034 C CB  . HIS A 1 130 ? 12.417  -22.374 11.578  1.000 33.578  0 121 HIS XXX CB  1 
ATOM   1035 C CG  . HIS A 1 130 ? 12.009  -22.996 10.282  1.000 36.103  0 121 HIS XXX CG  1 
ATOM   1036 N ND1 . HIS A 1 130 ? 11.318  -24.204 10.237  1.000 39.925  0 121 HIS XXX ND1 1 
ATOM   1037 C CD2 . HIS A 1 130 ? 12.091  -22.547 9.011   1.000 33.871  0 121 HIS XXX CD2 1 
ATOM   1038 C CE1 . HIS A 1 130 ? 11.045  -24.487 8.977   1.000 40.745  0 121 HIS XXX CE1 1 
ATOM   1039 N NE2 . HIS A 1 130 ? 11.505  -23.481 8.209   1.000 38.090  0 121 HIS XXX NE2 1 
ATOM   1040 N N   . SER A 1 131 ? 11.363  -20.290 14.258  1.000 30.052  0 122 SER XXX N   1 
ATOM   1041 C CA  . SER A 1 131 ? 11.181  -20.040 15.704  1.000 30.468  0 122 SER XXX CA  1 
ATOM   1042 C C   . SER A 1 131 ? 10.915  -18.557 15.883  1.000 30.007  0 122 SER XXX C   1 
ATOM   1043 O O   . SER A 1 131 ? 11.220  -17.756 14.963  1.000 28.833  0 122 SER XXX O   1 
ATOM   1044 C CB  . SER A 1 131 ? 12.351  -20.528 16.561  1.000 29.713  0 122 SER XXX CB  1 
ATOM   1045 O OG  . SER A 1 131 ? 13.592  -19.945 16.169  1.000 30.749  0 122 SER XXX OG  1 
ATOM   1046 N N   . LEU A 1 132 ? 10.332  -18.224 17.022  1.000 29.115  0 123 LEU XXX N   1 
ATOM   1047 C CA  . LEU A 1 132 ? 10.116  -16.810 17.367  1.000 28.722  0 123 LEU XXX CA  1 
ATOM   1048 C C   . LEU A 1 132 ? 9.998   -16.684 18.871  1.000 26.309  0 123 LEU XXX C   1 
ATOM   1049 O O   . LEU A 1 132 ? 9.633   -17.662 19.533  1.000 22.954  0 123 LEU XXX O   1 
ATOM   1050 C CB  . LEU A 1 132 ? 8.890   -16.274 16.623  1.000 31.165  0 123 LEU XXX CB  1 
ATOM   1051 C CG  . LEU A 1 132 ? 7.577   -17.013 16.849  1.000 31.480  0 123 LEU XXX CG  1 
ATOM   1052 C CD1 . LEU A 1 132 ? 6.831   -16.431 18.041  1.000 33.493  0 123 LEU XXX CD1 1 
ATOM   1053 C CD2 . LEU A 1 132 ? 6.707   -16.939 15.606  1.000 32.543  0 123 LEU XXX CD2 1 
ATOM   1054 N N   . ASN A 1 133 ? 10.358  -15.501 19.356  1.000 27.237  0 124 ASN XXX N   1 
ATOM   1055 C CA  . ASN A 1 133 ? 10.290  -15.139 20.782  1.000 26.109  0 124 ASN XXX CA  1 
ATOM   1056 C C   . ASN A 1 133 ? 9.327   -13.961 20.904  1.000 25.547  0 124 ASN XXX C   1 
ATOM   1057 O O   . ASN A 1 133 ? 9.642   -12.885 20.384  1.000 24.724  0 124 ASN XXX O   1 
ATOM   1058 C CB  . ASN A 1 133 ? 11.687  -14.850 21.309  1.000 29.507  0 124 ASN XXX CB  1 
ATOM   1059 C CG  . ASN A 1 133 ? 11.731  -14.809 22.819  1.000 34.567  0 124 ASN XXX CG  1 
ATOM   1060 O OD1 . ASN A 1 133 ? 10.694  -14.773 23.490  1.000 36.275  0 124 ASN XXX OD1 1 
ATOM   1061 N ND2 . ASN A 1 133 ? 12.934  -14.845 23.359  1.000 36.585  0 124 ASN XXX ND2 1 
ATOM   1062 N N   . VAL A 1 134 ? 8.182   -14.176 21.540  1.000 24.051  0 125 VAL XXX N   1 
ATOM   1063 C CA  . VAL A 1 134 ? 7.232   -13.076 21.866  1.000 25.888  0 125 VAL XXX CA  1 
ATOM   1064 C C   . VAL A 1 134 ? 7.648   -12.509 23.224  1.000 24.493  0 125 VAL XXX C   1 
ATOM   1065 O O   . VAL A 1 134 ? 7.300   -13.122 24.232  1.000 26.421  0 125 VAL XXX O   1 
ATOM   1066 C CB  . VAL A 1 134 ? 5.778   -13.570 21.858  1.000 25.408  0 125 VAL XXX CB  1 
ATOM   1067 C CG1 . VAL A 1 134 ? 4.809   -12.408 22.037  1.000 27.148  0 125 VAL XXX CG1 1 
ATOM   1068 C CG2 . VAL A 1 134 ? 5.488   -14.346 20.585  1.000 25.900  0 125 VAL XXX CG2 1 
ATOM   1069 N N   . LEU A 1 135 ? 8.420   -11.430 23.226  1.000 26.104  0 126 LEU XXX N   1 
ATOM   1070 C CA  . LEU A 1 135 ? 8.978   -10.819 24.456  1.000 27.947  0 126 LEU XXX CA  1 
ATOM   1071 C C   . LEU A 1 135 ? 7.885   -10.027 25.182  1.000 26.892  0 126 LEU XXX C   1 
ATOM   1072 O O   . LEU A 1 135 ? 7.862   -10.059 26.426  1.000 27.458  0 126 LEU XXX O   1 
ATOM   1073 C CB  . LEU A 1 135 ? 10.140  -9.906  24.056  1.000 30.241  0 126 LEU XXX CB  1 
ATOM   1074 C CG  . LEU A 1 135 ? 11.327  -10.629 23.429  1.000 34.469  0 126 LEU XXX CG  1 
ATOM   1075 C CD1 . LEU A 1 135 ? 12.331  -9.633  22.870  1.000 34.995  0 126 LEU XXX CD1 1 
ATOM   1076 C CD2 . LEU A 1 135 ? 11.987  -11.535 24.459  1.000 33.711  0 126 LEU XXX CD2 1 
ATOM   1077 N N   . GLU A 1 136 ? 7.063   -9.291  24.426  1.000 26.470  0 127 GLU XXX N   1 
ATOM   1078 C CA  . GLU A 1 136 ? 6.006   -8.394  24.961  1.000 25.315  0 127 GLU XXX CA  1 
ATOM   1079 C C   . GLU A 1 136 ? 4.758   -8.482  24.088  1.000 25.950  0 127 GLU XXX C   1 
ATOM   1080 O O   . GLU A 1 136 ? 4.851   -8.296  22.840  1.000 25.716  0 127 GLU XXX O   1 
ATOM   1081 C CB  . GLU A 1 136 ? 6.480   -6.946  24.967  1.000 24.949  0 127 GLU XXX CB  1 
ATOM   1082 C CG  . GLU A 1 136 ? 7.712   -6.694  25.801  1.000 26.727  0 127 GLU XXX CG  1 
ATOM   1083 C CD  . GLU A 1 136 ? 8.433   -5.419  25.416  1.000 26.722  0 127 GLU XXX CD  1 
ATOM   1084 O OE1 . GLU A 1 136 ? 7.762   -4.374  25.286  1.000 28.347  0 127 GLU XXX OE1 1 
ATOM   1085 O OE2 . GLU A 1 136 ? 9.648   -5.498  25.222  1.000 26.553  0 127 GLU XXX OE2 1 
ATOM   1086 N N   . GLY A 1 137 ? 3.617   -8.669  24.732  1.000 25.595  0 128 GLY XXX N   1 
ATOM   1087 C CA  . GLY A 1 137 ? 2.301   -8.416  24.126  1.000 24.928  0 128 GLY XXX CA  1 
ATOM   1088 C C   . GLY A 1 137 ? 1.811   -9.631  23.372  1.000 24.321  0 128 GLY XXX C   1 
ATOM   1089 O O   . GLY A 1 137 ? 2.544   -10.633 23.305  1.000 24.950  0 128 GLY XXX O   1 
ATOM   1090 N N   . SER A 1 138 ? 0.595   -9.546  22.859  1.000 24.701  0 129 SER XXX N   1 
ATOM   1091 C CA  . SER A 1 138 ? -0.034  -10.613 22.048  1.000 24.988  0 129 SER XXX CA  1 
ATOM   1092 C C   . SER A 1 138 ? -0.005  -10.165 20.590  1.000 23.397  0 129 SER XXX C   1 
ATOM   1093 O O   . SER A 1 138 ? -0.134  -8.969  20.320  1.000 22.846  0 129 SER XXX O   1 
ATOM   1094 C CB  . SER A 1 138 ? -1.420  -10.933 22.546  1.000 25.668  0 129 SER XXX CB  1 
ATOM   1095 O OG  . SER A 1 138 ? -1.339  -11.752 23.712  1.000 28.145  0 129 SER XXX OG  1 
ATOM   1096 N N   . TRP A 1 139 ? 0.244   -11.099 19.701  1.000 23.496  0 130 TRP XXX N   1 
ATOM   1097 C CA  . TRP A 1 139 ? 0.329   -10.856 18.245  1.000 25.132  0 130 TRP XXX CA  1 
ATOM   1098 C C   . TRP A 1 139 ? -0.543  -11.878 17.543  1.000 24.166  0 130 TRP XXX C   1 
ATOM   1099 O O   . TRP A 1 139 ? -0.854  -12.913 18.159  1.000 27.967  0 130 TRP XXX O   1 
ATOM   1100 C CB  . TRP A 1 139 ? 1.770   -10.995 17.763  1.000 25.428  0 130 TRP XXX CB  1 
ATOM   1101 C CG  . TRP A 1 139 ? 2.729   -10.012 18.337  1.000 23.833  0 130 TRP XXX CG  1 
ATOM   1102 C CD1 . TRP A 1 139 ? 3.249   -9.997  19.597  1.000 24.320  0 130 TRP XXX CD1 1 
ATOM   1103 C CD2 . TRP A 1 139 ? 3.344   -8.933  17.615  1.000 24.717  0 130 TRP XXX CD2 1 
ATOM   1104 N NE1 . TRP A 1 139 ? 4.138   -8.956  19.714  1.000 23.326  0 130 TRP XXX NE1 1 
ATOM   1105 C CE2 . TRP A 1 139 ? 4.211   -8.285  18.516  1.000 25.768  0 130 TRP XXX CE2 1 
ATOM   1106 C CE3 . TRP A 1 139 ? 3.245   -8.463  16.301  1.000 23.382  0 130 TRP XXX CE3 1 
ATOM   1107 C CZ2 . TRP A 1 139 ? 4.969   -7.178  18.131  1.000 25.368  0 130 TRP XXX CZ2 1 
ATOM   1108 C CZ3 . TRP A 1 139 ? 3.983   -7.366  15.934  1.000 24.930  0 130 TRP XXX CZ3 1 
ATOM   1109 C CH2 . TRP A 1 139 ? 4.846   -6.744  16.830  1.000 24.569  0 130 TRP XXX CH2 1 
ATOM   1110 N N   . VAL A 1 140 ? -0.895  -11.588 16.307  1.000 25.171  0 131 VAL XXX N   1 
ATOM   1111 C CA  . VAL A 1 140 ? -1.525  -12.570 15.398  1.000 26.841  0 131 VAL XXX CA  1 
ATOM   1112 C C   . VAL A 1 140 ? -0.576  -12.760 14.218  1.000 25.935  0 131 VAL XXX C   1 
ATOM   1113 O O   . VAL A 1 140 ? -0.269  -11.776 13.543  1.000 24.270  0 131 VAL XXX O   1 
ATOM   1114 C CB  . VAL A 1 140 ? -2.932  -12.113 14.973  1.000 27.282  0 131 VAL XXX CB  1 
ATOM   1115 C CG1 . VAL A 1 140 ? -3.602  -13.154 14.093  1.000 29.279  0 131 VAL XXX CG1 1 
ATOM   1116 C CG2 . VAL A 1 140 ? -3.798  -11.799 16.183  1.000 27.794  0 131 VAL XXX CG2 1 
ATOM   1117 N N   . LEU A 1 141 ? -0.105  -13.985 14.031  1.000 27.898  0 132 LEU XXX N   1 
ATOM   1118 C CA  . LEU A 1 141 ? 0.660   -14.420 12.832  1.000 29.924  0 132 LEU XXX CA  1 
ATOM   1119 C C   . LEU A 1 141 ? -0.328  -14.800 11.740  1.000 27.933  0 132 LEU XXX C   1 
ATOM   1120 O O   . LEU A 1 141 ? -1.259  -15.535 12.044  1.000 30.261  0 132 LEU XXX O   1 
ATOM   1121 C CB  . LEU A 1 141 ? 1.515   -15.637 13.199  1.000 33.931  0 132 LEU XXX CB  1 
ATOM   1122 C CG  . LEU A 1 141 ? 3.019   -15.447 13.109  1.000 36.284  0 132 LEU XXX CG  1 
ATOM   1123 C CD1 . LEU A 1 141 ? 3.473   -14.204 13.860  1.000 39.999  0 132 LEU XXX CD1 1 
ATOM   1124 C CD2 . LEU A 1 141 ? 3.708   -16.695 13.624  1.000 38.694  0 132 LEU XXX CD2 1 
ATOM   1125 N N   . TYR A 1 142 ? -0.089  -14.351 10.517  1.000 28.863  0 133 TYR XXX N   1 
ATOM   1126 C CA  . TYR A 1 142 ? -0.880  -14.732 9.319   1.000 30.824  0 133 TYR XXX CA  1 
ATOM   1127 C C   . TYR A 1 142 ? 0.008   -15.501 8.353   1.000 29.349  0 133 TYR XXX C   1 
ATOM   1128 O O   . TYR A 1 142 ? 1.162   -15.098 8.141   1.000 32.859  0 133 TYR XXX O   1 
ATOM   1129 C CB  . TYR A 1 142 ? -1.462  -13.491 8.637   1.000 31.074  0 133 TYR XXX CB  1 
ATOM   1130 C CG  . TYR A 1 142 ? -2.445  -12.708 9.466   1.000 31.946  0 133 TYR XXX CG  1 
ATOM   1131 C CD1 . TYR A 1 142 ? -2.012  -11.832 10.445  1.000 32.723  0 133 TYR XXX CD1 1 
ATOM   1132 C CD2 . TYR A 1 142 ? -3.810  -12.841 9.265   1.000 33.676  0 133 TYR XXX CD2 1 
ATOM   1133 C CE1 . TYR A 1 142 ? -2.905  -11.113 11.214  1.000 32.967  0 133 TYR XXX CE1 1 
ATOM   1134 C CE2 . TYR A 1 142 ? -4.719  -12.115 10.019  1.000 32.798  0 133 TYR XXX CE2 1 
ATOM   1135 C CZ  . TYR A 1 142 ? -4.261  -11.257 11.003  1.000 33.500  0 133 TYR XXX CZ  1 
ATOM   1136 O OH  . TYR A 1 142 ? -5.132  -10.543 11.764  1.000 38.008  0 133 TYR XXX OH  1 
ATOM   1137 N N   . GLU A 1 143 ? -0.531  -16.569 7.783   1.000 32.221  0 134 GLU XXX N   1 
ATOM   1138 C CA  . GLU A 1 143 ? 0.135   -17.436 6.774   1.000 35.638  0 134 GLU XXX CA  1 
ATOM   1139 C C   . GLU A 1 143 ? 0.569   -16.600 5.557   1.000 32.808  0 134 GLU XXX C   1 
ATOM   1140 O O   . GLU A 1 143 ? 1.659   -16.847 5.050   1.000 31.282  0 134 GLU XXX O   1 
ATOM   1141 C CB  . GLU A 1 143 ? -0.844  -18.538 6.377   1.000 39.156  0 134 GLU XXX CB  1 
ATOM   1142 C CG  . GLU A 1 143 ? -0.328  -19.494 5.317   1.000 43.895  0 134 GLU XXX CG  1 
ATOM   1143 C CD  . GLU A 1 143 ? -1.347  -20.541 4.906   1.000 45.047  0 134 GLU XXX CD  1 
ATOM   1144 O OE1 . GLU A 1 143 ? -2.563  -20.245 4.963   1.000 43.411  0 134 GLU XXX OE1 1 
ATOM   1145 O OE2 . GLU A 1 143 ? -0.912  -21.647 4.542   1.000 46.934  0 134 GLU XXX OE2 1 
ATOM   1146 N N   . LEU A 1 144 ? -0.257  -15.649 5.119   1.000 31.730  0 135 LEU XXX N   1 
ATOM   1147 C CA  . LEU A 1 144 ? -0.058  -14.891 3.854   1.000 35.184  0 135 LEU XXX CA  1 
ATOM   1148 C C   . LEU A 1 144 ? 0.119   -13.402 4.145   1.000 33.691  0 135 LEU XXX C   1 
ATOM   1149 O O   . LEU A 1 144 ? -0.247  -12.956 5.237   1.000 33.332  0 135 LEU XXX O   1 
ATOM   1150 C CB  . LEU A 1 144 ? -1.270  -15.095 2.940   1.000 35.741  0 135 LEU XXX CB  1 
ATOM   1151 C CG  . LEU A 1 144 ? -1.556  -16.540 2.541   1.000 37.508  0 135 LEU XXX CG  1 
ATOM   1152 C CD1 . LEU A 1 144 ? -2.816  -16.617 1.691   1.000 37.720  0 135 LEU XXX CD1 1 
ATOM   1153 C CD2 . LEU A 1 144 ? -0.362  -17.167 1.828   1.000 36.725  0 135 LEU XXX CD2 1 
ATOM   1154 N N   . SER A 1 145 ? 0.621   -12.661 3.162   1.000 34.020  0 136 SER XXX N   1 
ATOM   1155 C CA  . SER A 1 145 ? 0.810   -11.193 3.249   1.000 37.821  0 136 SER XXX CA  1 
ATOM   1156 C C   . SER A 1 145 ? -0.549  -10.507 3.327   1.000 37.620  0 136 SER XXX C   1 
ATOM   1157 O O   . SER A 1 145 ? -1.548  -11.132 2.951   1.000 40.985  0 136 SER XXX O   1 
ATOM   1158 C CB  . SER A 1 145 ? 1.617   -10.682 2.087   1.000 39.938  0 136 SER XXX CB  1 
ATOM   1159 O OG  . SER A 1 145 ? 0.972   -11.008 0.874   1.000 43.168  0 136 SER XXX OG  1 
ATOM   1160 N N   . ASN A 1 146 ? -0.565  -9.277  3.839   1.000 39.966  0 137 ASN XXX N   1 
ATOM   1161 C CA  . ASN A 1 146 ? -1.770  -8.416  3.980   1.000 41.091  0 137 ASN XXX CA  1 
ATOM   1162 C C   . ASN A 1 146 ? -2.838  -9.114  4.823   1.000 37.196  0 137 ASN XXX C   1 
ATOM   1163 O O   . ASN A 1 146 ? -4.029  -8.992  4.496   1.000 32.441  0 137 ASN XXX O   1 
ATOM   1164 C CB  . ASN A 1 146 ? -2.311  -7.995  2.614   1.000 45.043  0 137 ASN XXX CB  1 
ATOM   1165 C CG  . ASN A 1 146 ? -1.361  -7.046  1.926   1.000 49.352  0 137 ASN XXX CG  1 
ATOM   1166 O OD1 . ASN A 1 146 ? -0.951  -6.055  2.521   1.000 52.514  0 137 ASN XXX OD1 1 
ATOM   1167 N ND2 . ASN A 1 146 ? -0.984  -7.349  0.695   1.000 57.789  0 137 ASN XXX ND2 1 
ATOM   1168 N N   . TYR A 1 147 ? -2.418  -9.801  5.883   1.000 34.322  0 138 TYR XXX N   1 
ATOM   1169 C CA  . TYR A 1 147 ? -3.307  -10.279 6.966   1.000 35.622  0 138 TYR XXX CA  1 
ATOM   1170 C C   . TYR A 1 147 ? -4.348  -11.249 6.399   1.000 37.228  0 138 TYR XXX C   1 
ATOM   1171 O O   . TYR A 1 147 ? -5.537  -11.097 6.713   1.000 42.431  0 138 TYR XXX O   1 
ATOM   1172 C CB  . TYR A 1 147 ? -3.936  -9.064  7.652   1.000 32.731  0 138 TYR XXX CB  1 
ATOM   1173 C CG  . TYR A 1 147 ? -2.940  -8.008  8.060   1.000 32.728  0 138 TYR XXX CG  1 
ATOM   1174 C CD1 . TYR A 1 147 ? -1.866  -8.343  8.864   1.000 30.924  0 138 TYR XXX CD1 1 
ATOM   1175 C CD2 . TYR A 1 147 ? -3.076  -6.682  7.671   1.000 32.117  0 138 TYR XXX CD2 1 
ATOM   1176 C CE1 . TYR A 1 147 ? -0.937  -7.403  9.259   1.000 31.320  0 138 TYR XXX CE1 1 
ATOM   1177 C CE2 . TYR A 1 147 ? -2.152  -5.724  8.051   1.000 30.176  0 138 TYR XXX CE2 1 
ATOM   1178 C CZ  . TYR A 1 147 ? -1.078  -6.090  8.851   1.000 33.105  0 138 TYR XXX CZ  1 
ATOM   1179 O OH  . TYR A 1 147 ? -0.143  -5.186  9.264   1.000 30.905  0 138 TYR XXX OH  1 
ATOM   1180 N N   . ARG A 1 148 ? -3.906  -12.231 5.613   1.000 38.335  0 139 ARG XXX N   1 
ATOM   1181 C CA  . ARG A 1 148 ? -4.787  -13.254 4.990   1.000 37.109  0 139 ARG XXX CA  1 
ATOM   1182 C C   . ARG A 1 148 ? -4.219  -14.638 5.294   1.000 32.949  0 139 ARG XXX C   1 
ATOM   1183 O O   . ARG A 1 148 ? -3.077  -14.727 5.761   1.000 31.615  0 139 ARG XXX O   1 
ATOM   1184 C CB  . ARG A 1 148 ? -4.906  -13.014 3.484   1.000 43.018  0 139 ARG XXX CB  1 
ATOM   1185 C CG  . ARG A 1 148 ? -5.755  -11.799 3.123   1.000 47.144  0 139 ARG XXX CG  1 
ATOM   1186 C CD  . ARG A 1 148 ? -5.651  -11.408 1.667   1.000 52.668  0 139 ARG XXX CD  1 
ATOM   1187 N NE  . ARG A 1 148 ? -4.243  -11.294 1.294   1.000 60.973  0 139 ARG XXX NE  1 
ATOM   1188 C CZ  . ARG A 1 148 ? -3.571  -12.118 0.482   1.000 64.555  0 139 ARG XXX CZ  1 
ATOM   1189 N NH1 . ARG A 1 148 ? -4.178  -13.142 -0.107  1.000 70.003  0 139 ARG XXX NH1 1 
ATOM   1190 N NH2 . ARG A 1 148 ? -2.278  -11.914 0.275   1.000 55.488  0 139 ARG XXX NH2 1 
ATOM   1191 N N   . GLY A 1 149 ? -4.993  -15.687 5.032   1.000 30.390  0 140 GLY XXX N   1 
ATOM   1192 C CA  . GLY A 1 149 ? -4.573  -17.073 5.278   1.000 29.394  0 140 GLY XXX CA  1 
ATOM   1193 C C   . GLY A 1 149 ? -4.876  -17.477 6.700   1.000 29.608  0 140 GLY XXX C   1 
ATOM   1194 O O   . GLY A 1 149 ? -5.590  -16.745 7.386   1.000 30.201  0 140 GLY XXX O   1 
ATOM   1195 N N   A ARG A 1 150 ? -4.333  -18.619 7.126   0.500 31.049  0 141 ARG XXX N   1 
ATOM   1196 N N   B ARG A 1 150 ? -4.332  -18.616 7.125   0.500 31.475  0 141 ARG XXX N   1 
ATOM   1197 C CA  A ARG A 1 150 ? -4.503  -19.163 8.497   0.500 33.022  0 141 ARG XXX CA  1 
ATOM   1198 C CA  B ARG A 1 150 ? -4.476  -19.171 8.493   0.500 33.742  0 141 ARG XXX CA  1 
ATOM   1199 C C   A ARG A 1 150 ? -3.927  -18.159 9.503   0.500 32.785  0 141 ARG XXX C   1 
ATOM   1200 C C   B ARG A 1 150 ? -3.924  -18.157 9.502   0.500 33.180  0 141 ARG XXX C   1 
ATOM   1201 O O   A ARG A 1 150 ? -2.860  -17.571 9.228   0.500 32.941  0 141 ARG XXX O   1 
ATOM   1202 O O   B ARG A 1 150 ? -2.860  -17.563 9.231   0.500 33.284  0 141 ARG XXX O   1 
ATOM   1203 C CB  A ARG A 1 150 ? -3.857  -20.548 8.611   0.500 35.993  0 141 ARG XXX CB  1 
ATOM   1204 C CB  B ARG A 1 150 ? -3.730  -20.506 8.555   0.500 37.295  0 141 ARG XXX CB  1 
ATOM   1205 C CG  A ARG A 1 150 ? -4.731  -21.689 8.100   0.500 39.131  0 141 ARG XXX CG  1 
ATOM   1206 C CG  B ARG A 1 150 ? -4.451  -21.638 9.271   0.500 41.838  0 141 ARG XXX CG  1 
ATOM   1207 C CD  A ARG A 1 150 ? -3.938  -22.985 7.943   0.500 43.944  0 141 ARG XXX CD  1 
ATOM   1208 C CD  B ARG A 1 150 ? -4.175  -23.005 8.650   0.500 44.845  0 141 ARG XXX CD  1 
ATOM   1209 N NE  A ARG A 1 150 ? -4.743  -24.161 7.609   0.500 46.465  0 141 ARG XXX NE  1 
ATOM   1210 N NE  B ARG A 1 150 ? -4.105  -23.014 7.184   0.500 47.416  0 141 ARG XXX NE  1 
ATOM   1211 C CZ  A ARG A 1 150 ? -4.945  -25.203 8.413   0.500 44.400  0 141 ARG XXX CZ  1 
ATOM   1212 C CZ  B ARG A 1 150 ? -3.056  -23.426 6.466   0.500 45.938  0 141 ARG XXX CZ  1 
ATOM   1213 N NH1 A ARG A 1 150 ? -4.409  -25.232 9.622   0.500 44.193  0 141 ARG XXX NH1 1 
ATOM   1214 N NH1 B ARG A 1 150 ? -3.102  -23.392 5.147   0.500 43.289  0 141 ARG XXX NH1 1 
ATOM   1215 N NH2 A ARG A 1 150 ? -5.696  -26.207 8.006   0.500 44.570  0 141 ARG XXX NH2 1 
ATOM   1216 N NH2 B ARG A 1 150 ? -1.964  -23.868 7.062   0.500 46.112  0 141 ARG XXX NH2 1 
ATOM   1217 N N   . GLN A 1 151 ? -4.632  -17.965 10.615  1.000 32.276  0 142 GLN XXX N   1 
ATOM   1218 C CA  . GLN A 1 151 ? -4.233  -17.060 11.720  1.000 32.639  0 142 GLN XXX CA  1 
ATOM   1219 C C   . GLN A 1 151 ? -3.766  -17.896 12.912  1.000 33.252  0 142 GLN XXX C   1 
ATOM   1220 O O   . GLN A 1 151 ? -4.397  -18.942 13.227  1.000 34.217  0 142 GLN XXX O   1 
ATOM   1221 C CB  . GLN A 1 151 ? -5.400  -16.175 12.143  1.000 32.524  0 142 GLN XXX CB  1 
ATOM   1222 C CG  . GLN A 1 151 ? -6.016  -15.417 10.984  1.000 33.774  0 142 GLN XXX CG  1 
ATOM   1223 C CD  . GLN A 1 151 ? -7.109  -14.506 11.465  1.000 32.976  0 142 GLN XXX CD  1 
ATOM   1224 O OE1 . GLN A 1 151 ? -7.117  -14.078 12.609  1.000 31.938  0 142 GLN XXX OE1 1 
ATOM   1225 N NE2 . GLN A 1 151 ? -8.053  -14.222 10.590  1.000 35.123  0 142 GLN XXX NE2 1 
ATOM   1226 N N   . TYR A 1 152 ? -2.713  -17.430 13.575  1.000 30.491  0 143 TYR XXX N   1 
ATOM   1227 C CA  . TYR A 1 152 ? -2.203  -18.031 14.823  1.000 31.075  0 143 TYR XXX CA  1 
ATOM   1228 C C   . TYR A 1 152 ? -2.032  -16.904 15.831  1.000 29.902  0 143 TYR XXX C   1 
ATOM   1229 O O   . TYR A 1 152 ? -1.300  -15.919 15.561  1.000 30.607  0 143 TYR XXX O   1 
ATOM   1230 C CB  . TYR A 1 152 ? -0.902  -18.785 14.556  1.000 31.930  0 143 TYR XXX CB  1 
ATOM   1231 C CG  . TYR A 1 152 ? -0.943  -19.633 13.314  1.000 36.448  0 143 TYR XXX CG  1 
ATOM   1232 C CD1 . TYR A 1 152 ? -1.524  -20.895 13.320  1.000 38.685  0 143 TYR XXX CD1 1 
ATOM   1233 C CD2 . TYR A 1 152 ? -0.410  -19.168 12.127  1.000 39.104  0 143 TYR XXX CD2 1 
ATOM   1234 C CE1 . TYR A 1 152 ? -1.573  -21.673 12.173  1.000 42.395  0 143 TYR XXX CE1 1 
ATOM   1235 C CE2 . TYR A 1 152 ? -0.453  -19.932 10.974  1.000 43.482  0 143 TYR XXX CE2 1 
ATOM   1236 C CZ  . TYR A 1 152 ? -1.035  -21.186 10.994  1.000 43.786  0 143 TYR XXX CZ  1 
ATOM   1237 O OH  . TYR A 1 152 ? -1.062  -21.912 9.839   1.000 49.241  0 143 TYR XXX OH  1 
ATOM   1238 N N   . LEU A 1 153 ? -2.715  -17.051 16.958  1.000 26.751  0 144 LEU XXX N   1 
ATOM   1239 C CA  . LEU A 1 153 ? -2.579  -16.144 18.116  1.000 25.741  0 144 LEU XXX CA  1 
ATOM   1240 C C   . LEU A 1 153 ? -1.273  -16.473 18.822  1.000 26.142  0 144 LEU XXX C   1 
ATOM   1241 O O   . LEU A 1 153 ? -1.039  -17.656 19.090  1.000 25.496  0 144 LEU XXX O   1 
ATOM   1242 C CB  . LEU A 1 153 ? -3.766  -16.348 19.054  1.000 24.000  0 144 LEU XXX CB  1 
ATOM   1243 C CG  . LEU A 1 153 ? -3.748  -15.505 20.314  1.000 26.266  0 144 LEU XXX CG  1 
ATOM   1244 C CD1 . LEU A 1 153 ? -3.799  -14.031 19.963  1.000 26.831  0 144 LEU XXX CD1 1 
ATOM   1245 C CD2 . LEU A 1 153 ? -4.923  -15.896 21.202  1.000 26.791  0 144 LEU XXX CD2 1 
ATOM   1246 N N   . LEU A 1 154 ? -0.472  -15.459 19.120  1.000 29.000  0 145 LEU XXX N   1 
ATOM   1247 C CA  . LEU A 1 154 ? 0.809   -15.622 19.862  1.000 30.287  0 145 LEU XXX CA  1 
ATOM   1248 C C   . LEU A 1 154 ? 0.734   -14.796 21.139  1.000 32.422  0 145 LEU XXX C   1 
ATOM   1249 O O   . LEU A 1 154 ? 0.519   -13.586 21.054  1.000 30.788  0 145 LEU XXX O   1 
ATOM   1250 C CB  . LEU A 1 154 ? 1.988   -15.158 19.008  1.000 32.141  0 145 LEU XXX CB  1 
ATOM   1251 C CG  . LEU A 1 154 ? 2.192   -15.887 17.684  1.000 33.743  0 145 LEU XXX CG  1 
ATOM   1252 C CD1 . LEU A 1 154 ? 3.373   -15.264 16.973  1.000 38.479  0 145 LEU XXX CD1 1 
ATOM   1253 C CD2 . LEU A 1 154 ? 2.435   -17.370 17.887  1.000 32.177  0 145 LEU XXX CD2 1 
ATOM   1254 N N   . MET A 1 155 ? 0.914   -15.446 22.278  1.000 32.431  0 146 MET XXX N   1 
ATOM   1255 C CA  . MET A 1 155 ? 1.006   -14.749 23.573  1.000 32.418  0 146 MET XXX CA  1 
ATOM   1256 C C   . MET A 1 155 ? 2.455   -14.818 24.030  1.000 30.249  0 146 MET XXX C   1 
ATOM   1257 O O   . MET A 1 155 ? 3.237   -15.592 23.477  1.000 30.260  0 146 MET XXX O   1 
ATOM   1258 C CB  . MET A 1 155 ? 0.019   -15.402 24.535  1.000 37.692  0 146 MET XXX CB  1 
ATOM   1259 C CG  . MET A 1 155 ? -1.387  -15.265 23.978  1.000 41.822  0 146 MET XXX CG  1 
ATOM   1260 S SD  . MET A 1 155 ? -2.733  -15.609 25.083  1.000 56.300  0 146 MET XXX SD  1 
ATOM   1261 C CE  . MET A 1 155 ? -2.378  -14.473 26.425  1.000 53.966  0 146 MET XXX CE  1 
ATOM   1262 N N   . PRO A 1 156 ? 2.872   -13.963 24.990  1.000 33.416  0 147 PRO XXX N   1 
ATOM   1263 C CA  . PRO A 1 156 ? 4.259   -13.936 25.447  1.000 34.992  0 147 PRO XXX CA  1 
ATOM   1264 C C   . PRO A 1 156 ? 4.727   -15.358 25.757  1.000 35.122  0 147 PRO XXX C   1 
ATOM   1265 O O   . PRO A 1 156 ? 3.963   -16.142 26.294  1.000 33.288  0 147 PRO XXX O   1 
ATOM   1266 C CB  . PRO A 1 156 ? 4.231   -13.047 26.689  1.000 35.155  0 147 PRO XXX CB  1 
ATOM   1267 C CG  . PRO A 1 156 ? 3.053   -12.112 26.431  1.000 36.092  0 147 PRO XXX CG  1 
ATOM   1268 C CD  . PRO A 1 156 ? 2.044   -12.949 25.671  1.000 35.980  0 147 PRO XXX CD  1 
ATOM   1269 N N   . GLY A 1 157 ? 5.938   -15.666 25.332  1.000 33.556  0 148 GLY XXX N   1 
ATOM   1270 C CA  . GLY A 1 157 ? 6.535   -16.991 25.519  1.000 34.497  0 148 GLY XXX CA  1 
ATOM   1271 C C   . GLY A 1 157 ? 7.579   -17.278 24.468  1.000 36.417  0 148 GLY XXX C   1 
ATOM   1272 O O   . GLY A 1 157 ? 7.809   -16.429 23.571  1.000 35.313  0 148 GLY XXX O   1 
ATOM   1273 N N   . ASP A 1 158 ? 8.173   -18.459 24.582  1.000 33.858  0 149 ASP XXX N   1 
ATOM   1274 C CA  . ASP A 1 158 ? 9.177   -19.003 23.647  1.000 34.855  0 149 ASP XXX CA  1 
ATOM   1275 C C   . ASP A 1 158 ? 8.453   -19.947 22.693  1.000 32.863  0 149 ASP XXX C   1 
ATOM   1276 O O   . ASP A 1 158 ? 7.620   -20.728 23.166  1.000 36.749  0 149 ASP XXX O   1 
ATOM   1277 C CB  . ASP A 1 158 ? 10.280  -19.705 24.430  1.000 37.277  0 149 ASP XXX CB  1 
ATOM   1278 C CG  . ASP A 1 158 ? 10.962  -18.761 25.395  1.000 40.433  0 149 ASP XXX CG  1 
ATOM   1279 O OD1 . ASP A 1 158 ? 11.511  -17.747 24.931  1.000 41.353  0 149 ASP XXX OD1 1 
ATOM   1280 O OD2 . ASP A 1 158 ? 10.865  -19.012 26.602  1.000 44.473  0 149 ASP XXX OD2 1 
ATOM   1281 N N   . TYR A 1 159 ? 8.752   -19.845 21.404  1.000 30.168  0 150 TYR XXX N   1 
ATOM   1282 C CA  . TYR A 1 159 ? 8.260   -20.758 20.349  1.000 31.281  0 150 TYR XXX CA  1 
ATOM   1283 C C   . TYR A 1 159 ? 9.468   -21.265 19.556  1.000 30.562  0 150 TYR XXX C   1 
ATOM   1284 O O   . TYR A 1 159 ? 9.943   -20.588 18.624  1.000 29.795  0 150 TYR XXX O   1 
ATOM   1285 C CB  . TYR A 1 159 ? 7.220   -20.030 19.499  1.000 32.252  0 150 TYR XXX CB  1 
ATOM   1286 C CG  . TYR A 1 159 ? 6.026   -19.508 20.255  1.000 33.462  0 150 TYR XXX CG  1 
ATOM   1287 C CD1 . TYR A 1 159 ? 6.104   -18.352 21.009  1.000 37.240  0 150 TYR XXX CD1 1 
ATOM   1288 C CD2 . TYR A 1 159 ? 4.804   -20.153 20.197  1.000 34.570  0 150 TYR XXX CD2 1 
ATOM   1289 C CE1 . TYR A 1 159 ? 5.010   -17.873 21.716  1.000 36.891  0 150 TYR XXX CE1 1 
ATOM   1290 C CE2 . TYR A 1 159 ? 3.699   -19.684 20.886  1.000 35.486  0 150 TYR XXX CE2 1 
ATOM   1291 C CZ  . TYR A 1 159 ? 3.804   -18.541 21.653  1.000 34.770  0 150 TYR XXX CZ  1 
ATOM   1292 O OH  . TYR A 1 159 ? 2.730   -18.035 22.302  1.000 29.891  0 150 TYR XXX OH  1 
ATOM   1293 N N   . ARG A 1 160 ? 9.959   -22.441 19.933  1.000 36.205  0 151 ARG XXX N   1 
ATOM   1294 C CA  . ARG A 1 160 ? 11.264  -22.972 19.464  1.000 41.187  0 151 ARG XXX CA  1 
ATOM   1295 C C   . ARG A 1 160 ? 11.078  -23.651 18.097  1.000 38.969  0 151 ARG XXX C   1 
ATOM   1296 O O   . ARG A 1 160 ? 12.081  -23.818 17.387  1.000 40.447  0 151 ARG XXX O   1 
ATOM   1297 C CB  . ARG A 1 160 ? 11.871  -23.833 20.577  1.000 47.142  0 151 ARG XXX CB  1 
ATOM   1298 C CG  . ARG A 1 160 ? 12.314  -22.997 21.770  1.000 57.153  0 151 ARG XXX CG  1 
ATOM   1299 C CD  . ARG A 1 160 ? 13.231  -23.686 22.772  1.000 63.159  0 151 ARG XXX CD  1 
ATOM   1300 N NE  . ARG A 1 160 ? 14.159  -22.750 23.413  1.000 72.717  0 151 ARG XXX NE  1 
ATOM   1301 C CZ  . ARG A 1 160 ? 13.897  -21.985 24.485  1.000 76.885  0 151 ARG XXX CZ  1 
ATOM   1302 N NH1 . ARG A 1 160 ? 12.708  -22.016 25.068  1.000 78.342  0 151 ARG XXX NH1 1 
ATOM   1303 N NH2 . ARG A 1 160 ? 14.830  -21.178 24.968  1.000 71.762  0 151 ARG XXX NH2 1 
ATOM   1304 N N   . ARG A 1 161 ? 9.838   -23.944 17.707  1.000 35.566  0 152 ARG XXX N   1 
ATOM   1305 C CA  . ARG A 1 161 ? 9.489   -24.438 16.354  1.000 37.948  0 152 ARG XXX CA  1 
ATOM   1306 C C   . ARG A 1 161 ? 8.030   -24.082 16.057  1.000 33.549  0 152 ARG XXX C   1 
ATOM   1307 O O   . ARG A 1 161 ? 7.285   -23.748 16.981  1.000 32.489  0 152 ARG XXX O   1 
ATOM   1308 C CB  . ARG A 1 161 ? 9.739   -25.944 16.268  1.000 47.484  0 152 ARG XXX CB  1 
ATOM   1309 C CG  . ARG A 1 161 ? 9.173   -26.719 17.449  1.000 53.303  0 152 ARG XXX CG  1 
ATOM   1310 C CD  . ARG A 1 161 ? 9.659   -28.151 17.533  1.000 59.850  0 152 ARG XXX CD  1 
ATOM   1311 N NE  . ARG A 1 161 ? 8.732   -28.888 18.391  1.000 70.457  0 152 ARG XXX NE  1 
ATOM   1312 C CZ  . ARG A 1 161 ? 7.816   -29.777 17.990  1.000 74.407  0 152 ARG XXX CZ  1 
ATOM   1313 N NH1 . ARG A 1 161 ? 7.688   -30.108 16.713  1.000 76.403  0 152 ARG XXX NH1 1 
ATOM   1314 N NH2 . ARG A 1 161 ? 7.041   -30.360 18.890  1.000 75.239  0 152 ARG XXX NH2 1 
ATOM   1315 N N   . TYR A 1 162 ? 7.637   -24.164 14.796  1.000 33.155  0 153 TYR XXX N   1 
ATOM   1316 C CA  . TYR A 1 162 ? 6.334   -23.656 14.301  1.000 35.526  0 153 TYR XXX CA  1 
ATOM   1317 C C   . TYR A 1 162 ? 5.158   -24.466 14.870  1.000 34.682  0 153 TYR XXX C   1 
ATOM   1318 O O   . TYR A 1 162 ? 4.028   -23.941 14.868  1.000 32.253  0 153 TYR XXX O   1 
ATOM   1319 C CB  . TYR A 1 162 ? 6.342   -23.609 12.774  1.000 37.768  0 153 TYR XXX CB  1 
ATOM   1320 C CG  . TYR A 1 162 ? 6.410   -24.943 12.080  1.000 42.034  0 153 TYR XXX CG  1 
ATOM   1321 C CD1 . TYR A 1 162 ? 5.282   -25.739 11.959  1.000 46.087  0 153 TYR XXX CD1 1 
ATOM   1322 C CD2 . TYR A 1 162 ? 7.593   -25.394 11.514  1.000 47.919  0 153 TYR XXX CD2 1 
ATOM   1323 C CE1 . TYR A 1 162 ? 5.325   -26.958 11.305  1.000 50.487  0 153 TYR XXX CE1 1 
ATOM   1324 C CE2 . TYR A 1 162 ? 7.658   -26.613 10.860  1.000 50.804  0 153 TYR XXX CE2 1 
ATOM   1325 C CZ  . TYR A 1 162 ? 6.516   -27.387 10.746  1.000 52.400  0 153 TYR XXX CZ  1 
ATOM   1326 O OH  . TYR A 1 162 ? 6.571   -28.578 10.097  1.000 59.856  0 153 TYR XXX OH  1 
ATOM   1327 N N   . GLN A 1 163 ? 5.387   -25.698 15.320  1.000 33.313  0 154 GLN XXX N   1 
ATOM   1328 C CA  . GLN A 1 163 ? 4.317   -26.545 15.908  1.000 39.308  0 154 GLN XXX CA  1 
ATOM   1329 C C   . GLN A 1 163 ? 3.857   -25.887 17.202  1.000 37.511  0 154 GLN XXX C   1 
ATOM   1330 O O   . GLN A 1 163 ? 2.684   -26.038 17.532  1.000 37.269  0 154 GLN XXX O   1 
ATOM   1331 C CB  . GLN A 1 163 ? 4.785   -27.965 16.236  1.000 44.604  0 154 GLN XXX CB  1 
ATOM   1332 C CG  . GLN A 1 163 ? 5.038   -28.831 15.011  1.000 48.745  0 154 GLN XXX CG  1 
ATOM   1333 C CD  . GLN A 1 163 ? 6.361   -28.542 14.344  1.000 59.687  0 154 GLN XXX CD  1 
ATOM   1334 O OE1 . GLN A 1 163 ? 7.117   -27.638 14.725  1.000 59.843  0 154 GLN XXX OE1 1 
ATOM   1335 N NE2 . GLN A 1 163 ? 6.654   -29.329 13.326  1.000 64.607  0 154 GLN XXX NE2 1 
ATOM   1336 N N   . ASP A 1 164 ? 4.762   -25.180 17.883  1.000 35.096  0 155 ASP XXX N   1 
ATOM   1337 C CA  . ASP A 1 164 ? 4.508   -24.543 19.200  1.000 35.202  0 155 ASP XXX CA  1 
ATOM   1338 C C   . ASP A 1 164 ? 3.424   -23.472 19.044  1.000 34.471  0 155 ASP XXX C   1 
ATOM   1339 O O   . ASP A 1 164 ? 2.759   -23.184 20.049  1.000 34.755  0 155 ASP XXX O   1 
ATOM   1340 C CB  . ASP A 1 164 ? 5.799   -23.996 19.817  1.000 36.856  0 155 ASP XXX CB  1 
ATOM   1341 C CG  . ASP A 1 164 ? 6.796   -25.073 20.227  1.000 39.365  0 155 ASP XXX CG  1 
ATOM   1342 O OD1 . ASP A 1 164 ? 6.401   -26.250 20.283  1.000 42.003  0 155 ASP XXX OD1 1 
ATOM   1343 O OD2 . ASP A 1 164 ? 7.957   -24.728 20.489  1.000 40.385  0 155 ASP XXX OD2 1 
ATOM   1344 N N   . TRP A 1 165 ? 3.222   -22.910 17.846  1.000 34.088  0 156 TRP XXX N   1 
ATOM   1345 C CA  . TRP A 1 165 ? 2.127   -21.925 17.622  1.000 32.891  0 156 TRP XXX CA  1 
ATOM   1346 C C   . TRP A 1 165 ? 0.958   -22.543 16.847  1.000 32.242  0 156 TRP XXX C   1 
ATOM   1347 O O   . TRP A 1 165 ? 0.082   -21.782 16.394  1.000 29.337  0 156 TRP XXX O   1 
ATOM   1348 C CB  . TRP A 1 165 ? 2.644   -20.612 17.024  1.000 31.827  0 156 TRP XXX CB  1 
ATOM   1349 C CG  . TRP A 1 165 ? 3.268   -20.625 15.669  1.000 30.821  0 156 TRP XXX CG  1 
ATOM   1350 C CD1 . TRP A 1 165 ? 2.621   -20.583 14.473  1.000 31.246  0 156 TRP XXX CD1 1 
ATOM   1351 C CD2 . TRP A 1 165 ? 4.670   -20.502 15.376  1.000 31.674  0 156 TRP XXX CD2 1 
ATOM   1352 N NE1 . TRP A 1 165 ? 3.528   -20.512 13.451  1.000 31.126  0 156 TRP XXX NE1 1 
ATOM   1353 C CE2 . TRP A 1 165 ? 4.793   -20.454 13.970  1.000 32.198  0 156 TRP XXX CE2 1 
ATOM   1354 C CE3 . TRP A 1 165 ? 5.833   -20.455 16.157  1.000 31.554  0 156 TRP XXX CE3 1 
ATOM   1355 C CZ2 . TRP A 1 165 ? 6.034   -20.361 13.331  1.000 32.760  0 156 TRP XXX CZ2 1 
ATOM   1356 C CZ3 . TRP A 1 165 ? 7.058   -20.354 15.527  1.000 33.096  0 156 TRP XXX CZ3 1 
ATOM   1357 C CH2 . TRP A 1 165 ? 7.154   -20.316 14.133  1.000 34.448  0 156 TRP XXX CH2 1 
ATOM   1358 N N   . GLY A 1 166 ? 0.907   -23.878 16.785  1.000 33.271  0 157 GLY XXX N   1 
ATOM   1359 C CA  . GLY A 1 166 ? -0.245  -24.659 16.296  1.000 35.173  0 157 GLY XXX CA  1 
ATOM   1360 C C   . GLY A 1 166 ? -0.328  -24.708 14.780  1.000 37.505  0 157 GLY XXX C   1 
ATOM   1361 O O   . GLY A 1 166 ? -1.392  -25.097 14.287  1.000 43.000  0 157 GLY XXX O   1 
ATOM   1362 N N   . ALA A 1 167 ? 0.731   -24.334 14.053  1.000 38.613  0 158 ALA XXX N   1 
ATOM   1363 C CA  . ALA A 1 167 ? 0.738   -24.306 12.567  1.000 39.016  0 158 ALA XXX CA  1 
ATOM   1364 C C   . ALA A 1 167 ? 1.184   -25.673 12.038  1.000 37.428  0 158 ALA XXX C   1 
ATOM   1365 O O   . ALA A 1 167 ? 1.915   -26.382 12.752  1.000 35.189  0 158 ALA XXX O   1 
ATOM   1366 C CB  . ALA A 1 167 ? 1.636   -23.211 12.066  1.000 38.981  0 158 ALA XXX CB  1 
ATOM   1367 N N   . THR A 1 168 ? 0.753   -26.042 10.838  1.000 38.303  0 159 THR XXX N   1 
ATOM   1368 C CA  . THR A 1 168 ? 1.171   -27.310 10.180  1.000 45.102  0 159 THR XXX CA  1 
ATOM   1369 C C   . THR A 1 168 ? 2.387   -27.042 9.289   1.000 47.293  0 159 THR XXX C   1 
ATOM   1370 O O   . THR A 1 168 ? 2.981   -28.011 8.822   1.000 50.295  0 159 THR XXX O   1 
ATOM   1371 C CB  . THR A 1 168 ? 0.016   -27.956 9.409   1.000 42.363  0 159 THR XXX CB  1 
ATOM   1372 O OG1 . THR A 1 168 ? -0.560  -26.938 8.586   1.000 44.647  0 159 THR XXX OG1 1 
ATOM   1373 C CG2 . THR A 1 168 ? -1.000  -28.574 10.348  1.000 44.285  0 159 THR XXX CG2 1 
ATOM   1374 N N   . ASN A 1 169 ? 2.737   -25.772 9.074   1.000 45.913  0 160 ASN XXX N   1 
ATOM   1375 C CA  . ASN A 1 169 ? 3.953   -25.355 8.327   1.000 43.595  0 160 ASN XXX CA  1 
ATOM   1376 C C   . ASN A 1 169 ? 4.472   -24.024 8.891   1.000 44.344  0 160 ASN XXX C   1 
ATOM   1377 O O   . ASN A 1 169 ? 3.737   -23.359 9.658   1.000 44.925  0 160 ASN XXX O   1 
ATOM   1378 C CB  . ASN A 1 169 ? 3.681   -25.234 6.827   1.000 42.005  0 160 ASN XXX CB  1 
ATOM   1379 C CG  . ASN A 1 169 ? 2.594   -24.229 6.526   1.000 43.115  0 160 ASN XXX CG  1 
ATOM   1380 O OD1 . ASN A 1 169 ? 2.781   -23.033 6.683   1.000 44.763  0 160 ASN XXX OD1 1 
ATOM   1381 N ND2 . ASN A 1 169 ? 1.436   -24.702 6.122   1.000 46.198  0 160 ASN XXX ND2 1 
ATOM   1382 N N   . ALA A 1 170 ? 5.673   -23.640 8.459   1.000 42.045  0 161 ALA XXX N   1 
ATOM   1383 C CA  . ALA A 1 170 ? 6.450   -22.469 8.924   1.000 39.737  0 161 ALA XXX CA  1 
ATOM   1384 C C   . ALA A 1 170 ? 6.176   -21.251 8.036   1.000 36.579  0 161 ALA XXX C   1 
ATOM   1385 O O   . ALA A 1 170 ? 6.892   -20.265 8.165   1.000 37.361  0 161 ALA XXX O   1 
ATOM   1386 C CB  . ALA A 1 170 ? 7.919   -22.828 8.930   1.000 43.040  0 161 ALA XXX CB  1 
ATOM   1387 N N   . ARG A 1 171 ? 5.158   -21.299 7.184   1.000 36.520  0 162 ARG XXX N   1 
ATOM   1388 C CA  . ARG A 1 171 ? 4.807   -20.190 6.259   1.000 40.754  0 162 ARG XXX CA  1 
ATOM   1389 C C   . ARG A 1 171 ? 4.268   -19.035 7.118   1.000 39.397  0 162 ARG XXX C   1 
ATOM   1390 O O   . ARG A 1 171 ? 3.345   -19.277 7.928   1.000 40.558  0 162 ARG XXX O   1 
ATOM   1391 C CB  . ARG A 1 171 ? 3.830   -20.728 5.208   1.000 48.654  0 162 ARG XXX CB  1 
ATOM   1392 C CG  . ARG A 1 171 ? 3.726   -19.951 3.904   1.000 63.310  0 162 ARG XXX CG  1 
ATOM   1393 C CD  . ARG A 1 171 ? 4.993   -19.821 3.064   1.000 80.786  0 162 ARG XXX CD  1 
ATOM   1394 N NE  . ARG A 1 171 ? 5.800   -21.025 2.829   1.000 93.605  0 162 ARG XXX NE  1 
ATOM   1395 C CZ  . ARG A 1 171 ? 5.565   -21.964 1.909   1.000 99.203  0 162 ARG XXX CZ  1 
ATOM   1396 N NH1 . ARG A 1 171 ? 4.500   -21.899 1.125   1.000 105.359 0 162 ARG XXX NH1 1 
ATOM   1397 N NH2 . ARG A 1 171 ? 6.394   -22.989 1.791   1.000 94.291  0 162 ARG XXX NH2 1 
ATOM   1398 N N   . VAL A 1 172 ? 4.880   -17.850 7.019   1.000 33.786  0 163 VAL XXX N   1 
ATOM   1399 C CA  . VAL A 1 172 ? 4.385   -16.596 7.663   1.000 34.737  0 163 VAL XXX CA  1 
ATOM   1400 C C   . VAL A 1 172 ? 4.550   -15.457 6.655   1.000 29.597  0 163 VAL XXX C   1 
ATOM   1401 O O   . VAL A 1 172 ? 5.649   -15.333 6.104   1.000 33.240  0 163 VAL XXX O   1 
ATOM   1402 C CB  . VAL A 1 172 ? 5.142   -16.286 8.966   1.000 37.264  0 163 VAL XXX CB  1 
ATOM   1403 C CG1 . VAL A 1 172 ? 4.604   -15.032 9.631   1.000 40.220  0 163 VAL XXX CG1 1 
ATOM   1404 C CG2 . VAL A 1 172 ? 5.147   -17.462 9.936   1.000 38.011  0 163 VAL XXX CG2 1 
ATOM   1405 N N   . GLY A 1 173 ? 3.501   -14.679 6.407   1.000 27.177  0 164 GLY XXX N   1 
ATOM   1406 C CA  . GLY A 1 173 ? 3.497   -13.606 5.391   1.000 26.199  0 164 GLY XXX CA  1 
ATOM   1407 C C   . GLY A 1 173 ? 3.227   -12.236 5.988   1.000 27.850  0 164 GLY XXX C   1 
ATOM   1408 O O   . GLY A 1 173 ? 3.541   -11.245 5.341   1.000 32.547  0 164 GLY XXX O   1 
ATOM   1409 N N   . SER A 1 174 ? 2.642   -12.162 7.183   1.000 30.270  0 165 SER XXX N   1 
ATOM   1410 C CA  . SER A 1 174 ? 2.333   -10.888 7.868   1.000 28.697  0 165 SER XXX CA  1 
ATOM   1411 C C   . SER A 1 174 ? 2.024   -11.145 9.335   1.000 28.834  0 165 SER XXX C   1 
ATOM   1412 O O   . SER A 1 174 ? 1.800   -12.298 9.704   1.000 28.089  0 165 SER XXX O   1 
ATOM   1413 C CB  . SER A 1 174 ? 1.200   -10.165 7.186   1.000 30.345  0 165 SER XXX CB  1 
ATOM   1414 O OG  . SER A 1 174 ? 0.042   -10.970 7.091   1.000 29.031  0 165 SER XXX OG  1 
ATOM   1415 N N   . LEU A 1 175 ? 2.079   -10.093 10.144  1.000 29.438  0 166 LEU XXX N   1 
ATOM   1416 C CA  . LEU A 1 175 ? 1.730   -10.185 11.573  1.000 30.894  0 166 LEU XXX CA  1 
ATOM   1417 C C   . LEU A 1 175 ? 1.298   -8.822  12.097  1.000 28.751  0 166 LEU XXX C   1 
ATOM   1418 O O   . LEU A 1 175 ? 1.668   -7.795  11.528  1.000 30.206  0 166 LEU XXX O   1 
ATOM   1419 C CB  . LEU A 1 175 ? 2.890   -10.796 12.361  1.000 35.801  0 166 LEU XXX CB  1 
ATOM   1420 C CG  . LEU A 1 175 ? 4.206   -10.028 12.373  1.000 40.309  0 166 LEU XXX CG  1 
ATOM   1421 C CD1 . LEU A 1 175 ? 4.994   -10.362 13.636  1.000 45.121  0 166 LEU XXX CD1 1 
ATOM   1422 C CD2 . LEU A 1 175 ? 5.038   -10.361 11.148  1.000 42.684  0 166 LEU XXX CD2 1 
ATOM   1423 N N   . ARG A 1 176 ? 0.481   -8.855  13.134  1.000 28.609  0 167 ARG XXX N   1 
ATOM   1424 C CA  . ARG A 1 176 ? -0.231  -7.684  13.683  1.000 29.524  0 167 ARG XXX CA  1 
ATOM   1425 C C   . ARG A 1 176 ? -0.227  -7.782  15.210  1.000 27.001  0 167 ARG XXX C   1 
ATOM   1426 O O   . ARG A 1 176 ? -0.352  -8.894  15.763  1.000 27.802  0 167 ARG XXX O   1 
ATOM   1427 C CB  . ARG A 1 176 ? -1.620  -7.644  13.033  1.000 36.122  0 167 ARG XXX CB  1 
ATOM   1428 C CG  . ARG A 1 176 ? -2.783  -7.414  13.978  1.000 43.391  0 167 ARG XXX CG  1 
ATOM   1429 C CD  . ARG A 1 176 ? -4.083  -7.368  13.215  1.000 48.339  0 167 ARG XXX CD  1 
ATOM   1430 N NE  . ARG A 1 176 ? -4.124  -6.245  12.299  1.000 56.066  0 167 ARG XXX NE  1 
ATOM   1431 C CZ  . ARG A 1 176 ? -4.813  -6.209  11.163  1.000 57.846  0 167 ARG XXX CZ  1 
ATOM   1432 N NH1 . ARG A 1 176 ? -5.544  -7.246  10.780  1.000 57.375  0 167 ARG XXX NH1 1 
ATOM   1433 N NH2 . ARG A 1 176 ? -4.759  -5.126  10.409  1.000 60.971  0 167 ARG XXX NH2 1 
ATOM   1434 N N   . ARG A 1 177 ? -0.048  -6.651  15.876  1.000 26.846  0 168 ARG XXX N   1 
ATOM   1435 C CA  . ARG A 1 177 ? -0.195  -6.546  17.342  1.000 27.196  0 168 ARG XXX CA  1 
ATOM   1436 C C   . ARG A 1 177 ? -1.677  -6.658  17.662  1.000 27.827  0 168 ARG XXX C   1 
ATOM   1437 O O   . ARG A 1 177 ? -2.479  -6.149  16.886  1.000 28.832  0 168 ARG XXX O   1 
ATOM   1438 C CB  . ARG A 1 177 ? 0.321   -5.201  17.847  1.000 28.257  0 168 ARG XXX CB  1 
ATOM   1439 C CG  . ARG A 1 177 ? 1.795   -4.980  17.565  1.000 28.048  0 168 ARG XXX CG  1 
ATOM   1440 C CD  . ARG A 1 177 ? 2.112   -3.530  17.780  1.000 28.285  0 168 ARG XXX CD  1 
ATOM   1441 N NE  A ARG A 1 177 ? 1.472   -2.719  16.750  0.500 28.382  0 168 ARG XXX NE  1 
ATOM   1442 N NE  B ARG A 1 177 ? 1.490   -2.725  16.741  0.500 29.052  0 168 ARG XXX NE  1 
ATOM   1443 C CZ  A ARG A 1 177 ? 1.088   -1.455  16.908  0.500 28.630  0 168 ARG XXX CZ  1 
ATOM   1444 C CZ  B ARG A 1 177 ? 1.455   -1.402  16.740  0.500 30.461  0 168 ARG XXX CZ  1 
ATOM   1445 N NH1 A ARG A 1 177 ? 1.311   -0.812  18.040  0.500 30.070  0 168 ARG XXX NH1 1 
ATOM   1446 N NH1 B ARG A 1 177 ? 2.032   -0.711  17.710  0.500 31.110  0 168 ARG XXX NH1 1 
ATOM   1447 N NH2 A ARG A 1 177 ? 0.501   -0.826  15.914  0.500 31.454  0 168 ARG XXX NH2 1 
ATOM   1448 N NH2 B ARG A 1 177 ? 0.879   -0.770  15.736  0.500 32.806  0 168 ARG XXX NH2 1 
ATOM   1449 N N   . VAL A 1 178 ? -2.011  -7.310  18.759  1.000 27.226  0 169 VAL XXX N   1 
ATOM   1450 C CA  . VAL A 1 178 ? -3.379  -7.268  19.331  1.000 30.603  0 169 VAL XXX CA  1 
ATOM   1451 C C   . VAL A 1 178 ? -3.510  -5.975  20.147  1.000 33.026  0 169 VAL XXX C   1 
ATOM   1452 O O   . VAL A 1 178 ? -2.959  -5.897  21.275  1.000 32.166  0 169 VAL XXX O   1 
ATOM   1453 C CB  . VAL A 1 178 ? -3.642  -8.532  20.161  1.000 28.661  0 169 VAL XXX CB  1 
ATOM   1454 C CG1 . VAL A 1 178 ? -5.037  -8.487  20.764  1.000 29.748  0 169 VAL XXX CG1 1 
ATOM   1455 C CG2 . VAL A 1 178 ? -3.425  -9.773  19.307  1.000 27.308  0 169 VAL XXX CG2 1 
ATOM   1456 N N   . ILE A 1 179 ? -4.169  -4.981  19.558  1.000 38.990  0 170 ILE XXX N   1 
ATOM   1457 C CA  . ILE A 1 179 ? -4.407  -3.626  20.136  1.000 47.866  0 170 ILE XXX CA  1 
ATOM   1458 C C   . ILE A 1 179 ? -5.856  -3.239  19.835  1.000 49.462  0 170 ILE XXX C   1 
ATOM   1459 O O   . ILE A 1 179 ? -6.369  -3.695  18.797  1.000 46.342  0 170 ILE XXX O   1 
ATOM   1460 C CB  . ILE A 1 179 ? -3.398  -2.628  19.545  1.000 51.728  0 170 ILE XXX CB  1 
ATOM   1461 C CG1 . ILE A 1 179 ? -2.001  -2.939  20.075  1.000 58.387  0 170 ILE XXX CG1 1 
ATOM   1462 C CG2 . ILE A 1 179 ? -3.806  -1.185  19.814  1.000 57.786  0 170 ILE XXX CG2 1 
ATOM   1463 C CD1 . ILE A 1 179 ? -0.926  -2.061  19.491  1.000 65.831  0 170 ILE XXX CD1 1 
ATOM   1464 N N   . ASP A 1 180 ? -6.481  -2.431  20.698  1.000 61.357  0 171 ASP XXX N   1 
ATOM   1465 C CA  . ASP A 1 180 ? -7.833  -1.851  20.466  1.000 75.929  0 171 ASP XXX CA  1 
ATOM   1466 C C   . ASP A 1 180 ? -7.685  -0.515  19.701  1.000 82.464  0 171 ASP XXX C   1 
ATOM   1467 O O   . ASP A 1 180 ? -7.338  -0.582  18.505  1.000 81.791  0 171 ASP XXX O   1 
ATOM   1468 C CB  . ASP A 1 180 ? -8.617  -1.839  21.784  1.000 84.290  0 171 ASP XXX CB  1 
ATOM   1469 C CG  . ASP A 1 180 ? -10.115 -1.734  21.554  1.000 99.448  0 171 ASP XXX CG  1 
ATOM   1470 O OD1 . ASP A 1 180 ? -10.490 -0.972  20.613  1.000 102.553 0 171 ASP XXX OD1 1 
ATOM   1471 O OD2 . ASP A 1 180 ? -10.896 -2.423  22.290  1.000 95.738  0 171 ASP XXX OD2 1 
ATOM   1472 N N   . PHE A 1 181 ? -7.951  0.638   20.343  1.000 92.204  0 172 PHE XXX N   1 
ATOM   1473 C CA  . PHE A 1 181 ? -7.810  2.027   19.813  1.000 90.699  0 172 PHE XXX CA  1 
ATOM   1474 C C   . PHE A 1 181 ? -9.106  2.476   19.126  1.000 90.273  0 172 PHE XXX C   1 
ATOM   1475 O O   . PHE A 1 181 ? -10.200 2.236   19.627  1.000 96.278  0 172 PHE XXX O   1 
ATOM   1476 C CB  . PHE A 1 181 ? -6.628  2.166   18.873  1.000 84.713  0 172 PHE XXX CB  1 
ATOM   1477 N N   . GLY B 2 10  ? 31.495  14.496  13.544  1.000 40.761  0 1   GLY AAA N   1 
ATOM   1478 C CA  . GLY B 2 10  ? 30.080  14.112  13.917  1.000 38.856  0 1   GLY AAA CA  1 
ATOM   1479 C C   . GLY B 2 10  ? 29.941  13.460  15.296  1.000 38.412  0 1   GLY AAA C   1 
ATOM   1480 O O   . GLY B 2 10  ? 30.915  12.838  15.782  1.000 34.830  0 1   GLY AAA O   1 
ATOM   1481 N N   . LYS B 2 11  ? 28.756  13.580  15.906  1.000 36.691  0 2   LYS AAA N   1 
ATOM   1482 C CA  . LYS B 2 11  ? 28.414  12.979  17.226  1.000 37.160  0 2   LYS AAA CA  1 
ATOM   1483 C C   . LYS B 2 11  ? 26.903  12.711  17.291  1.000 32.294  0 2   LYS AAA C   1 
ATOM   1484 O O   . LYS B 2 11  ? 26.110  13.619  16.950  1.000 28.012  0 2   LYS AAA O   1 
ATOM   1485 C CB  . LYS B 2 11  ? 28.816  13.908  18.375  1.000 43.623  0 2   LYS AAA CB  1 
ATOM   1486 C CG  . LYS B 2 11  ? 28.867  13.238  19.741  1.000 52.520  0 2   LYS AAA CG  1 
ATOM   1487 C CD  . LYS B 2 11  ? 29.157  14.181  20.899  1.000 61.955  0 2   LYS AAA CD  1 
ATOM   1488 C CE  . LYS B 2 11  ? 27.919  14.563  21.697  1.000 73.074  0 2   LYS AAA CE  1 
ATOM   1489 N NZ  . LYS B 2 11  ? 28.262  15.182  23.003  1.000 75.298  0 2   LYS AAA NZ  1 
ATOM   1490 N N   . ILE B 2 12  ? 26.514  11.494  17.673  1.000 28.387  0 3   ILE AAA N   1 
ATOM   1491 C CA  . ILE B 2 12  ? 25.090  11.104  17.879  1.000 27.090  0 3   ILE AAA CA  1 
ATOM   1492 C C   . ILE B 2 12  ? 24.992  10.381  19.225  1.000 28.826  0 3   ILE AAA C   1 
ATOM   1493 O O   . ILE B 2 12  ? 25.916  9.608   19.553  1.000 25.546  0 3   ILE AAA O   1 
ATOM   1494 C CB  . ILE B 2 12  ? 24.575  10.246  16.711  1.000 28.542  0 3   ILE AAA CB  1 
ATOM   1495 C CG1 . ILE B 2 12  ? 23.065  10.019  16.801  1.000 27.416  0 3   ILE AAA CG1 1 
ATOM   1496 C CG2 . ILE B 2 12  ? 25.346  8.926   16.617  1.000 28.036  0 3   ILE AAA CG2 1 
ATOM   1497 C CD1 . ILE B 2 12  ? 22.437  9.548   15.504  1.000 27.443  0 3   ILE AAA CD1 1 
ATOM   1498 N N   . THR B 2 13  ? 23.955  10.685  20.007  1.000 28.374  0 4   THR AAA N   1 
ATOM   1499 C CA  . THR B 2 13  ? 23.599  9.969   21.253  1.000 25.720  0 4   THR AAA CA  1 
ATOM   1500 C C   . THR B 2 13  ? 22.290  9.224   20.978  1.000 24.222  0 4   THR AAA C   1 
ATOM   1501 O O   . THR B 2 13  ? 21.319  9.877   20.580  1.000 22.683  0 4   THR AAA O   1 
ATOM   1502 C CB  . THR B 2 13  ? 23.536  10.920  22.453  1.000 25.369  0 4   THR AAA CB  1 
ATOM   1503 O OG1 . THR B 2 13  ? 24.736  11.692  22.423  1.000 24.491  0 4   THR AAA OG1 1 
ATOM   1504 C CG2 . THR B 2 13  ? 23.442  10.192  23.774  1.000 25.702  0 4   THR AAA CG2 1 
ATOM   1505 N N   . LEU B 2 14  ? 22.321  7.893   21.094  1.000 25.434  0 5   LEU AAA N   1 
ATOM   1506 C CA  . LEU B 2 14  ? 21.154  7.006   20.881  1.000 25.614  0 5   LEU AAA CA  1 
ATOM   1507 C C   . LEU B 2 14  ? 20.676  6.592   22.264  1.000 24.894  0 5   LEU AAA C   1 
ATOM   1508 O O   . LEU B 2 14  ? 21.526  6.224   23.070  1.000 25.076  0 5   LEU AAA O   1 
ATOM   1509 C CB  . LEU B 2 14  ? 21.572  5.797   20.041  1.000 25.531  0 5   LEU AAA CB  1 
ATOM   1510 C CG  . LEU B 2 14  ? 22.272  6.137   18.721  1.000 28.341  0 5   LEU AAA CG  1 
ATOM   1511 C CD1 . LEU B 2 14  ? 22.986  4.923   18.165  1.000 30.275  0 5   LEU AAA CD1 1 
ATOM   1512 C CD2 . LEU B 2 14  ? 21.304  6.686   17.688  1.000 30.341  0 5   LEU AAA CD2 1 
ATOM   1513 N N   . TYR B 2 15  ? 19.377  6.640   22.510  1.000 23.231  0 6   TYR AAA N   1 
ATOM   1514 C CA  . TYR B 2 15  ? 18.753  6.243   23.793  1.000 24.889  0 6   TYR AAA CA  1 
ATOM   1515 C C   . TYR B 2 15  ? 17.833  5.051   23.552  1.000 23.868  0 6   TYR AAA C   1 
ATOM   1516 O O   . TYR B 2 15  ? 17.169  5.049   22.503  1.000 23.247  0 6   TYR AAA O   1 
ATOM   1517 C CB  . TYR B 2 15  ? 17.940  7.407   24.362  1.000 24.301  0 6   TYR AAA CB  1 
ATOM   1518 C CG  . TYR B 2 15  ? 18.770  8.626   24.664  1.000 25.245  0 6   TYR AAA CG  1 
ATOM   1519 C CD1 . TYR B 2 15  ? 19.057  9.556   23.683  1.000 25.265  0 6   TYR AAA CD1 1 
ATOM   1520 C CD2 . TYR B 2 15  ? 19.280  8.843   25.928  1.000 24.640  0 6   TYR AAA CD2 1 
ATOM   1521 C CE1 . TYR B 2 15  ? 19.821  10.674  23.959  1.000 26.145  0 6   TYR AAA CE1 1 
ATOM   1522 C CE2 . TYR B 2 15  ? 20.035  9.964   26.226  1.000 25.081  0 6   TYR AAA CE2 1 
ATOM   1523 C CZ  . TYR B 2 15  ? 20.315  10.881  25.234  1.000 25.681  0 6   TYR AAA CZ  1 
ATOM   1524 O OH  . TYR B 2 15  ? 21.087  11.975  25.522  1.000 25.766  0 6   TYR AAA OH  1 
ATOM   1525 N N   . GLU B 2 16  ? 17.736  4.139   24.524  1.000 26.021  0 7   GLU AAA N   1 
ATOM   1526 C CA  . GLU B 2 16  ? 16.874  2.928   24.442  1.000 26.235  0 7   GLU AAA CA  1 
ATOM   1527 C C   . GLU B 2 16  ? 15.392  3.302   24.561  1.000 25.993  0 7   GLU AAA C   1 
ATOM   1528 O O   . GLU B 2 16  ? 14.585  2.652   23.907  1.000 23.878  0 7   GLU AAA O   1 
ATOM   1529 C CB  . GLU B 2 16  ? 17.259  1.912   25.513  1.000 28.697  0 7   GLU AAA CB  1 
ATOM   1530 C CG  . GLU B 2 16  ? 18.609  1.256   25.252  1.000 29.947  0 7   GLU AAA CG  1 
ATOM   1531 C CD  . GLU B 2 16  ? 18.792  -0.074  25.963  1.000 31.492  0 7   GLU AAA CD  1 
ATOM   1532 O OE1 . GLU B 2 16  ? 18.189  -0.242  27.041  1.000 29.474  0 7   GLU AAA OE1 1 
ATOM   1533 O OE2 . GLU B 2 16  ? 19.507  -0.931  25.434  1.000 31.243  0 7   GLU AAA OE2 1 
ATOM   1534 N N   . ASP B 2 17  ? 15.036  4.327   25.337  1.000 26.688  0 8   ASP AAA N   1 
ATOM   1535 C CA  . ASP B 2 17  ? 13.614  4.663   25.619  1.000 28.724  0 8   ASP AAA CA  1 
ATOM   1536 C C   . ASP B 2 17  ? 13.244  6.002   24.974  1.000 27.955  0 8   ASP AAA C   1 
ATOM   1537 O O   . ASP B 2 17  ? 14.155  6.730   24.559  1.000 27.275  0 8   ASP AAA O   1 
ATOM   1538 C CB  . ASP B 2 17  ? 13.334  4.600   27.124  1.000 31.837  0 8   ASP AAA CB  1 
ATOM   1539 C CG  . ASP B 2 17  ? 13.664  3.243   27.732  1.000 34.549  0 8   ASP AAA CG  1 
ATOM   1540 O OD1 . ASP B 2 17  ? 13.203  2.224   27.189  1.000 36.742  0 8   ASP AAA OD1 1 
ATOM   1541 O OD2 . ASP B 2 17  ? 14.389  3.213   28.727  1.000 38.439  0 8   ASP AAA OD2 1 
ATOM   1542 N N   . ARG B 2 18  ? 11.946  6.297   24.879  1.000 27.550  0 9   ARG AAA N   1 
ATOM   1543 C CA  A ARG B 2 18  ? 11.436  7.544   24.240  0.500 30.688  0 9   ARG AAA CA  1 
ATOM   1544 C CA  B ARG B 2 18  ? 11.467  7.546   24.214  0.500 30.663  0 9   ARG AAA CA  1 
ATOM   1545 C C   . ARG B 2 18  ? 11.838  8.750   25.092  1.000 28.621  0 9   ARG AAA C   1 
ATOM   1546 O O   . ARG B 2 18  ? 12.042  8.574   26.318  1.000 27.781  0 9   ARG AAA O   1 
ATOM   1547 C CB  A ARG B 2 18  ? 9.912   7.521   24.099  0.500 32.484  0 9   ARG AAA CB  1 
ATOM   1548 C CB  B ARG B 2 18  ? 9.959   7.536   23.898  0.500 32.616  0 9   ARG AAA CB  1 
ATOM   1549 C CG  A ARG B 2 18  ? 9.373   6.289   23.391  0.500 36.024  0 9   ARG AAA CG  1 
ATOM   1550 C CG  B ARG B 2 18  ? 9.023   7.406   25.095  0.500 35.086  0 9   ARG AAA CG  1 
ATOM   1551 C CD  A ARG B 2 18  ? 7.864   6.249   23.365  0.500 37.779  0 9   ARG AAA CD  1 
ATOM   1552 C CD  B ARG B 2 18  ? 7.821   8.346   25.101  0.500 39.879  0 9   ARG AAA CD  1 
ATOM   1553 N NE  A ARG B 2 18  ? 7.346   6.681   22.080  0.500 38.749  0 9   ARG AAA NE  1 
ATOM   1554 N NE  B ARG B 2 18  ? 8.151   9.687   25.588  0.500 42.815  0 9   ARG AAA NE  1 
ATOM   1555 C CZ  A ARG B 2 18  ? 6.146   6.361   21.620  0.500 42.074  0 9   ARG AAA CZ  1 
ATOM   1556 C CZ  B ARG B 2 18  ? 8.431   9.994   26.858  0.500 45.286  0 9   ARG AAA CZ  1 
ATOM   1557 N NH1 A ARG B 2 18  ? 5.348   5.594   22.342  0.500 42.894  0 9   ARG AAA NH1 1 
ATOM   1558 N NH1 B ARG B 2 18  ? 8.416   9.055   27.792  0.500 44.692  0 9   ARG AAA NH1 1 
ATOM   1559 N NH2 A ARG B 2 18  ? 5.744   6.807   20.444  0.500 40.883  0 9   ARG AAA NH2 1 
ATOM   1560 N NH2 B ARG B 2 18  ? 8.722   11.242  27.192  0.500 44.567  0 9   ARG AAA NH2 1 
ATOM   1561 N N   . GLY B 2 19  ? 11.931  9.918   24.470  1.000 28.194  0 10  GLY AAA N   1 
ATOM   1562 C CA  . GLY B 2 19  ? 12.208  11.179  25.181  1.000 28.926  0 10  GLY AAA CA  1 
ATOM   1563 C C   . GLY B 2 19  ? 13.537  11.153  25.911  1.000 26.894  0 10  GLY AAA C   1 
ATOM   1564 O O   . GLY B 2 19  ? 13.603  11.692  27.024  1.000 28.593  0 10  GLY AAA O   1 
ATOM   1565 N N   . PHE B 2 20  ? 14.562  10.551  25.315  1.000 25.778  0 11  PHE AAA N   1 
ATOM   1566 C CA  . PHE B 2 20  ? 15.974  10.728  25.732  1.000 26.666  0 11  PHE AAA CA  1 
ATOM   1567 C C   . PHE B 2 20  ? 16.177  10.104  27.109  1.000 26.977  0 11  PHE AAA C   1 
ATOM   1568 O O   . PHE B 2 20  ? 16.960  10.644  27.921  1.000 25.708  0 11  PHE AAA O   1 
ATOM   1569 C CB  . PHE B 2 20  ? 16.347  12.215  25.718  1.000 28.622  0 11  PHE AAA CB  1 
ATOM   1570 C CG  . PHE B 2 20  ? 15.812  12.931  24.506  1.000 26.764  0 11  PHE AAA CG  1 
ATOM   1571 C CD1 . PHE B 2 20  ? 16.349  12.697  23.247  1.000 28.682  0 11  PHE AAA CD1 1 
ATOM   1572 C CD2 . PHE B 2 20  ? 14.737  13.790  24.607  1.000 26.364  0 11  PHE AAA CD2 1 
ATOM   1573 C CE1 . PHE B 2 20  ? 15.836  13.333  22.124  1.000 27.916  0 11  PHE AAA CE1 1 
ATOM   1574 C CE2 . PHE B 2 20  ? 14.232  14.424  23.484  1.000 26.468  0 11  PHE AAA CE2 1 
ATOM   1575 C CZ  . PHE B 2 20  ? 14.776  14.196  22.249  1.000 26.200  0 11  PHE AAA CZ  1 
ATOM   1576 N N   . GLN B 2 21  ? 15.505  8.988   27.357  1.000 28.887  0 12  GLN AAA N   1 
ATOM   1577 C CA  . GLN B 2 21  ? 15.681  8.234   28.616  1.000 32.017  0 12  GLN AAA CA  1 
ATOM   1578 C C   . GLN B 2 21  ? 16.280  6.862   28.341  1.000 28.746  0 12  GLN AAA C   1 
ATOM   1579 O O   . GLN B 2 21  ? 16.328  6.441   27.177  1.000 25.096  0 12  GLN AAA O   1 
ATOM   1580 C CB  . GLN B 2 21  ? 14.354  8.154   29.363  1.000 37.705  0 12  GLN AAA CB  1 
ATOM   1581 C CG  . GLN B 2 21  ? 14.301  9.150   30.517  1.000 43.060  0 12  GLN AAA CG  1 
ATOM   1582 C CD  . GLN B 2 21  ? 12.972  9.848   30.552  1.000 54.573  0 12  GLN AAA CD  1 
ATOM   1583 O OE1 . GLN B 2 21  ? 12.108  9.640   29.692  1.000 62.614  0 12  GLN AAA OE1 1 
ATOM   1584 N NE2 . GLN B 2 21  ? 12.797  10.675  31.569  1.000 61.013  0 12  GLN AAA NE2 1 
ATOM   1585 N N   . GLY B 2 22  ? 16.706  6.222   29.420  1.000 26.610  0 13  GLY AAA N   1 
ATOM   1586 C CA  . GLY B 2 22  ? 17.229  4.857   29.414  1.000 28.759  0 13  GLY AAA CA  1 
ATOM   1587 C C   . GLY B 2 22  ? 18.722  4.855   29.176  1.000 30.456  0 13  GLY AAA C   1 
ATOM   1588 O O   . GLY B 2 22  ? 19.338  5.936   29.200  1.000 30.121  0 13  GLY AAA O   1 
ATOM   1589 N N   . ARG B 2 23  ? 19.260  3.663   28.922  1.000 34.715  0 14  ARG AAA N   1 
ATOM   1590 C CA  . ARG B 2 23  ? 20.655  3.403   28.512  1.000 37.205  0 14  ARG AAA CA  1 
ATOM   1591 C C   . ARG B 2 23  ? 20.888  4.143   27.191  1.000 37.272  0 14  ARG AAA C   1 
ATOM   1592 O O   . ARG B 2 23  ? 19.956  4.217   26.334  1.000 37.852  0 14  ARG AAA O   1 
ATOM   1593 C CB  . ARG B 2 23  ? 20.829  1.880   28.455  1.000 44.010  0 14  ARG AAA CB  1 
ATOM   1594 C CG  . ARG B 2 23  ? 22.216  1.354   28.124  1.000 52.297  0 14  ARG AAA CG  1 
ATOM   1595 C CD  . ARG B 2 23  ? 22.293  -0.115  28.509  1.000 59.758  0 14  ARG AAA CD  1 
ATOM   1596 N NE  . ARG B 2 23  ? 23.164  -0.904  27.637  1.000 69.497  0 14  ARG AAA NE  1 
ATOM   1597 C CZ  . ARG B 2 23  ? 22.770  -1.865  26.783  1.000 73.696  0 14  ARG AAA CZ  1 
ATOM   1598 N NH1 . ARG B 2 23  ? 21.490  -2.190  26.651  1.000 73.289  0 14  ARG AAA NH1 1 
ATOM   1599 N NH2 . ARG B 2 23  ? 23.681  -2.514  26.066  1.000 73.009  0 14  ARG AAA NH2 1 
ATOM   1600 N N   . HIS B 2 24  ? 22.067  4.730   27.046  1.000 34.164  0 15  HIS AAA N   1 
ATOM   1601 C CA  . HIS B 2 24  ? 22.403  5.502   25.839  1.000 33.113  0 15  HIS AAA CA  1 
ATOM   1602 C C   . HIS B 2 24  ? 23.813  5.144   25.403  1.000 30.628  0 15  HIS AAA C   1 
ATOM   1603 O O   . HIS B 2 24  ? 24.555  4.565   26.173  1.000 26.805  0 15  HIS AAA O   1 
ATOM   1604 C CB  . HIS B 2 24  ? 22.201  6.991   26.099  1.000 35.672  0 15  HIS AAA CB  1 
ATOM   1605 C CG  . HIS B 2 24  ? 23.067  7.540   27.171  1.000 37.130  0 15  HIS AAA CG  1 
ATOM   1606 N ND1 . HIS B 2 24  ? 22.699  7.509   28.501  1.000 40.484  0 15  HIS AAA ND1 1 
ATOM   1607 C CD2 . HIS B 2 24  ? 24.276  8.130   27.103  1.000 41.559  0 15  HIS AAA CD2 1 
ATOM   1608 C CE1 . HIS B 2 24  ? 23.662  8.052   29.211  1.000 41.599  0 15  HIS AAA CE1 1 
ATOM   1609 N NE2 . HIS B 2 24  ? 24.637  8.452   28.375  1.000 40.505  0 15  HIS AAA NE2 1 
ATOM   1610 N N   . TYR B 2 25  ? 24.124  5.470   24.167  1.000 29.772  0 16  TYR AAA N   1 
ATOM   1611 C CA  . TYR B 2 25  ? 25.434  5.212   23.556  1.000 31.817  0 16  TYR AAA CA  1 
ATOM   1612 C C   . TYR B 2 25  ? 25.728  6.409   22.661  1.000 31.294  0 16  TYR AAA C   1 
ATOM   1613 O O   . TYR B 2 25  ? 24.835  6.870   21.940  1.000 29.033  0 16  TYR AAA O   1 
ATOM   1614 C CB  . TYR B 2 25  ? 25.432  3.857   22.853  1.000 32.244  0 16  TYR AAA CB  1 
ATOM   1615 C CG  . TYR B 2 25  ? 26.788  3.446   22.335  1.000 34.739  0 16  TYR AAA CG  1 
ATOM   1616 C CD1 . TYR B 2 25  ? 27.804  3.070   23.204  1.000 31.763  0 16  TYR AAA CD1 1 
ATOM   1617 C CD2 . TYR B 2 25  ? 27.059  3.449   20.977  1.000 32.796  0 16  TYR AAA CD2 1 
ATOM   1618 C CE1 . TYR B 2 25  ? 29.057  2.710   22.740  1.000 32.168  0 16  TYR AAA CE1 1 
ATOM   1619 C CE2 . TYR B 2 25  ? 28.305  3.071   20.500  1.000 34.242  0 16  TYR AAA CE2 1 
ATOM   1620 C CZ  . TYR B 2 25  ? 29.307  2.710   21.385  1.000 30.758  0 16  TYR AAA CZ  1 
ATOM   1621 O OH  . TYR B 2 25  ? 30.518  2.322   20.920  1.000 33.435  0 16  TYR AAA OH  1 
ATOM   1622 N N   . GLU B 2 26  ? 26.964  6.887   22.759  1.000 34.785  0 17  GLU AAA N   1 
ATOM   1623 C CA  . GLU B 2 26  ? 27.523  8.021   21.992  1.000 38.217  0 17  GLU AAA CA  1 
ATOM   1624 C C   . GLU B 2 26  ? 28.419  7.441   20.887  1.000 35.606  0 17  GLU AAA C   1 
ATOM   1625 O O   . GLU B 2 26  ? 29.294  6.651   21.197  1.000 36.621  0 17  GLU AAA O   1 
ATOM   1626 C CB  . GLU B 2 26  ? 28.234  8.899   23.011  1.000 40.964  0 17  GLU AAA CB  1 
ATOM   1627 C CG  . GLU B 2 26  ? 28.504  10.313  22.568  1.000 50.705  0 17  GLU AAA CG  1 
ATOM   1628 C CD  . GLU B 2 26  ? 29.080  11.147  23.709  1.000 55.587  0 17  GLU AAA CD  1 
ATOM   1629 O OE1 . GLU B 2 26  ? 29.717  12.171  23.429  1.000 63.516  0 17  GLU AAA OE1 1 
ATOM   1630 O OE2 . GLU B 2 26  ? 28.898  10.755  24.890  1.000 56.223  0 17  GLU AAA OE2 1 
ATOM   1631 N N   . CYS B 2 27  ? 28.146  7.758   19.629  1.000 36.510  0 18  CYS AAA N   1 
ATOM   1632 C CA  . CYS B 2 27  ? 29.003  7.413   18.466  1.000 37.201  0 18  CYS AAA CA  1 
ATOM   1633 C C   . CYS B 2 27  ? 29.571  8.696   17.875  1.000 37.028  0 18  CYS AAA C   1 
ATOM   1634 O O   . CYS B 2 27  ? 28.832  9.699   17.809  1.000 34.847  0 18  CYS AAA O   1 
ATOM   1635 C CB  . CYS B 2 27  ? 28.243  6.779   17.310  1.000 38.406  0 18  CYS AAA CB  1 
ATOM   1636 S SG  . CYS B 2 27  ? 27.417  5.242   17.735  1.000 51.527  0 18  CYS AAA SG  1 
ATOM   1637 N N   . SER B 2 28  ? 30.803  8.630   17.388  1.000 38.670  0 19  SER AAA N   1 
ATOM   1638 C CA  . SER B 2 28  ? 31.423  9.689   16.560  1.000 39.233  0 19  SER AAA CA  1 
ATOM   1639 C C   . SER B 2 28  ? 31.978  9.064   15.280  1.000 37.381  0 19  SER AAA C   1 
ATOM   1640 O O   . SER B 2 28  ? 32.624  9.788   14.516  1.000 36.990  0 19  SER AAA O   1 
ATOM   1641 C CB  . SER B 2 28  ? 32.457  10.389  17.355  1.000 39.922  0 19  SER AAA CB  1 
ATOM   1642 O OG  . SER B 2 28  ? 33.258  9.419   17.989  1.000 46.065  0 19  SER AAA OG  1 
ATOM   1643 N N   . SER B 2 29  ? 31.676  7.788   15.023  1.000 36.672  0 20  SER AAA N   1 
ATOM   1644 C CA  . SER B 2 29  ? 32.140  7.060   13.811  1.000 37.251  0 20  SER AAA CA  1 
ATOM   1645 C C   . SER B 2 29  ? 31.192  5.906   13.467  1.000 35.501  0 20  SER AAA C   1 
ATOM   1646 O O   . SER B 2 29  ? 30.298  5.580   14.274  1.000 35.174  0 20  SER AAA O   1 
ATOM   1647 C CB  . SER B 2 29  ? 33.532  6.550   14.012  1.000 35.581  0 20  SER AAA CB  1 
ATOM   1648 O OG  . SER B 2 29  ? 33.516  5.629   15.085  1.000 37.216  0 20  SER AAA OG  1 
ATOM   1649 N N   . ASP B 2 30  ? 31.415  5.323   12.292  1.000 35.823  0 21  ASP AAA N   1 
ATOM   1650 C CA  . ASP B 2 30  ? 30.614  4.195   11.755  1.000 35.727  0 21  ASP AAA CA  1 
ATOM   1651 C C   . ASP B 2 30  ? 30.644  3.064   12.781  1.000 31.365  0 21  ASP AAA C   1 
ATOM   1652 O O   . ASP B 2 30  ? 31.698  2.820   13.342  1.000 30.752  0 21  ASP AAA O   1 
ATOM   1653 C CB  . ASP B 2 30  ? 31.134  3.743   10.389  1.000 35.388  0 21  ASP AAA CB  1 
ATOM   1654 C CG  . ASP B 2 30  ? 31.051  4.801   9.305   1.000 36.274  0 21  ASP AAA CG  1 
ATOM   1655 O OD1 . ASP B 2 30  ? 30.460  5.879   9.548   1.000 39.635  0 21  ASP AAA OD1 1 
ATOM   1656 O OD2 . ASP B 2 30  ? 31.545  4.533   8.220   1.000 38.172  0 21  ASP AAA OD2 1 
ATOM   1657 N N   . HIS B 2 31  ? 29.502  2.438   13.041  1.000 30.271  0 22  HIS AAA N   1 
ATOM   1658 C CA  . HIS B 2 31  ? 29.396  1.206   13.859  1.000 29.100  0 22  HIS AAA CA  1 
ATOM   1659 C C   . HIS B 2 31  ? 28.622  0.182   13.054  1.000 26.614  0 22  HIS AAA C   1 
ATOM   1660 O O   . HIS B 2 31  ? 27.419  0.323   12.884  1.000 25.730  0 22  HIS AAA O   1 
ATOM   1661 C CB  . HIS B 2 31  ? 28.701  1.504   15.187  1.000 30.763  0 22  HIS AAA CB  1 
ATOM   1662 C CG  . HIS B 2 31  ? 29.601  2.062   16.226  1.000 35.218  0 22  HIS AAA CG  1 
ATOM   1663 N ND1 . HIS B 2 31  ? 30.033  3.389   16.181  1.000 39.959  0 22  HIS AAA ND1 1 
ATOM   1664 C CD2 . HIS B 2 31  ? 30.140  1.492   17.328  1.000 35.801  0 22  HIS AAA CD2 1 
ATOM   1665 C CE1 . HIS B 2 31  ? 30.793  3.613   17.235  1.000 40.155  0 22  HIS AAA CE1 1 
ATOM   1666 N NE2 . HIS B 2 31  ? 30.897  2.455   17.938  1.000 41.133  0 22  HIS AAA NE2 1 
ATOM   1667 N N   . PRO B 2 32  ? 29.277  -0.871  12.537  1.000 28.660  0 23  PRO AAA N   1 
ATOM   1668 C CA  . PRO B 2 32  ? 28.565  -1.934  11.830  1.000 29.363  0 23  PRO AAA CA  1 
ATOM   1669 C C   . PRO B 2 32  ? 27.705  -2.806  12.757  1.000 27.611  0 23  PRO AAA C   1 
ATOM   1670 O O   . PRO B 2 32  ? 26.894  -3.578  12.277  1.000 25.909  0 23  PRO AAA O   1 
ATOM   1671 C CB  . PRO B 2 32  ? 29.684  -2.775  11.189  1.000 29.666  0 23  PRO AAA CB  1 
ATOM   1672 C CG  . PRO B 2 32  ? 30.936  -1.925  11.313  1.000 31.177  0 23  PRO AAA CG  1 
ATOM   1673 C CD  . PRO B 2 32  ? 30.730  -1.094  12.564  1.000 30.051  0 23  PRO AAA CD  1 
ATOM   1674 N N   . ASN B 2 33  ? 27.918  -2.698  14.060  1.000 25.269  0 24  ASN AAA N   1 
ATOM   1675 C CA  . ASN B 2 33  ? 27.278  -3.595  15.046  1.000 27.440  0 24  ASN AAA CA  1 
ATOM   1676 C C   . ASN B 2 33  ? 27.062  -2.831  16.347  1.000 25.588  0 24  ASN AAA C   1 
ATOM   1677 O O   . ASN B 2 33  ? 28.016  -2.697  17.076  1.000 27.598  0 24  ASN AAA O   1 
ATOM   1678 C CB  . ASN B 2 33  ? 28.126  -4.847  15.288  1.000 27.873  0 24  ASN AAA CB  1 
ATOM   1679 C CG  . ASN B 2 33  ? 27.408  -5.812  16.201  1.000 28.733  0 24  ASN AAA CG  1 
ATOM   1680 O OD1 . ASN B 2 33  ? 26.202  -5.710  16.376  1.000 27.094  0 24  ASN AAA OD1 1 
ATOM   1681 N ND2 . ASN B 2 33  ? 28.122  -6.765  16.756  1.000 29.306  0 24  ASN AAA ND2 1 
ATOM   1682 N N   . LEU B 2 34  ? 25.850  -2.361  16.616  1.000 27.202  0 25  LEU AAA N   1 
ATOM   1683 C CA  . LEU B 2 34  ? 25.519  -1.624  17.866  1.000 26.061  0 25  LEU AAA CA  1 
ATOM   1684 C C   . LEU B 2 34  ? 24.955  -2.578  18.910  1.000 24.789  0 25  LEU AAA C   1 
ATOM   1685 O O   . LEU B 2 34  ? 24.642  -2.109  20.021  1.000 26.264  0 25  LEU AAA O   1 
ATOM   1686 C CB  . LEU B 2 34  ? 24.489  -0.538  17.552  1.000 27.669  0 25  LEU AAA CB  1 
ATOM   1687 C CG  . LEU B 2 34  ? 25.026  0.682   16.827  1.000 28.029  0 25  LEU AAA CG  1 
ATOM   1688 C CD1 . LEU B 2 34  ? 23.872  1.524   16.318  1.000 29.180  0 25  LEU AAA CD1 1 
ATOM   1689 C CD2 . LEU B 2 34  ? 25.907  1.487   17.768  1.000 29.545  0 25  LEU AAA CD2 1 
ATOM   1690 N N   . GLN B 2 35  ? 24.824  -3.857  18.568  1.000 24.303  0 26  GLN AAA N   1 
ATOM   1691 C CA  . GLN B 2 35  ? 24.091  -4.852  19.391  1.000 26.593  0 26  GLN AAA CA  1 
ATOM   1692 C C   . GLN B 2 35  ? 24.728  -4.980  20.775  1.000 27.892  0 26  GLN AAA C   1 
ATOM   1693 O O   . GLN B 2 35  ? 24.021  -5.076  21.765  1.000 28.848  0 26  GLN AAA O   1 
ATOM   1694 C CB  . GLN B 2 35  ? 23.985  -6.166  18.633  1.000 26.313  0 26  GLN AAA CB  1 
ATOM   1695 C CG  . GLN B 2 35  ? 23.114  -6.030  17.395  1.000 25.599  0 26  GLN AAA CG  1 
ATOM   1696 C CD  . GLN B 2 35  ? 23.024  -7.315  16.616  1.000 26.676  0 26  GLN AAA CD  1 
ATOM   1697 O OE1 . GLN B 2 35  ? 21.958  -7.879  16.458  1.000 28.520  0 26  GLN AAA OE1 1 
ATOM   1698 N NE2 . GLN B 2 35  ? 24.148  -7.812  16.142  1.000 29.322  0 26  GLN AAA NE2 1 
ATOM   1699 N N   . PRO B 2 36  ? 26.066  -4.962  20.925  1.000 28.967  0 27  PRO AAA N   1 
ATOM   1700 C CA  . PRO B 2 36  ? 26.670  -5.035  22.258  1.000 29.400  0 27  PRO AAA CA  1 
ATOM   1701 C C   . PRO B 2 36  ? 26.424  -3.805  23.145  1.000 29.586  0 27  PRO AAA C   1 
ATOM   1702 O O   . PRO B 2 36  ? 26.614  -3.915  24.318  1.000 30.715  0 27  PRO AAA O   1 
ATOM   1703 C CB  . PRO B 2 36  ? 28.166  -5.178  21.965  1.000 29.247  0 27  PRO AAA CB  1 
ATOM   1704 C CG  . PRO B 2 36  ? 28.213  -5.713  20.536  1.000 29.735  0 27  PRO AAA CG  1 
ATOM   1705 C CD  . PRO B 2 36  ? 27.067  -4.984  19.856  1.000 28.758  0 27  PRO AAA CD  1 
ATOM   1706 N N   . TYR B 2 37  ? 26.010  -2.671  22.581  1.000 27.894  0 28  TYR AAA N   1 
ATOM   1707 C CA  . TYR B 2 37  ? 25.963  -1.365  23.294  1.000 29.968  0 28  TYR AAA CA  1 
ATOM   1708 C C   . TYR B 2 37  ? 24.510  -0.926  23.557  1.000 30.266  0 28  TYR AAA C   1 
ATOM   1709 O O   . TYR B 2 37  ? 24.302  -0.156  24.472  1.000 29.476  0 28  TYR AAA O   1 
ATOM   1710 C CB  . TYR B 2 37  ? 26.761  -0.329  22.492  1.000 29.402  0 28  TYR AAA CB  1 
ATOM   1711 C CG  . TYR B 2 37  ? 28.154  -0.795  22.144  1.000 29.347  0 28  TYR AAA CG  1 
ATOM   1712 C CD1 . TYR B 2 37  ? 29.104  -1.015  23.136  1.000 29.210  0 28  TYR AAA CD1 1 
ATOM   1713 C CD2 . TYR B 2 37  ? 28.517  -1.052  20.827  1.000 28.086  0 28  TYR AAA CD2 1 
ATOM   1714 C CE1 . TYR B 2 37  ? 30.370  -1.481  22.834  1.000 27.904  0 28  TYR AAA CE1 1 
ATOM   1715 C CE2 . TYR B 2 37  ? 29.783  -1.520  20.504  1.000 28.306  0 28  TYR AAA CE2 1 
ATOM   1716 C CZ  . TYR B 2 37  ? 30.707  -1.747  21.515  1.000 29.664  0 28  TYR AAA CZ  1 
ATOM   1717 O OH  . TYR B 2 37  ? 31.959  -2.201  21.228  1.000 29.673  0 28  TYR AAA OH  1 
ATOM   1718 N N   . LEU B 2 38  ? 23.537  -1.449  22.804  1.000 30.494  0 29  LEU AAA N   1 
ATOM   1719 C CA  . LEU B 2 38  ? 22.173  -0.886  22.675  1.000 32.657  0 29  LEU AAA CA  1 
ATOM   1720 C C   . LEU B 2 38  ? 21.246  -2.023  22.243  1.000 30.230  0 29  LEU AAA C   1 
ATOM   1721 O O   . LEU B 2 38  ? 21.560  -2.666  21.233  1.000 28.594  0 29  LEU AAA O   1 
ATOM   1722 C CB  . LEU B 2 38  ? 22.275  0.214   21.609  1.000 37.582  0 29  LEU AAA CB  1 
ATOM   1723 C CG  . LEU B 2 38  ? 21.399  1.444   21.769  1.000 41.927  0 29  LEU AAA CG  1 
ATOM   1724 C CD1 . LEU B 2 38  ? 21.751  2.251   23.019  1.000 40.080  0 29  LEU AAA CD1 1 
ATOM   1725 C CD2 . LEU B 2 38  ? 21.545  2.290   20.518  1.000 46.717  0 29  LEU AAA CD2 1 
ATOM   1726 N N   . SER B 2 39  ? 20.193  -2.321  22.999  1.000 30.004  0 30  SER AAA N   1 
ATOM   1727 C CA  . SER B 2 39  ? 19.267  -3.433  22.668  1.000 31.119  0 30  SER AAA CA  1 
ATOM   1728 C C   . SER B 2 39  ? 18.096  -2.885  21.858  1.000 31.244  0 30  SER AAA C   1 
ATOM   1729 O O   . SER B 2 39  ? 17.336  -3.672  21.285  1.000 31.703  0 30  SER AAA O   1 
ATOM   1730 C CB  . SER B 2 39  ? 18.814  -4.145  23.899  1.000 31.869  0 30  SER AAA CB  1 
ATOM   1731 O OG  . SER B 2 39  ? 17.949  -3.320  24.630  1.000 34.286  0 30  SER AAA OG  1 
ATOM   1732 N N   . ARG B 2 40  ? 17.939  -1.564  21.830  1.000 30.668  0 31  ARG AAA N   1 
ATOM   1733 C CA  . ARG B 2 40  ? 16.873  -0.901  21.043  1.000 30.748  0 31  ARG AAA CA  1 
ATOM   1734 C C   . ARG B 2 40  ? 17.156  0.594   21.012  1.000 28.311  0 31  ARG AAA C   1 
ATOM   1735 O O   . ARG B 2 40  ? 17.985  1.057   21.795  1.000 29.353  0 31  ARG AAA O   1 
ATOM   1736 C CB  . ARG B 2 40  ? 15.489  -1.176  21.640  1.000 28.154  0 31  ARG AAA CB  1 
ATOM   1737 C CG  . ARG B 2 40  ? 15.359  -0.808  23.107  1.000 28.092  0 31  ARG AAA CG  1 
ATOM   1738 C CD  . ARG B 2 40  ? 13.955  -1.040  23.606  1.000 30.589  0 31  ARG AAA CD  1 
ATOM   1739 N NE  . ARG B 2 40  ? 13.821  -0.388  24.898  1.000 31.752  0 31  ARG AAA NE  1 
ATOM   1740 C CZ  . ARG B 2 40  ? 14.065  -0.971  26.071  1.000 37.318  0 31  ARG AAA CZ  1 
ATOM   1741 N NH1 . ARG B 2 40  ? 14.420  -2.245  26.127  1.000 39.623  0 31  ARG AAA NH1 1 
ATOM   1742 N NH2 . ARG B 2 40  ? 13.939  -0.280  27.191  1.000 36.229  0 31  ARG AAA NH2 1 
ATOM   1743 N N   . CYS B 2 41  ? 16.465  1.317   20.147  1.000 26.165  0 32  CYS AAA N   1 
ATOM   1744 C CA  . CYS B 2 41  ? 16.656  2.771   20.033  1.000 27.525  0 32  CYS AAA CA  1 
ATOM   1745 C C   . CYS B 2 41  ? 15.323  3.468   19.807  1.000 26.782  0 32  CYS AAA C   1 
ATOM   1746 O O   . CYS B 2 41  ? 14.728  3.237   18.749  1.000 27.515  0 32  CYS AAA O   1 
ATOM   1747 C CB  . CYS B 2 41  ? 17.607  3.074   18.895  1.000 29.123  0 32  CYS AAA CB  1 
ATOM   1748 S SG  . CYS B 2 41  ? 17.959  4.837   18.844  1.000 29.346  0 32  CYS AAA SG  1 
ATOM   1749 N N   . ASN B 2 42  ? 14.902  4.301   20.761  1.000 27.411  0 33  ASN AAA N   1 
ATOM   1750 C CA  . ASN B 2 42  ? 13.594  5.002   20.713  1.000 26.347  0 33  ASN AAA CA  1 
ATOM   1751 C C   . ASN B 2 42  ? 13.737  6.527   20.709  1.000 25.076  0 33  ASN AAA C   1 
ATOM   1752 O O   . ASN B 2 42  ? 12.720  7.194   20.531  1.000 25.266  0 33  ASN AAA O   1 
ATOM   1753 C CB  . ASN B 2 42  ? 12.694  4.536   21.848  1.000 27.293  0 33  ASN AAA CB  1 
ATOM   1754 C CG  . ASN B 2 42  ? 11.968  3.275   21.462  1.000 27.504  0 33  ASN AAA CG  1 
ATOM   1755 O OD1 . ASN B 2 42  ? 11.070  3.305   20.619  1.000 27.763  0 33  ASN AAA OD1 1 
ATOM   1756 N ND2 . ASN B 2 42  ? 12.421  2.160   22.010  1.000 26.585  0 33  ASN AAA ND2 1 
ATOM   1757 N N   . SER B 2 43  ? 14.930  7.062   20.928  1.000 25.979  0 34  SER AAA N   1 
ATOM   1758 C CA  . SER B 2 43  ? 15.209  8.513   20.825  1.000 25.723  0 34  SER AAA CA  1 
ATOM   1759 C C   . SER B 2 43  ? 16.679  8.703   20.437  1.000 23.839  0 34  SER AAA C   1 
ATOM   1760 O O   . SER B 2 43  ? 17.484  7.786   20.626  1.000 24.491  0 34  SER AAA O   1 
ATOM   1761 C CB  . SER B 2 43  ? 14.806  9.299   22.060  1.000 25.085  0 34  SER AAA CB  1 
ATOM   1762 O OG  . SER B 2 43  ? 15.202  8.723   23.300  1.000 29.536  0 34  SER AAA OG  1 
ATOM   1763 N N   . ALA B 2 44  ? 17.003  9.855   19.872  1.000 24.046  0 35  ALA AAA N   1 
ATOM   1764 C CA  . ALA B 2 44  ? 18.355  10.155  19.365  1.000 24.488  0 35  ALA AAA CA  1 
ATOM   1765 C C   . ALA B 2 44  ? 18.561  11.662  19.373  1.000 23.743  0 35  ALA AAA C   1 
ATOM   1766 O O   . ALA B 2 44  ? 17.607  12.404  19.104  1.000 25.940  0 35  ALA AAA O   1 
ATOM   1767 C CB  . ALA B 2 44  ? 18.530  9.572   17.980  1.000 24.575  0 35  ALA AAA CB  1 
ATOM   1768 N N   . SER B 2 45  ? 19.768  12.086  19.691  1.000 24.390  0 36  SER AAA N   1 
ATOM   1769 C CA  . SER B 2 45  ? 20.183  13.502  19.598  1.000 25.897  0 36  SER AAA CA  1 
ATOM   1770 C C   . SER B 2 45  ? 21.403  13.557  18.679  1.000 26.496  0 36  SER AAA C   1 
ATOM   1771 O O   . SER B 2 45  ? 22.434  12.894  19.004  1.000 27.990  0 36  SER AAA O   1 
ATOM   1772 C CB  . SER B 2 45  ? 20.426  14.088  20.967  1.000 26.843  0 36  SER AAA CB  1 
ATOM   1773 O OG  . SER B 2 45  ? 19.198  14.256  21.680  1.000 24.222  0 36  SER AAA OG  1 
ATOM   1774 N N   . VAL B 2 46  ? 21.252  14.209  17.523  1.000 27.301  0 37  VAL AAA N   1 
ATOM   1775 C CA  . VAL B 2 46  ? 22.376  14.472  16.573  1.000 29.634  0 37  VAL AAA CA  1 
ATOM   1776 C C   . VAL B 2 46  ? 22.972  15.835  16.920  1.000 30.738  0 37  VAL AAA C   1 
ATOM   1777 O O   . VAL B 2 46  ? 22.333  16.847  16.651  1.000 27.545  0 37  VAL AAA O   1 
ATOM   1778 C CB  . VAL B 2 46  ? 21.942  14.441  15.101  1.000 31.423  0 37  VAL AAA CB  1 
ATOM   1779 C CG1 . VAL B 2 46  ? 23.142  14.646  14.188  1.000 32.481  0 37  VAL AAA CG1 1 
ATOM   1780 C CG2 . VAL B 2 46  ? 21.214  13.153  14.757  1.000 35.615  0 37  VAL AAA CG2 1 
ATOM   1781 N N   . ASP B 2 47  ? 24.142  15.833  17.542  1.000 35.273  0 38  ASP AAA N   1 
ATOM   1782 C CA  . ASP B 2 47  ? 24.899  17.065  17.852  1.000 37.494  0 38  ASP AAA CA  1 
ATOM   1783 C C   . ASP B 2 47  ? 25.457  17.627  16.543  1.000 38.589  0 38  ASP AAA C   1 
ATOM   1784 O O   . ASP B 2 47  ? 25.291  18.838  16.303  1.000 40.671  0 38  ASP AAA O   1 
ATOM   1785 C CB  . ASP B 2 47  ? 26.004  16.765  18.855  1.000 40.802  0 38  ASP AAA CB  1 
ATOM   1786 C CG  . ASP B 2 47  ? 26.898  17.965  19.054  1.000 40.813  0 38  ASP AAA CG  1 
ATOM   1787 O OD1 . ASP B 2 47  ? 26.456  18.912  19.727  1.000 41.986  0 38  ASP AAA OD1 1 
ATOM   1788 O OD2 . ASP B 2 47  ? 28.001  17.944  18.496  1.000 41.928  0 38  ASP AAA OD2 1 
ATOM   1789 N N   . SER B 2 48  ? 26.064  16.765  15.719  1.000 34.891  0 39  SER AAA N   1 
ATOM   1790 C CA  . SER B 2 48  ? 26.734  17.148  14.452  1.000 34.817  0 39  SER AAA CA  1 
ATOM   1791 C C   . SER B 2 48  ? 26.836  15.963  13.500  1.000 34.115  0 39  SER AAA C   1 
ATOM   1792 O O   . SER B 2 48  ? 26.873  14.805  13.969  1.000 35.189  0 39  SER AAA O   1 
ATOM   1793 C CB  . SER B 2 48  ? 28.097  17.689  14.741  1.000 36.919  0 39  SER AAA CB  1 
ATOM   1794 O OG  . SER B 2 48  ? 28.802  16.790  15.570  1.000 40.886  0 39  SER AAA OG  1 
ATOM   1795 N N   . GLY B 2 49  ? 26.936  16.255  12.207  1.000 31.990  0 40  GLY AAA N   1 
ATOM   1796 C CA  . GLY B 2 49  ? 27.089  15.240  11.155  1.000 31.908  0 40  GLY AAA CA  1 
ATOM   1797 C C   . GLY B 2 49  ? 25.731  14.817  10.617  1.000 32.729  0 40  GLY AAA C   1 
ATOM   1798 O O   . GLY B 2 49  ? 24.684  15.154  11.190  1.000 33.525  0 40  GLY AAA O   1 
HETATM 1799 N N   . CSO B 2 50  ? 25.792  14.129  9.475   1.000 34.295  0 41  CSO AAA N   1 
HETATM 1800 C CA  . CSO B 2 50  ? 24.638  13.479  8.884   1.000 36.605  0 41  CSO AAA CA  1 
HETATM 1801 C CB  . CSO B 2 50  ? 24.499  13.845  7.434   1.000 39.974  0 41  CSO AAA CB  1 
HETATM 1802 S SG  . CSO B 2 50  ? 24.357  15.631  7.133   1.000 47.126  0 41  CSO AAA SG  1 
HETATM 1803 C C   . CSO B 2 50  ? 24.809  11.986  9.100   1.000 34.211  0 41  CSO AAA C   1 
HETATM 1804 O O   . CSO B 2 50  ? 25.888  11.435  8.870   1.000 34.522  0 41  CSO AAA O   1 
HETATM 1805 O OD  . CSO B 2 50  ? 25.828  16.200  6.603   1.000 51.287  0 41  CSO AAA OD  1 
ATOM   1806 N N   . TRP B 2 51  ? 23.747  11.355  9.592   1.000 32.717  0 42  TRP AAA N   1 
ATOM   1807 C CA  . TRP B 2 51  ? 23.829  9.965   9.999   1.000 31.613  0 42  TRP AAA CA  1 
ATOM   1808 C C   . TRP B 2 51  ? 22.824  9.121   9.229   1.000 28.621  0 42  TRP AAA C   1 
ATOM   1809 O O   . TRP B 2 51  ? 21.708  9.610   8.949   1.000 30.065  0 42  TRP AAA O   1 
ATOM   1810 C CB  . TRP B 2 51  ? 23.610  9.841   11.504  1.000 31.080  0 42  TRP AAA CB  1 
ATOM   1811 C CG  . TRP B 2 51  ? 24.738  10.416  12.299  1.000 30.535  0 42  TRP AAA CG  1 
ATOM   1812 C CD1 . TRP B 2 51  ? 24.882  11.719  12.674  1.000 30.131  0 42  TRP AAA CD1 1 
ATOM   1813 C CD2 . TRP B 2 51  ? 25.864  9.705   12.843  1.000 30.605  0 42  TRP AAA CD2 1 
ATOM   1814 N NE1 . TRP B 2 51  ? 26.030  11.870  13.397  1.000 31.548  0 42  TRP AAA NE1 1 
ATOM   1815 C CE2 . TRP B 2 51  ? 26.654  10.656  13.520  1.000 31.619  0 42  TRP AAA CE2 1 
ATOM   1816 C CE3 . TRP B 2 51  ? 26.293  8.376   12.807  1.000 31.548  0 42  TRP AAA CE3 1 
ATOM   1817 C CZ2 . TRP B 2 51  ? 27.843  10.314  14.162  1.000 32.513  0 42  TRP AAA CZ2 1 
ATOM   1818 C CZ3 . TRP B 2 51  ? 27.462  8.037   13.447  1.000 32.074  0 42  TRP AAA CZ3 1 
ATOM   1819 C CH2 . TRP B 2 51  ? 28.225  8.992   14.115  1.000 33.426  0 42  TRP AAA CH2 1 
ATOM   1820 N N   . MET B 2 52  ? 23.213  7.894   8.903   1.000 25.047  0 43  MET AAA N   1 
ATOM   1821 C CA  . MET B 2 52  ? 22.257  6.866   8.443   1.000 27.282  0 43  MET AAA CA  1 
ATOM   1822 C C   . MET B 2 52  ? 22.146  5.828   9.561   1.000 25.735  0 43  MET AAA C   1 
ATOM   1823 O O   . MET B 2 52  ? 23.185  5.295   9.958   1.000 25.351  0 43  MET AAA O   1 
ATOM   1824 C CB  . MET B 2 52  ? 22.721  6.206   7.137   1.000 27.058  0 43  MET AAA CB  1 
ATOM   1825 C CG  . MET B 2 52  ? 21.584  5.824   6.205   1.000 26.984  0 43  MET AAA CG  1 
ATOM   1826 S SD  . MET B 2 52  ? 20.809  7.269   5.458   1.000 27.636  0 43  MET AAA SD  1 
ATOM   1827 C CE  . MET B 2 52  ? 19.380  6.558   4.655   1.000 29.177  0 43  MET AAA CE  1 
ATOM   1828 N N   . LEU B 2 53  ? 20.933  5.576   10.067  1.000 26.905  0 44  LEU AAA N   1 
ATOM   1829 C CA  . LEU B 2 53  ? 20.653  4.441   10.985  1.000 26.069  0 44  LEU AAA CA  1 
ATOM   1830 C C   . LEU B 2 53  ? 20.117  3.279   10.160  1.000 26.280  0 44  LEU AAA C   1 
ATOM   1831 O O   . LEU B 2 53  ? 19.442  3.531   9.138   1.000 26.212  0 44  LEU AAA O   1 
ATOM   1832 C CB  . LEU B 2 53  ? 19.644  4.843   12.062  1.000 27.108  0 44  LEU AAA CB  1 
ATOM   1833 C CG  . LEU B 2 53  ? 19.960  6.105   12.859  1.000 27.061  0 44  LEU AAA CG  1 
ATOM   1834 C CD1 . LEU B 2 53  ? 18.979  6.258   14.009  1.000 26.362  0 44  LEU AAA CD1 1 
ATOM   1835 C CD2 . LEU B 2 53  ? 21.397  6.129   13.342  1.000 28.637  0 44  LEU AAA CD2 1 
ATOM   1836 N N   . TYR B 2 54  ? 20.400  2.058   10.607  1.000 24.205  0 45  TYR AAA N   1 
ATOM   1837 C CA  . TYR B 2 54  ? 20.004  0.810   9.912   1.000 25.934  0 45  TYR AAA CA  1 
ATOM   1838 C C   . TYR B 2 54  ? 19.332  -0.129  10.917  1.000 24.601  0 45  TYR AAA C   1 
ATOM   1839 O O   . TYR B 2 54  ? 19.802  -0.266  12.080  1.000 24.934  0 45  TYR AAA O   1 
ATOM   1840 C CB  . TYR B 2 54  ? 21.219  0.159   9.260   1.000 27.907  0 45  TYR AAA CB  1 
ATOM   1841 C CG  . TYR B 2 54  ? 21.895  0.961   8.181   1.000 26.895  0 45  TYR AAA CG  1 
ATOM   1842 C CD1 . TYR B 2 54  ? 22.865  1.882   8.510   1.000 29.526  0 45  TYR AAA CD1 1 
ATOM   1843 C CD2 . TYR B 2 54  ? 21.682  0.702   6.837   1.000 28.278  0 45  TYR AAA CD2 1 
ATOM   1844 C CE1 . TYR B 2 54  ? 23.558  2.583   7.541   1.000 29.472  0 45  TYR AAA CE1 1 
ATOM   1845 C CE2 . TYR B 2 54  ? 22.365  1.397   5.851   1.000 28.726  0 45  TYR AAA CE2 1 
ATOM   1846 C CZ  . TYR B 2 54  ? 23.300  2.352   6.206   1.000 29.583  0 45  TYR AAA CZ  1 
ATOM   1847 O OH  . TYR B 2 54  ? 24.004  3.046   5.269   1.000 30.578  0 45  TYR AAA OH  1 
ATOM   1848 N N   . GLU B 2 55  ? 18.229  -0.715  10.474  1.000 23.628  0 46  GLU AAA N   1 
ATOM   1849 C CA  . GLU B 2 55  ? 17.406  -1.689  11.226  1.000 24.821  0 46  GLU AAA CA  1 
ATOM   1850 C C   . GLU B 2 55  ? 18.278  -2.859  11.685  1.000 24.309  0 46  GLU AAA C   1 
ATOM   1851 O O   . GLU B 2 55  ? 18.161  -3.295  12.828  1.000 23.483  0 46  GLU AAA O   1 
ATOM   1852 C CB  . GLU B 2 55  ? 16.272  -2.144  10.309  1.000 24.465  0 46  GLU AAA CB  1 
ATOM   1853 C CG  . GLU B 2 55  ? 15.342  -3.173  10.905  1.000 25.263  0 46  GLU AAA CG  1 
ATOM   1854 C CD  . GLU B 2 55  ? 14.314  -3.637  9.897   1.000 26.456  0 46  GLU AAA CD  1 
ATOM   1855 O OE1 . GLU B 2 55  ? 13.209  -3.991  10.324  1.000 28.735  0 46  GLU AAA OE1 1 
ATOM   1856 O OE2 . GLU B 2 55  ? 14.610  -3.617  8.679   1.000 24.608  0 46  GLU AAA OE2 1 
ATOM   1857 N N   . GLN B 2 56  ? 19.087  -3.392  10.776  1.000 24.582  0 47  GLN AAA N   1 
ATOM   1858 C CA  . GLN B 2 56  ? 19.873  -4.636  10.980  1.000 27.419  0 47  GLN AAA CA  1 
ATOM   1859 C C   . GLN B 2 56  ? 21.356  -4.290  11.075  1.000 27.637  0 47  GLN AAA C   1 
ATOM   1860 O O   . GLN B 2 56  ? 21.802  -3.213  10.655  1.000 25.008  0 47  GLN AAA O   1 
ATOM   1861 C CB  . GLN B 2 56  ? 19.596  -5.636  9.852   1.000 28.038  0 47  GLN AAA CB  1 
ATOM   1862 C CG  . GLN B 2 56  ? 18.139  -6.060  9.769   1.000 30.616  0 47  GLN AAA CG  1 
ATOM   1863 C CD  . GLN B 2 56  ? 17.762  -7.082  10.812  1.000 34.479  0 47  GLN AAA CD  1 
ATOM   1864 O OE1 . GLN B 2 56  ? 17.859  -6.863  12.020  1.000 39.584  0 47  GLN AAA OE1 1 
ATOM   1865 N NE2 . GLN B 2 56  ? 17.298  -8.230  10.356  1.000 37.037  0 47  GLN AAA NE2 1 
ATOM   1866 N N   . PRO B 2 57  ? 22.166  -5.211  11.627  1.000 28.539  0 48  PRO AAA N   1 
ATOM   1867 C CA  . PRO B 2 57  ? 23.601  -5.002  11.709  1.000 28.666  0 48  PRO AAA CA  1 
ATOM   1868 C C   . PRO B 2 57  ? 24.227  -4.995  10.310  1.000 26.595  0 48  PRO AAA C   1 
ATOM   1869 O O   . PRO B 2 57  ? 23.623  -5.487  9.390   1.000 22.117  0 48  PRO AAA O   1 
ATOM   1870 C CB  . PRO B 2 57  ? 24.112  -6.202  12.514  1.000 30.233  0 48  PRO AAA CB  1 
ATOM   1871 C CG  . PRO B 2 57  ? 22.874  -6.842  13.096  1.000 31.913  0 48  PRO AAA CG  1 
ATOM   1872 C CD  . PRO B 2 57  ? 21.771  -6.540  12.115  1.000 31.138  0 48  PRO AAA CD  1 
ATOM   1873 N N   . ASN B 2 58  ? 25.427  -4.436  10.215  1.000 27.971  0 49  ASN AAA N   1 
ATOM   1874 C CA  . ASN B 2 58  ? 26.247  -4.423  8.978   1.000 29.978  0 49  ASN AAA CA  1 
ATOM   1875 C C   . ASN B 2 58  ? 25.541  -3.623  7.876   1.000 27.915  0 49  ASN AAA C   1 
ATOM   1876 O O   . ASN B 2 58  ? 25.667  -3.990  6.717   1.000 29.582  0 49  ASN AAA O   1 
ATOM   1877 C CB  . ASN B 2 58  ? 26.587  -5.857  8.578   1.000 29.557  0 49  ASN AAA CB  1 
ATOM   1878 C CG  . ASN B 2 58  ? 27.848  -5.920  7.757   1.000 29.765  0 49  ASN AAA CG  1 
ATOM   1879 O OD1 . ASN B 2 58  ? 28.779  -5.163  8.008   1.000 31.302  0 49  ASN AAA OD1 1 
ATOM   1880 N ND2 . ASN B 2 58  ? 27.883  -6.832  6.810   1.000 26.605  0 49  ASN AAA ND2 1 
ATOM   1881 N N   . TYR B 2 59  ? 24.850  -2.537  8.231   1.000 29.500  0 50  TYR AAA N   1 
ATOM   1882 C CA  . TYR B 2 59  ? 24.307  -1.534  7.280   1.000 29.079  0 50  TYR AAA CA  1 
ATOM   1883 C C   . TYR B 2 59  ? 23.286  -2.198  6.350   1.000 30.629  0 50  TYR AAA C   1 
ATOM   1884 O O   . TYR B 2 59  ? 23.360  -1.996  5.134   1.000 32.155  0 50  TYR AAA O   1 
ATOM   1885 C CB  . TYR B 2 59  ? 25.447  -0.907  6.468   1.000 29.569  0 50  TYR AAA CB  1 
ATOM   1886 C CG  . TYR B 2 59  ? 26.637  -0.489  7.293   1.000 30.635  0 50  TYR AAA CG  1 
ATOM   1887 C CD1 . TYR B 2 59  ? 26.476  0.378   8.360   1.000 30.764  0 50  TYR AAA CD1 1 
ATOM   1888 C CD2 . TYR B 2 59  ? 27.910  -0.981  7.045   1.000 30.161  0 50  TYR AAA CD2 1 
ATOM   1889 C CE1 . TYR B 2 59  ? 27.550  0.793   9.128   1.000 29.839  0 50  TYR AAA CE1 1 
ATOM   1890 C CE2 . TYR B 2 59  ? 29.002  -0.576  7.800   1.000 28.955  0 50  TYR AAA CE2 1 
ATOM   1891 C CZ  . TYR B 2 59  ? 28.824  0.330   8.829   1.000 29.414  0 50  TYR AAA CZ  1 
ATOM   1892 O OH  . TYR B 2 59  ? 29.861  0.724   9.625   1.000 30.067  0 50  TYR AAA OH  1 
ATOM   1893 N N   . SER B 2 60  ? 22.345  -2.964  6.894   1.000 31.238  0 51  SER AAA N   1 
ATOM   1894 C CA  . SER B 2 60  ? 21.269  -3.609  6.103   1.000 32.707  0 51  SER AAA CA  1 
ATOM   1895 C C   . SER B 2 60  ? 19.911  -3.440  6.798   1.000 29.738  0 51  SER AAA C   1 
ATOM   1896 O O   . SER B 2 60  ? 19.853  -2.844  7.879   1.000 28.175  0 51  SER AAA O   1 
ATOM   1897 C CB  . SER B 2 60  ? 21.609  -5.047  5.838   1.000 35.174  0 51  SER AAA CB  1 
ATOM   1898 O OG  . SER B 2 60  ? 21.723  -5.752  7.053   1.000 41.630  0 51  SER AAA OG  1 
ATOM   1899 N N   . GLY B 2 61  ? 18.847  -3.932  6.175   1.000 27.578  0 52  GLY AAA N   1 
ATOM   1900 C CA  . GLY B 2 61  ? 17.461  -3.623  6.544   1.000 26.113  0 52  GLY AAA CA  1 
ATOM   1901 C C   . GLY B 2 61  ? 17.105  -2.199  6.150   1.000 27.301  0 52  GLY AAA C   1 
ATOM   1902 O O   . GLY B 2 61  ? 17.785  -1.603  5.303   1.000 24.180  0 52  GLY AAA O   1 
ATOM   1903 N N   . LEU B 2 62  ? 16.056  -1.669  6.758   1.000 26.997  0 53  LEU AAA N   1 
ATOM   1904 C CA  . LEU B 2 62  ? 15.566  -0.304  6.496   1.000 27.913  0 53  LEU AAA CA  1 
ATOM   1905 C C   . LEU B 2 62  ? 16.644  0.691   6.924   1.000 25.549  0 53  LEU AAA C   1 
ATOM   1906 O O   . LEU B 2 62  ? 17.402  0.442   7.890   1.000 25.739  0 53  LEU AAA O   1 
ATOM   1907 C CB  . LEU B 2 62  ? 14.256  -0.104  7.258   1.000 29.875  0 53  LEU AAA CB  1 
ATOM   1908 C CG  . LEU B 2 62  ? 13.072  -0.958  6.812   1.000 29.661  0 53  LEU AAA CG  1 
ATOM   1909 C CD1 . LEU B 2 62  ? 11.919  -0.698  7.749   1.000 29.640  0 53  LEU AAA CD1 1 
ATOM   1910 C CD2 . LEU B 2 62  ? 12.665  -0.670  5.364   1.000 30.935  0 53  LEU AAA CD2 1 
ATOM   1911 N N   . GLN B 2 63  ? 16.724  1.782   6.180   1.000 26.619  0 54  GLN AAA N   1 
ATOM   1912 C CA  . GLN B 2 63  ? 17.729  2.848   6.377   1.000 28.131  0 54  GLN AAA CA  1 
ATOM   1913 C C   . GLN B 2 63  ? 16.984  4.119   6.754   1.000 28.006  0 54  GLN AAA C   1 
ATOM   1914 O O   . GLN B 2 63  ? 15.872  4.335   6.237   1.000 27.690  0 54  GLN AAA O   1 
ATOM   1915 C CB  . GLN B 2 63  ? 18.556  3.078   5.115   1.000 29.003  0 54  GLN AAA CB  1 
ATOM   1916 C CG  . GLN B 2 63  ? 19.057  1.807   4.446   1.000 28.550  0 54  GLN AAA CG  1 
ATOM   1917 C CD  . GLN B 2 63  ? 19.973  2.144   3.301   1.000 27.779  0 54  GLN AAA CD  1 
ATOM   1918 O OE1 . GLN B 2 63  ? 20.636  3.176   3.288   1.000 31.707  0 54  GLN AAA OE1 1 
ATOM   1919 N NE2 . GLN B 2 63  ? 20.004  1.274   2.319   1.000 29.191  0 54  GLN AAA NE2 1 
ATOM   1920 N N   . TYR B 2 64  ? 17.562  4.914   7.641   1.000 27.505  0 55  TYR AAA N   1 
ATOM   1921 C CA  . TYR B 2 64  ? 16.917  6.165   8.095   1.000 28.748  0 55  TYR AAA CA  1 
ATOM   1922 C C   . TYR B 2 64  ? 17.974  7.272   8.126   1.000 29.069  0 55  TYR AAA C   1 
ATOM   1923 O O   . TYR B 2 64  ? 19.012  7.132   8.810   1.000 29.701  0 55  TYR AAA O   1 
ATOM   1924 C CB  . TYR B 2 64  ? 16.283  5.953   9.461   1.000 28.433  0 55  TYR AAA CB  1 
ATOM   1925 C CG  . TYR B 2 64  ? 15.440  4.718   9.617   1.000 32.473  0 55  TYR AAA CG  1 
ATOM   1926 C CD1 . TYR B 2 64  ? 14.212  4.588   8.979   1.000 31.389  0 55  TYR AAA CD1 1 
ATOM   1927 C CD2 . TYR B 2 64  ? 15.854  3.693   10.456  1.000 32.836  0 55  TYR AAA CD2 1 
ATOM   1928 C CE1 . TYR B 2 64  ? 13.438  3.451   9.146   1.000 31.424  0 55  TYR AAA CE1 1 
ATOM   1929 C CE2 . TYR B 2 64  ? 15.073  2.568   10.662  1.000 35.691  0 55  TYR AAA CE2 1 
ATOM   1930 C CZ  . TYR B 2 64  ? 13.857  2.444   10.006  1.000 33.673  0 55  TYR AAA CZ  1 
ATOM   1931 O OH  . TYR B 2 64  ? 13.107  1.322   10.238  1.000 32.452  0 55  TYR AAA OH  1 
ATOM   1932 N N   . PHE B 2 65  ? 17.705  8.347   7.404   1.000 29.213  0 56  PHE AAA N   1 
ATOM   1933 C CA  . PHE B 2 65  ? 18.574  9.545   7.349   1.000 29.783  0 56  PHE AAA CA  1 
ATOM   1934 C C   . PHE B 2 65  ? 18.221  10.458  8.534   1.000 28.723  0 56  PHE AAA C   1 
ATOM   1935 O O   . PHE B 2 65  ? 17.051  10.729  8.750   1.000 29.693  0 56  PHE AAA O   1 
ATOM   1936 C CB  . PHE B 2 65  ? 18.388  10.216  5.988   1.000 30.578  0 56  PHE AAA CB  1 
ATOM   1937 C CG  . PHE B 2 65  ? 19.153  11.496  5.833   1.000 31.788  0 56  PHE AAA CG  1 
ATOM   1938 C CD1 . PHE B 2 65  ? 20.529  11.502  5.952   1.000 33.770  0 56  PHE AAA CD1 1 
ATOM   1939 C CD2 . PHE B 2 65  ? 18.493  12.693  5.607   1.000 35.980  0 56  PHE AAA CD2 1 
ATOM   1940 C CE1 . PHE B 2 65  ? 21.245  12.676  5.821   1.000 35.408  0 56  PHE AAA CE1 1 
ATOM   1941 C CE2 . PHE B 2 65  ? 19.213  13.873  5.494   1.000 39.221  0 56  PHE AAA CE2 1 
ATOM   1942 C CZ  . PHE B 2 65  ? 20.586  13.865  5.604   1.000 36.601  0 56  PHE AAA CZ  1 
ATOM   1943 N N   . LEU B 2 66  ? 19.223  10.878  9.299   1.000 31.512  0 57  LEU AAA N   1 
ATOM   1944 C CA  . LEU B 2 66  ? 19.091  11.838  10.429  1.000 32.768  0 57  LEU AAA CA  1 
ATOM   1945 C C   . LEU B 2 66  ? 20.111  12.959  10.236  1.000 34.136  0 57  LEU AAA C   1 
ATOM   1946 O O   . LEU B 2 66  ? 21.286  12.661  9.910   1.000 35.290  0 57  LEU AAA O   1 
ATOM   1947 C CB  . LEU B 2 66  ? 19.360  11.163  11.781  1.000 32.059  0 57  LEU AAA CB  1 
ATOM   1948 C CG  . LEU B 2 66  ? 18.202  10.397  12.407  1.000 32.325  0 57  LEU AAA CG  1 
ATOM   1949 C CD1 . LEU B 2 66  ? 17.976  9.081   11.681  1.000 32.943  0 57  LEU AAA CD1 1 
ATOM   1950 C CD2 . LEU B 2 66  ? 18.480  10.146  13.878  1.000 32.242  0 57  LEU AAA CD2 1 
ATOM   1951 N N   . ARG B 2 67  ? 19.662  14.181  10.496  1.000 37.309  0 58  ARG AAA N   1 
ATOM   1952 C CA  . ARG B 2 67  ? 20.466  15.422  10.521  1.000 43.579  0 58  ARG AAA CA  1 
ATOM   1953 C C   . ARG B 2 67  ? 20.500  15.946  11.961  1.000 40.956  0 58  ARG AAA C   1 
ATOM   1954 O O   . ARG B 2 67  ? 19.735  15.436  12.807  1.000 34.370  0 58  ARG AAA O   1 
ATOM   1955 C CB  . ARG B 2 67  ? 19.859  16.450  9.562   1.000 55.462  0 58  ARG AAA CB  1 
ATOM   1956 C CG  . ARG B 2 67  ? 18.471  16.943  9.958   1.000 69.265  0 58  ARG AAA CG  1 
ATOM   1957 C CD  . ARG B 2 67  ? 17.953  18.003  8.997   1.000 77.329  0 58  ARG AAA CD  1 
ATOM   1958 N NE  . ARG B 2 67  ? 17.449  17.437  7.747   1.000 81.691  0 58  ARG AAA NE  1 
ATOM   1959 C CZ  . ARG B 2 67  ? 17.703  17.904  6.519   1.000 92.254  0 58  ARG AAA CZ  1 
ATOM   1960 N NH1 . ARG B 2 67  ? 18.499  18.947  6.334   1.000 94.385  0 58  ARG AAA NH1 1 
ATOM   1961 N NH2 . ARG B 2 67  ? 17.168  17.302  5.469   1.000 91.971  0 58  ARG AAA NH2 1 
ATOM   1962 N N   . ARG B 2 68  ? 21.356  16.936  12.205  1.000 39.397  0 59  ARG AAA N   1 
ATOM   1963 C CA  . ARG B 2 68  ? 21.417  17.732  13.451  1.000 38.944  0 59  ARG AAA CA  1 
ATOM   1964 C C   . ARG B 2 68  ? 19.994  17.912  13.968  1.000 34.281  0 59  ARG AAA C   1 
ATOM   1965 O O   . ARG B 2 68  ? 19.120  18.243  13.180  1.000 32.368  0 59  ARG AAA O   1 
ATOM   1966 C CB  . ARG B 2 68  ? 22.070  19.095  13.188  1.000 48.893  0 59  ARG AAA CB  1 
ATOM   1967 C CG  . ARG B 2 68  ? 22.400  19.906  14.438  1.000 62.578  0 59  ARG AAA CG  1 
ATOM   1968 C CD  . ARG B 2 68  ? 22.970  21.296  14.164  1.000 75.781  0 59  ARG AAA CD  1 
ATOM   1969 N NE  . ARG B 2 68  ? 23.976  21.345  13.094  1.000 88.362  0 59  ARG AAA NE  1 
ATOM   1970 C CZ  . ARG B 2 68  ? 25.307  21.367  13.252  1.000 97.640  0 59  ARG AAA CZ  1 
ATOM   1971 N NH1 . ARG B 2 68  ? 25.860  21.345  14.456  1.000 102.268 0 59  ARG AAA NH1 1 
ATOM   1972 N NH2 . ARG B 2 68  ? 26.087  21.412  12.183  1.000 98.573  0 59  ARG AAA NH2 1 
ATOM   1973 N N   . GLY B 2 69  ? 19.786  17.701  15.261  1.000 30.533  0 60  GLY AAA N   1 
ATOM   1974 C CA  . GLY B 2 69  ? 18.477  17.852  15.900  1.000 27.877  0 60  GLY AAA CA  1 
ATOM   1975 C C   . GLY B 2 69  ? 18.205  16.744  16.886  1.000 28.000  0 60  GLY AAA C   1 
ATOM   1976 O O   . GLY B 2 69  ? 19.066  15.866  17.075  1.000 29.687  0 60  GLY AAA O   1 
ATOM   1977 N N   . ASP B 2 70  ? 17.030  16.798  17.491  1.000 30.398  0 61  ASP AAA N   1 
ATOM   1978 C CA  . ASP B 2 70  ? 16.600  15.891  18.579  1.000 31.534  0 61  ASP AAA CA  1 
ATOM   1979 C C   . ASP B 2 70  ? 15.364  15.163  18.092  1.000 28.605  0 61  ASP AAA C   1 
ATOM   1980 O O   . ASP B 2 70  ? 14.502  15.811  17.486  1.000 27.669  0 61  ASP AAA O   1 
ATOM   1981 C CB  . ASP B 2 70  ? 16.366  16.665  19.870  1.000 33.898  0 61  ASP AAA CB  1 
ATOM   1982 C CG  . ASP B 2 70  ? 17.624  17.354  20.348  1.000 36.519  0 61  ASP AAA CG  1 
ATOM   1983 O OD1 . ASP B 2 70  ? 18.527  16.634  20.824  1.000 36.336  0 61  ASP AAA OD1 1 
ATOM   1984 O OD2 . ASP B 2 70  ? 17.696  18.604  20.210  1.000 42.329  0 61  ASP AAA OD2 1 
ATOM   1985 N N   . TYR B 2 71  ? 15.335  13.854  18.304  1.000 28.284  0 62  TYR AAA N   1 
ATOM   1986 C CA  . TYR B 2 71  ? 14.233  12.968  17.877  1.000 27.708  0 62  TYR AAA CA  1 
ATOM   1987 C C   . TYR B 2 71  ? 13.714  12.237  19.112  1.000 27.418  0 62  TYR AAA C   1 
ATOM   1988 O O   . TYR B 2 71  ? 14.433  11.353  19.609  1.000 25.100  0 62  TYR AAA O   1 
ATOM   1989 C CB  . TYR B 2 71  ? 14.735  12.016  16.799  1.000 29.521  0 62  TYR AAA CB  1 
ATOM   1990 C CG  . TYR B 2 71  ? 15.329  12.686  15.591  1.000 29.259  0 62  TYR AAA CG  1 
ATOM   1991 C CD1 . TYR B 2 71  ? 16.627  13.161  15.613  1.000 29.150  0 62  TYR AAA CD1 1 
ATOM   1992 C CD2 . TYR B 2 71  ? 14.620  12.775  14.405  1.000 30.682  0 62  TYR AAA CD2 1 
ATOM   1993 C CE1 . TYR B 2 71  ? 17.195  13.746  14.493  1.000 30.152  0 62  TYR AAA CE1 1 
ATOM   1994 C CE2 . TYR B 2 71  ? 15.181  13.347  13.274  1.000 33.018  0 62  TYR AAA CE2 1 
ATOM   1995 C CZ  . TYR B 2 71  ? 16.473  13.837  13.317  1.000 30.757  0 62  TYR AAA CZ  1 
ATOM   1996 O OH  . TYR B 2 71  ? 17.045  14.384  12.205  1.000 30.946  0 62  TYR AAA OH  1 
ATOM   1997 N N   . ALA B 2 72  ? 12.516  12.620  19.580  1.000 24.734  0 63  ALA AAA N   1 
ATOM   1998 C CA  . ALA B 2 72  ? 11.932  12.202  20.870  1.000 26.108  0 63  ALA AAA CA  1 
ATOM   1999 C C   . ALA B 2 72  ? 11.356  10.786  20.766  1.000 26.793  0 63  ALA AAA C   1 
ATOM   2000 O O   . ALA B 2 72  ? 11.169  10.149  21.801  1.000 25.819  0 63  ALA AAA O   1 
ATOM   2001 C CB  . ALA B 2 72  ? 10.875  13.198  21.296  1.000 25.965  0 63  ALA AAA CB  1 
ATOM   2002 N N   . ASP B 2 73  ? 11.092  10.300  19.558  1.000 28.899  0 64  ASP AAA N   1 
ATOM   2003 C CA  . ASP B 2 73  ? 10.650  8.897   19.352  1.000 32.812  0 64  ASP AAA CA  1 
ATOM   2004 C C   . ASP B 2 73  ? 11.009  8.480   17.920  1.000 28.164  0 64  ASP AAA C   1 
ATOM   2005 O O   . ASP B 2 73  ? 11.330  9.359   17.103  1.000 23.597  0 64  ASP AAA O   1 
ATOM   2006 C CB  . ASP B 2 73  ? 9.184   8.715   19.766  1.000 35.146  0 64  ASP AAA CB  1 
ATOM   2007 C CG  . ASP B 2 73  ? 8.230   9.667   19.083  1.000 44.897  0 64  ASP AAA CG  1 
ATOM   2008 O OD1 . ASP B 2 73  ? 8.295   9.749   17.841  1.000 49.052  0 64  ASP AAA OD1 1 
ATOM   2009 O OD2 . ASP B 2 73  ? 7.435   10.323  19.798  1.000 53.699  0 64  ASP AAA OD2 1 
ATOM   2010 N N   . HIS B 2 74  ? 11.035  7.176   17.658  1.000 28.295  0 65  HIS AAA N   1 
ATOM   2011 C CA  . HIS B 2 74  ? 11.607  6.629   16.398  1.000 30.298  0 65  HIS AAA CA  1 
ATOM   2012 C C   . HIS B 2 74  ? 10.752  7.067   15.202  1.000 27.994  0 65  HIS AAA C   1 
ATOM   2013 O O   . HIS B 2 74  ? 11.296  7.167   14.103  1.000 25.304  0 65  HIS AAA O   1 
ATOM   2014 C CB  . HIS B 2 74  ? 11.826  5.124   16.520  1.000 30.252  0 65  HIS AAA CB  1 
ATOM   2015 C CG  . HIS B 2 74  ? 10.582  4.319   16.396  1.000 31.704  0 65  HIS AAA CG  1 
ATOM   2016 N ND1 . HIS B 2 74  ? 10.061  3.586   17.447  1.000 33.728  0 65  HIS AAA ND1 1 
ATOM   2017 C CD2 . HIS B 2 74  ? 9.778   4.121   15.330  1.000 29.237  0 65  HIS AAA CD2 1 
ATOM   2018 C CE1 . HIS B 2 74  ? 8.968   2.982   17.027  1.000 35.628  0 65  HIS AAA CE1 1 
ATOM   2019 N NE2 . HIS B 2 74  ? 8.773   3.296   15.727  1.000 32.646  0 65  HIS AAA NE2 1 
ATOM   2020 N N   . GLN B 2 75  ? 9.468   7.362   15.424  1.000 32.243  0 66  GLN AAA N   1 
ATOM   2021 C CA  . GLN B 2 75  ? 8.535   7.872   14.386  1.000 35.809  0 66  GLN AAA CA  1 
ATOM   2022 C C   . GLN B 2 75  ? 9.111   9.150   13.754  1.000 35.386  0 66  GLN AAA C   1 
ATOM   2023 O O   . GLN B 2 75  ? 8.939   9.330   12.553  1.000 32.403  0 66  GLN AAA O   1 
ATOM   2024 C CB  . GLN B 2 75  ? 7.153   8.137   14.979  1.000 42.568  0 66  GLN AAA CB  1 
ATOM   2025 C CG  . GLN B 2 75  ? 6.326   6.880   15.203  1.000 53.788  0 66  GLN AAA CG  1 
ATOM   2026 C CD  . GLN B 2 75  ? 6.583   6.147   16.506  1.000 67.243  0 66  GLN AAA CD  1 
ATOM   2027 O OE1 . GLN B 2 75  ? 7.350   6.576   17.384  1.000 60.415  0 66  GLN AAA OE1 1 
ATOM   2028 N NE2 . GLN B 2 75  ? 5.941   4.992   16.630  1.000 72.984  0 66  GLN AAA NE2 1 
ATOM   2029 N N   . GLN B 2 76  ? 9.828   9.981   14.518  1.000 36.927  0 67  GLN AAA N   1 
ATOM   2030 C CA  . GLN B 2 76  ? 10.332  11.295  14.033  1.000 35.539  0 67  GLN AAA CA  1 
ATOM   2031 C C   . GLN B 2 76  ? 11.438  11.111  12.983  1.000 35.170  0 67  GLN AAA C   1 
ATOM   2032 O O   . GLN B 2 76  ? 11.693  12.075  12.246  1.000 33.018  0 67  GLN AAA O   1 
ATOM   2033 C CB  . GLN B 2 76  ? 10.759  12.169  15.211  1.000 38.271  0 67  GLN AAA CB  1 
ATOM   2034 C CG  . GLN B 2 76  ? 9.556   12.664  16.009  1.000 48.265  0 67  GLN AAA CG  1 
ATOM   2035 C CD  . GLN B 2 76  ? 9.902   13.621  17.128  1.000 56.128  0 67  GLN AAA CD  1 
ATOM   2036 O OE1 . GLN B 2 76  ? 10.940  14.292  17.120  1.000 59.264  0 67  GLN AAA OE1 1 
ATOM   2037 N NE2 . GLN B 2 76  ? 9.003   13.723  18.097  1.000 57.787  0 67  GLN AAA NE2 1 
ATOM   2038 N N   . TRP B 2 77  ? 12.074  9.936   12.876  1.000 30.824  0 68  TRP AAA N   1 
ATOM   2039 C CA  . TRP B 2 77  ? 13.016  9.673   11.761  1.000 28.393  0 68  TRP AAA CA  1 
ATOM   2040 C C   . TRP B 2 77  ? 12.404  8.668   10.789  1.000 29.196  0 68  TRP AAA C   1 
ATOM   2041 O O   . TRP B 2 77  ? 13.168  8.100   9.951   1.000 30.388  0 68  TRP AAA O   1 
ATOM   2042 C CB  . TRP B 2 77  ? 14.397  9.249   12.271  1.000 26.582  0 68  TRP AAA CB  1 
ATOM   2043 C CG  . TRP B 2 77  ? 14.478  7.960   13.030  1.000 24.613  0 68  TRP AAA CG  1 
ATOM   2044 C CD1 . TRP B 2 77  ? 14.386  6.690   12.532  1.000 25.899  0 68  TRP AAA CD1 1 
ATOM   2045 C CD2 . TRP B 2 77  ? 14.773  7.820   14.424  1.000 24.344  0 68  TRP AAA CD2 1 
ATOM   2046 N NE1 . TRP B 2 77  ? 14.568  5.780   13.536  1.000 24.996  0 68  TRP AAA NE1 1 
ATOM   2047 C CE2 . TRP B 2 77  ? 14.816  6.443   14.705  1.000 24.357  0 68  TRP AAA CE2 1 
ATOM   2048 C CE3 . TRP B 2 77  ? 14.996  8.724   15.469  1.000 26.577  0 68  TRP AAA CE3 1 
ATOM   2049 C CZ2 . TRP B 2 77  ? 15.073  5.954   15.981  1.000 23.392  0 68  TRP AAA CZ2 1 
ATOM   2050 C CZ3 . TRP B 2 77  ? 15.234  8.239   16.737  1.000 25.772  0 68  TRP AAA CZ3 1 
ATOM   2051 C CH2 . TRP B 2 77  ? 15.278  6.866   16.986  1.000 24.563  0 68  TRP AAA CH2 1 
ATOM   2052 N N   . MET B 2 78  ? 11.085  8.485   10.873  1.000 32.594  0 69  MET AAA N   1 
ATOM   2053 C CA  . MET B 2 78  ? 10.263  7.584   10.018  1.000 34.490  0 69  MET AAA CA  1 
ATOM   2054 C C   . MET B 2 78  ? 10.682  6.125   10.272  1.000 33.119  0 69  MET AAA C   1 
ATOM   2055 O O   . MET B 2 78  ? 10.578  5.310   9.350   1.000 35.336  0 69  MET AAA O   1 
ATOM   2056 C CB  . MET B 2 78  ? 10.401  7.908   8.519   1.000 38.114  0 69  MET AAA CB  1 
ATOM   2057 C CG  A MET B 2 78  ? 10.432  9.399   8.167   0.500 42.568  0 69  MET AAA CG  1 
ATOM   2058 C CG  B MET B 2 78  ? 10.368  9.412   8.185   0.500 41.907  0 69  MET AAA CG  1 
ATOM   2059 S SD  A MET B 2 78  ? 9.000   10.370  8.663   0.500 43.849  0 69  MET AAA SD  1 
ATOM   2060 S SD  B MET B 2 78  ? 10.080  9.799   6.416   0.500 41.807  0 69  MET AAA SD  1 
ATOM   2061 C CE  A MET B 2 78  ? 9.802   11.928  9.046   0.500 42.043  0 69  MET AAA CE  1 
ATOM   2062 C CE  B MET B 2 78  ? 8.578   8.872   6.105   0.500 42.177  0 69  MET AAA CE  1 
ATOM   2063 N N   . GLY B 2 79  ? 11.152  5.804   11.474  1.000 34.113  0 70  GLY AAA N   1 
ATOM   2064 C CA  . GLY B 2 79  ? 11.514  4.426   11.843  1.000 32.892  0 70  GLY AAA CA  1 
ATOM   2065 C C   . GLY B 2 79  ? 10.273  3.568   11.960  1.000 31.725  0 70  GLY AAA C   1 
ATOM   2066 O O   . GLY B 2 79  ? 9.276   4.081   12.455  1.000 29.923  0 70  GLY AAA O   1 
ATOM   2067 N N   . LEU B 2 80  ? 10.315  2.316   11.487  1.000 30.147  0 71  LEU AAA N   1 
ATOM   2068 C CA  . LEU B 2 80  ? 9.146   1.404   11.484  1.000 28.667  0 71  LEU AAA CA  1 
ATOM   2069 C C   . LEU B 2 80  ? 9.257   0.423   12.659  1.000 26.553  0 71  LEU AAA C   1 
ATOM   2070 O O   . LEU B 2 80  ? 8.446   -0.503  12.758  1.000 26.017  0 71  LEU AAA O   1 
ATOM   2071 C CB  . LEU B 2 80  ? 9.087   0.687   10.133  1.000 28.542  0 71  LEU AAA CB  1 
ATOM   2072 C CG  . LEU B 2 80  ? 8.777   1.585   8.929   1.000 32.167  0 71  LEU AAA CG  1 
ATOM   2073 C CD1 . LEU B 2 80  ? 8.494   0.742   7.702   1.000 31.670  0 71  LEU AAA CD1 1 
ATOM   2074 C CD2 . LEU B 2 80  ? 7.587   2.493   9.194   1.000 33.283  0 71  LEU AAA CD2 1 
ATOM   2075 N N   . SER B 2 81  ? 10.257  0.584   13.511  1.000 24.439  0 72  SER AAA N   1 
ATOM   2076 C CA  . SER B 2 81  ? 10.420  -0.169  14.776  1.000 23.532  0 72  SER AAA CA  1 
ATOM   2077 C C   . SER B 2 81  ? 11.489  0.547   15.590  1.000 22.826  0 72  SER AAA C   1 
ATOM   2078 O O   . SER B 2 81  ? 11.960  1.580   15.138  1.000 22.319  0 72  SER AAA O   1 
ATOM   2079 C CB  . SER B 2 81  ? 10.790  -1.616  14.525  1.000 24.329  0 72  SER AAA CB  1 
ATOM   2080 O OG  . SER B 2 81  ? 12.102  -1.707  14.011  1.000 25.013  0 72  SER AAA OG  1 
ATOM   2081 N N   . ASP B 2 82  ? 11.873  0.002   16.741  1.000 21.829  0 73  ASP AAA N   1 
ATOM   2082 C CA  . ASP B 2 82  ? 12.942  0.601   17.569  1.000 23.329  0 73  ASP AAA CA  1 
ATOM   2083 C C   . ASP B 2 82  ? 14.227  -0.185  17.329  1.000 22.976  0 73  ASP AAA C   1 
ATOM   2084 O O   . ASP B 2 82  ? 15.145  -0.049  18.128  1.000 25.508  0 73  ASP AAA O   1 
ATOM   2085 C CB  . ASP B 2 82  ? 12.514  0.687   19.027  1.000 23.072  0 73  ASP AAA CB  1 
ATOM   2086 C CG  . ASP B 2 82  ? 12.240  -0.627  19.734  1.000 21.852  0 73  ASP AAA CG  1 
ATOM   2087 O OD1 . ASP B 2 82  ? 12.401  -1.713  19.138  1.000 23.359  0 73  ASP AAA OD1 1 
ATOM   2088 O OD2 . ASP B 2 82  ? 11.895  -0.544  20.893  1.000 21.894  0 73  ASP AAA OD2 1 
ATOM   2089 N N   . SER B 2 83  ? 14.307  -0.937  16.229  1.000 24.156  0 74  SER AAA N   1 
ATOM   2090 C CA  . SER B 2 83  ? 15.528  -1.704  15.869  1.000 23.698  0 74  SER AAA CA  1 
ATOM   2091 C C   . SER B 2 83  ? 16.515  -0.773  15.170  1.000 24.537  0 74  SER AAA C   1 
ATOM   2092 O O   . SER B 2 83  ? 16.201  -0.317  14.077  1.000 26.255  0 74  SER AAA O   1 
ATOM   2093 C CB  . SER B 2 83  ? 15.206  -2.894  15.022  1.000 25.962  0 74  SER AAA CB  1 
ATOM   2094 O OG  A SER B 2 83  ? 16.348  -3.711  14.874  0.500 23.514  0 74  SER AAA OG  1 
ATOM   2095 O OG  B SER B 2 83  ? 16.352  -3.717  14.852  0.500 23.494  0 74  SER AAA OG  1 
ATOM   2096 N N   . VAL B 2 84  ? 17.647  -0.475  15.816  1.000 23.787  0 75  VAL AAA N   1 
ATOM   2097 C CA  . VAL B 2 84  ? 18.782  0.283   15.219  1.000 22.802  0 75  VAL AAA CA  1 
ATOM   2098 C C   . VAL B 2 84  ? 20.045  -0.478  15.576  1.000 22.306  0 75  VAL AAA C   1 
ATOM   2099 O O   . VAL B 2 84  ? 20.410  -0.455  16.746  1.000 22.248  0 75  VAL AAA O   1 
ATOM   2100 C CB  . VAL B 2 84  ? 18.832  1.737   15.709  1.000 21.270  0 75  VAL AAA CB  1 
ATOM   2101 C CG1 . VAL B 2 84  ? 20.061  2.462   15.202  1.000 22.594  0 75  VAL AAA CG1 1 
ATOM   2102 C CG2 . VAL B 2 84  ? 17.579  2.468   15.302  1.000 22.357  0 75  VAL AAA CG2 1 
ATOM   2103 N N   . ARG B 2 85  ? 20.634  -1.177  14.610  1.000 23.857  0 76  ARG AAA N   1 
ATOM   2104 C CA  . ARG B 2 85  ? 21.682  -2.194  14.911  1.000 25.573  0 76  ARG AAA CA  1 
ATOM   2105 C C   . ARG B 2 85  ? 23.002  -1.833  14.239  1.000 24.129  0 76  ARG AAA C   1 
ATOM   2106 O O   . ARG B 2 85  ? 24.011  -2.549  14.470  1.000 26.262  0 76  ARG AAA O   1 
ATOM   2107 C CB  . ARG B 2 85  ? 21.156  -3.584  14.559  1.000 25.633  0 76  ARG AAA CB  1 
ATOM   2108 C CG  . ARG B 2 85  ? 20.062  -4.028  15.512  1.000 25.230  0 76  ARG AAA CG  1 
ATOM   2109 C CD  . ARG B 2 85  ? 19.468  -5.366  15.167  1.000 27.356  0 76  ARG AAA CD  1 
ATOM   2110 N NE  . ARG B 2 85  ? 18.314  -5.566  16.024  1.000 32.455  0 76  ARG AAA NE  1 
ATOM   2111 C CZ  . ARG B 2 85  ? 18.280  -6.225  17.171  1.000 32.851  0 76  ARG AAA CZ  1 
ATOM   2112 N NH1 . ARG B 2 85  ? 19.342  -6.845  17.647  1.000 36.813  0 76  ARG AAA NH1 1 
ATOM   2113 N NH2 . ARG B 2 85  ? 17.157  -6.248  17.848  1.000 35.427  0 76  ARG AAA NH2 1 
ATOM   2114 N N   . SER B 2 86  ? 23.024  -0.748  13.477  1.000 23.863  0 77  SER AAA N   1 
ATOM   2115 C CA  . SER B 2 86  ? 24.267  -0.207  12.884  1.000 23.561  0 77  SER AAA CA  1 
ATOM   2116 C C   . SER B 2 86  ? 23.979  1.221   12.463  1.000 24.674  0 77  SER AAA C   1 
ATOM   2117 O O   . SER B 2 86  ? 22.790  1.574   12.363  1.000 24.189  0 77  SER AAA O   1 
ATOM   2118 C CB  . SER B 2 86  ? 24.769  -1.064  11.750  1.000 22.544  0 77  SER AAA CB  1 
ATOM   2119 O OG  . SER B 2 86  ? 23.812  -1.163  10.707  1.000 21.910  0 77  SER AAA OG  1 
ATOM   2120 N N   . CYS B 2 87  ? 25.022  2.017   12.260  1.000 26.777  0 78  CYS AAA N   1 
ATOM   2121 C CA  . CYS B 2 87  ? 24.875  3.438   11.884  1.000 29.406  0 78  CYS AAA CA  1 
ATOM   2122 C C   . CYS B 2 87  ? 26.153  3.926   11.207  1.000 31.806  0 78  CYS AAA C   1 
ATOM   2123 O O   . CYS B 2 87  ? 27.256  3.447   11.508  1.000 34.368  0 78  CYS AAA O   1 
ATOM   2124 C CB  . CYS B 2 87  ? 24.506  4.292   13.091  1.000 31.881  0 78  CYS AAA CB  1 
ATOM   2125 S SG  . CYS B 2 87  ? 25.792  4.385   14.357  1.000 34.685  0 78  CYS AAA SG  1 
ATOM   2126 N N   . ARG B 2 88  ? 25.983  4.857   10.292  1.000 35.250  0 79  ARG AAA N   1 
ATOM   2127 C CA  . ARG B 2 88  ? 27.068  5.369   9.442   1.000 37.175  0 79  ARG AAA CA  1 
ATOM   2128 C C   . ARG B 2 88  ? 27.087  6.888   9.585   1.000 36.698  0 79  ARG AAA C   1 
ATOM   2129 O O   . ARG B 2 88  ? 25.998  7.498   9.528   1.000 33.596  0 79  ARG AAA O   1 
ATOM   2130 C CB  . ARG B 2 88  ? 26.768  4.907   8.020   1.000 41.951  0 79  ARG AAA CB  1 
ATOM   2131 C CG  . ARG B 2 88  ? 27.998  4.670   7.172   1.000 47.539  0 79  ARG AAA CG  1 
ATOM   2132 C CD  . ARG B 2 88  ? 27.587  4.616   5.721   1.000 52.356  0 79  ARG AAA CD  1 
ATOM   2133 N NE  . ARG B 2 88  ? 27.260  3.273   5.268   1.000 51.987  0 79  ARG AAA NE  1 
ATOM   2134 C CZ  . ARG B 2 88  ? 28.159  2.335   5.020   1.000 53.523  0 79  ARG AAA CZ  1 
ATOM   2135 N NH1 . ARG B 2 88  ? 29.447  2.582   5.207   1.000 53.935  0 79  ARG AAA NH1 1 
ATOM   2136 N NH2 . ARG B 2 88  ? 27.767  1.160   4.560   1.000 55.736  0 79  ARG AAA NH2 1 
ATOM   2137 N N   . LEU B 2 89  ? 28.275  7.468   9.778   1.000 37.433  0 80  LEU AAA N   1 
ATOM   2138 C CA  . LEU B 2 89  ? 28.517  8.918   9.578   1.000 36.053  0 80  LEU AAA CA  1 
ATOM   2139 C C   . LEU B 2 89  ? 28.713  9.118   8.082   1.000 31.681  0 80  LEU AAA C   1 
ATOM   2140 O O   . LEU B 2 89  ? 29.609  8.501   7.530   1.000 32.211  0 80  LEU AAA O   1 
ATOM   2141 C CB  . LEU B 2 89  ? 29.735  9.367   10.394  1.000 35.082  0 80  LEU AAA CB  1 
ATOM   2142 C CG  . LEU B 2 89  ? 30.034  10.864  10.356  1.000 37.511  0 80  LEU AAA CG  1 
ATOM   2143 C CD1 . LEU B 2 89  ? 28.843  11.697  10.779  1.000 37.691  0 80  LEU AAA CD1 1 
ATOM   2144 C CD2 . LEU B 2 89  ? 31.220  11.196  11.240  1.000 38.915  0 80  LEU AAA CD2 1 
ATOM   2145 N N   . ILE B 2 90  ? 27.820  9.858   7.446   1.000 32.779  0 81  ILE AAA N   1 
ATOM   2146 C CA  . ILE B 2 90  ? 27.876  10.099  5.982   1.000 35.831  0 81  ILE AAA CA  1 
ATOM   2147 C C   . ILE B 2 90  ? 28.908  11.196  5.771   1.000 41.703  0 81  ILE AAA C   1 
ATOM   2148 O O   . ILE B 2 90  ? 28.777  12.265  6.359   1.000 43.568  0 81  ILE AAA O   1 
ATOM   2149 C CB  . ILE B 2 90  ? 26.492  10.475  5.434   1.000 38.476  0 81  ILE AAA CB  1 
ATOM   2150 C CG1 . ILE B 2 90  ? 25.408  9.473   5.850   1.000 37.180  0 81  ILE AAA CG1 1 
ATOM   2151 C CG2 . ILE B 2 90  ? 26.567  10.630  3.925   1.000 38.647  0 81  ILE AAA CG2 1 
ATOM   2152 C CD1 . ILE B 2 90  ? 24.009  10.062  5.859   1.000 37.964  0 81  ILE AAA CD1 1 
ATOM   2153 N N   . PRO B 2 91  ? 29.998  10.961  4.999   1.000 47.080  0 82  PRO AAA N   1 
ATOM   2154 C CA  . PRO B 2 91  ? 31.058  11.963  4.877   1.000 45.454  0 82  PRO AAA CA  1 
ATOM   2155 C C   . PRO B 2 91  ? 30.520  13.261  4.262   1.000 47.949  0 82  PRO AAA C   1 
ATOM   2156 O O   . PRO B 2 91  ? 29.591  13.207  3.451   1.000 44.524  0 82  PRO AAA O   1 
ATOM   2157 C CB  . PRO B 2 91  ? 32.123  11.306  3.997   1.000 44.156  0 82  PRO AAA CB  1 
ATOM   2158 C CG  . PRO B 2 91  ? 31.784  9.814   4.007   1.000 45.734  0 82  PRO AAA CG  1 
ATOM   2159 C CD  . PRO B 2 91  ? 30.286  9.733   4.237   1.000 45.248  0 82  PRO AAA CD  1 
ATOM   2160 N N   . HIS B 2 92  ? 31.064  14.391  4.721   1.000 53.921  0 83  HIS AAA N   1 
ATOM   2161 C CA  . HIS B 2 92  ? 30.849  15.747  4.142   1.000 57.205  0 83  HIS AAA CA  1 
ATOM   2162 C C   . HIS B 2 92  ? 31.206  15.708  2.648   1.000 53.798  0 83  HIS AAA C   1 
ATOM   2163 O O   . HIS B 2 92  ? 32.218  15.067  2.295   1.000 50.733  0 83  HIS AAA O   1 
ATOM   2164 C CB  . HIS B 2 92  ? 31.680  16.787  4.919   1.000 61.704  0 83  HIS AAA CB  1 
ATOM   2165 C CG  . HIS B 2 92  ? 31.684  18.154  4.312   1.000 66.500  0 83  HIS AAA CG  1 
ATOM   2166 N ND1 . HIS B 2 92  ? 32.721  18.606  3.506   1.000 67.118  0 83  HIS AAA ND1 1 
ATOM   2167 C CD2 . HIS B 2 92  ? 30.782  19.162  4.367   1.000 69.320  0 83  HIS AAA CD2 1 
ATOM   2168 C CE1 . HIS B 2 92  ? 32.455  19.831  3.090   1.000 69.857  0 83  HIS AAA CE1 1 
ATOM   2169 N NE2 . HIS B 2 92  ? 31.276  20.199  3.610   1.000 71.240  0 83  HIS AAA NE2 1 
ATOM   2170 N N   . SER B 2 93  ? 30.420  16.368  1.796   1.000 53.692  0 84  SER AAA N   1 
ATOM   2171 C CA  . SER B 2 93  ? 30.815  16.669  0.397   1.000 55.721  0 84  SER AAA CA  1 
ATOM   2172 C C   . SER B 2 93  ? 30.639  18.155  0.092   1.000 58.379  0 84  SER AAA C   1 
ATOM   2173 O O   . SER B 2 93  ? 29.580  18.710  0.454   1.000 53.099  0 84  SER AAA O   1 
ATOM   2174 C CB  . SER B 2 93  ? 30.056  15.863  -0.581  1.000 58.586  0 84  SER AAA CB  1 
ATOM   2175 O OG  . SER B 2 93  ? 30.737  15.923  -1.823  1.000 63.852  0 84  SER AAA OG  1 
ATOM   2176 N N   . GLY B 2 94  ? 31.626  18.744  -0.597  1.000 62.700  0 85  GLY AAA N   1 
ATOM   2177 C CA  . GLY B 2 94  ? 31.586  20.123  -1.125  1.000 63.972  0 85  GLY AAA CA  1 
ATOM   2178 C C   . GLY B 2 94  ? 30.579  20.286  -2.260  1.000 66.249  0 85  GLY AAA C   1 
ATOM   2179 O O   . GLY B 2 94  ? 29.922  21.345  -2.329  1.000 66.531  0 85  GLY AAA O   1 
ATOM   2180 N N   . SER B 2 95  ? 30.431  19.274  -3.121  1.000 65.239  0 86  SER AAA N   1 
ATOM   2181 C CA  . SER B 2 95  ? 29.521  19.332  -4.298  1.000 62.475  0 86  SER AAA CA  1 
ATOM   2182 C C   . SER B 2 95  ? 28.890  17.954  -4.561  1.000 59.333  0 86  SER AAA C   1 
ATOM   2183 O O   . SER B 2 95  ? 29.348  16.947  -4.005  1.000 54.843  0 86  SER AAA O   1 
ATOM   2184 C CB  . SER B 2 95  ? 30.230  19.876  -5.506  1.000 60.603  0 86  SER AAA CB  1 
ATOM   2185 O OG  . SER B 2 95  ? 31.229  18.972  -5.943  1.000 62.949  0 86  SER AAA OG  1 
ATOM   2186 N N   . HIS B 2 96  ? 27.819  17.926  -5.343  1.000 56.065  0 87  HIS AAA N   1 
ATOM   2187 C CA  . HIS B 2 96  ? 26.925  16.755  -5.506  1.000 53.809  0 87  HIS AAA CA  1 
ATOM   2188 C C   . HIS B 2 96  ? 26.584  16.599  -6.986  1.000 51.030  0 87  HIS AAA C   1 
ATOM   2189 O O   . HIS B 2 96  ? 26.166  17.579  -7.593  1.000 58.123  0 87  HIS AAA O   1 
ATOM   2190 C CB  . HIS B 2 96  ? 25.673  16.937  -4.639  1.000 53.075  0 87  HIS AAA CB  1 
ATOM   2191 C CG  . HIS B 2 96  ? 25.944  16.883  -3.176  1.000 57.725  0 87  HIS AAA CG  1 
ATOM   2192 N ND1 A HIS B 2 96  ? 25.829  15.706  -2.457  0.500 59.085  0 87  HIS AAA ND1 1 
ATOM   2193 N ND1 B HIS B 2 96  ? 25.692  15.757  -2.422  0.500 58.900  0 87  HIS AAA ND1 1 
ATOM   2194 C CD2 A HIS B 2 96  ? 26.343  17.825  -2.292  0.500 59.618  0 87  HIS AAA CD2 1 
ATOM   2195 C CD2 B HIS B 2 96  ? 26.393  17.825  -2.320  0.500 59.675  0 87  HIS AAA CD2 1 
ATOM   2196 C CE1 A HIS B 2 96  ? 26.128  15.935  -1.195  0.500 60.900  0 87  HIS AAA CE1 1 
ATOM   2197 C CE1 B HIS B 2 96  ? 26.005  15.998  -1.167  0.500 60.750  0 87  HIS AAA CE1 1 
ATOM   2198 N NE2 A HIS B 2 96  ? 26.451  17.224  -1.071  0.500 62.016  0 87  HIS AAA NE2 1 
ATOM   2199 N NE2 B HIS B 2 96  ? 26.438  17.260  -1.078  0.500 61.876  0 87  HIS AAA NE2 1 
ATOM   2200 N N   . ARG B 2 97  ? 26.759  15.405  -7.536  1.000 45.799  0 88  ARG AAA N   1 
ATOM   2201 C CA  . ARG B 2 97  ? 26.409  15.101  -8.945  1.000 47.675  0 88  ARG AAA CA  1 
ATOM   2202 C C   . ARG B 2 97  ? 26.046  13.620  -9.016  1.000 39.815  0 88  ARG AAA C   1 
ATOM   2203 O O   . ARG B 2 97  ? 26.843  12.785  -8.537  1.000 39.423  0 88  ARG AAA O   1 
ATOM   2204 C CB  . ARG B 2 97  ? 27.553  15.465  -9.901  1.000 50.160  0 88  ARG AAA CB  1 
ATOM   2205 C CG  . ARG B 2 97  ? 27.228  15.264  -11.382 1.000 58.192  0 88  ARG AAA CG  1 
ATOM   2206 C CD  . ARG B 2 97  ? 28.417  15.536  -12.294 1.000 65.400  0 88  ARG AAA CD  1 
ATOM   2207 N NE  . ARG B 2 97  ? 28.976  16.857  -12.044 1.000 72.264  0 88  ARG AAA NE  1 
ATOM   2208 C CZ  . ARG B 2 97  ? 28.416  18.006  -12.426 1.000 71.671  0 88  ARG AAA CZ  1 
ATOM   2209 N NH1 . ARG B 2 97  ? 27.274  18.012  -13.097 1.000 71.249  0 88  ARG AAA NH1 1 
ATOM   2210 N NH2 . ARG B 2 97  ? 28.998  19.152  -12.120 1.000 73.638  0 88  ARG AAA NH2 1 
ATOM   2211 N N   . ILE B 2 98  ? 24.886  13.332  -9.594  1.000 38.450  0 89  ILE AAA N   1 
ATOM   2212 C CA  . ILE B 2 98  ? 24.362  11.950  -9.750  1.000 40.578  0 89  ILE AAA CA  1 
ATOM   2213 C C   . ILE B 2 98  ? 23.722  11.845  -11.134 1.000 38.959  0 89  ILE AAA C   1 
ATOM   2214 O O   . ILE B 2 98  ? 23.010  12.790  -11.532 1.000 38.903  0 89  ILE AAA O   1 
ATOM   2215 C CB  . ILE B 2 98  ? 23.388  11.614  -8.597  1.000 41.661  0 89  ILE AAA CB  1 
ATOM   2216 C CG1 . ILE B 2 98  ? 23.073  10.120  -8.548  1.000 41.351  0 89  ILE AAA CG1 1 
ATOM   2217 C CG2 . ILE B 2 98  ? 22.121  12.463  -8.650  1.000 39.039  0 89  ILE AAA CG2 1 
ATOM   2218 C CD1 . ILE B 2 98  ? 22.248  9.726   -7.363  1.000 42.235  0 89  ILE AAA CD1 1 
ATOM   2219 N N   . ARG B 2 99  ? 24.025  10.764  -11.847 1.000 38.155  0 90  ARG AAA N   1 
ATOM   2220 C CA  . ARG B 2 99  ? 23.342  10.376  -13.103 1.000 40.791  0 90  ARG AAA CA  1 
ATOM   2221 C C   . ARG B 2 99  ? 22.433  9.197   -12.801 1.000 37.471  0 90  ARG AAA C   1 
ATOM   2222 O O   . ARG B 2 99  ? 22.931  8.202   -12.280 1.000 38.640  0 90  ARG AAA O   1 
ATOM   2223 C CB  . ARG B 2 99  ? 24.338  9.942   -14.173 1.000 46.079  0 90  ARG AAA CB  1 
ATOM   2224 C CG  . ARG B 2 99  ? 25.192  11.084  -14.685 1.000 54.538  0 90  ARG AAA CG  1 
ATOM   2225 C CD  . ARG B 2 99  ? 26.333  10.568  -15.525 1.000 63.474  0 90  ARG AAA CD  1 
ATOM   2226 N NE  . ARG B 2 99  ? 26.936  11.692  -16.218 1.000 70.515  0 90  ARG AAA NE  1 
ATOM   2227 C CZ  . ARG B 2 99  ? 28.142  11.684  -16.755 1.000 72.148  0 90  ARG AAA CZ  1 
ATOM   2228 N NH1 . ARG B 2 99  ? 28.901  10.602  -16.683 1.000 70.422  0 90  ARG AAA NH1 1 
ATOM   2229 N NH2 . ARG B 2 99  ? 28.579  12.765  -17.375 1.000 79.970  0 90  ARG AAA NH2 1 
ATOM   2230 N N   . LEU B 2 100 ? 21.159  9.321   -13.129 1.000 37.510  0 91  LEU AAA N   1 
ATOM   2231 C CA  . LEU B 2 100 ? 20.175  8.214   -13.088 1.000 37.186  0 91  LEU AAA CA  1 
ATOM   2232 C C   . LEU B 2 100 ? 19.949  7.711   -14.516 1.000 39.421  0 91  LEU AAA C   1 
ATOM   2233 O O   . LEU B 2 100 ? 19.890  8.549   -15.424 1.000 43.787  0 91  LEU AAA O   1 
ATOM   2234 C CB  . LEU B 2 100 ? 18.882  8.745   -12.475 1.000 36.179  0 91  LEU AAA CB  1 
ATOM   2235 C CG  . LEU B 2 100 ? 19.060  9.588   -11.214 1.000 37.923  0 91  LEU AAA CG  1 
ATOM   2236 C CD1 . LEU B 2 100 ? 17.714  10.037  -10.677 1.000 40.858  0 91  LEU AAA CD1 1 
ATOM   2237 C CD2 . LEU B 2 100 ? 19.841  8.825   -10.161 1.000 35.374  0 91  LEU AAA CD2 1 
ATOM   2238 N N   . TYR B 2 101 ? 19.792  6.402   -14.696 1.000 38.525  0 92  TYR AAA N   1 
ATOM   2239 C CA  . TYR B 2 101 ? 19.572  5.746   -16.007 1.000 36.711  0 92  TYR AAA CA  1 
ATOM   2240 C C   . TYR B 2 101 ? 18.274  4.933   -15.979 1.000 37.183  0 92  TYR AAA C   1 
ATOM   2241 O O   . TYR B 2 101 ? 17.961  4.304   -14.960 1.000 37.062  0 92  TYR AAA O   1 
ATOM   2242 C CB  . TYR B 2 101 ? 20.737  4.818   -16.334 1.000 38.008  0 92  TYR AAA CB  1 
ATOM   2243 C CG  . TYR B 2 101 ? 22.056  5.511   -16.540 1.000 39.708  0 92  TYR AAA CG  1 
ATOM   2244 C CD1 . TYR B 2 101 ? 22.455  5.934   -17.799 1.000 39.448  0 92  TYR AAA CD1 1 
ATOM   2245 C CD2 . TYR B 2 101 ? 22.923  5.698   -15.476 1.000 40.960  0 92  TYR AAA CD2 1 
ATOM   2246 C CE1 . TYR B 2 101 ? 23.678  6.557   -17.991 1.000 43.554  0 92  TYR AAA CE1 1 
ATOM   2247 C CE2 . TYR B 2 101 ? 24.141  6.332   -15.647 1.000 45.733  0 92  TYR AAA CE2 1 
ATOM   2248 C CZ  . TYR B 2 101 ? 24.521  6.759   -16.909 1.000 43.719  0 92  TYR AAA CZ  1 
ATOM   2249 O OH  . TYR B 2 101 ? 25.720  7.395   -17.034 1.000 44.402  0 92  TYR AAA OH  1 
ATOM   2250 N N   . GLU B 2 102 ? 17.568  4.942   -17.103 1.000 36.017  0 93  GLU AAA N   1 
ATOM   2251 C CA  . GLU B 2 102 ? 16.308  4.204   -17.357 1.000 38.773  0 93  GLU AAA CA  1 
ATOM   2252 C C   . GLU B 2 102 ? 16.541  2.687   -17.232 1.000 41.470  0 93  GLU AAA C   1 
ATOM   2253 O O   . GLU B 2 102 ? 15.651  2.016   -16.692 1.000 45.575  0 93  GLU AAA O   1 
ATOM   2254 C CB  . GLU B 2 102 ? 15.806  4.612   -18.743 1.000 38.505  0 93  GLU AAA CB  1 
ATOM   2255 C CG  . GLU B 2 102 ? 14.708  3.733   -19.310 1.000 41.600  0 93  GLU AAA CG  1 
ATOM   2256 C CD  . GLU B 2 102 ? 14.618  3.839   -20.818 1.000 43.366  0 93  GLU AAA CD  1 
ATOM   2257 O OE1 . GLU B 2 102 ? 15.484  4.525   -21.391 1.000 42.721  0 93  GLU AAA OE1 1 
ATOM   2258 O OE2 . GLU B 2 102 ? 13.689  3.240   -21.404 1.000 47.566  0 93  GLU AAA OE2 1 
ATOM   2259 N N   . ARG B 2 103 ? 17.679  2.170   -17.705 1.000 41.271  0 94  ARG AAA N   1 
ATOM   2260 C CA  . ARG B 2 103 ? 17.976  0.715   -17.752 1.000 41.144  0 94  ARG AAA CA  1 
ATOM   2261 C C   . ARG B 2 103 ? 19.231  0.364   -16.947 1.000 41.197  0 94  ARG AAA C   1 
ATOM   2262 O O   . ARG B 2 103 ? 20.010  1.267   -16.610 1.000 38.591  0 94  ARG AAA O   1 
ATOM   2263 C CB  . ARG B 2 103 ? 18.149  0.265   -19.205 1.000 45.466  0 94  ARG AAA CB  1 
ATOM   2264 C CG  . ARG B 2 103 ? 16.830  -0.115  -19.864 1.000 51.555  0 94  ARG AAA CG  1 
ATOM   2265 C CD  . ARG B 2 103 ? 16.977  -0.549  -21.306 1.000 55.596  0 94  ARG AAA CD  1 
ATOM   2266 N NE  . ARG B 2 103 ? 16.495  0.530   -22.152 1.000 62.860  0 94  ARG AAA NE  1 
ATOM   2267 C CZ  . ARG B 2 103 ? 17.050  0.939   -23.289 1.000 63.767  0 94  ARG AAA CZ  1 
ATOM   2268 N NH1 . ARG B 2 103 ? 18.152  0.366   -23.751 1.000 60.588  0 94  ARG AAA NH1 1 
ATOM   2269 N NH2 . ARG B 2 103 ? 16.502  1.955   -23.943 1.000 59.703  0 94  ARG AAA NH2 1 
ATOM   2270 N N   . GLU B 2 104 ? 19.413  -0.938  -16.717 1.000 42.642  0 95  GLU AAA N   1 
ATOM   2271 C CA  . GLU B 2 104 ? 20.590  -1.580  -16.076 1.000 47.112  0 95  GLU AAA CA  1 
ATOM   2272 C C   . GLU B 2 104 ? 21.880  -1.182  -16.813 1.000 47.808  0 95  GLU AAA C   1 
ATOM   2273 O O   . GLU B 2 104 ? 21.814  -0.876  -18.020 1.000 43.907  0 95  GLU AAA O   1 
ATOM   2274 C CB  . GLU B 2 104 ? 20.398  -3.100  -16.162 1.000 53.488  0 95  GLU AAA CB  1 
ATOM   2275 C CG  . GLU B 2 104 ? 20.659  -3.850  -14.873 1.000 63.928  0 95  GLU AAA CG  1 
ATOM   2276 C CD  . GLU B 2 104 ? 20.173  -5.292  -14.884 1.000 68.241  0 95  GLU AAA CD  1 
ATOM   2277 O OE1 . GLU B 2 104 ? 19.464  -5.666  -15.838 1.000 66.913  0 95  GLU AAA OE1 1 
ATOM   2278 O OE2 . GLU B 2 104 ? 20.510  -6.045  -13.936 1.000 74.358  0 95  GLU AAA OE2 1 
ATOM   2279 N N   . ASP B 2 105 ? 23.023  -1.221  -16.126 1.000 47.741  0 96  ASP AAA N   1 
ATOM   2280 C CA  . ASP B 2 105 ? 24.371  -1.071  -16.739 1.000 51.982  0 96  ASP AAA CA  1 
ATOM   2281 C C   . ASP B 2 105 ? 24.452  0.250   -17.499 1.000 46.433  0 96  ASP AAA C   1 
ATOM   2282 O O   . ASP B 2 105 ? 25.059  0.267   -18.555 1.000 45.432  0 96  ASP AAA O   1 
ATOM   2283 C CB  . ASP B 2 105 ? 24.697  -2.230  -17.687 1.000 58.417  0 96  ASP AAA CB  1 
ATOM   2284 C CG  . ASP B 2 105 ? 24.824  -3.599  -17.027 1.000 62.504  0 96  ASP AAA CG  1 
ATOM   2285 O OD1 . ASP B 2 105 ? 24.554  -3.726  -15.806 1.000 64.456  0 96  ASP AAA OD1 1 
ATOM   2286 O OD2 . ASP B 2 105 ? 25.194  -4.543  -17.742 1.000 67.856  0 96  ASP AAA OD2 1 
ATOM   2287 N N   . TYR B 2 106 ? 23.833  1.312   -16.992 1.000 48.795  0 97  TYR AAA N   1 
ATOM   2288 C CA  . TYR B 2 106 ? 24.020  2.687   -17.516 1.000 49.418  0 97  TYR AAA CA  1 
ATOM   2289 C C   . TYR B 2 106 ? 23.576  2.760   -18.978 1.000 45.115  0 97  TYR AAA C   1 
ATOM   2290 O O   . TYR B 2 106 ? 24.241  3.436   -19.771 1.000 48.306  0 97  TYR AAA O   1 
ATOM   2291 C CB  . TYR B 2 106 ? 25.492  3.088   -17.417 1.000 53.487  0 97  TYR AAA CB  1 
ATOM   2292 C CG  . TYR B 2 106 ? 26.085  3.083   -16.032 1.000 61.560  0 97  TYR AAA CG  1 
ATOM   2293 C CD1 . TYR B 2 106 ? 25.294  2.998   -14.894 1.000 64.111  0 97  TYR AAA CD1 1 
ATOM   2294 C CD2 . TYR B 2 106 ? 27.451  3.252   -15.860 1.000 69.364  0 97  TYR AAA CD2 1 
ATOM   2295 C CE1 . TYR B 2 106 ? 25.849  3.033   -13.626 1.000 66.010  0 97  TYR AAA CE1 1 
ATOM   2296 C CE2 . TYR B 2 106 ? 28.019  3.303   -14.598 1.000 73.149  0 97  TYR AAA CE2 1 
ATOM   2297 C CZ  . TYR B 2 106 ? 27.215  3.189   -13.478 1.000 70.970  0 97  TYR AAA CZ  1 
ATOM   2298 O OH  . TYR B 2 106 ? 27.765  3.248   -12.236 1.000 76.298  0 97  TYR AAA OH  1 
ATOM   2299 N N   . ARG B 2 107 ? 22.488  2.081   -19.324 1.000 41.389  0 98  ARG AAA N   1 
ATOM   2300 C CA  . ARG B 2 107 ? 21.882  2.142   -20.680 1.000 42.576  0 98  ARG AAA CA  1 
ATOM   2301 C C   . ARG B 2 107 ? 20.583  2.939   -20.587 1.000 38.112  0 98  ARG AAA C   1 
ATOM   2302 O O   . ARG B 2 107 ? 20.088  3.140   -19.476 1.000 38.888  0 98  ARG AAA O   1 
ATOM   2303 C CB  . ARG B 2 107 ? 21.576  0.748   -21.228 1.000 44.980  0 98  ARG AAA CB  1 
ATOM   2304 C CG  . ARG B 2 107 ? 22.796  -0.080  -21.582 1.000 51.293  0 98  ARG AAA CG  1 
ATOM   2305 C CD  . ARG B 2 107 ? 22.373  -1.376  -22.249 1.000 62.102  0 98  ARG AAA CD  1 
ATOM   2306 N NE  . ARG B 2 107 ? 23.082  -2.549  -21.734 1.000 68.746  0 98  ARG AAA NE  1 
ATOM   2307 C CZ  . ARG B 2 107 ? 24.382  -2.808  -21.899 1.000 72.918  0 98  ARG AAA CZ  1 
ATOM   2308 N NH1 . ARG B 2 107 ? 25.167  -1.978  -22.570 1.000 77.307  0 98  ARG AAA NH1 1 
ATOM   2309 N NH2 . ARG B 2 107 ? 24.898  -3.910  -21.383 1.000 73.650  0 98  ARG AAA NH2 1 
ATOM   2310 N N   . GLY B 2 108 ? 20.046  3.358   -21.725 1.000 32.373  0 99  GLY AAA N   1 
ATOM   2311 C CA  . GLY B 2 108 ? 18.738  4.018   -21.800 1.000 32.518  0 99  GLY AAA CA  1 
ATOM   2312 C C   . GLY B 2 108 ? 18.899  5.489   -21.516 1.000 31.078  0 99  GLY AAA C   1 
ATOM   2313 O O   . GLY B 2 108 ? 20.038  5.929   -21.377 1.000 32.742  0 99  GLY AAA O   1 
ATOM   2314 N N   . GLN B 2 109 ? 17.788  6.206   -21.432 1.000 33.495  0 100 GLN AAA N   1 
ATOM   2315 C CA  . GLN B 2 109 ? 17.741  7.640   -21.074 1.000 38.426  0 100 GLN AAA CA  1 
ATOM   2316 C C   . GLN B 2 109 ? 18.446  7.869   -19.736 1.000 40.039  0 100 GLN AAA C   1 
ATOM   2317 O O   . GLN B 2 109 ? 18.399  6.999   -18.850 1.000 41.633  0 100 GLN AAA O   1 
ATOM   2318 C CB  . GLN B 2 109 ? 16.296  8.132   -21.063 1.000 39.289  0 100 GLN AAA CB  1 
ATOM   2319 C CG  A GLN B 2 109 ? 15.918  8.729   -22.410 0.500 38.372  0 100 GLN AAA CG  1 
ATOM   2320 C CG  B GLN B 2 109 ? 15.842  8.793   -22.350 0.500 40.596  0 100 GLN AAA CG  1 
ATOM   2321 C CD  A GLN B 2 109 ? 14.449  9.016   -22.572 0.500 36.699  0 100 GLN AAA CD  1 
ATOM   2322 C CD  B GLN B 2 109 ? 15.968  10.291  -22.225 0.500 41.570  0 100 GLN AAA CD  1 
ATOM   2323 O OE1 A GLN B 2 109 ? 13.950  10.021  -22.080 0.500 40.245  0 100 GLN AAA OE1 1 
ATOM   2324 O OE1 B GLN B 2 109 ? 16.976  10.805  -21.743 0.500 40.637  0 100 GLN AAA OE1 1 
ATOM   2325 N NE2 A GLN B 2 109 ? 13.757  8.149   -23.289 0.500 34.240  0 100 GLN AAA NE2 1 
ATOM   2326 N NE2 B GLN B 2 109 ? 14.932  10.997  -22.650 0.500 42.568  0 100 GLN AAA NE2 1 
ATOM   2327 N N   . MET B 2 110 ? 19.085  9.025   -19.633 1.000 44.537  0 101 MET AAA N   1 
ATOM   2328 C CA  . MET B 2 110 ? 19.962  9.421   -18.515 1.000 45.975  0 101 MET AAA CA  1 
ATOM   2329 C C   . MET B 2 110 ? 19.569  10.844  -18.129 1.000 48.076  0 101 MET AAA C   1 
ATOM   2330 O O   . MET B 2 110 ? 19.278  11.638  -19.027 1.000 48.920  0 101 MET AAA O   1 
ATOM   2331 C CB  . MET B 2 110 ? 21.427  9.366   -18.946 1.000 50.729  0 101 MET AAA CB  1 
ATOM   2332 C CG  . MET B 2 110 ? 22.395  9.694   -17.833 1.000 57.843  0 101 MET AAA CG  1 
ATOM   2333 S SD  . MET B 2 110 ? 22.740  11.459  -17.738 1.000 67.217  0 101 MET AAA SD  1 
ATOM   2334 C CE  . MET B 2 110 ? 24.024  11.576  -18.987 1.000 61.623  0 101 MET AAA CE  1 
ATOM   2335 N N   . ILE B 2 111 ? 19.506  11.135  -16.838 1.000 46.671  0 102 ILE AAA N   1 
ATOM   2336 C CA  . ILE B 2 111 ? 19.350  12.526  -16.338 1.000 45.034  0 102 ILE AAA CA  1 
ATOM   2337 C C   . ILE B 2 111 ? 20.408  12.746  -15.262 1.000 45.073  0 102 ILE AAA C   1 
ATOM   2338 O O   . ILE B 2 111 ? 20.752  11.798  -14.544 1.000 43.832  0 102 ILE AAA O   1 
ATOM   2339 C CB  . ILE B 2 111 ? 17.925  12.797  -15.837 1.000 46.612  0 102 ILE AAA CB  1 
ATOM   2340 C CG1 . ILE B 2 111 ? 17.721  14.285  -15.544 1.000 50.721  0 102 ILE AAA CG1 1 
ATOM   2341 C CG2 . ILE B 2 111 ? 17.600  11.924  -14.630 1.000 51.428  0 102 ILE AAA CG2 1 
ATOM   2342 C CD1 . ILE B 2 111 ? 16.283  14.688  -15.288 1.000 50.480  0 102 ILE AAA CD1 1 
ATOM   2343 N N   . GLU B 2 112 ? 20.903  13.970  -15.177 1.000 45.470  0 103 GLU AAA N   1 
ATOM   2344 C CA  . GLU B 2 112 ? 21.945  14.380  -14.215 1.000 45.974  0 103 GLU AAA CA  1 
ATOM   2345 C C   . GLU B 2 112 ? 21.322  15.399  -13.255 1.000 44.044  0 103 GLU AAA C   1 
ATOM   2346 O O   . GLU B 2 112 ? 20.518  16.223  -13.693 1.000 45.765  0 103 GLU AAA O   1 
ATOM   2347 C CB  . GLU B 2 112 ? 23.144  14.892  -15.003 1.000 49.966  0 103 GLU AAA CB  1 
ATOM   2348 C CG  . GLU B 2 112 ? 24.380  15.098  -14.160 1.000 55.234  0 103 GLU AAA CG  1 
ATOM   2349 C CD  . GLU B 2 112 ? 25.659  15.166  -14.971 1.000 56.176  0 103 GLU AAA CD  1 
ATOM   2350 O OE1 . GLU B 2 112 ? 26.021  14.148  -15.601 1.000 59.918  0 103 GLU AAA OE1 1 
ATOM   2351 O OE2 . GLU B 2 112 ? 26.274  16.237  -14.979 1.000 60.874  0 103 GLU AAA OE2 1 
ATOM   2352 N N   . PHE B 2 113 ? 21.573  15.243  -11.961 1.000 45.471  0 104 PHE AAA N   1 
ATOM   2353 C CA  . PHE B 2 113 ? 21.200  16.224  -10.913 1.000 46.221  0 104 PHE AAA CA  1 
ATOM   2354 C C   . PHE B 2 113 ? 22.459  16.665  -10.173 1.000 44.504  0 104 PHE AAA C   1 
ATOM   2355 O O   . PHE B 2 113 ? 23.365  15.830  -9.931  1.000 40.734  0 104 PHE AAA O   1 
ATOM   2356 C CB  . PHE B 2 113 ? 20.223  15.626  -9.905  1.000 45.614  0 104 PHE AAA CB  1 
ATOM   2357 C CG  . PHE B 2 113 ? 18.865  15.303  -10.460 1.000 46.918  0 104 PHE AAA CG  1 
ATOM   2358 C CD1 . PHE B 2 113 ? 17.907  16.290  -10.568 1.000 49.260  0 104 PHE AAA CD1 1 
ATOM   2359 C CD2 . PHE B 2 113 ? 18.543  14.015  -10.859 1.000 47.996  0 104 PHE AAA CD2 1 
ATOM   2360 C CE1 . PHE B 2 113 ? 16.638  15.995  -11.042 1.000 52.018  0 104 PHE AAA CE1 1 
ATOM   2361 C CE2 . PHE B 2 113 ? 17.283  13.723  -11.351 1.000 48.098  0 104 PHE AAA CE2 1 
ATOM   2362 C CZ  . PHE B 2 113 ? 16.335  14.715  -11.443 1.000 50.854  0 104 PHE AAA CZ  1 
ATOM   2363 N N   . THR B 2 114 ? 22.468  17.946  -9.803  1.000 46.882  0 105 THR AAA N   1 
ATOM   2364 C CA  . THR B 2 114 ? 23.418  18.565  -8.850  1.000 48.566  0 105 THR AAA CA  1 
ATOM   2365 C C   . THR B 2 114 ? 22.631  19.167  -7.675  1.000 50.716  0 105 THR AAA C   1 
ATOM   2366 O O   . THR B 2 114 ? 23.271  19.706  -6.756  1.000 55.529  0 105 THR AAA O   1 
ATOM   2367 C CB  . THR B 2 114 ? 24.265  19.628  -9.556  1.000 47.081  0 105 THR AAA CB  1 
ATOM   2368 O OG1 . THR B 2 114 ? 23.336  20.501  -10.194 1.000 52.079  0 105 THR AAA OG1 1 
ATOM   2369 C CG2 . THR B 2 114 ? 25.227  19.066  -10.577 1.000 47.084  0 105 THR AAA CG2 1 
ATOM   2370 N N   . GLU B 2 115 ? 21.300  19.095  -7.699  1.000 48.747  0 106 GLU AAA N   1 
ATOM   2371 C CA  . GLU B 2 115 ? 20.436  19.676  -6.640  1.000 54.310  0 106 GLU AAA CA  1 
ATOM   2372 C C   . GLU B 2 115 ? 19.348  18.666  -6.247  1.000 53.663  0 106 GLU AAA C   1 
ATOM   2373 O O   . GLU B 2 115 ? 19.184  17.660  -6.955  1.000 57.777  0 106 GLU AAA O   1 
ATOM   2374 C CB  . GLU B 2 115 ? 19.822  20.974  -7.160  1.000 64.444  0 106 GLU AAA CB  1 
ATOM   2375 C CG  . GLU B 2 115 ? 18.690  20.737  -8.152  1.000 72.776  0 106 GLU AAA CG  1 
ATOM   2376 C CD  . GLU B 2 115 ? 18.635  21.661  -9.360  1.000 80.795  0 106 GLU AAA CD  1 
ATOM   2377 O OE1 . GLU B 2 115 ? 17.551  21.742  -9.987  1.000 86.050  0 106 GLU AAA OE1 1 
ATOM   2378 O OE2 . GLU B 2 115 ? 19.677  22.278  -9.688  1.000 78.019  0 106 GLU AAA OE2 1 
ATOM   2379 N N   . ASP B 2 116 ? 18.619  18.939  -5.160  1.000 50.080  0 107 ASP AAA N   1 
ATOM   2380 C CA  . ASP B 2 116 ? 17.580  18.026  -4.618  1.000 49.276  0 107 ASP AAA CA  1 
ATOM   2381 C C   . ASP B 2 116 ? 16.424  17.998  -5.605  1.000 48.036  0 107 ASP AAA C   1 
ATOM   2382 O O   . ASP B 2 116 ? 16.259  18.927  -6.382  1.000 57.873  0 107 ASP AAA O   1 
ATOM   2383 C CB  . ASP B 2 116 ? 17.114  18.454  -3.226  1.000 48.565  0 107 ASP AAA CB  1 
ATOM   2384 C CG  . ASP B 2 116 ? 18.233  18.580  -2.214  1.000 47.552  0 107 ASP AAA CG  1 
ATOM   2385 O OD1 . ASP B 2 116 ? 19.334  18.107  -2.477  1.000 50.701  0 107 ASP AAA OD1 1 
ATOM   2386 O OD2 . ASP B 2 116 ? 17.993  19.155  -1.176  1.000 50.905  0 107 ASP AAA OD2 1 
HETATM 2387 N N   . CSO B 2 117 ? 15.643  16.924  -5.574  1.000 47.511  0 108 CSO AAA N   1 
HETATM 2388 C CA  . CSO B 2 117 ? 14.467  16.810  -6.416  1.000 50.509  0 108 CSO AAA CA  1 
HETATM 2389 C CB  . CSO B 2 117 ? 14.797  16.088  -7.710  1.000 51.298  0 108 CSO AAA CB  1 
HETATM 2390 S SG  . CSO B 2 117 ? 13.398  16.042  -8.863  1.000 55.355  0 108 CSO AAA SG  1 
HETATM 2391 C C   . CSO B 2 117 ? 13.370  16.080  -5.645  1.000 47.878  0 108 CSO AAA C   1 
HETATM 2392 O O   . CSO B 2 117 ? 13.504  14.891  -5.370  1.000 52.141  0 108 CSO AAA O   1 
HETATM 2393 O OD  . CSO B 2 117 ? 13.130  17.601  -9.348  1.000 57.750  0 108 CSO AAA OD  1 
ATOM   2394 N N   . SER B 2 118 ? 12.284  16.794  -5.323  1.000 47.110  0 109 SER AAA N   1 
ATOM   2395 C CA  . SER B 2 118 ? 11.187  16.257  -4.531  1.000 49.770  0 109 SER AAA CA  1 
ATOM   2396 C C   . SER B 2 118 ? 10.186  15.465  -5.377  1.000 50.506  0 109 SER AAA C   1 
ATOM   2397 O O   . SER B 2 118 ? 9.362   14.738  -4.828  1.000 46.631  0 109 SER AAA O   1 
ATOM   2398 C CB  . SER B 2 118 ? 10.498  17.359  -3.768  1.000 52.285  0 109 SER AAA CB  1 
ATOM   2399 O OG  . SER B 2 118 ? 10.187  18.442  -4.627  1.000 57.686  0 109 SER AAA OG  1 
HETATM 2400 N N   . CSO B 2 119 ? 10.232  15.614  -6.704  1.000 54.279  0 110 CSO AAA N   1 
HETATM 2401 C CA  . CSO B 2 119 ? 9.397   14.819  -7.590  1.000 56.136  0 110 CSO AAA CA  1 
HETATM 2402 C CB  . CSO B 2 119 ? 8.120   15.547  -7.959  1.000 58.572  0 110 CSO AAA CB  1 
HETATM 2403 S SG  . CSO B 2 119 ? 6.852   14.489  -8.717  1.000 64.937  0 110 CSO AAA SG  1 
HETATM 2404 C C   . CSO B 2 119 ? 10.193  14.457  -8.838  1.000 57.821  0 110 CSO AAA C   1 
HETATM 2405 O O   . CSO B 2 119 ? 10.328  15.271  -9.752  1.000 60.206  0 110 CSO AAA O   1 
HETATM 2406 O OD  . CSO B 2 119 ? 5.534   14.535  -7.721  1.000 72.579  0 110 CSO AAA OD  1 
ATOM   2407 N N   . LEU B 2 120 ? 10.719  13.228  -8.858  1.000 58.497  0 111 LEU AAA N   1 
ATOM   2408 C CA  . LEU B 2 120 ? 11.586  12.780  -9.934  1.000 59.112  0 111 LEU AAA CA  1 
ATOM   2409 C C   . LEU B 2 120 ? 10.797  12.731  -11.253 1.000 61.025  0 111 LEU AAA C   1 
ATOM   2410 O O   . LEU B 2 120 ? 11.375  13.117  -12.294 1.000 54.291  0 111 LEU AAA O   1 
ATOM   2411 C CB  . LEU B 2 120 ? 12.149  11.401  -9.574  1.000 58.384  0 111 LEU AAA CB  1 
ATOM   2412 C CG  . LEU B 2 120 ? 13.080  10.778  -10.612 1.000 59.804  0 111 LEU AAA CG  1 
ATOM   2413 C CD1 . LEU B 2 120 ? 14.212  11.727  -10.959 1.000 64.173  0 111 LEU AAA CD1 1 
ATOM   2414 C CD2 . LEU B 2 120 ? 13.646  9.446   -10.134 1.000 56.226  0 111 LEU AAA CD2 1 
ATOM   2415 N N   . GLN B 2 121 ? 9.523   12.319  -11.199 1.000 59.275  0 112 GLN AAA N   1 
ATOM   2416 C CA  . GLN B 2 121 ? 8.686   12.016  -12.393 1.000 63.603  0 112 GLN AAA CA  1 
ATOM   2417 C C   . GLN B 2 121 ? 8.300   13.311  -13.123 1.000 66.797  0 112 GLN AAA C   1 
ATOM   2418 O O   . GLN B 2 121 ? 7.926   13.201  -14.312 1.000 73.625  0 112 GLN AAA O   1 
ATOM   2419 C CB  . GLN B 2 121 ? 7.475   11.160  -12.006 1.000 64.449  0 112 GLN AAA CB  1 
ATOM   2420 C CG  . GLN B 2 121 ? 7.826   9.685   -11.805 1.000 69.397  0 112 GLN AAA CG  1 
ATOM   2421 C CD  . GLN B 2 121 ? 8.751   9.435   -10.630 1.000 73.702  0 112 GLN AAA CD  1 
ATOM   2422 O OE1 . GLN B 2 121 ? 8.571   9.986   -9.544  1.000 73.575  0 112 GLN AAA OE1 1 
ATOM   2423 N NE2 . GLN B 2 121 ? 9.752   8.587   -10.823 1.000 72.299  0 112 GLN AAA NE2 1 
ATOM   2424 N N   . ASP B 2 122 ? 8.437   14.476  -12.476 1.000 67.703  0 113 ASP AAA N   1 
ATOM   2425 C CA  . ASP B 2 122 ? 8.239   15.820  -13.090 1.000 72.767  0 113 ASP AAA CA  1 
ATOM   2426 C C   . ASP B 2 122 ? 9.396   16.177  -14.027 1.000 72.324  0 113 ASP AAA C   1 
ATOM   2427 O O   . ASP B 2 122 ? 9.170   17.037  -14.891 1.000 74.925  0 113 ASP AAA O   1 
ATOM   2428 C CB  . ASP B 2 122 ? 8.148   16.947  -12.058 1.000 75.776  0 113 ASP AAA CB  1 
ATOM   2429 C CG  . ASP B 2 122 ? 6.805   17.031  -11.353 1.000 80.097  0 113 ASP AAA CG  1 
ATOM   2430 O OD1 . ASP B 2 122 ? 6.002   16.086  -11.494 1.000 84.035  0 113 ASP AAA OD1 1 
ATOM   2431 O OD2 . ASP B 2 122 ? 6.575   18.035  -10.660 1.000 87.871  0 113 ASP AAA OD2 1 
ATOM   2432 N N   . ARG B 2 123 ? 10.590  15.601  -13.832 1.000 72.438  0 114 ARG AAA N   1 
ATOM   2433 C CA  . ARG B 2 123 ? 11.773  15.895  -14.687 1.000 71.554  0 114 ARG AAA CA  1 
ATOM   2434 C C   . ARG B 2 123 ? 12.179  14.681  -15.526 1.000 66.705  0 114 ARG AAA C   1 
ATOM   2435 O O   . ARG B 2 123 ? 12.907  14.888  -16.498 1.000 69.185  0 114 ARG AAA O   1 
ATOM   2436 C CB  . ARG B 2 123 ? 12.958  16.405  -13.864 1.000 74.400  0 114 ARG AAA CB  1 
ATOM   2437 C CG  . ARG B 2 123 ? 13.125  17.914  -13.976 1.000 82.768  0 114 ARG AAA CG  1 
ATOM   2438 C CD  . ARG B 2 123 ? 14.262  18.464  -13.139 1.000 93.795  0 114 ARG AAA CD  1 
ATOM   2439 N NE  . ARG B 2 123 ? 13.883  19.721  -12.502 1.000 106.671 0 114 ARG AAA NE  1 
ATOM   2440 C CZ  . ARG B 2 123 ? 14.576  20.336  -11.547 1.000 115.984 0 114 ARG AAA CZ  1 
ATOM   2441 N NH1 . ARG B 2 123 ? 15.715  19.827  -11.104 1.000 116.330 0 114 ARG AAA NH1 1 
ATOM   2442 N NH2 . ARG B 2 123 ? 14.123  21.471  -11.041 1.000 117.651 0 114 ARG AAA NH2 1 
ATOM   2443 N N   . PHE B 2 124 ? 11.755  13.472  -15.173 1.000 63.150  0 115 PHE AAA N   1 
ATOM   2444 C CA  . PHE B 2 124 ? 12.234  12.214  -15.792 1.000 60.904  0 115 PHE AAA CA  1 
ATOM   2445 C C   . PHE B 2 124 ? 11.060  11.240  -15.831 1.000 60.250  0 115 PHE AAA C   1 
ATOM   2446 O O   . PHE B 2 124 ? 10.776  10.642  -14.793 1.000 68.226  0 115 PHE AAA O   1 
ATOM   2447 C CB  . PHE B 2 124 ? 13.427  11.698  -14.983 1.000 62.157  0 115 PHE AAA CB  1 
ATOM   2448 C CG  . PHE B 2 124 ? 14.250  10.624  -15.649 1.000 62.566  0 115 PHE AAA CG  1 
ATOM   2449 C CD1 . PHE B 2 124 ? 14.934  10.893  -16.823 1.000 65.554  0 115 PHE AAA CD1 1 
ATOM   2450 C CD2 . PHE B 2 124 ? 14.361  9.357   -15.097 1.000 62.257  0 115 PHE AAA CD2 1 
ATOM   2451 C CE1 . PHE B 2 124 ? 15.716  9.921   -17.429 1.000 65.555  0 115 PHE AAA CE1 1 
ATOM   2452 C CE2 . PHE B 2 124 ? 15.133  8.384   -15.713 1.000 64.697  0 115 PHE AAA CE2 1 
ATOM   2453 C CZ  . PHE B 2 124 ? 15.804  8.663   -16.879 1.000 62.122  0 115 PHE AAA CZ  1 
ATOM   2454 N N   . ARG B 2 125 ? 10.383  11.113  -16.972 1.000 68.441  0 116 ARG AAA N   1 
ATOM   2455 C CA  . ARG B 2 125 ? 9.076   10.400  -17.065 1.000 74.221  0 116 ARG AAA CA  1 
ATOM   2456 C C   . ARG B 2 125 ? 9.324   8.889   -17.071 1.000 67.553  0 116 ARG AAA C   1 
ATOM   2457 O O   . ARG B 2 125 ? 9.074   8.240   -18.100 1.000 67.869  0 116 ARG AAA O   1 
ATOM   2458 C CB  . ARG B 2 125 ? 8.274   10.877  -18.278 1.000 83.361  0 116 ARG AAA CB  1 
ATOM   2459 C CG  . ARG B 2 125 ? 7.689   12.271  -18.092 1.000 90.848  0 116 ARG AAA CG  1 
ATOM   2460 C CD  . ARG B 2 125 ? 6.899   12.748  -19.292 1.000 95.196  0 116 ARG AAA CD  1 
ATOM   2461 N NE  . ARG B 2 125 ? 7.276   14.105  -19.674 1.000 103.247 0 116 ARG AAA NE  1 
ATOM   2462 C CZ  . ARG B 2 125 ? 6.781   14.775  -20.711 1.000 112.290 0 116 ARG AAA CZ  1 
ATOM   2463 N NH1 . ARG B 2 125 ? 5.859   14.229  -21.490 1.000 114.218 0 116 ARG AAA NH1 1 
ATOM   2464 N NH2 . ARG B 2 125 ? 7.210   16.000  -20.965 1.000 112.844 0 116 ARG AAA NH2 1 
ATOM   2465 N N   . PHE B 2 126 ? 9.804   8.376   -15.941 1.000 61.188  0 117 PHE AAA N   1 
ATOM   2466 C CA  . PHE B 2 126 ? 9.999   6.939   -15.638 1.000 58.812  0 117 PHE AAA CA  1 
ATOM   2467 C C   . PHE B 2 126 ? 9.814   6.770   -14.128 1.000 57.355  0 117 PHE AAA C   1 
ATOM   2468 O O   . PHE B 2 126 ? 10.409  7.575   -13.370 1.000 54.905  0 117 PHE AAA O   1 
ATOM   2469 C CB  . PHE B 2 126 ? 11.391  6.462   -16.060 1.000 56.859  0 117 PHE AAA CB  1 
ATOM   2470 C CG  . PHE B 2 126 ? 11.691  6.491   -17.539 1.000 55.615  0 117 PHE AAA CG  1 
ATOM   2471 C CD1 . PHE B 2 126 ? 11.258  5.472   -18.374 1.000 55.804  0 117 PHE AAA CD1 1 
ATOM   2472 C CD2 . PHE B 2 126 ? 12.452  7.515   -18.089 1.000 60.679  0 117 PHE AAA CD2 1 
ATOM   2473 C CE1 . PHE B 2 126 ? 11.577  5.473   -19.725 1.000 56.681  0 117 PHE AAA CE1 1 
ATOM   2474 C CE2 . PHE B 2 126 ? 12.761  7.523   -19.442 1.000 57.662  0 117 PHE AAA CE2 1 
ATOM   2475 C CZ  . PHE B 2 126 ? 12.323  6.503   -20.260 1.000 59.241  0 117 PHE AAA CZ  1 
ATOM   2476 N N   . ASN B 2 127 ? 9.014   5.787   -13.709 1.000 60.822  0 118 ASN AAA N   1 
ATOM   2477 C CA  . ASN B 2 127 ? 8.735   5.502   -12.271 1.000 59.554  0 118 ASN AAA CA  1 
ATOM   2478 C C   . ASN B 2 127 ? 9.920   4.735   -11.679 1.000 55.596  0 118 ASN AAA C   1 
ATOM   2479 O O   . ASN B 2 127 ? 10.088  4.812   -10.450 1.000 44.426  0 118 ASN AAA O   1 
ATOM   2480 C CB  . ASN B 2 127 ? 7.458   4.692   -12.036 1.000 65.471  0 118 ASN AAA CB  1 
ATOM   2481 C CG  . ASN B 2 127 ? 6.338   5.057   -12.985 1.000 72.943  0 118 ASN AAA CG  1 
ATOM   2482 O OD1 . ASN B 2 127 ? 5.980   6.232   -13.099 1.000 75.614  0 118 ASN AAA OD1 1 
ATOM   2483 N ND2 . ASN B 2 127 ? 5.801   4.061   -13.677 1.000 71.669  0 118 ASN AAA ND2 1 
ATOM   2484 N N   . GLU B 2 128 ? 10.689  4.041   -12.532 1.000 50.465  0 119 GLU AAA N   1 
ATOM   2485 C CA  . GLU B 2 128 ? 11.796  3.136   -12.139 1.000 48.829  0 119 GLU AAA CA  1 
ATOM   2486 C C   . GLU B 2 128 ? 13.142  3.638   -12.666 1.000 47.434  0 119 GLU AAA C   1 
ATOM   2487 O O   . GLU B 2 128 ? 13.198  4.114   -13.817 1.000 51.258  0 119 GLU AAA O   1 
ATOM   2488 C CB  . GLU B 2 128 ? 11.527  1.733   -12.668 1.000 49.097  0 119 GLU AAA CB  1 
ATOM   2489 C CG  . GLU B 2 128 ? 10.154  1.223   -12.289 1.000 50.942  0 119 GLU AAA CG  1 
ATOM   2490 C CD  . GLU B 2 128 ? 10.053  -0.286  -12.263 1.000 49.822  0 119 GLU AAA CD  1 
ATOM   2491 O OE1 . GLU B 2 128 ? 10.752  -0.934  -13.059 1.000 56.386  0 119 GLU AAA OE1 1 
ATOM   2492 O OE2 . GLU B 2 128 ? 9.307   -0.796  -11.421 1.000 55.726  0 119 GLU AAA OE2 1 
ATOM   2493 N N   . ILE B 2 129 ? 14.174  3.493   -11.833 1.000 45.247  0 120 ILE AAA N   1 
ATOM   2494 C CA  . ILE B 2 129 ? 15.609  3.781   -12.115 1.000 43.738  0 120 ILE AAA CA  1 
ATOM   2495 C C   . ILE B 2 129 ? 16.348  2.452   -11.969 1.000 42.150  0 120 ILE AAA C   1 
ATOM   2496 O O   . ILE B 2 129 ? 16.295  1.884   -10.860 1.000 37.737  0 120 ILE AAA O   1 
ATOM   2497 C CB  . ILE B 2 129 ? 16.154  4.833   -11.123 1.000 45.164  0 120 ILE AAA CB  1 
ATOM   2498 C CG1 . ILE B 2 129 ? 15.328  6.121   -11.137 1.000 48.921  0 120 ILE AAA CG1 1 
ATOM   2499 C CG2 . ILE B 2 129 ? 17.632  5.102   -11.358 1.000 45.615  0 120 ILE AAA CG2 1 
ATOM   2500 C CD1 . ILE B 2 129 ? 15.211  6.767   -12.507 1.000 51.003  0 120 ILE AAA CD1 1 
ATOM   2501 N N   . HIS B 2 130 ? 17.001  1.969   -13.027 1.000 38.733  0 121 HIS AAA N   1 
ATOM   2502 C CA  . HIS B 2 130 ? 17.590  0.606   -13.074 1.000 36.481  0 121 HIS AAA CA  1 
ATOM   2503 C C   . HIS B 2 130 ? 19.114  0.659   -12.915 1.000 36.365  0 121 HIS AAA C   1 
ATOM   2504 O O   . HIS B 2 130 ? 19.716  -0.405  -12.749 1.000 36.443  0 121 HIS AAA O   1 
ATOM   2505 C CB  . HIS B 2 130 ? 17.085  -0.136  -14.313 1.000 35.621  0 121 HIS AAA CB  1 
ATOM   2506 C CG  . HIS B 2 130 ? 15.702  -0.653  -14.109 1.000 35.263  0 121 HIS AAA CG  1 
ATOM   2507 N ND1 . HIS B 2 130 ? 15.452  -1.852  -13.484 1.000 37.819  0 121 HIS AAA ND1 1 
ATOM   2508 C CD2 . HIS B 2 130 ? 14.497  -0.105  -14.373 1.000 34.436  0 121 HIS AAA CD2 1 
ATOM   2509 C CE1 . HIS B 2 130 ? 14.147  -2.036  -13.397 1.000 36.097  0 121 HIS AAA CE1 1 
ATOM   2510 N NE2 . HIS B 2 130 ? 13.541  -0.977  -13.928 1.000 37.391  0 121 HIS AAA NE2 1 
ATOM   2511 N N   . SER B 2 131 ? 19.719  1.844   -12.932 1.000 34.534  0 122 SER AAA N   1 
ATOM   2512 C CA  . SER B 2 131 ? 21.156  2.033   -12.613 1.000 36.198  0 122 SER AAA CA  1 
ATOM   2513 C C   . SER B 2 131 ? 21.404  3.514   -12.356 1.000 34.223  0 122 SER AAA C   1 
ATOM   2514 O O   . SER B 2 131 ? 20.561  4.332   -12.742 1.000 34.438  0 122 SER AAA O   1 
ATOM   2515 C CB  . SER B 2 131 ? 22.111  1.463   -13.667 1.000 37.259  0 122 SER AAA CB  1 
ATOM   2516 O OG  . SER B 2 131 ? 21.904  2.027   -14.944 1.000 35.891  0 122 SER AAA OG  1 
ATOM   2517 N N   . LEU B 2 132 ? 22.496  3.829   -11.670 1.000 34.537  0 123 LEU AAA N   1 
ATOM   2518 C CA  . LEU B 2 132 ? 22.876  5.230   -11.405 1.000 37.005  0 123 LEU AAA CA  1 
ATOM   2519 C C   . LEU B 2 132 ? 24.356  5.294   -11.065 1.000 36.596  0 123 LEU AAA C   1 
ATOM   2520 O O   . LEU B 2 132 ? 24.927  4.294   -10.608 1.000 36.496  0 123 LEU AAA O   1 
ATOM   2521 C CB  . LEU B 2 132 ? 22.001  5.824   -10.293 1.000 35.644  0 123 LEU AAA CB  1 
ATOM   2522 C CG  . LEU B 2 132 ? 21.991  5.089   -8.962  1.000 34.789  0 123 LEU AAA CG  1 
ATOM   2523 C CD1 . LEU B 2 132 ? 23.078  5.614   -8.054  1.000 37.092  0 123 LEU AAA CD1 1 
ATOM   2524 C CD2 . LEU B 2 132 ? 20.639  5.233   -8.299  1.000 36.050  0 123 LEU AAA CD2 1 
ATOM   2525 N N   . ASN B 2 133 ? 24.928  6.454   -11.335 1.000 38.679  0 124 ASN AAA N   1 
ATOM   2526 C CA  . ASN B 2 133 ? 26.351  6.758   -11.119 1.000 39.208  0 124 ASN AAA CA  1 
ATOM   2527 C C   . ASN B 2 133 ? 26.401  7.978   -10.198 1.000 38.397  0 124 ASN AAA C   1 
ATOM   2528 O O   . ASN B 2 133 ? 25.931  9.066   -10.583 1.000 34.556  0 124 ASN AAA O   1 
ATOM   2529 C CB  . ASN B 2 133 ? 27.056  6.957   -12.457 1.000 45.666  0 124 ASN AAA CB  1 
ATOM   2530 C CG  . ASN B 2 133 ? 28.559  6.962   -12.309 1.000 53.683  0 124 ASN AAA CG  1 
ATOM   2531 O OD1 . ASN B 2 133 ? 29.092  7.020   -11.193 1.000 54.225  0 124 ASN AAA OD1 1 
ATOM   2532 N ND2 . ASN B 2 133 ? 29.244  6.896   -13.436 1.000 58.003  0 124 ASN AAA ND2 1 
ATOM   2533 N N   . VAL B 2 134 ? 26.899  7.778   -8.986  1.000 37.381  0 125 VAL AAA N   1 
ATOM   2534 C CA  . VAL B 2 134 ? 27.100  8.882   -8.011  1.000 40.030  0 125 VAL AAA CA  1 
ATOM   2535 C C   . VAL B 2 134 ? 28.520  9.393   -8.233  1.000 38.849  0 125 VAL AAA C   1 
ATOM   2536 O O   . VAL B 2 134 ? 29.461  8.731   -7.789  1.000 37.359  0 125 VAL AAA O   1 
ATOM   2537 C CB  . VAL B 2 134 ? 26.851  8.404   -6.572  1.000 39.371  0 125 VAL AAA CB  1 
ATOM   2538 C CG1 . VAL B 2 134 ? 26.900  9.567   -5.602  1.000 40.418  0 125 VAL AAA CG1 1 
ATOM   2539 C CG2 . VAL B 2 134 ? 25.537  7.646   -6.461  1.000 40.168  0 125 VAL AAA CG2 1 
ATOM   2540 N N   . LEU B 2 135 ? 28.662  10.491  -8.967  1.000 43.610  0 126 LEU AAA N   1 
ATOM   2541 C CA  . LEU B 2 135 ? 29.990  11.059  -9.343  1.000 47.957  0 126 LEU AAA CA  1 
ATOM   2542 C C   . LEU B 2 135 ? 30.566  11.837  -8.156  1.000 46.772  0 126 LEU AAA C   1 
ATOM   2543 O O   . LEU B 2 135 ? 31.765  11.705  -7.889  1.000 48.618  0 126 LEU AAA O   1 
ATOM   2544 C CB  . LEU B 2 135 ? 29.816  11.944  -10.579 1.000 48.753  0 126 LEU AAA CB  1 
ATOM   2545 C CG  . LEU B 2 135 ? 29.348  11.187  -11.823 1.000 51.869  0 126 LEU AAA CG  1 
ATOM   2546 C CD1 . LEU B 2 135 ? 28.972  12.128  -12.953 1.000 55.903  0 126 LEU AAA CD1 1 
ATOM   2547 C CD2 . LEU B 2 135 ? 30.404  10.186  -12.277 1.000 55.425  0 126 LEU AAA CD2 1 
ATOM   2548 N N   . GLU B 2 136 ? 29.729  12.613  -7.473  1.000 46.726  0 127 GLU AAA N   1 
ATOM   2549 C CA  . GLU B 2 136 ? 30.137  13.503  -6.358  1.000 45.942  0 127 GLU AAA CA  1 
ATOM   2550 C C   . GLU B 2 136 ? 29.098  13.492  -5.238  1.000 40.237  0 127 GLU AAA C   1 
ATOM   2551 O O   . GLU B 2 136 ? 27.906  13.707  -5.515  1.000 37.595  0 127 GLU AAA O   1 
ATOM   2552 C CB  . GLU B 2 136 ? 30.281  14.948  -6.821  1.000 53.798  0 127 GLU AAA CB  1 
ATOM   2553 C CG  . GLU B 2 136 ? 31.352  15.147  -7.875  1.000 57.073  0 127 GLU AAA CG  1 
ATOM   2554 C CD  . GLU B 2 136 ? 31.290  16.558  -8.434  1.000 61.730  0 127 GLU AAA CD  1 
ATOM   2555 O OE1 . GLU B 2 136 ? 31.396  17.492  -7.617  1.000 66.853  0 127 GLU AAA OE1 1 
ATOM   2556 O OE2 . GLU B 2 136 ? 31.069  16.721  -9.662  1.000 62.133  0 127 GLU AAA OE2 1 
ATOM   2557 N N   . GLY B 2 137 ? 29.584  13.295  -4.011  1.000 39.547  0 128 GLY AAA N   1 
ATOM   2558 C CA  . GLY B 2 137 ? 28.831  13.523  -2.773  1.000 38.101  0 128 GLY AAA CA  1 
ATOM   2559 C C   . GLY B 2 137 ? 27.941  12.342  -2.444  1.000 39.615  0 128 GLY AAA C   1 
ATOM   2560 O O   . GLY B 2 137 ? 27.925  11.340  -3.215  1.000 38.660  0 128 GLY AAA O   1 
ATOM   2561 N N   . SER B 2 138 ? 27.243  12.444  -1.318  1.000 39.315  0 129 SER AAA N   1 
ATOM   2562 C CA  . SER B 2 138 ? 26.317  11.403  -0.818  1.000 35.991  0 129 SER AAA CA  1 
ATOM   2563 C C   . SER B 2 138 ? 24.895  11.902  -1.034  1.000 32.983  0 129 SER AAA C   1 
ATOM   2564 O O   . SER B 2 138 ? 24.661  13.111  -0.945  1.000 32.737  0 129 SER AAA O   1 
ATOM   2565 C CB  . SER B 2 138 ? 26.607  11.047  0.609   1.000 36.109  0 129 SER AAA CB  1 
ATOM   2566 O OG  . SER B 2 138 ? 27.766  10.232  0.679   1.000 36.267  0 129 SER AAA OG  1 
ATOM   2567 N N   . TRP B 2 139 ? 24.006  10.982  -1.387  1.000 33.501  0 130 TRP AAA N   1 
ATOM   2568 C CA  . TRP B 2 139 ? 22.588  11.275  -1.671  1.000 32.028  0 130 TRP AAA CA  1 
ATOM   2569 C C   . TRP B 2 139 ? 21.745  10.293  -0.872  1.000 32.012  0 130 TRP AAA C   1 
ATOM   2570 O O   . TRP B 2 139 ? 22.246  9.204   -0.558  1.000 31.124  0 130 TRP AAA O   1 
ATOM   2571 C CB  . TRP B 2 139 ? 22.292  11.140  -3.166  1.000 32.120  0 130 TRP AAA CB  1 
ATOM   2572 C CG  . TRP B 2 139 ? 23.045  12.079  -4.049  1.000 33.148  0 130 TRP AAA CG  1 
ATOM   2573 C CD1 . TRP B 2 139 ? 24.375  12.061  -4.373  1.000 35.644  0 130 TRP AAA CD1 1 
ATOM   2574 C CD2 . TRP B 2 139 ? 22.476  13.186  -4.758  1.000 34.359  0 130 TRP AAA CD2 1 
ATOM   2575 N NE1 . TRP B 2 139 ? 24.669  13.085  -5.242  1.000 36.886  0 130 TRP AAA NE1 1 
ATOM   2576 C CE2 . TRP B 2 139 ? 23.521  13.795  -5.485  1.000 36.031  0 130 TRP AAA CE2 1 
ATOM   2577 C CE3 . TRP B 2 139 ? 21.192  13.731  -4.821  1.000 35.095  0 130 TRP AAA CE3 1 
ATOM   2578 C CZ2 . TRP B 2 139 ? 23.304  14.908  -6.296  1.000 38.033  0 130 TRP AAA CZ2 1 
ATOM   2579 C CZ3 . TRP B 2 139 ? 20.983  14.829  -5.622  1.000 38.727  0 130 TRP AAA CZ3 1 
ATOM   2580 C CH2 . TRP B 2 139 ? 22.029  15.418  -6.334  1.000 38.555  0 130 TRP AAA CH2 1 
ATOM   2581 N N   . VAL B 2 140 ? 20.499  10.662  -0.615  1.000 34.886  0 131 VAL AAA N   1 
ATOM   2582 C CA  . VAL B 2 140 ? 19.461  9.718   -0.130  1.000 35.726  0 131 VAL AAA CA  1 
ATOM   2583 C C   . VAL B 2 140 ? 18.395  9.615   -1.215  1.000 35.240  0 131 VAL AAA C   1 
ATOM   2584 O O   . VAL B 2 140 ? 17.798  10.632  -1.554  1.000 38.418  0 131 VAL AAA O   1 
ATOM   2585 C CB  . VAL B 2 140 ? 18.909  10.141  1.237   1.000 37.314  0 131 VAL AAA CB  1 
ATOM   2586 C CG1 . VAL B 2 140 ? 17.892  9.136   1.761   1.000 38.846  0 131 VAL AAA CG1 1 
ATOM   2587 C CG2 . VAL B 2 140 ? 20.050  10.320  2.237   1.000 38.634  0 131 VAL AAA CG2 1 
ATOM   2588 N N   . LEU B 2 141 ? 18.225  8.417   -1.760  1.000 37.031  0 132 LEU AAA N   1 
ATOM   2589 C CA  . LEU B 2 141 ? 17.129  8.064   -2.688  1.000 39.016  0 132 LEU AAA CA  1 
ATOM   2590 C C   . LEU B 2 141 ? 15.908  7.675   -1.862  1.000 38.731  0 132 LEU AAA C   1 
ATOM   2591 O O   . LEU B 2 141 ? 16.061  6.905   -0.911  1.000 36.347  0 132 LEU AAA O   1 
ATOM   2592 C CB  . LEU B 2 141 ? 17.566  6.900   -3.577  1.000 40.997  0 132 LEU AAA CB  1 
ATOM   2593 C CG  . LEU B 2 141 ? 17.709  7.239   -5.054  1.000 46.645  0 132 LEU AAA CG  1 
ATOM   2594 C CD1 . LEU B 2 141 ? 18.639  8.440   -5.257  1.000 48.729  0 132 LEU AAA CD1 1 
ATOM   2595 C CD2 . LEU B 2 141 ? 18.195  6.013   -5.813  1.000 48.218  0 132 LEU AAA CD2 1 
ATOM   2596 N N   . TYR B 2 142 ? 14.739  8.195   -2.226  1.000 38.689  0 133 TYR AAA N   1 
ATOM   2597 C CA  . TYR B 2 142 ? 13.448  7.842   -1.593  1.000 36.504  0 133 TYR AAA CA  1 
ATOM   2598 C C   . TYR B 2 142 ? 12.554  7.128   -2.608  1.000 36.781  0 133 TYR AAA C   1 
ATOM   2599 O O   . TYR B 2 142 ? 12.513  7.502   -3.773  1.000 39.710  0 133 TYR AAA O   1 
ATOM   2600 C CB  . TYR B 2 142 ? 12.768  9.088   -1.043  1.000 33.859  0 133 TYR AAA CB  1 
ATOM   2601 C CG  . TYR B 2 142 ? 13.506  9.787   0.067   1.000 35.053  0 133 TYR AAA CG  1 
ATOM   2602 C CD1 . TYR B 2 142 ? 14.551  10.650  -0.215  1.000 36.366  0 133 TYR AAA CD1 1 
ATOM   2603 C CD2 . TYR B 2 142 ? 13.126  9.634   1.396   1.000 33.593  0 133 TYR AAA CD2 1 
ATOM   2604 C CE1 . TYR B 2 142 ? 15.215  11.328  0.797   1.000 34.890  0 133 TYR AAA CE1 1 
ATOM   2605 C CE2 . TYR B 2 142 ? 13.785  10.299  2.418   1.000 35.619  0 133 TYR AAA CE2 1 
ATOM   2606 C CZ  . TYR B 2 142 ? 14.836  11.149  2.115   1.000 35.280  0 133 TYR AAA CZ  1 
ATOM   2607 O OH  . TYR B 2 142 ? 15.489  11.824  3.104   1.000 35.210  0 133 TYR AAA OH  1 
ATOM   2608 N N   . GLU B 2 143 ? 11.855  6.105   -2.133  1.000 42.321  0 134 GLU AAA N   1 
ATOM   2609 C CA  . GLU B 2 143 ? 10.895  5.281   -2.905  1.000 42.626  0 134 GLU AAA CA  1 
ATOM   2610 C C   . GLU B 2 143 ? 9.776   6.165   -3.473  1.000 40.834  0 134 GLU AAA C   1 
ATOM   2611 O O   . GLU B 2 143 ? 9.378   5.932   -4.611  1.000 41.133  0 134 GLU AAA O   1 
ATOM   2612 C CB  . GLU B 2 143 ? 10.344  4.203   -1.974  1.000 45.506  0 134 GLU AAA CB  1 
ATOM   2613 C CG  . GLU B 2 143 ? 9.332   3.274   -2.621  1.000 48.948  0 134 GLU AAA CG  1 
ATOM   2614 C CD  . GLU B 2 143 ? 8.737   2.272   -1.648  1.000 51.619  0 134 GLU AAA CD  1 
ATOM   2615 O OE1 . GLU B 2 143 ? 8.611   2.628   -0.450  1.000 53.331  0 134 GLU AAA OE1 1 
ATOM   2616 O OE2 . GLU B 2 143 ? 8.458   1.132   -2.067  1.000 52.675  0 134 GLU AAA OE2 1 
ATOM   2617 N N   . LEU B 2 144 ? 9.296   7.141   -2.699  1.000 41.380  0 135 LEU AAA N   1 
ATOM   2618 C CA  . LEU B 2 144 ? 8.121   7.979   -3.039  1.000 42.133  0 135 LEU AAA CA  1 
ATOM   2619 C C   . LEU B 2 144 ? 8.539   9.438   -3.187  1.000 42.991  0 135 LEU AAA C   1 
ATOM   2620 O O   . LEU B 2 144 ? 9.614   9.809   -2.692  1.000 41.977  0 135 LEU AAA O   1 
ATOM   2621 C CB  . LEU B 2 144 ? 7.070   7.856   -1.935  1.000 42.421  0 135 LEU AAA CB  1 
ATOM   2622 C CG  . LEU B 2 144 ? 6.563   6.445   -1.658  1.000 42.114  0 135 LEU AAA CG  1 
ATOM   2623 C CD1 . LEU B 2 144 ? 5.602   6.442   -0.485  1.000 38.640  0 135 LEU AAA CD1 1 
ATOM   2624 C CD2 . LEU B 2 144 ? 5.925   5.857   -2.910  1.000 43.814  0 135 LEU AAA CD2 1 
ATOM   2625 N N   . SER B 2 145 ? 7.696   10.236  -3.838  1.000 45.807  0 136 SER AAA N   1 
ATOM   2626 C CA  . SER B 2 145 ? 7.908   11.695  -4.007  1.000 47.669  0 136 SER AAA CA  1 
ATOM   2627 C C   . SER B 2 145 ? 7.837   12.383  -2.638  1.000 47.625  0 136 SER AAA C   1 
ATOM   2628 O O   . SER B 2 145 ? 7.260   11.793  -1.694  1.000 48.323  0 136 SER AAA O   1 
ATOM   2629 C CB  . SER B 2 145 ? 6.928   12.276  -4.979  1.000 47.439  0 136 SER AAA CB  1 
ATOM   2630 O OG  . SER B 2 145 ? 5.613   12.095  -4.506  1.000 49.477  0 136 SER AAA OG  1 
ATOM   2631 N N   . ASN B 2 146 ? 8.425   13.579  -2.546  1.000 47.540  0 137 ASN AAA N   1 
ATOM   2632 C CA  . ASN B 2 146 ? 8.464   14.432  -1.329  1.000 51.863  0 137 ASN AAA CA  1 
ATOM   2633 C C   . ASN B 2 146 ? 9.115   13.670  -0.173  1.000 50.643  0 137 ASN AAA C   1 
ATOM   2634 O O   . ASN B 2 146 ? 8.645   13.817  0.965   1.000 53.326  0 137 ASN AAA O   1 
ATOM   2635 C CB  . ASN B 2 146 ? 7.077   14.935  -0.931  1.000 55.884  0 137 ASN AAA CB  1 
ATOM   2636 C CG  . ASN B 2 146 ? 6.513   15.898  -1.947  1.000 57.821  0 137 ASN AAA CG  1 
ATOM   2637 O OD1 . ASN B 2 146 ? 7.187   16.841  -2.354  1.000 65.367  0 137 ASN AAA OD1 1 
ATOM   2638 N ND2 . ASN B 2 146 ? 5.290   15.651  -2.375  1.000 58.750  0 137 ASN AAA ND2 1 
ATOM   2639 N N   . TYR B 2 147 ? 10.175  12.909  -0.454  1.000 49.733  0 138 TYR AAA N   1 
ATOM   2640 C CA  . TYR B 2 147 ? 11.097  12.367  0.575   1.000 47.685  0 138 TYR AAA CA  1 
ATOM   2641 C C   . TYR B 2 147 ? 10.334  11.443  1.532   1.000 43.751  0 138 TYR AAA C   1 
ATOM   2642 O O   . TYR B 2 147 ? 10.478  11.574  2.737   1.000 42.240  0 138 TYR AAA O   1 
ATOM   2643 C CB  . TYR B 2 147 ? 11.782  13.539  1.284   1.000 48.666  0 138 TYR AAA CB  1 
ATOM   2644 C CG  . TYR B 2 147 ? 12.366  14.567  0.344   1.000 52.700  0 138 TYR AAA CG  1 
ATOM   2645 C CD1 . TYR B 2 147 ? 13.248  14.188  -0.658  1.000 56.507  0 138 TYR AAA CD1 1 
ATOM   2646 C CD2 . TYR B 2 147 ? 12.038  15.911  0.437   1.000 53.427  0 138 TYR AAA CD2 1 
ATOM   2647 C CE1 . TYR B 2 147 ? 13.788  15.110  -1.538  1.000 58.373  0 138 TYR AAA CE1 1 
ATOM   2648 C CE2 . TYR B 2 147 ? 12.581  16.849  -0.430  1.000 59.496  0 138 TYR AAA CE2 1 
ATOM   2649 C CZ  . TYR B 2 147 ? 13.460  16.447  -1.422  1.000 57.570  0 138 TYR AAA CZ  1 
ATOM   2650 O OH  . TYR B 2 147 ? 14.011  17.337  -2.297  1.000 57.835  0 138 TYR AAA OH  1 
ATOM   2651 N N   . ARG B 2 148 ? 9.555   10.511  0.991   1.000 48.180  0 139 ARG AAA N   1 
ATOM   2652 C CA  . ARG B 2 148 ? 8.775   9.530   1.784   1.000 51.516  0 139 ARG AAA CA  1 
ATOM   2653 C C   . ARG B 2 148 ? 9.096   8.121   1.285   1.000 46.962  0 139 ARG AAA C   1 
ATOM   2654 O O   . ARG B 2 148 ? 9.671   7.993   0.191   1.000 44.056  0 139 ARG AAA O   1 
ATOM   2655 C CB  . ARG B 2 148 ? 7.276   9.813   1.650   1.000 59.870  0 139 ARG AAA CB  1 
ATOM   2656 C CG  . ARG B 2 148 ? 6.797   11.106  2.288   1.000 67.503  0 139 ARG AAA CG  1 
ATOM   2657 C CD  . ARG B 2 148 ? 5.438   11.462  1.699   1.000 82.244  0 139 ARG AAA CD  1 
ATOM   2658 N NE  . ARG B 2 148 ? 4.549   12.157  2.629   1.000 98.939  0 139 ARG AAA NE  1 
ATOM   2659 C CZ  . ARG B 2 148 ? 3.313   12.576  2.347   1.000 97.707  0 139 ARG AAA CZ  1 
ATOM   2660 N NH1 . ARG B 2 148 ? 2.793   12.386  1.145   1.000 100.794 0 139 ARG AAA NH1 1 
ATOM   2661 N NH2 . ARG B 2 148 ? 2.596   13.189  3.274   1.000 94.664  0 139 ARG AAA NH2 1 
ATOM   2662 N N   . GLY B 2 149 ? 8.712   7.109   2.060   1.000 40.718  0 140 GLY AAA N   1 
ATOM   2663 C CA  . GLY B 2 149 ? 8.880   5.697   1.687   1.000 37.475  0 140 GLY AAA CA  1 
ATOM   2664 C C   . GLY B 2 149 ? 10.261  5.222   2.079   1.000 36.564  0 140 GLY AAA C   1 
ATOM   2665 O O   . GLY B 2 149 ? 10.907  5.920   2.867   1.000 39.407  0 140 GLY AAA O   1 
ATOM   2666 N N   . ARG B 2 150 ? 10.685  4.077   1.557   1.000 33.164  0 141 ARG AAA N   1 
ATOM   2667 C CA  . ARG B 2 150 ? 11.996  3.455   1.855   1.000 35.164  0 141 ARG AAA CA  1 
ATOM   2668 C C   . ARG B 2 150 ? 13.107  4.419   1.422   1.000 30.838  0 141 ARG AAA C   1 
ATOM   2669 O O   . ARG B 2 150 ? 12.995  5.048   0.349   1.000 27.267  0 141 ARG AAA O   1 
ATOM   2670 C CB  . ARG B 2 150 ? 12.106  2.083   1.191   1.000 38.942  0 141 ARG AAA CB  1 
ATOM   2671 C CG  . ARG B 2 150 ? 11.429  0.964   1.971   1.000 45.829  0 141 ARG AAA CG  1 
ATOM   2672 C CD  . ARG B 2 150 ? 11.213  -0.256  1.088   1.000 54.975  0 141 ARG AAA CD  1 
ATOM   2673 N NE  . ARG B 2 150 ? 11.266  -1.526  1.802   1.000 68.391  0 141 ARG AAA NE  1 
ATOM   2674 C CZ  . ARG B 2 150 ? 12.383  -2.131  2.227   1.000 76.552  0 141 ARG AAA CZ  1 
ATOM   2675 N NH1 . ARG B 2 150 ? 13.579  -1.590  2.029   1.000 77.990  0 141 ARG AAA NH1 1 
ATOM   2676 N NH2 . ARG B 2 150 ? 12.289  -3.282  2.875   1.000 72.144  0 141 ARG AAA NH2 1 
ATOM   2677 N N   . GLN B 2 151 ? 14.133  4.538   2.262   1.000 28.644  0 142 GLN AAA N   1 
ATOM   2678 C CA  . GLN B 2 151 ? 15.304  5.419   2.046   1.000 30.058  0 142 GLN AAA CA  1 
ATOM   2679 C C   . GLN B 2 151 ? 16.502  4.541   1.687   1.000 31.625  0 142 GLN AAA C   1 
ATOM   2680 O O   . GLN B 2 151 ? 16.672  3.473   2.310   1.000 28.017  0 142 GLN AAA O   1 
ATOM   2681 C CB  . GLN B 2 151 ? 15.590  6.251   3.292   1.000 30.367  0 142 GLN AAA CB  1 
ATOM   2682 C CG  . GLN B 2 151 ? 14.390  6.994   3.856   1.000 29.689  0 142 GLN AAA CG  1 
ATOM   2683 C CD  . GLN B 2 151 ? 14.807  7.793   5.070   1.000 31.989  0 142 GLN AAA CD  1 
ATOM   2684 O OE1 . GLN B 2 151 ? 15.956  8.202   5.208   1.000 35.159  0 142 GLN AAA OE1 1 
ATOM   2685 N NE2 . GLN B 2 151 ? 13.890  7.976   5.998   1.000 31.183  0 142 GLN AAA NE2 1 
ATOM   2686 N N   . TYR B 2 152 ? 17.284  4.975   0.700   1.000 30.120  0 143 TYR AAA N   1 
ATOM   2687 C CA  . TYR B 2 152 ? 18.555  4.328   0.322   1.000 31.830  0 143 TYR AAA CA  1 
ATOM   2688 C C   . TYR B 2 152 ? 19.647  5.389   0.281   1.000 32.269  0 143 TYR AAA C   1 
ATOM   2689 O O   . TYR B 2 152 ? 19.508  6.382   -0.437  1.000 32.505  0 143 TYR AAA O   1 
ATOM   2690 C CB  . TYR B 2 152 ? 18.405  3.571   -0.985  1.000 34.837  0 143 TYR AAA CB  1 
ATOM   2691 C CG  . TYR B 2 152 ? 17.135  2.773   -1.077  1.000 35.069  0 143 TYR AAA CG  1 
ATOM   2692 C CD1 . TYR B 2 152 ? 17.019  1.519   -0.491  1.000 32.845  0 143 TYR AAA CD1 1 
ATOM   2693 C CD2 . TYR B 2 152 ? 16.054  3.272   -1.777  1.000 35.935  0 143 TYR AAA CD2 1 
ATOM   2694 C CE1 . TYR B 2 152 ? 15.844  0.793   -0.581  1.000 34.581  0 143 TYR AAA CE1 1 
ATOM   2695 C CE2 . TYR B 2 152 ? 14.872  2.556   -1.881  1.000 40.263  0 143 TYR AAA CE2 1 
ATOM   2696 C CZ  . TYR B 2 152 ? 14.773  1.310   -1.290  1.000 38.107  0 143 TYR AAA CZ  1 
ATOM   2697 O OH  . TYR B 2 152 ? 13.603  0.632   -1.417  1.000 40.570  0 143 TYR AAA OH  1 
ATOM   2698 N N   . LEU B 2 153 ? 20.681  5.181   1.091   1.000 30.830  0 144 LEU AAA N   1 
ATOM   2699 C CA  . LEU B 2 153 ? 21.894  6.009   1.090   1.000 32.040  0 144 LEU AAA CA  1 
ATOM   2700 C C   . LEU B 2 153 ? 22.700  5.617   -0.146  1.000 32.946  0 144 LEU AAA C   1 
ATOM   2701 O O   . LEU B 2 153 ? 22.929  4.414   -0.346  1.000 31.948  0 144 LEU AAA O   1 
ATOM   2702 C CB  . LEU B 2 153 ? 22.716  5.778   2.357   1.000 32.656  0 144 LEU AAA CB  1 
ATOM   2703 C CG  . LEU B 2 153 ? 24.054  6.523   2.384   1.000 31.810  0 144 LEU AAA CG  1 
ATOM   2704 C CD1 . LEU B 2 153 ? 23.823  8.026   2.424   1.000 30.832  0 144 LEU AAA CD1 1 
ATOM   2705 C CD2 . LEU B 2 153 ? 24.914  6.069   3.553   1.000 31.107  0 144 LEU AAA CD2 1 
ATOM   2706 N N   . LEU B 2 154 ? 23.130  6.617   -0.908  1.000 34.150  0 145 LEU AAA N   1 
ATOM   2707 C CA  . LEU B 2 154 ? 24.068  6.448   -2.031  1.000 35.892  0 145 LEU AAA CA  1 
ATOM   2708 C C   . LEU B 2 154 ? 25.341  7.227   -1.726  1.000 33.668  0 145 LEU AAA C   1 
ATOM   2709 O O   . LEU B 2 154 ? 25.267  8.428   -1.486  1.000 35.693  0 145 LEU AAA O   1 
ATOM   2710 C CB  . LEU B 2 154 ? 23.385  6.964   -3.293  1.000 37.482  0 145 LEU AAA CB  1 
ATOM   2711 C CG  . LEU B 2 154 ? 22.174  6.161   -3.751  1.000 41.940  0 145 LEU AAA CG  1 
ATOM   2712 C CD1 . LEU B 2 154 ? 21.534  6.863   -4.927  1.000 46.153  0 145 LEU AAA CD1 1 
ATOM   2713 C CD2 . LEU B 2 154 ? 22.557  4.723   -4.097  1.000 40.657  0 145 LEU AAA CD2 1 
ATOM   2714 N N   . MET B 2 155 ? 26.466  6.541   -1.734  1.000 36.904  0 146 MET AAA N   1 
ATOM   2715 C CA  . MET B 2 155 ? 27.787  7.192   -1.639  1.000 39.577  0 146 MET AAA CA  1 
ATOM   2716 C C   . MET B 2 155 ? 28.460  7.071   -2.997  1.000 40.294  0 146 MET AAA C   1 
ATOM   2717 O O   . MET B 2 155 ? 28.001  6.281   -3.832  1.000 37.528  0 146 MET AAA O   1 
ATOM   2718 C CB  . MET B 2 155 ? 28.576  6.529   -0.515  1.000 43.456  0 146 MET AAA CB  1 
ATOM   2719 C CG  . MET B 2 155 ? 27.872  6.732   0.806   1.000 44.513  0 146 MET AAA CG  1 
ATOM   2720 S SD  . MET B 2 155 ? 28.916  6.295   2.181   1.000 50.178  0 146 MET AAA SD  1 
ATOM   2721 C CE  . MET B 2 155 ? 28.995  4.518   1.955   1.000 52.938  0 146 MET AAA CE  1 
ATOM   2722 N N   . PRO B 2 156 ? 29.491  7.904   -3.287  1.000 37.796  0 147 PRO AAA N   1 
ATOM   2723 C CA  . PRO B 2 156 ? 30.133  7.903   -4.597  1.000 37.396  0 147 PRO AAA CA  1 
ATOM   2724 C C   . PRO B 2 156 ? 30.449  6.465   -5.003  1.000 35.220  0 147 PRO AAA C   1 
ATOM   2725 O O   . PRO B 2 156 ? 30.850  5.692   -4.177  1.000 38.104  0 147 PRO AAA O   1 
ATOM   2726 C CB  . PRO B 2 156 ? 31.393  8.762   -4.406  1.000 37.606  0 147 PRO AAA CB  1 
ATOM   2727 C CG  . PRO B 2 156 ? 30.997  9.723   -3.297  1.000 36.879  0 147 PRO AAA CG  1 
ATOM   2728 C CD  . PRO B 2 156 ? 30.077  8.919   -2.394  1.000 38.429  0 147 PRO AAA CD  1 
ATOM   2729 N N   . GLY B 2 157 ? 30.182  6.141   -6.258  1.000 35.892  0 148 GLY AAA N   1 
ATOM   2730 C CA  . GLY B 2 157 ? 30.431  4.800   -6.805  1.000 37.282  0 148 GLY AAA CA  1 
ATOM   2731 C C   . GLY B 2 157 ? 29.492  4.506   -7.953  1.000 37.536  0 148 GLY AAA C   1 
ATOM   2732 O O   . GLY B 2 157 ? 28.678  5.383   -8.309  1.000 37.054  0 148 GLY AAA O   1 
ATOM   2733 N N   . ASP B 2 158 ? 29.639  3.309   -8.504  1.000 40.132  0 149 ASP AAA N   1 
ATOM   2734 C CA  . ASP B 2 158 ? 28.823  2.764   -9.608  1.000 43.468  0 149 ASP AAA CA  1 
ATOM   2735 C C   . ASP B 2 158 ? 27.743  1.871   -9.001  1.000 40.008  0 149 ASP AAA C   1 
ATOM   2736 O O   . ASP B 2 158 ? 28.074  1.083   -8.127  1.000 40.127  0 149 ASP AAA O   1 
ATOM   2737 C CB  . ASP B 2 158 ? 29.721  2.009   -10.588 1.000 46.710  0 149 ASP AAA CB  1 
ATOM   2738 C CG  . ASP B 2 158 ? 30.779  2.919   -11.172 1.000 50.108  0 149 ASP AAA CG  1 
ATOM   2739 O OD1 . ASP B 2 158 ? 30.407  3.945   -11.774 1.000 51.950  0 149 ASP AAA OD1 1 
ATOM   2740 O OD2 . ASP B 2 158 ? 31.960  2.623   -10.973 1.000 56.950  0 149 ASP AAA OD2 1 
ATOM   2741 N N   . TYR B 2 159 ? 26.507  2.015   -9.470  1.000 37.342  0 150 TYR AAA N   1 
ATOM   2742 C CA  . TYR B 2 159 ? 25.356  1.156   -9.107  1.000 36.328  0 150 TYR AAA CA  1 
ATOM   2743 C C   . TYR B 2 159 ? 24.700  0.664   -10.403 1.000 37.591  0 150 TYR AAA C   1 
ATOM   2744 O O   . TYR B 2 159 ? 23.895  1.394   -11.034 1.000 36.575  0 150 TYR AAA O   1 
ATOM   2745 C CB  . TYR B 2 159 ? 24.396  1.943   -8.221  1.000 34.792  0 150 TYR AAA CB  1 
ATOM   2746 C CG  . TYR B 2 159 ? 25.001  2.451   -6.941  1.000 35.242  0 150 TYR AAA CG  1 
ATOM   2747 C CD1 . TYR B 2 159 ? 25.804  3.581   -6.931  1.000 34.776  0 150 TYR AAA CD1 1 
ATOM   2748 C CD2 . TYR B 2 159 ? 24.759  1.813   -5.732  1.000 37.810  0 150 TYR AAA CD2 1 
ATOM   2749 C CE1 . TYR B 2 159 ? 26.349  4.069   -5.762  1.000 33.850  0 150 TYR AAA CE1 1 
ATOM   2750 C CE2 . TYR B 2 159 ? 25.302  2.289   -4.549  1.000 37.548  0 150 TYR AAA CE2 1 
ATOM   2751 C CZ  . TYR B 2 159 ? 26.078  3.435   -4.565  1.000 34.514  0 150 TYR AAA CZ  1 
ATOM   2752 O OH  . TYR B 2 159 ? 26.628  3.903   -3.412  1.000 36.850  0 150 TYR AAA OH  1 
ATOM   2753 N N   . ARG B 2 160 ? 25.066  -0.543  -10.827 1.000 38.876  0 151 ARG AAA N   1 
ATOM   2754 C CA  . ARG B 2 160 ? 24.739  -1.042  -12.187 1.000 44.349  0 151 ARG AAA CA  1 
ATOM   2755 C C   . ARG B 2 160 ? 23.350  -1.681  -12.171 1.000 42.535  0 151 ARG AAA C   1 
ATOM   2756 O O   . ARG B 2 160 ? 22.767  -1.845  -13.266 1.000 44.962  0 151 ARG AAA O   1 
ATOM   2757 C CB  . ARG B 2 160 ? 25.919  -1.855  -12.731 1.000 51.728  0 151 ARG AAA CB  1 
ATOM   2758 C CG  . ARG B 2 160 ? 27.065  -0.922  -13.129 1.000 66.007  0 151 ARG AAA CG  1 
ATOM   2759 C CD  . ARG B 2 160 ? 28.358  -1.493  -13.694 1.000 73.933  0 151 ARG AAA CD  1 
ATOM   2760 N NE  . ARG B 2 160 ? 28.262  -1.675  -15.140 1.000 83.013  0 151 ARG AAA NE  1 
ATOM   2761 C CZ  . ARG B 2 160 ? 28.108  -2.847  -15.771 1.000 88.722  0 151 ARG AAA CZ  1 
ATOM   2762 N NH1 . ARG B 2 160 ? 28.060  -3.992  -15.104 1.000 86.346  0 151 ARG AAA NH1 1 
ATOM   2763 N NH2 . ARG B 2 160 ? 28.014  -2.871  -17.091 1.000 91.115  0 151 ARG AAA NH2 1 
ATOM   2764 N N   . ARG B 2 161 ? 22.781  -1.906  -10.987 1.000 43.121  0 152 ARG AAA N   1 
ATOM   2765 C CA  . ARG B 2 161 ? 21.365  -2.334  -10.831 1.000 45.156  0 152 ARG AAA CA  1 
ATOM   2766 C C   . ARG B 2 161 ? 20.864  -1.919  -9.448  1.000 41.666  0 152 ARG AAA C   1 
ATOM   2767 O O   . ARG B 2 161 ? 21.691  -1.607  -8.581  1.000 39.587  0 152 ARG AAA O   1 
ATOM   2768 C CB  . ARG B 2 161 ? 21.236  -3.842  -11.065 1.000 49.920  0 152 ARG AAA CB  1 
ATOM   2769 C CG  . ARG B 2 161 ? 22.280  -4.659  -10.324 1.000 55.899  0 152 ARG AAA CG  1 
ATOM   2770 C CD  . ARG B 2 161 ? 22.378  -6.092  -10.804 1.000 63.545  0 152 ARG AAA CD  1 
ATOM   2771 N NE  . ARG B 2 161 ? 23.017  -6.885  -9.755  1.000 76.512  0 152 ARG AAA NE  1 
ATOM   2772 C CZ  . ARG B 2 161 ? 22.403  -7.747  -8.934  1.000 83.036  0 152 ARG AAA CZ  1 
ATOM   2773 N NH1 . ARG B 2 161 ? 21.103  -7.988  -9.036  1.000 87.545  0 152 ARG AAA NH1 1 
ATOM   2774 N NH2 . ARG B 2 161 ? 23.107  -8.383  -8.010  1.000 78.853  0 152 ARG AAA NH2 1 
ATOM   2775 N N   . TYR B 2 162 ? 19.549  -1.938  -9.246  1.000 42.510  0 153 TYR AAA N   1 
ATOM   2776 C CA  . TYR B 2 162 ? 18.886  -1.377  -8.040  1.000 41.228  0 153 TYR AAA CA  1 
ATOM   2777 C C   . TYR B 2 162 ? 19.221  -2.204  -6.794  1.000 40.989  0 153 TYR AAA C   1 
ATOM   2778 O O   . TYR B 2 162 ? 19.097  -1.648  -5.679  1.000 34.523  0 153 TYR AAA O   1 
ATOM   2779 C CB  . TYR B 2 162 ? 17.378  -1.235  -8.271  1.000 45.356  0 153 TYR AAA CB  1 
ATOM   2780 C CG  . TYR B 2 162 ? 16.617  -2.528  -8.431  1.000 48.722  0 153 TYR AAA CG  1 
ATOM   2781 C CD1 . TYR B 2 162 ? 16.304  -3.319  -7.334  1.000 52.539  0 153 TYR AAA CD1 1 
ATOM   2782 C CD2 . TYR B 2 162 ? 16.191  -2.946  -9.680  1.000 50.715  0 153 TYR AAA CD2 1 
ATOM   2783 C CE1 . TYR B 2 162 ? 15.599  -4.501  -7.480  1.000 55.388  0 153 TYR AAA CE1 1 
ATOM   2784 C CE2 . TYR B 2 162 ? 15.479  -4.123  -9.845  1.000 51.667  0 153 TYR AAA CE2 1 
ATOM   2785 C CZ  . TYR B 2 162 ? 15.181  -4.897  -8.739  1.000 54.690  0 153 TYR AAA CZ  1 
ATOM   2786 O OH  . TYR B 2 162 ? 14.486  -6.054  -8.886  1.000 61.344  0 153 TYR AAA OH  1 
ATOM   2787 N N   . GLN B 2 163 ? 19.632  -3.468  -6.962  1.000 40.824  0 154 GLN AAA N   1 
ATOM   2788 C CA  . GLN B 2 163 ? 20.020  -4.345  -5.824  1.000 44.423  0 154 GLN AAA CA  1 
ATOM   2789 C C   . GLN B 2 163 ? 21.267  -3.750  -5.177  1.000 42.057  0 154 GLN AAA C   1 
ATOM   2790 O O   . GLN B 2 163 ? 21.408  -3.895  -3.966  1.000 43.229  0 154 GLN AAA O   1 
ATOM   2791 C CB  . GLN B 2 163 ? 20.316  -5.786  -6.248  1.000 48.798  0 154 GLN AAA CB  1 
ATOM   2792 C CG  . GLN B 2 163 ? 19.093  -6.575  -6.688  1.000 50.267  0 154 GLN AAA CG  1 
ATOM   2793 C CD  . GLN B 2 163 ? 18.656  -6.257  -8.101  1.000 55.715  0 154 GLN AAA CD  1 
ATOM   2794 O OE1 . GLN B 2 163 ? 19.184  -5.379  -8.779  1.000 52.447  0 154 GLN AAA OE1 1 
ATOM   2795 N NE2 . GLN B 2 163 ? 17.658  -6.980  -8.570  1.000 63.234  0 154 GLN AAA NE2 1 
ATOM   2796 N N   . ASP B 2 164 ? 22.112  -3.094  -5.975  1.000 43.620  0 155 ASP AAA N   1 
ATOM   2797 C CA  . ASP B 2 164 ? 23.420  -2.531  -5.548  1.000 42.268  0 155 ASP AAA CA  1 
ATOM   2798 C C   . ASP B 2 164 ? 23.186  -1.437  -4.515  1.000 36.468  0 155 ASP AAA C   1 
ATOM   2799 O O   . ASP B 2 164 ? 24.103  -1.200  -3.747  1.000 42.119  0 155 ASP AAA O   1 
ATOM   2800 C CB  . ASP B 2 164 ? 24.252  -2.021  -6.735  1.000 45.748  0 155 ASP AAA CB  1 
ATOM   2801 C CG  . ASP B 2 164 ? 24.782  -3.138  -7.627  1.000 50.397  0 155 ASP AAA CG  1 
ATOM   2802 O OD1 . ASP B 2 164 ? 24.709  -4.324  -7.196  1.000 51.981  0 155 ASP AAA OD1 1 
ATOM   2803 O OD2 . ASP B 2 164 ? 25.265  -2.818  -8.749  1.000 52.601  0 155 ASP AAA OD2 1 
ATOM   2804 N N   . TRP B 2 165 ? 22.021  -0.791  -4.482  1.000 37.579  0 156 TRP AAA N   1 
ATOM   2805 C CA  . TRP B 2 165 ? 21.730  0.218   -3.425  1.000 37.842  0 156 TRP AAA CA  1 
ATOM   2806 C C   . TRP B 2 165 ? 20.768  -0.337  -2.359  1.000 36.167  0 156 TRP AAA C   1 
ATOM   2807 O O   . TRP B 2 165 ? 20.231  0.468   -1.568  1.000 36.992  0 156 TRP AAA O   1 
ATOM   2808 C CB  . TRP B 2 165 ? 21.300  1.575   -4.017  1.000 37.925  0 156 TRP AAA CB  1 
ATOM   2809 C CG  . TRP B 2 165 ? 20.041  1.640   -4.823  1.000 35.384  0 156 TRP AAA CG  1 
ATOM   2810 C CD1 . TRP B 2 165 ? 18.770  1.734   -4.353  1.000 34.517  0 156 TRP AAA CD1 1 
ATOM   2811 C CD2 . TRP B 2 165 ? 19.946  1.749   -6.252  1.000 35.343  0 156 TRP AAA CD2 1 
ATOM   2812 N NE1 . TRP B 2 165 ? 17.887  1.846   -5.387  1.000 37.720  0 156 TRP AAA NE1 1 
ATOM   2813 C CE2 . TRP B 2 165 ? 18.580  1.862   -6.570  1.000 35.714  0 156 TRP AAA CE2 1 
ATOM   2814 C CE3 . TRP B 2 165 ? 20.877  1.729   -7.294  1.000 37.306  0 156 TRP AAA CE3 1 
ATOM   2815 C CZ2 . TRP B 2 165 ? 18.124  1.963   -7.886  1.000 35.546  0 156 TRP AAA CZ2 1 
ATOM   2816 C CZ3 . TRP B 2 165 ? 20.427  1.835   -8.596  1.000 37.641  0 156 TRP AAA CZ3 1 
ATOM   2817 C CH2 . TRP B 2 165 ? 19.068  1.947   -8.888  1.000 35.249  0 156 TRP AAA CH2 1 
ATOM   2818 N N   . GLY B 2 166 ? 20.606  -1.658  -2.312  1.000 36.969  0 157 GLY AAA N   1 
ATOM   2819 C CA  . GLY B 2 166 ? 19.934  -2.389  -1.218  1.000 39.737  0 157 GLY AAA CA  1 
ATOM   2820 C C   . GLY B 2 166 ? 18.418  -2.402  -1.359  1.000 40.874  0 157 GLY AAA C   1 
ATOM   2821 O O   . GLY B 2 166 ? 17.748  -2.765  -0.387  1.000 39.388  0 157 GLY AAA O   1 
ATOM   2822 N N   . ALA B 2 167 ? 17.874  -2.019  -2.512  1.000 39.641  0 158 ALA AAA N   1 
ATOM   2823 C CA  . ALA B 2 167 ? 16.411  -1.917  -2.740  1.000 43.327  0 158 ALA AAA CA  1 
ATOM   2824 C C   . ALA B 2 167 ? 15.869  -3.258  -3.236  1.000 45.538  0 158 ALA AAA C   1 
ATOM   2825 O O   . ALA B 2 167 ? 16.636  -4.002  -3.867  1.000 45.597  0 158 ALA AAA O   1 
ATOM   2826 C CB  . ALA B 2 167 ? 16.114  -0.810  -3.727  1.000 43.315  0 158 ALA AAA CB  1 
ATOM   2827 N N   . THR B 2 168 ? 14.592  -3.542  -2.979  1.000 49.701  0 159 THR AAA N   1 
ATOM   2828 C CA  . THR B 2 168 ? 13.919  -4.776  -3.469  1.000 54.774  0 159 THR AAA CA  1 
ATOM   2829 C C   . THR B 2 168 ? 13.227  -4.472  -4.795  1.000 54.351  0 159 THR AAA C   1 
ATOM   2830 O O   . THR B 2 168 ? 12.817  -5.424  -5.453  1.000 60.186  0 159 THR AAA O   1 
ATOM   2831 C CB  . THR B 2 168 ? 12.945  -5.341  -2.430  1.000 56.195  0 159 THR AAA CB  1 
ATOM   2832 O OG1 . THR B 2 168 ? 12.124  -4.266  -1.979  1.000 56.101  0 159 THR AAA OG1 1 
ATOM   2833 C CG2 . THR B 2 168 ? 13.654  -5.966  -1.250  1.000 55.539  0 159 THR AAA CG2 1 
ATOM   2834 N N   . ASN B 2 169 ? 13.123  -3.194  -5.168  1.000 54.288  0 160 ASN AAA N   1 
ATOM   2835 C CA  . ASN B 2 169 ? 12.553  -2.753  -6.470  1.000 47.883  0 160 ASN AAA CA  1 
ATOM   2836 C C   . ASN B 2 169 ? 13.236  -1.454  -6.911  1.000 46.283  0 160 ASN AAA C   1 
ATOM   2837 O O   . ASN B 2 169 ? 13.943  -0.817  -6.082  1.000 39.970  0 160 ASN AAA O   1 
ATOM   2838 C CB  . ASN B 2 169 ? 11.038  -2.556  -6.398  1.000 45.864  0 160 ASN AAA CB  1 
ATOM   2839 C CG  . ASN B 2 169 ? 10.642  -1.526  -5.363  1.000 45.685  0 160 ASN AAA CG  1 
ATOM   2840 O OD1 . ASN B 2 169 ? 10.889  -0.330  -5.509  1.000 47.605  0 160 ASN AAA OD1 1 
ATOM   2841 N ND2 . ASN B 2 169 ? 10.041  -1.983  -4.288  1.000 47.963  0 160 ASN AAA ND2 1 
ATOM   2842 N N   . ALA B 2 170 ? 12.969  -1.068  -8.160  1.000 42.037  0 161 ALA AAA N   1 
ATOM   2843 C CA  . ALA B 2 170 ? 13.585  0.067   -8.867  1.000 40.352  0 161 ALA AAA CA  1 
ATOM   2844 C C   . ALA B 2 170 ? 12.739  1.337   -8.706  1.000 42.429  0 161 ALA AAA C   1 
ATOM   2845 O O   . ALA B 2 170 ? 13.050  2.332   -9.394  1.000 39.359  0 161 ALA AAA O   1 
ATOM   2846 C CB  . ALA B 2 170 ? 13.743  -0.321  -10.315 1.000 42.048  0 161 ALA AAA CB  1 
ATOM   2847 N N   . ARG B 2 171 ? 11.736  1.333   -7.825  1.000 43.729  0 162 ARG AAA N   1 
ATOM   2848 C CA  . ARG B 2 171 ? 10.865  2.520   -7.605  1.000 48.846  0 162 ARG AAA CA  1 
ATOM   2849 C C   . ARG B 2 171 ? 11.688  3.624   -6.940  1.000 44.412  0 162 ARG AAA C   1 
ATOM   2850 O O   . ARG B 2 171 ? 12.335  3.360   -5.917  1.000 46.073  0 162 ARG AAA O   1 
ATOM   2851 C CB  . ARG B 2 171 ? 9.623   2.209   -6.764  1.000 56.582  0 162 ARG AAA CB  1 
ATOM   2852 C CG  . ARG B 2 171 ? 8.332   2.172   -7.567  1.000 66.550  0 162 ARG AAA CG  1 
ATOM   2853 C CD  . ARG B 2 171 ? 7.087   2.170   -6.698  1.000 74.765  0 162 ARG AAA CD  1 
ATOM   2854 N NE  . ARG B 2 171 ? 6.210   1.094   -7.145  1.000 86.452  0 162 ARG AAA NE  1 
ATOM   2855 C CZ  . ARG B 2 171 ? 6.047   -0.087  -6.540  1.000 94.644  0 162 ARG AAA CZ  1 
ATOM   2856 N NH1 . ARG B 2 171 ? 6.663   -0.370  -5.401  1.000 90.981  0 162 ARG AAA NH1 1 
ATOM   2857 N NH2 . ARG B 2 171 ? 5.236   -0.986  -7.077  1.000 99.531  0 162 ARG AAA NH2 1 
ATOM   2858 N N   . VAL B 2 172 ? 11.711  4.800   -7.558  1.000 43.776  0 163 VAL AAA N   1 
ATOM   2859 C CA  . VAL B 2 172 ? 12.357  6.027   -7.022  1.000 43.227  0 163 VAL AAA CA  1 
ATOM   2860 C C   . VAL B 2 172 ? 11.423  7.194   -7.337  1.000 44.446  0 163 VAL AAA C   1 
ATOM   2861 O O   . VAL B 2 172 ? 11.093  7.358   -8.528  1.000 45.728  0 163 VAL AAA O   1 
ATOM   2862 C CB  . VAL B 2 172 ? 13.759  6.253   -7.625  1.000 44.409  0 163 VAL AAA CB  1 
ATOM   2863 C CG1 . VAL B 2 172 ? 14.416  7.486   -7.029  1.000 44.065  0 163 VAL AAA CG1 1 
ATOM   2864 C CG2 . VAL B 2 172 ? 14.664  5.039   -7.470  1.000 43.946  0 163 VAL AAA CG2 1 
ATOM   2865 N N   . GLY B 2 173 ? 11.057  7.977   -6.314  1.000 45.371  0 164 GLY AAA N   1 
ATOM   2866 C CA  . GLY B 2 173 ? 10.144  9.129   -6.420  1.000 41.378  0 164 GLY AAA CA  1 
ATOM   2867 C C   . GLY B 2 173 ? 10.829  10.448  -6.112  1.000 38.462  0 164 GLY AAA C   1 
ATOM   2868 O O   . GLY B 2 173 ? 10.300  11.487  -6.516  1.000 39.396  0 164 GLY AAA O   1 
ATOM   2869 N N   . SER B 2 174 ? 11.964  10.444  -5.419  1.000 37.711  0 165 SER AAA N   1 
ATOM   2870 C CA  . SER B 2 174 ? 12.654  11.696  -5.015  1.000 39.688  0 165 SER AAA CA  1 
ATOM   2871 C C   . SER B 2 174 ? 14.072  11.384  -4.541  1.000 41.474  0 165 SER AAA C   1 
ATOM   2872 O O   . SER B 2 174 ? 14.362  10.202  -4.252  1.000 37.452  0 165 SER AAA O   1 
ATOM   2873 C CB  . SER B 2 174 ? 11.877  12.459  -3.941  1.000 41.182  0 165 SER AAA CB  1 
ATOM   2874 O OG  . SER B 2 174 ? 11.605  11.658  -2.795  1.000 36.985  0 165 SER AAA OG  1 
ATOM   2875 N N   . LEU B 2 175 ? 14.914  12.410  -4.461  1.000 38.648  0 166 LEU AAA N   1 
ATOM   2876 C CA  . LEU B 2 175 ? 16.274  12.256  -3.922  1.000 41.474  0 166 LEU AAA CA  1 
ATOM   2877 C C   . LEU B 2 175 ? 16.795  13.599  -3.424  1.000 40.604  0 166 LEU AAA C   1 
ATOM   2878 O O   . LEU B 2 175 ? 16.333  14.651  -3.875  1.000 37.434  0 166 LEU AAA O   1 
ATOM   2879 C CB  . LEU B 2 175 ? 17.191  11.609  -4.965  1.000 47.768  0 166 LEU AAA CB  1 
ATOM   2880 C CG  . LEU B 2 175 ? 17.431  12.368  -6.269  1.000 48.169  0 166 LEU AAA CG  1 
ATOM   2881 C CD1 . LEU B 2 175 ? 18.744  11.920  -6.883  1.000 48.529  0 166 LEU AAA CD1 1 
ATOM   2882 C CD2 . LEU B 2 175 ? 16.297  12.143  -7.257  1.000 52.144  0 166 LEU AAA CD2 1 
ATOM   2883 N N   . ARG B 2 176 ? 17.732  13.519  -2.493  1.000 41.245  0 167 ARG AAA N   1 
ATOM   2884 C CA  . ARG B 2 176 ? 18.194  14.655  -1.674  1.000 46.772  0 167 ARG AAA CA  1 
ATOM   2885 C C   . ARG B 2 176 ? 19.702  14.505  -1.504  1.000 46.892  0 167 ARG AAA C   1 
ATOM   2886 O O   . ARG B 2 176 ? 20.189  13.359  -1.316  1.000 42.650  0 167 ARG AAA O   1 
ATOM   2887 C CB  . ARG B 2 176 ? 17.387  14.659  -0.372  1.000 50.909  0 167 ARG AAA CB  1 
ATOM   2888 C CG  . ARG B 2 176 ? 18.203  14.837  0.899   1.000 58.060  0 167 ARG AAA CG  1 
ATOM   2889 C CD  . ARG B 2 176 ? 17.300  14.871  2.115   1.000 64.326  0 167 ARG AAA CD  1 
ATOM   2890 N NE  . ARG B 2 176 ? 16.463  16.058  2.057   1.000 69.057  0 167 ARG AAA NE  1 
ATOM   2891 C CZ  . ARG B 2 176 ? 15.272  16.189  2.630   1.000 78.938  0 167 ARG AAA CZ  1 
ATOM   2892 N NH1 . ARG B 2 176 ? 14.737  15.189  3.314   1.000 79.418  0 167 ARG AAA NH1 1 
ATOM   2893 N NH2 . ARG B 2 176 ? 14.601  17.320  2.482   1.000 82.112  0 167 ARG AAA NH2 1 
ATOM   2894 N N   . ARG B 2 177 ? 20.415  15.621  -1.606  1.000 44.228  0 168 ARG AAA N   1 
ATOM   2895 C CA  . ARG B 2 177 ? 21.848  15.682  -1.267  1.000 46.868  0 168 ARG AAA CA  1 
ATOM   2896 C C   . ARG B 2 177 ? 21.973  15.575  0.248   1.000 41.617  0 168 ARG AAA C   1 
ATOM   2897 O O   . ARG B 2 177 ? 21.123  16.096  0.944   1.000 40.700  0 168 ARG AAA O   1 
ATOM   2898 C CB  . ARG B 2 177 ? 22.460  16.991  -1.749  1.000 52.631  0 168 ARG AAA CB  1 
ATOM   2899 C CG  . ARG B 2 177 ? 22.369  17.203  -3.251  1.000 52.884  0 168 ARG AAA CG  1 
ATOM   2900 C CD  . ARG B 2 177 ? 22.694  18.654  -3.532  1.000 55.298  0 168 ARG AAA CD  1 
ATOM   2901 N NE  . ARG B 2 177 ? 21.634  19.522  -3.046  1.000 53.705  0 168 ARG AAA NE  1 
ATOM   2902 C CZ  . ARG B 2 177 ? 21.778  20.789  -2.694  1.000 52.033  0 168 ARG AAA CZ  1 
ATOM   2903 N NH1 . ARG B 2 177 ? 22.969  21.362  -2.713  1.000 53.438  0 168 ARG AAA NH1 1 
ATOM   2904 N NH2 . ARG B 2 177 ? 20.724  21.470  -2.290  1.000 50.591  0 168 ARG AAA NH2 1 
ATOM   2905 N N   . VAL B 2 178 ? 22.990  14.881  0.719   1.000 40.261  0 169 VAL AAA N   1 
ATOM   2906 C CA  . VAL B 2 178 ? 23.373  14.893  2.151   1.000 42.746  0 169 VAL AAA CA  1 
ATOM   2907 C C   . VAL B 2 178 ? 24.269  16.114  2.372   1.000 43.874  0 169 VAL AAA C   1 
ATOM   2908 O O   . VAL B 2 178 ? 25.447  16.064  1.952   1.000 40.342  0 169 VAL AAA O   1 
ATOM   2909 C CB  . VAL B 2 178 ? 24.066  13.577  2.520   1.000 42.013  0 169 VAL AAA CB  1 
ATOM   2910 C CG1 . VAL B 2 178 ? 24.495  13.589  3.975   1.000 44.465  0 169 VAL AAA CG1 1 
ATOM   2911 C CG2 . VAL B 2 178 ? 23.168  12.391  2.195   1.000 40.074  0 169 VAL AAA CG2 1 
ATOM   2912 N N   . ILE B 2 179 ? 23.708  17.173  2.962   1.000 52.440  0 170 ILE AAA N   1 
ATOM   2913 C CA  . ILE B 2 179 ? 24.444  18.402  3.397   1.000 60.414  0 170 ILE AAA CA  1 
ATOM   2914 C C   . ILE B 2 179 ? 24.012  18.742  4.831   1.000 66.250  0 170 ILE AAA C   1 
ATOM   2915 O O   . ILE B 2 179 ? 22.868  18.413  5.193   1.000 61.656  0 170 ILE AAA O   1 
ATOM   2916 C CB  . ILE B 2 179 ? 24.203  19.580  2.423   1.000 59.976  0 170 ILE AAA CB  1 
ATOM   2917 C CG1 . ILE B 2 179 ? 22.728  19.990  2.340   1.000 62.082  0 170 ILE AAA CG1 1 
ATOM   2918 C CG2 . ILE B 2 179 ? 24.777  19.300  1.046   1.000 58.607  0 170 ILE AAA CG2 1 
ATOM   2919 C CD1 . ILE B 2 179 ? 22.369  21.189  3.210   1.000 63.318  0 170 ILE AAA CD1 1 
ATOM   2920 N N   . ASP B 2 180 ? 24.888  19.396  5.597   1.000 79.840  0 171 ASP AAA N   1 
ATOM   2921 C CA  . ASP B 2 180 ? 24.688  19.679  7.043   1.000 91.158  0 171 ASP AAA CA  1 
ATOM   2922 C C   . ASP B 2 180 ? 24.038  21.065  7.204   1.000 99.444  0 171 ASP AAA C   1 
ATOM   2923 O O   . ASP B 2 180 ? 24.715  21.981  7.714   1.000 110.739 0 171 ASP AAA O   1 
ATOM   2924 C CB  . ASP B 2 180 ? 26.014  19.510  7.793   1.000 91.445  0 171 ASP AAA CB  1 
ATOM   2925 C CG  . ASP B 2 180 ? 25.855  19.045  9.229   1.000 97.175  0 171 ASP AAA CG  1 
ATOM   2926 O OD1 . ASP B 2 180 ? 24.715  18.686  9.621   1.000 100.200 0 171 ASP AAA OD1 1 
ATOM   2927 O OD2 . ASP B 2 180 ? 26.877  19.018  9.938   1.000 90.934  0 171 ASP AAA OD2 1 
ATOM   2928 N N   . PHE B 2 181 ? 22.776  21.209  6.762   1.000 107.054 0 172 PHE AAA N   1 
ATOM   2929 C CA  . PHE B 2 181 ? 21.918  22.423  6.869   1.000 103.785 0 172 PHE AAA CA  1 
ATOM   2930 C C   . PHE B 2 181 ? 22.605  23.652  6.253   1.000 97.865  0 172 PHE AAA C   1 
ATOM   2931 O O   . PHE B 2 181 ? 23.418  23.588  5.327   1.000 89.057  0 172 PHE AAA O   1 
ATOM   2932 C CB  . PHE B 2 181 ? 21.549  22.670  8.317   1.000 97.570  0 172 PHE AAA CB  1 
HETATM 2933 O O   . HOH C 3 .   ? 8.649   -2.345  24.251  1.000 35.139  0 201 HOH XXX O   1 
HETATM 2934 O O   . HOH C 3 .   ? -28.564 -8.960  20.078  1.000 37.606  0 202 HOH XXX O   1 
HETATM 2935 O O   . HOH C 3 .   ? 10.242  -15.023 25.919  1.000 39.301  0 203 HOH XXX O   1 
HETATM 2936 O O   . HOH C 3 .   ? -30.150 -8.409  9.236   1.000 34.532  0 204 HOH XXX O   1 
HETATM 2937 O O   . HOH C 3 .   ? 10.194  -24.398 12.989  1.000 42.806  0 205 HOH XXX O   1 
HETATM 2938 O O   . HOH C 3 .   ? -2.056  -9.964  25.360  1.000 38.461  0 206 HOH XXX O   1 
HETATM 2939 O O   . HOH C 3 .   ? -2.100  -7.625  23.557  1.000 45.214  0 207 HOH XXX O   1 
HETATM 2940 O O   . HOH C 3 .   ? -5.802  -20.797 12.140  1.000 26.328  0 208 HOH XXX O   1 
HETATM 2941 O O   . HOH C 3 .   ? 13.587  -19.571 7.390   1.000 39.637  0 209 HOH XXX O   1 
HETATM 2942 O O   . HOH C 3 .   ? -8.859  -7.489  24.731  1.000 32.505  0 210 HOH XXX O   1 
HETATM 2943 O O   . HOH C 3 .   ? 15.489  -5.362  22.105  1.000 33.503  0 211 HOH XXX O   1 
HETATM 2944 O O   . HOH C 3 .   ? -4.705  -19.575 19.840  1.000 25.633  0 212 HOH XXX O   1 
HETATM 2945 O O   . HOH C 3 .   ? -25.619 -7.622  29.366  1.000 50.710  0 213 HOH XXX O   1 
HETATM 2946 O O   . HOH C 3 .   ? 14.932  -3.715  18.570  1.000 36.306  0 214 HOH XXX O   1 
HETATM 2947 O O   . HOH C 3 .   ? 6.856   -25.488 6.973   1.000 41.395  0 215 HOH XXX O   1 
HETATM 2948 O O   . HOH C 3 .   ? -7.745  -15.329 27.358  1.000 43.663  0 216 HOH XXX O   1 
HETATM 2949 O O   . HOH C 3 .   ? -1.740  -19.977 17.935  1.000 34.509  0 217 HOH XXX O   1 
HETATM 2950 O O   . HOH C 3 .   ? -10.135 -12.310 11.308  1.000 29.947  0 218 HOH XXX O   1 
HETATM 2951 O O   . HOH C 3 .   ? -30.951 -18.943 14.641  1.000 26.014  0 219 HOH XXX O   1 
HETATM 2952 O O   . HOH C 3 .   ? 7.802   0.798   18.269  1.000 45.649  0 220 HOH XXX O   1 
HETATM 2953 O O   . HOH C 3 .   ? -7.280  -19.079 10.522  1.000 25.670  0 221 HOH XXX O   1 
HETATM 2954 O O   . HOH C 3 .   ? -21.787 -7.142  21.428  1.000 26.893  0 222 HOH XXX O   1 
HETATM 2955 O O   . HOH C 3 .   ? -2.799  -4.328  14.812  1.000 36.909  0 223 HOH XXX O   1 
HETATM 2956 O O   . HOH C 3 .   ? 7.089   -3.504  6.634   1.000 40.837  0 224 HOH XXX O   1 
HETATM 2957 O O   . HOH C 3 .   ? -21.968 -15.985 6.970   1.000 42.724  0 225 HOH XXX O   1 
HETATM 2958 O O   . HOH C 3 .   ? -27.670 -17.002 7.983   1.000 34.987  0 226 HOH XXX O   1 
HETATM 2959 O O   . HOH C 3 .   ? -10.872 -4.015  19.909  1.000 40.620  0 227 HOH XXX O   1 
HETATM 2960 O O   . HOH C 3 .   ? -23.188 -25.497 29.403  1.000 30.729  0 228 HOH XXX O   1 
HETATM 2961 O O   . HOH C 3 .   ? 1.131   -21.165 8.117   1.000 40.747  0 229 HOH XXX O   1 
HETATM 2962 O O   . HOH C 3 .   ? 6.946   -2.745  11.010  1.000 38.538  0 230 HOH XXX O   1 
HETATM 2963 O O   . HOH C 3 .   ? 3.827   -8.663  27.621  1.000 33.175  0 231 HOH XXX O   1 
HETATM 2964 O O   . HOH C 3 .   ? 3.356   -20.602 10.539  1.000 31.286  0 232 HOH XXX O   1 
HETATM 2965 O O   . HOH C 3 .   ? -3.690  -4.406  24.073  1.000 43.279  0 233 HOH XXX O   1 
HETATM 2966 O O   . HOH C 3 .   ? -7.543  -15.005 3.741   1.000 47.076  0 234 HOH XXX O   1 
HETATM 2967 O O   . HOH C 3 .   ? -19.493 -14.777 29.529  1.000 49.565  0 235 HOH XXX O   1 
HETATM 2968 O O   . HOH C 3 .   ? -4.881  -22.963 14.424  1.000 45.672  0 236 HOH XXX O   1 
HETATM 2969 O O   . HOH C 3 .   ? -11.795 -13.890 30.444  1.000 39.800  0 237 HOH XXX O   1 
HETATM 2970 O O   . HOH C 3 .   ? 15.709  -24.975 11.191  1.000 41.415  0 238 HOH XXX O   1 
HETATM 2971 O O   . HOH C 3 .   ? 2.349   -1.653  21.740  1.000 44.051  0 239 HOH XXX O   1 
HETATM 2972 O O   . HOH C 3 .   ? -23.918 -16.855 4.726   1.000 47.928  0 240 HOH XXX O   1 
HETATM 2973 O O   . HOH C 3 .   ? -19.591 -16.485 31.976  1.000 51.906  0 241 HOH XXX O   1 
HETATM 2974 O O   . HOH D 3 .   ? 11.047  7.475   4.706   1.000 51.143  0 201 HOH AAA O   1 
HETATM 2975 O O   . HOH D 3 .   ? 22.699  11.761  27.324  1.000 28.168  0 202 HOH AAA O   1 
HETATM 2976 O O   . HOH D 3 .   ? 28.163  14.017  8.027   1.000 40.281  0 203 HOH AAA O   1 
HETATM 2977 O O   . HOH D 3 .   ? 12.574  -3.995  12.751  1.000 24.009  0 204 HOH AAA O   1 
HETATM 2978 O O   . HOH D 3 .   ? 21.624  -5.827  21.606  1.000 33.153  0 205 HOH AAA O   1 
HETATM 2979 O O   . HOH D 3 .   ? 15.086  11.338  5.544   1.000 36.183  0 206 HOH AAA O   1 
HETATM 2980 O O   . HOH D 3 .   ? 32.284  0.470   8.934   1.000 38.418  0 207 HOH AAA O   1 
HETATM 2981 O O   . HOH D 3 .   ? 14.419  9.503   8.250   1.000 26.810  0 208 HOH AAA O   1 
HETATM 2982 O O   . HOH D 3 .   ? 18.662  -8.209  14.017  1.000 37.934  0 209 HOH AAA O   1 
HETATM 2983 O O   . HOH D 3 .   ? 14.075  -4.956  6.552   1.000 30.845  0 210 HOH AAA O   1 
HETATM 2984 O O   . HOH D 3 .   ? 17.163  1.417   28.759  1.000 36.410  0 211 HOH AAA O   1 
HETATM 2985 O O   . HOH D 3 .   ? 20.594  17.090  22.342  1.000 38.287  0 212 HOH AAA O   1 
HETATM 2986 O O   . HOH D 3 .   ? 15.346  1.578   3.518   1.000 26.753  0 213 HOH AAA O   1 
HETATM 2987 O O   . HOH D 3 .   ? 31.687  -4.728  20.628  1.000 38.502  0 214 HOH AAA O   1 
HETATM 2988 O O   . HOH D 3 .   ? 16.045  20.241  18.946  1.000 44.489  0 215 HOH AAA O   1 
HETATM 2989 O O   . HOH D 3 .   ? 12.102  1.558   -3.993  1.000 36.770  0 216 HOH AAA O   1 
HETATM 2990 O O   . HOH D 3 .   ? 18.199  -2.464  -12.024 1.000 48.497  0 217 HOH AAA O   1 
HETATM 2991 O O   . HOH D 3 .   ? 21.030  -2.551  18.618  1.000 33.949  0 218 HOH AAA O   1 
HETATM 2992 O O   . HOH D 3 .   ? 11.998  19.954  -8.754  1.000 50.698  0 219 HOH AAA O   1 
HETATM 2993 O O   . HOH D 3 .   ? 21.694  2.066   0.153   1.000 28.678  0 220 HOH AAA O   1 
HETATM 2994 O O   . HOH D 3 .   ? 11.465  12.041  28.637  1.000 28.739  0 221 HOH AAA O   1 
HETATM 2995 O O   . HOH D 3 .   ? 13.952  0.093   12.494  1.000 29.334  0 222 HOH AAA O   1 
HETATM 2996 O O   . HOH D 3 .   ? 8.169   -3.129  13.379  1.000 30.276  0 223 HOH AAA O   1 
HETATM 2997 O O   . HOH D 3 .   ? 13.776  3.237   4.848   1.000 24.963  0 224 HOH AAA O   1 
HETATM 2998 O O   . HOH D 3 .   ? 15.758  -6.253  13.979  1.000 30.682  0 225 HOH AAA O   1 
HETATM 2999 O O   . HOH D 3 .   ? 12.097  -3.558  17.121  1.000 46.325  0 226 HOH AAA O   1 
HETATM 3000 O O   . HOH D 3 .   ? 24.335  14.005  20.894  1.000 24.036  0 227 HOH AAA O   1 
HETATM 3001 O O   . HOH D 3 .   ? 14.157  2.827   13.848  1.000 31.688  0 228 HOH AAA O   1 
HETATM 3002 O O   . HOH D 3 .   ? 16.205  13.285  9.709   1.000 38.426  0 229 HOH AAA O   1 
HETATM 3003 O O   . HOH D 3 .   ? 27.791  14.175  0.884   1.000 45.753  0 230 HOH AAA O   1 
HETATM 3004 O O   . HOH D 3 .   ? 9.654   5.680   19.680  1.000 38.986  0 231 HOH AAA O   1 
HETATM 3005 O O   . HOH D 3 .   ? 31.987  5.994   17.544  1.000 49.973  0 232 HOH AAA O   1 
HETATM 3006 O O   . HOH D 3 .   ? 14.896  1.889   -5.621  1.000 34.236  0 233 HOH AAA O   1 
HETATM 3007 O O   . HOH D 3 .   ? 30.208  -1.270  15.795  1.000 32.763  0 234 HOH AAA O   1 
HETATM 3008 O O   . HOH D 3 .   ? 22.595  -9.543  18.953  1.000 44.988  0 235 HOH AAA O   1 
HETATM 3009 O O   . HOH D 3 .   ? 10.496  3.690   25.614  1.000 40.258  0 236 HOH AAA O   1 
HETATM 3010 O O   . HOH D 3 .   ? 18.030  -2.396  18.234  1.000 38.174  0 237 HOH AAA O   1 
HETATM 3011 O O   . HOH D 3 .   ? 25.972  20.257  -4.105  1.000 53.706  0 238 HOH AAA O   1 
HETATM 3012 O O   . HOH D 3 .   ? 24.284  8.440   32.118  1.000 43.821  0 239 HOH AAA O   1 
# 
loop_
_pdbx_poly_seq_scheme.asym_id 
_pdbx_poly_seq_scheme.entity_id 
_pdbx_poly_seq_scheme.seq_id 
_pdbx_poly_seq_scheme.mon_id 
_pdbx_poly_seq_scheme.ndb_seq_num 
_pdbx_poly_seq_scheme.pdb_seq_num 
_pdbx_poly_seq_scheme.auth_seq_num 
_pdbx_poly_seq_scheme.pdb_mon_id 
_pdbx_poly_seq_scheme.auth_mon_id 
_pdbx_poly_seq_scheme.pdb_strand_id 
_pdbx_poly_seq_scheme.pdb_ins_code 
_pdbx_poly_seq_scheme.hetero 
A 1 1   MET 1   -8  ?   ?   ?   XXX . n 
A 1 2   LYS 2   -7  ?   ?   ?   XXX . n 
A 1 3   HIS 3   -6  ?   ?   ?   XXX . n 
A 1 4   HIS 4   -5  ?   ?   ?   XXX . n 
A 1 5   HIS 5   -4  ?   ?   ?   XXX . n 
A 1 6   HIS 6   -3  ?   ?   ?   XXX . n 
A 1 7   HIS 7   -2  ?   ?   ?   XXX . n 
A 1 8   HIS 8   -1  ?   ?   ?   XXX . n 
A 1 9   GLN 9   0   ?   ?   ?   XXX . n 
A 1 10  GLY 10  1   1   GLY GLY XXX . n 
A 1 11  LYS 11  2   2   LYS LYS XXX . n 
A 1 12  ILE 12  3   3   ILE ILE XXX . n 
A 1 13  THR 13  4   4   THR THR XXX . n 
A 1 14  LEU 14  5   5   LEU LEU XXX . n 
A 1 15  TYR 15  6   6   TYR TYR XXX . n 
A 1 16  GLU 16  7   7   GLU GLU XXX . n 
A 1 17  ASP 17  8   8   ASP ASP XXX . n 
A 1 18  ARG 18  9   9   ARG ARG XXX . n 
A 1 19  GLY 19  10  10  GLY GLY XXX . n 
A 1 20  PHE 20  11  11  PHE PHE XXX . n 
A 1 21  GLN 21  12  12  GLN GLN XXX . n 
A 1 22  GLY 22  13  13  GLY GLY XXX . n 
A 1 23  ARG 23  14  14  ARG ARG XXX . n 
A 1 24  HIS 24  15  15  HIS HIS XXX . n 
A 1 25  TYR 25  16  16  TYR TYR XXX . n 
A 1 26  GLU 26  17  17  GLU GLU XXX . n 
A 1 27  CYS 27  18  18  CYS CYS XXX . n 
A 1 28  SER 28  19  19  SER SER XXX . n 
A 1 29  SER 29  20  20  SER SER XXX . n 
A 1 30  ASP 30  21  21  ASP ASP XXX . n 
A 1 31  HIS 31  22  22  HIS HIS XXX . n 
A 1 32  PRO 32  23  23  PRO PRO XXX . n 
A 1 33  ASN 33  24  24  ASN ASN XXX . n 
A 1 34  LEU 34  25  25  LEU LEU XXX . n 
A 1 35  GLN 35  26  26  GLN GLN XXX . n 
A 1 36  PRO 36  27  27  PRO PRO XXX . n 
A 1 37  TYR 37  28  28  TYR TYR XXX . n 
A 1 38  LEU 38  29  29  LEU LEU XXX . n 
A 1 39  SER 39  30  30  SER SER XXX . n 
A 1 40  ARG 40  31  31  ARG ARG XXX . n 
A 1 41  CYS 41  32  32  CYS CYS XXX . n 
A 1 42  ASN 42  33  33  ASN ASN XXX . n 
A 1 43  SER 43  34  34  SER SER XXX . n 
A 1 44  ALA 44  35  35  ALA ALA XXX . n 
A 1 45  SER 45  36  36  SER SER XXX . n 
A 1 46  VAL 46  37  37  VAL VAL XXX . n 
A 1 47  ASP 47  38  38  ASP ASP XXX . n 
A 1 48  SER 48  39  39  SER SER XXX . n 
A 1 49  GLY 49  40  40  GLY GLY XXX . n 
A 1 50  CSO 50  41  41  CSO CSO XXX . n 
A 1 51  TRP 51  42  42  TRP TRP XXX . n 
A 1 52  MET 52  43  43  MET MET XXX . n 
A 1 53  LEU 53  44  44  LEU LEU XXX . n 
A 1 54  TYR 54  45  45  TYR TYR XXX . n 
A 1 55  GLU 55  46  46  GLU GLU XXX . n 
A 1 56  GLN 56  47  47  GLN GLN XXX . n 
A 1 57  PRO 57  48  48  PRO PRO XXX . n 
A 1 58  ASN 58  49  49  ASN ASN XXX . n 
A 1 59  TYR 59  50  50  TYR TYR XXX . n 
A 1 60  SER 60  51  51  SER SER XXX . n 
A 1 61  GLY 61  52  52  GLY GLY XXX . n 
A 1 62  LEU 62  53  53  LEU LEU XXX . n 
A 1 63  GLN 63  54  54  GLN GLN XXX . n 
A 1 64  TYR 64  55  55  TYR TYR XXX . n 
A 1 65  PHE 65  56  56  PHE PHE XXX . n 
A 1 66  LEU 66  57  57  LEU LEU XXX . n 
A 1 67  ARG 67  58  58  ARG ARG XXX . n 
A 1 68  ARG 68  59  59  ARG ARG XXX . n 
A 1 69  GLY 69  60  60  GLY GLY XXX . n 
A 1 70  ASP 70  61  61  ASP ASP XXX . n 
A 1 71  TYR 71  62  62  TYR TYR XXX . n 
A 1 72  ALA 72  63  63  ALA ALA XXX . n 
A 1 73  ASP 73  64  64  ASP ASP XXX . n 
A 1 74  HIS 74  65  65  HIS HIS XXX . n 
A 1 75  GLN 75  66  66  GLN GLN XXX . n 
A 1 76  GLN 76  67  67  GLN GLN XXX . n 
A 1 77  TRP 77  68  68  TRP TRP XXX . n 
A 1 78  MET 78  69  69  MET MET XXX . n 
A 1 79  GLY 79  70  70  GLY GLY XXX . n 
A 1 80  LEU 80  71  71  LEU LEU XXX . n 
A 1 81  SER 81  72  72  SER SER XXX . n 
A 1 82  ASP 82  73  73  ASP ASP XXX . n 
A 1 83  SER 83  74  74  SER SER XXX . n 
A 1 84  VAL 84  75  75  VAL VAL XXX . n 
A 1 85  ARG 85  76  76  ARG ARG XXX . n 
A 1 86  SER 86  77  77  SER SER XXX . n 
A 1 87  CYS 87  78  78  CYS CYS XXX . n 
A 1 88  ARG 88  79  79  ARG ARG XXX . n 
A 1 89  LEU 89  80  80  LEU LEU XXX . n 
A 1 90  ILE 90  81  81  ILE ILE XXX . n 
A 1 91  PRO 91  82  82  PRO PRO XXX . n 
A 1 92  HIS 92  83  83  HIS HIS XXX . n 
A 1 93  SER 93  84  84  SER SER XXX . n 
A 1 94  GLY 94  85  85  GLY GLY XXX . n 
A 1 95  SER 95  86  86  SER SER XXX . n 
A 1 96  HIS 96  87  87  HIS HIS XXX . n 
A 1 97  ARG 97  88  88  ARG ARG XXX . n 
A 1 98  ILE 98  89  89  ILE ILE XXX . n 
A 1 99  ARG 99  90  90  ARG ARG XXX . n 
A 1 100 LEU 100 91  91  LEU LEU XXX . n 
A 1 101 TYR 101 92  92  TYR TYR XXX . n 
A 1 102 GLU 102 93  93  GLU GLU XXX . n 
A 1 103 ARG 103 94  94  ARG ARG XXX . n 
A 1 104 GLU 104 95  95  GLU GLU XXX . n 
A 1 105 ASP 105 96  96  ASP ASP XXX . n 
A 1 106 TYR 106 97  97  TYR TYR XXX . n 
A 1 107 ARG 107 98  98  ARG ARG XXX . n 
A 1 108 GLY 108 99  99  GLY GLY XXX . n 
A 1 109 GLN 109 100 100 GLN GLN XXX . n 
A 1 110 MET 110 101 101 MET MET XXX . n 
A 1 111 ILE 111 102 102 ILE ILE XXX . n 
A 1 112 GLU 112 103 103 GLU GLU XXX . n 
A 1 113 PHE 113 104 104 PHE PHE XXX . n 
A 1 114 THR 114 105 105 THR THR XXX . n 
A 1 115 GLU 115 106 106 GLU GLU XXX . n 
A 1 116 ASP 116 107 107 ASP ASP XXX . n 
A 1 117 CYS 117 108 108 CYS CYS XXX . n 
A 1 118 SER 118 109 109 SER SER XXX . n 
A 1 119 CSO 119 110 110 CSO CSO XXX . n 
A 1 120 LEU 120 111 111 LEU LEU XXX . n 
A 1 121 GLN 121 112 112 GLN GLN XXX . n 
A 1 122 ASP 122 113 113 ASP ASP XXX . n 
A 1 123 ARG 123 114 114 ARG ARG XXX . n 
A 1 124 PHE 124 115 115 PHE PHE XXX . n 
A 1 125 ARG 125 116 116 ARG ARG XXX . n 
A 1 126 PHE 126 117 117 PHE PHE XXX . n 
A 1 127 ASN 127 118 118 ASN ASN XXX . n 
A 1 128 GLU 128 119 119 GLU GLU XXX . n 
A 1 129 ILE 129 120 120 ILE ILE XXX . n 
A 1 130 HIS 130 121 121 HIS HIS XXX . n 
A 1 131 SER 131 122 122 SER SER XXX . n 
A 1 132 LEU 132 123 123 LEU LEU XXX . n 
A 1 133 ASN 133 124 124 ASN ASN XXX . n 
A 1 134 VAL 134 125 125 VAL VAL XXX . n 
A 1 135 LEU 135 126 126 LEU LEU XXX . n 
A 1 136 GLU 136 127 127 GLU GLU XXX . n 
A 1 137 GLY 137 128 128 GLY GLY XXX . n 
A 1 138 SER 138 129 129 SER SER XXX . n 
A 1 139 TRP 139 130 130 TRP TRP XXX . n 
A 1 140 VAL 140 131 131 VAL VAL XXX . n 
A 1 141 LEU 141 132 132 LEU LEU XXX . n 
A 1 142 TYR 142 133 133 TYR TYR XXX . n 
A 1 143 GLU 143 134 134 GLU GLU XXX . n 
A 1 144 LEU 144 135 135 LEU LEU XXX . n 
A 1 145 SER 145 136 136 SER SER XXX . n 
A 1 146 ASN 146 137 137 ASN ASN XXX . n 
A 1 147 TYR 147 138 138 TYR TYR XXX . n 
A 1 148 ARG 148 139 139 ARG ARG XXX . n 
A 1 149 GLY 149 140 140 GLY GLY XXX . n 
A 1 150 ARG 150 141 141 ARG ARG XXX . n 
A 1 151 GLN 151 142 142 GLN GLN XXX . n 
A 1 152 TYR 152 143 143 TYR TYR XXX . n 
A 1 153 LEU 153 144 144 LEU LEU XXX . n 
A 1 154 LEU 154 145 145 LEU LEU XXX . n 
A 1 155 MET 155 146 146 MET MET XXX . n 
A 1 156 PRO 156 147 147 PRO PRO XXX . n 
A 1 157 GLY 157 148 148 GLY GLY XXX . n 
A 1 158 ASP 158 149 149 ASP ASP XXX . n 
A 1 159 TYR 159 150 150 TYR TYR XXX . n 
A 1 160 ARG 160 151 151 ARG ARG XXX . n 
A 1 161 ARG 161 152 152 ARG ARG XXX . n 
A 1 162 TYR 162 153 153 TYR TYR XXX . n 
A 1 163 GLN 163 154 154 GLN GLN XXX . n 
A 1 164 ASP 164 155 155 ASP ASP XXX . n 
A 1 165 TRP 165 156 156 TRP TRP XXX . n 
A 1 166 GLY 166 157 157 GLY GLY XXX . n 
A 1 167 ALA 167 158 158 ALA ALA XXX . n 
A 1 168 THR 168 159 159 THR THR XXX . n 
A 1 169 ASN 169 160 160 ASN ASN XXX . n 
A 1 170 ALA 170 161 161 ALA ALA XXX . n 
A 1 171 ARG 171 162 162 ARG ARG XXX . n 
A 1 172 VAL 172 163 163 VAL VAL XXX . n 
A 1 173 GLY 173 164 164 GLY GLY XXX . n 
A 1 174 SER 174 165 165 SER SER XXX . n 
A 1 175 LEU 175 166 166 LEU LEU XXX . n 
A 1 176 ARG 176 167 167 ARG ARG XXX . n 
A 1 177 ARG 177 168 168 ARG ARG XXX . n 
A 1 178 VAL 178 169 169 VAL VAL XXX . n 
A 1 179 ILE 179 170 170 ILE ILE XXX . n 
A 1 180 ASP 180 171 171 ASP ASP XXX . n 
A 1 181 PHE 181 172 172 PHE ALA XXX . n 
A 1 182 SER 182 173 ?   ?   ?   XXX . n 
B 2 1   MET 1   -8  ?   ?   ?   AAA . n 
B 2 2   LYS 2   -7  ?   ?   ?   AAA . n 
B 2 3   HIS 3   -6  ?   ?   ?   AAA . n 
B 2 4   HIS 4   -5  ?   ?   ?   AAA . n 
B 2 5   HIS 5   -4  ?   ?   ?   AAA . n 
B 2 6   HIS 6   -3  ?   ?   ?   AAA . n 
B 2 7   HIS 7   -2  ?   ?   ?   AAA . n 
B 2 8   HIS 8   -1  ?   ?   ?   AAA . n 
B 2 9   GLN 9   0   ?   ?   ?   AAA . n 
B 2 10  GLY 10  1   1   GLY GLY AAA . n 
B 2 11  LYS 11  2   2   LYS LYS AAA . n 
B 2 12  ILE 12  3   3   ILE ILE AAA . n 
B 2 13  THR 13  4   4   THR THR AAA . n 
B 2 14  LEU 14  5   5   LEU LEU AAA . n 
B 2 15  TYR 15  6   6   TYR TYR AAA . n 
B 2 16  GLU 16  7   7   GLU GLU AAA . n 
B 2 17  ASP 17  8   8   ASP ASP AAA . n 
B 2 18  ARG 18  9   9   ARG ARG AAA . n 
B 2 19  GLY 19  10  10  GLY GLY AAA . n 
B 2 20  PHE 20  11  11  PHE PHE AAA . n 
B 2 21  GLN 21  12  12  GLN GLN AAA . n 
B 2 22  GLY 22  13  13  GLY GLY AAA . n 
B 2 23  ARG 23  14  14  ARG ARG AAA . n 
B 2 24  HIS 24  15  15  HIS HIS AAA . n 
B 2 25  TYR 25  16  16  TYR TYR AAA . n 
B 2 26  GLU 26  17  17  GLU GLU AAA . n 
B 2 27  CYS 27  18  18  CYS CYS AAA . n 
B 2 28  SER 28  19  19  SER SER AAA . n 
B 2 29  SER 29  20  20  SER SER AAA . n 
B 2 30  ASP 30  21  21  ASP ASP AAA . n 
B 2 31  HIS 31  22  22  HIS HIS AAA . n 
B 2 32  PRO 32  23  23  PRO PRO AAA . n 
B 2 33  ASN 33  24  24  ASN ASN AAA . n 
B 2 34  LEU 34  25  25  LEU LEU AAA . n 
B 2 35  GLN 35  26  26  GLN GLN AAA . n 
B 2 36  PRO 36  27  27  PRO PRO AAA . n 
B 2 37  TYR 37  28  28  TYR TYR AAA . n 
B 2 38  LEU 38  29  29  LEU LEU AAA . n 
B 2 39  SER 39  30  30  SER SER AAA . n 
B 2 40  ARG 40  31  31  ARG ARG AAA . n 
B 2 41  CYS 41  32  32  CYS CYS AAA . n 
B 2 42  ASN 42  33  33  ASN ASN AAA . n 
B 2 43  SER 43  34  34  SER SER AAA . n 
B 2 44  ALA 44  35  35  ALA ALA AAA . n 
B 2 45  SER 45  36  36  SER SER AAA . n 
B 2 46  VAL 46  37  37  VAL VAL AAA . n 
B 2 47  ASP 47  38  38  ASP ASP AAA . n 
B 2 48  SER 48  39  39  SER SER AAA . n 
B 2 49  GLY 49  40  40  GLY GLY AAA . n 
B 2 50  CSO 50  41  41  CSO CSO AAA . n 
B 2 51  TRP 51  42  42  TRP TRP AAA . n 
B 2 52  MET 52  43  43  MET MET AAA . n 
B 2 53  LEU 53  44  44  LEU LEU AAA . n 
B 2 54  TYR 54  45  45  TYR TYR AAA . n 
B 2 55  GLU 55  46  46  GLU GLU AAA . n 
B 2 56  GLN 56  47  47  GLN GLN AAA . n 
B 2 57  PRO 57  48  48  PRO PRO AAA . n 
B 2 58  ASN 58  49  49  ASN ASN AAA . n 
B 2 59  TYR 59  50  50  TYR TYR AAA . n 
B 2 60  SER 60  51  51  SER SER AAA . n 
B 2 61  GLY 61  52  52  GLY GLY AAA . n 
B 2 62  LEU 62  53  53  LEU LEU AAA . n 
B 2 63  GLN 63  54  54  GLN GLN AAA . n 
B 2 64  TYR 64  55  55  TYR TYR AAA . n 
B 2 65  PHE 65  56  56  PHE PHE AAA . n 
B 2 66  LEU 66  57  57  LEU LEU AAA . n 
B 2 67  ARG 67  58  58  ARG ARG AAA . n 
B 2 68  ARG 68  59  59  ARG ARG AAA . n 
B 2 69  GLY 69  60  60  GLY GLY AAA . n 
B 2 70  ASP 70  61  61  ASP ASP AAA . n 
B 2 71  TYR 71  62  62  TYR TYR AAA . n 
B 2 72  ALA 72  63  63  ALA ALA AAA . n 
B 2 73  ASP 73  64  64  ASP ASP AAA . n 
B 2 74  HIS 74  65  65  HIS HIS AAA . n 
B 2 75  GLN 75  66  66  GLN GLN AAA . n 
B 2 76  GLN 76  67  67  GLN GLN AAA . n 
B 2 77  TRP 77  68  68  TRP TRP AAA . n 
B 2 78  MET 78  69  69  MET MET AAA . n 
B 2 79  GLY 79  70  70  GLY GLY AAA . n 
B 2 80  LEU 80  71  71  LEU LEU AAA . n 
B 2 81  SER 81  72  72  SER SER AAA . n 
B 2 82  ASP 82  73  73  ASP ASP AAA . n 
B 2 83  SER 83  74  74  SER SER AAA . n 
B 2 84  VAL 84  75  75  VAL VAL AAA . n 
B 2 85  ARG 85  76  76  ARG ARG AAA . n 
B 2 86  SER 86  77  77  SER SER AAA . n 
B 2 87  CYS 87  78  78  CYS CYS AAA . n 
B 2 88  ARG 88  79  79  ARG ARG AAA . n 
B 2 89  LEU 89  80  80  LEU LEU AAA . n 
B 2 90  ILE 90  81  81  ILE ILE AAA . n 
B 2 91  PRO 91  82  82  PRO PRO AAA . n 
B 2 92  HIS 92  83  83  HIS HIS AAA . n 
B 2 93  SER 93  84  84  SER SER AAA . n 
B 2 94  GLY 94  85  85  GLY GLY AAA . n 
B 2 95  SER 95  86  86  SER SER AAA . n 
B 2 96  HIS 96  87  87  HIS HIS AAA . n 
B 2 97  ARG 97  88  88  ARG ARG AAA . n 
B 2 98  ILE 98  89  89  ILE ILE AAA . n 
B 2 99  ARG 99  90  90  ARG ARG AAA . n 
B 2 100 LEU 100 91  91  LEU LEU AAA . n 
B 2 101 TYR 101 92  92  TYR TYR AAA . n 
B 2 102 GLU 102 93  93  GLU GLU AAA . n 
B 2 103 ARG 103 94  94  ARG ARG AAA . n 
B 2 104 GLU 104 95  95  GLU GLU AAA . n 
B 2 105 ASP 105 96  96  ASP ASP AAA . n 
B 2 106 TYR 106 97  97  TYR TYR AAA . n 
B 2 107 ARG 107 98  98  ARG ARG AAA . n 
B 2 108 GLY 108 99  99  GLY GLY AAA . n 
B 2 109 GLN 109 100 100 GLN GLN AAA . n 
B 2 110 MET 110 101 101 MET MET AAA . n 
B 2 111 ILE 111 102 102 ILE ILE AAA . n 
B 2 112 GLU 112 103 103 GLU GLU AAA . n 
B 2 113 PHE 113 104 104 PHE PHE AAA . n 
B 2 114 THR 114 105 105 THR THR AAA . n 
B 2 115 GLU 115 106 106 GLU GLU AAA . n 
B 2 116 ASP 116 107 107 ASP ASP AAA . n 
B 2 117 CSO 117 108 108 CSO CSO AAA . n 
B 2 118 SER 118 109 109 SER SER AAA . n 
B 2 119 CSO 119 110 110 CSO CSO AAA . n 
B 2 120 LEU 120 111 111 LEU LEU AAA . n 
B 2 121 GLN 121 112 112 GLN GLN AAA . n 
B 2 122 ASP 122 113 113 ASP ASP AAA . n 
B 2 123 ARG 123 114 114 ARG ARG AAA . n 
B 2 124 PHE 124 115 115 PHE PHE AAA . n 
B 2 125 ARG 125 116 116 ARG ARG AAA . n 
B 2 126 PHE 126 117 117 PHE PHE AAA . n 
B 2 127 ASN 127 118 118 ASN ASN AAA . n 
B 2 128 GLU 128 119 119 GLU GLU AAA . n 
B 2 129 ILE 129 120 120 ILE ILE AAA . n 
B 2 130 HIS 130 121 121 HIS HIS AAA . n 
B 2 131 SER 131 122 122 SER SER AAA . n 
B 2 132 LEU 132 123 123 LEU LEU AAA . n 
B 2 133 ASN 133 124 124 ASN ASN AAA . n 
B 2 134 VAL 134 125 125 VAL VAL AAA . n 
B 2 135 LEU 135 126 126 LEU LEU AAA . n 
B 2 136 GLU 136 127 127 GLU GLU AAA . n 
B 2 137 GLY 137 128 128 GLY GLY AAA . n 
B 2 138 SER 138 129 129 SER SER AAA . n 
B 2 139 TRP 139 130 130 TRP TRP AAA . n 
B 2 140 VAL 140 131 131 VAL VAL AAA . n 
B 2 141 LEU 141 132 132 LEU LEU AAA . n 
B 2 142 TYR 142 133 133 TYR TYR AAA . n 
B 2 143 GLU 143 134 134 GLU GLU AAA . n 
B 2 144 LEU 144 135 135 LEU LEU AAA . n 
B 2 145 SER 145 136 136 SER SER AAA . n 
B 2 146 ASN 146 137 137 ASN ASN AAA . n 
B 2 147 TYR 147 138 138 TYR TYR AAA . n 
B 2 148 ARG 148 139 139 ARG ARG AAA . n 
B 2 149 GLY 149 140 140 GLY GLY AAA . n 
B 2 150 ARG 150 141 141 ARG ARG AAA . n 
B 2 151 GLN 151 142 142 GLN GLN AAA . n 
B 2 152 TYR 152 143 143 TYR TYR AAA . n 
B 2 153 LEU 153 144 144 LEU LEU AAA . n 
B 2 154 LEU 154 145 145 LEU LEU AAA . n 
B 2 155 MET 155 146 146 MET MET AAA . n 
B 2 156 PRO 156 147 147 PRO PRO AAA . n 
B 2 157 GLY 157 148 148 GLY GLY AAA . n 
B 2 158 ASP 158 149 149 ASP ASP AAA . n 
B 2 159 TYR 159 150 150 TYR TYR AAA . n 
B 2 160 ARG 160 151 151 ARG ARG AAA . n 
B 2 161 ARG 161 152 152 ARG ARG AAA . n 
B 2 162 TYR 162 153 153 TYR TYR AAA . n 
B 2 163 GLN 163 154 154 GLN GLN AAA . n 
B 2 164 ASP 164 155 155 ASP ASP AAA . n 
B 2 165 TRP 165 156 156 TRP TRP AAA . n 
B 2 166 GLY 166 157 157 GLY GLY AAA . n 
B 2 167 ALA 167 158 158 ALA ALA AAA . n 
B 2 168 THR 168 159 159 THR THR AAA . n 
B 2 169 ASN 169 160 160 ASN ASN AAA . n 
B 2 170 ALA 170 161 161 ALA ALA AAA . n 
B 2 171 ARG 171 162 162 ARG ARG AAA . n 
B 2 172 VAL 172 163 163 VAL VAL AAA . n 
B 2 173 GLY 173 164 164 GLY GLY AAA . n 
B 2 174 SER 174 165 165 SER SER AAA . n 
B 2 175 LEU 175 166 166 LEU LEU AAA . n 
B 2 176 ARG 176 167 167 ARG ARG AAA . n 
B 2 177 ARG 177 168 168 ARG ARG AAA . n 
B 2 178 VAL 178 169 169 VAL VAL AAA . n 
B 2 179 ILE 179 170 170 ILE ILE AAA . n 
B 2 180 ASP 180 171 171 ASP ASP AAA . n 
B 2 181 PHE 181 172 172 PHE ALA AAA . n 
B 2 182 SER 182 173 ?   ?   ?   AAA . n 
# 
_pdbx_contact_author.id                 2 
_pdbx_contact_author.email              b.yorke1@bradford.ac.uk 
_pdbx_contact_author.name_first         Briony 
_pdbx_contact_author.name_last          Yorke 
_pdbx_contact_author.name_mi            A 
_pdbx_contact_author.role               'principal investigator/group leader' 
_pdbx_contact_author.identifier_ORCID   0000-0002-1868-8435 
# 
loop_
_pdbx_nonpoly_scheme.asym_id 
_pdbx_nonpoly_scheme.entity_id 
_pdbx_nonpoly_scheme.mon_id 
_pdbx_nonpoly_scheme.ndb_seq_num 
_pdbx_nonpoly_scheme.pdb_seq_num 
_pdbx_nonpoly_scheme.auth_seq_num 
_pdbx_nonpoly_scheme.pdb_mon_id 
_pdbx_nonpoly_scheme.auth_mon_id 
_pdbx_nonpoly_scheme.pdb_strand_id 
_pdbx_nonpoly_scheme.pdb_ins_code 
C 3 HOH 1  201 29 HOH HOH XXX . 
C 3 HOH 2  202 79 HOH HOH XXX . 
C 3 HOH 3  203 47 HOH HOH XXX . 
C 3 HOH 4  204 31 HOH HOH XXX . 
C 3 HOH 5  205 18 HOH HOH XXX . 
C 3 HOH 6  206 55 HOH HOH XXX . 
C 3 HOH 7  207 62 HOH HOH XXX . 
C 3 HOH 8  208 17 HOH HOH XXX . 
C 3 HOH 9  209 77 HOH HOH XXX . 
C 3 HOH 10 210 27 HOH HOH XXX . 
C 3 HOH 11 211 57 HOH HOH XXX . 
C 3 HOH 12 212 5  HOH HOH XXX . 
C 3 HOH 13 213 59 HOH HOH XXX . 
C 3 HOH 14 214 45 HOH HOH XXX . 
C 3 HOH 15 215 74 HOH HOH XXX . 
C 3 HOH 16 216 16 HOH HOH XXX . 
C 3 HOH 17 217 73 HOH HOH XXX . 
C 3 HOH 18 218 36 HOH HOH XXX . 
C 3 HOH 19 219 11 HOH HOH XXX . 
C 3 HOH 20 220 60 HOH HOH XXX . 
C 3 HOH 21 221 21 HOH HOH XXX . 
C 3 HOH 22 222 12 HOH HOH XXX . 
C 3 HOH 23 223 44 HOH HOH XXX . 
C 3 HOH 24 224 34 HOH HOH XXX . 
C 3 HOH 25 225 6  HOH HOH XXX . 
C 3 HOH 26 226 14 HOH HOH XXX . 
C 3 HOH 27 227 20 HOH HOH XXX . 
C 3 HOH 28 228 25 HOH HOH XXX . 
C 3 HOH 29 229 19 HOH HOH XXX . 
C 3 HOH 30 230 72 HOH HOH XXX . 
C 3 HOH 31 231 42 HOH HOH XXX . 
C 3 HOH 32 232 13 HOH HOH XXX . 
C 3 HOH 33 233 78 HOH HOH XXX . 
C 3 HOH 34 234 35 HOH HOH XXX . 
C 3 HOH 35 235 81 HOH HOH XXX . 
C 3 HOH 36 236 76 HOH HOH XXX . 
C 3 HOH 37 237 64 HOH HOH XXX . 
C 3 HOH 38 238 58 HOH HOH XXX . 
C 3 HOH 39 239 30 HOH HOH XXX . 
C 3 HOH 40 240 53 HOH HOH XXX . 
C 3 HOH 41 241 83 HOH HOH XXX . 
D 3 HOH 1  201 69 HOH HOH AAA . 
D 3 HOH 2  202 23 HOH HOH AAA . 
D 3 HOH 3  203 28 HOH HOH AAA . 
D 3 HOH 4  204 2  HOH HOH AAA . 
D 3 HOH 5  205 24 HOH HOH AAA . 
D 3 HOH 6  206 50 HOH HOH AAA . 
D 3 HOH 7  207 56 HOH HOH AAA . 
D 3 HOH 8  208 7  HOH HOH AAA . 
D 3 HOH 9  209 38 HOH HOH AAA . 
D 3 HOH 10 210 26 HOH HOH AAA . 
D 3 HOH 11 211 46 HOH HOH AAA . 
D 3 HOH 12 212 80 HOH HOH AAA . 
D 3 HOH 13 213 33 HOH HOH AAA . 
D 3 HOH 14 214 32 HOH HOH AAA . 
D 3 HOH 15 215 41 HOH HOH AAA . 
D 3 HOH 16 216 39 HOH HOH AAA . 
D 3 HOH 17 217 70 HOH HOH AAA . 
D 3 HOH 18 218 52 HOH HOH AAA . 
D 3 HOH 19 219 68 HOH HOH AAA . 
D 3 HOH 20 220 10 HOH HOH AAA . 
D 3 HOH 21 221 15 HOH HOH AAA . 
D 3 HOH 22 222 3  HOH HOH AAA . 
D 3 HOH 23 223 37 HOH HOH AAA . 
D 3 HOH 24 224 9  HOH HOH AAA . 
D 3 HOH 25 225 1  HOH HOH AAA . 
D 3 HOH 26 226 49 HOH HOH AAA . 
D 3 HOH 27 227 8  HOH HOH AAA . 
D 3 HOH 28 228 4  HOH HOH AAA . 
D 3 HOH 29 229 67 HOH HOH AAA . 
D 3 HOH 30 230 82 HOH HOH AAA . 
D 3 HOH 31 231 54 HOH HOH AAA . 
D 3 HOH 32 232 61 HOH HOH AAA . 
D 3 HOH 33 233 43 HOH HOH AAA . 
D 3 HOH 34 234 22 HOH HOH AAA . 
D 3 HOH 35 235 63 HOH HOH AAA . 
D 3 HOH 36 236 65 HOH HOH AAA . 
D 3 HOH 37 237 51 HOH HOH AAA . 
D 3 HOH 38 238 75 HOH HOH AAA . 
D 3 HOH 39 239 66 HOH HOH AAA . 
# 
loop_
_pdbx_struct_mod_residue.id 
_pdbx_struct_mod_residue.label_asym_id 
_pdbx_struct_mod_residue.label_comp_id 
_pdbx_struct_mod_residue.label_seq_id 
_pdbx_struct_mod_residue.auth_asym_id 
_pdbx_struct_mod_residue.auth_comp_id 
_pdbx_struct_mod_residue.auth_seq_id 
_pdbx_struct_mod_residue.PDB_ins_code 
_pdbx_struct_mod_residue.parent_comp_id 
_pdbx_struct_mod_residue.details 
1 A CSO 50  XXX CSO 41  ? CYS 'modified residue' 
2 A CSO 119 XXX CSO 110 ? CYS 'modified residue' 
3 B CSO 50  AAA CSO 41  ? CYS 'modified residue' 
4 B CSO 117 AAA CSO 108 ? CYS 'modified residue' 
5 B CSO 119 AAA CSO 110 ? CYS 'modified residue' 
# 
loop_
_pdbx_struct_assembly.id 
_pdbx_struct_assembly.details 
_pdbx_struct_assembly.method_details 
_pdbx_struct_assembly.oligomeric_details 
_pdbx_struct_assembly.oligomeric_count 
1 author_defined_assembly ? monomeric 1 
2 author_defined_assembly ? monomeric 1 
# 
loop_
_pdbx_struct_assembly_gen.assembly_id 
_pdbx_struct_assembly_gen.oper_expression 
_pdbx_struct_assembly_gen.asym_id_list 
1 1 A,C 
2 1 B,D 
# 
_pdbx_struct_oper_list.id                   1 
_pdbx_struct_oper_list.type                 'identity operation' 
_pdbx_struct_oper_list.name                 1_555 
_pdbx_struct_oper_list.symmetry_operation   x,y,z 
_pdbx_struct_oper_list.matrix[1][1]         1.0000000000 
_pdbx_struct_oper_list.matrix[1][2]         0.0000000000 
_pdbx_struct_oper_list.matrix[1][3]         0.0000000000 
_pdbx_struct_oper_list.vector[1]            0.0000000000 
_pdbx_struct_oper_list.matrix[2][1]         0.0000000000 
_pdbx_struct_oper_list.matrix[2][2]         1.0000000000 
_pdbx_struct_oper_list.matrix[2][3]         0.0000000000 
_pdbx_struct_oper_list.vector[2]            0.0000000000 
_pdbx_struct_oper_list.matrix[3][1]         0.0000000000 
_pdbx_struct_oper_list.matrix[3][2]         0.0000000000 
_pdbx_struct_oper_list.matrix[3][3]         1.0000000000 
_pdbx_struct_oper_list.vector[3]            0.0000000000 
# 
_pdbx_audit_revision_history.ordinal             1 
_pdbx_audit_revision_history.data_content_type   'Structure model' 
_pdbx_audit_revision_history.major_revision      1 
_pdbx_audit_revision_history.minor_revision      0 
_pdbx_audit_revision_history.revision_date       2023-11-29 
# 
_pdbx_audit_revision_details.ordinal             1 
_pdbx_audit_revision_details.revision_ordinal    1 
_pdbx_audit_revision_details.data_content_type   'Structure model' 
_pdbx_audit_revision_details.provider            repository 
_pdbx_audit_revision_details.type                'Initial release' 
_pdbx_audit_revision_details.description         ? 
_pdbx_audit_revision_details.details             ? 
# 
loop_
_software.citation_id 
_software.classification 
_software.compiler_name 
_software.compiler_version 
_software.contact_author 
_software.contact_author_email 
_software.date 
_software.description 
_software.dependencies 
_software.hardware 
_software.language 
_software.location 
_software.mods 
_software.name 
_software.os 
_software.os_version 
_software.type 
_software.version 
_software.pdbx_ordinal 
? refinement       ? ? ? ? ? ? ? ? ? ? ? REFMAC   ? ? ? 5.8.0267 1 
? 'data reduction' ? ? ? ? ? ? ? ? ? ? ? CrystFEL ? ? ? .        2 
? 'data scaling'   ? ? ? ? ? ? ? ? ? ? ? CrystFEL ? ? ? .        3 
? phasing          ? ? ? ? ? ? ? ? ? ? ? MOLREP   ? ? ? .        4 
# 
_pdbx_entry_details.entry_id                 8BPI 
_pdbx_entry_details.has_ligand_of_interest   Y 
_pdbx_entry_details.compound_details         ? 
_pdbx_entry_details.source_details           ? 
_pdbx_entry_details.nonpolymer_details       ? 
_pdbx_entry_details.sequence_details         ? 
# 
loop_
_pdbx_validate_torsion.id 
_pdbx_validate_torsion.PDB_model_num 
_pdbx_validate_torsion.auth_comp_id 
_pdbx_validate_torsion.auth_asym_id 
_pdbx_validate_torsion.auth_seq_id 
_pdbx_validate_torsion.PDB_ins_code 
_pdbx_validate_torsion.label_alt_id 
_pdbx_validate_torsion.phi 
_pdbx_validate_torsion.psi 
1 1 ARG XXX 59  ? ? -35.63 134.28  
2 1 ASP XXX 171 ? ? -88.20 -109.82 
3 1 ARG AAA 59  ? ? -35.42 133.95  
# 
loop_
_pdbx_unobs_or_zero_occ_atoms.id 
_pdbx_unobs_or_zero_occ_atoms.PDB_model_num 
_pdbx_unobs_or_zero_occ_atoms.polymer_flag 
_pdbx_unobs_or_zero_occ_atoms.occupancy_flag 
_pdbx_unobs_or_zero_occ_atoms.auth_asym_id 
_pdbx_unobs_or_zero_occ_atoms.auth_comp_id 
_pdbx_unobs_or_zero_occ_atoms.auth_seq_id 
_pdbx_unobs_or_zero_occ_atoms.PDB_ins_code 
_pdbx_unobs_or_zero_occ_atoms.auth_atom_id 
_pdbx_unobs_or_zero_occ_atoms.label_alt_id 
_pdbx_unobs_or_zero_occ_atoms.label_asym_id 
_pdbx_unobs_or_zero_occ_atoms.label_comp_id 
_pdbx_unobs_or_zero_occ_atoms.label_seq_id 
_pdbx_unobs_or_zero_occ_atoms.label_atom_id 
1  1 Y 1 XXX PHE 172 ? CG  ? A PHE 181 CG  
2  1 Y 1 XXX PHE 172 ? CD1 ? A PHE 181 CD1 
3  1 Y 1 XXX PHE 172 ? CD2 ? A PHE 181 CD2 
4  1 Y 1 XXX PHE 172 ? CE1 ? A PHE 181 CE1 
5  1 Y 1 XXX PHE 172 ? CE2 ? A PHE 181 CE2 
6  1 Y 1 XXX PHE 172 ? CZ  ? A PHE 181 CZ  
7  1 Y 1 AAA PHE 172 ? CG  ? B PHE 181 CG  
8  1 Y 1 AAA PHE 172 ? CD1 ? B PHE 181 CD1 
9  1 Y 1 AAA PHE 172 ? CD2 ? B PHE 181 CD2 
10 1 Y 1 AAA PHE 172 ? CE1 ? B PHE 181 CE1 
11 1 Y 1 AAA PHE 172 ? CE2 ? B PHE 181 CE2 
12 1 Y 1 AAA PHE 172 ? CZ  ? B PHE 181 CZ  
# 
loop_
_pdbx_unobs_or_zero_occ_residues.id 
_pdbx_unobs_or_zero_occ_residues.PDB_model_num 
_pdbx_unobs_or_zero_occ_residues.polymer_flag 
_pdbx_unobs_or_zero_occ_residues.occupancy_flag 
_pdbx_unobs_or_zero_occ_residues.auth_asym_id 
_pdbx_unobs_or_zero_occ_residues.auth_comp_id 
_pdbx_unobs_or_zero_occ_residues.auth_seq_id 
_pdbx_unobs_or_zero_occ_residues.PDB_ins_code 
_pdbx_unobs_or_zero_occ_residues.label_asym_id 
_pdbx_unobs_or_zero_occ_residues.label_comp_id 
_pdbx_unobs_or_zero_occ_residues.label_seq_id 
1  1 Y 1 XXX MET -8  ? A MET 1   
2  1 Y 1 XXX LYS -7  ? A LYS 2   
3  1 Y 1 XXX HIS -6  ? A HIS 3   
4  1 Y 1 XXX HIS -5  ? A HIS 4   
5  1 Y 1 XXX HIS -4  ? A HIS 5   
6  1 Y 1 XXX HIS -3  ? A HIS 6   
7  1 Y 1 XXX HIS -2  ? A HIS 7   
8  1 Y 1 XXX HIS -1  ? A HIS 8   
9  1 Y 1 XXX GLN 0   ? A GLN 9   
10 1 Y 1 XXX SER 173 ? A SER 182 
11 1 Y 1 AAA MET -8  ? B MET 1   
12 1 Y 1 AAA LYS -7  ? B LYS 2   
13 1 Y 1 AAA HIS -6  ? B HIS 3   
14 1 Y 1 AAA HIS -5  ? B HIS 4   
15 1 Y 1 AAA HIS -4  ? B HIS 5   
16 1 Y 1 AAA HIS -3  ? B HIS 6   
17 1 Y 1 AAA HIS -2  ? B HIS 7   
18 1 Y 1 AAA HIS -1  ? B HIS 8   
19 1 Y 1 AAA GLN 0   ? B GLN 9   
20 1 Y 1 AAA SER 173 ? B SER 182 
# 
loop_
_chem_comp_atom.comp_id 
_chem_comp_atom.atom_id 
_chem_comp_atom.type_symbol 
_chem_comp_atom.pdbx_aromatic_flag 
_chem_comp_atom.pdbx_stereo_config 
_chem_comp_atom.pdbx_ordinal 
ALA N    N N N 1   
ALA CA   C N S 2   
ALA C    C N N 3   
ALA O    O N N 4   
ALA CB   C N N 5   
ALA OXT  O N N 6   
ALA H    H N N 7   
ALA H2   H N N 8   
ALA HA   H N N 9   
ALA HB1  H N N 10  
ALA HB2  H N N 11  
ALA HB3  H N N 12  
ALA HXT  H N N 13  
ARG N    N N N 14  
ARG CA   C N S 15  
ARG C    C N N 16  
ARG O    O N N 17  
ARG CB   C N N 18  
ARG CG   C N N 19  
ARG CD   C N N 20  
ARG NE   N N N 21  
ARG CZ   C N N 22  
ARG NH1  N N N 23  
ARG NH2  N N N 24  
ARG OXT  O N N 25  
ARG H    H N N 26  
ARG H2   H N N 27  
ARG HA   H N N 28  
ARG HB2  H N N 29  
ARG HB3  H N N 30  
ARG HG2  H N N 31  
ARG HG3  H N N 32  
ARG HD2  H N N 33  
ARG HD3  H N N 34  
ARG HE   H N N 35  
ARG HH11 H N N 36  
ARG HH12 H N N 37  
ARG HH21 H N N 38  
ARG HH22 H N N 39  
ARG HXT  H N N 40  
ASN N    N N N 41  
ASN CA   C N S 42  
ASN C    C N N 43  
ASN O    O N N 44  
ASN CB   C N N 45  
ASN CG   C N N 46  
ASN OD1  O N N 47  
ASN ND2  N N N 48  
ASN OXT  O N N 49  
ASN H    H N N 50  
ASN H2   H N N 51  
ASN HA   H N N 52  
ASN HB2  H N N 53  
ASN HB3  H N N 54  
ASN HD21 H N N 55  
ASN HD22 H N N 56  
ASN HXT  H N N 57  
ASP N    N N N 58  
ASP CA   C N S 59  
ASP C    C N N 60  
ASP O    O N N 61  
ASP CB   C N N 62  
ASP CG   C N N 63  
ASP OD1  O N N 64  
ASP OD2  O N N 65  
ASP OXT  O N N 66  
ASP H    H N N 67  
ASP H2   H N N 68  
ASP HA   H N N 69  
ASP HB2  H N N 70  
ASP HB3  H N N 71  
ASP HD2  H N N 72  
ASP HXT  H N N 73  
CSO N    N N N 74  
CSO CA   C N R 75  
CSO CB   C N N 76  
CSO SG   S N N 77  
CSO C    C N N 78  
CSO O    O N N 79  
CSO OXT  O N N 80  
CSO OD   O N N 81  
CSO H    H N N 82  
CSO H2   H N N 83  
CSO HA   H N N 84  
CSO HB2  H N N 85  
CSO HB3  H N N 86  
CSO HXT  H N N 87  
CSO HD   H N N 88  
CYS N    N N N 89  
CYS CA   C N R 90  
CYS C    C N N 91  
CYS O    O N N 92  
CYS CB   C N N 93  
CYS SG   S N N 94  
CYS OXT  O N N 95  
CYS H    H N N 96  
CYS H2   H N N 97  
CYS HA   H N N 98  
CYS HB2  H N N 99  
CYS HB3  H N N 100 
CYS HG   H N N 101 
CYS HXT  H N N 102 
GLN N    N N N 103 
GLN CA   C N S 104 
GLN C    C N N 105 
GLN O    O N N 106 
GLN CB   C N N 107 
GLN CG   C N N 108 
GLN CD   C N N 109 
GLN OE1  O N N 110 
GLN NE2  N N N 111 
GLN OXT  O N N 112 
GLN H    H N N 113 
GLN H2   H N N 114 
GLN HA   H N N 115 
GLN HB2  H N N 116 
GLN HB3  H N N 117 
GLN HG2  H N N 118 
GLN HG3  H N N 119 
GLN HE21 H N N 120 
GLN HE22 H N N 121 
GLN HXT  H N N 122 
GLU N    N N N 123 
GLU CA   C N S 124 
GLU C    C N N 125 
GLU O    O N N 126 
GLU CB   C N N 127 
GLU CG   C N N 128 
GLU CD   C N N 129 
GLU OE1  O N N 130 
GLU OE2  O N N 131 
GLU OXT  O N N 132 
GLU H    H N N 133 
GLU H2   H N N 134 
GLU HA   H N N 135 
GLU HB2  H N N 136 
GLU HB3  H N N 137 
GLU HG2  H N N 138 
GLU HG3  H N N 139 
GLU HE2  H N N 140 
GLU HXT  H N N 141 
GLY N    N N N 142 
GLY CA   C N N 143 
GLY C    C N N 144 
GLY O    O N N 145 
GLY OXT  O N N 146 
GLY H    H N N 147 
GLY H2   H N N 148 
GLY HA2  H N N 149 
GLY HA3  H N N 150 
GLY HXT  H N N 151 
HIS N    N N N 152 
HIS CA   C N S 153 
HIS C    C N N 154 
HIS O    O N N 155 
HIS CB   C N N 156 
HIS CG   C Y N 157 
HIS ND1  N Y N 158 
HIS CD2  C Y N 159 
HIS CE1  C Y N 160 
HIS NE2  N Y N 161 
HIS OXT  O N N 162 
HIS H    H N N 163 
HIS H2   H N N 164 
HIS HA   H N N 165 
HIS HB2  H N N 166 
HIS HB3  H N N 167 
HIS HD1  H N N 168 
HIS HD2  H N N 169 
HIS HE1  H N N 170 
HIS HE2  H N N 171 
HIS HXT  H N N 172 
HOH O    O N N 173 
HOH H1   H N N 174 
HOH H2   H N N 175 
ILE N    N N N 176 
ILE CA   C N S 177 
ILE C    C N N 178 
ILE O    O N N 179 
ILE CB   C N S 180 
ILE CG1  C N N 181 
ILE CG2  C N N 182 
ILE CD1  C N N 183 
ILE OXT  O N N 184 
ILE H    H N N 185 
ILE H2   H N N 186 
ILE HA   H N N 187 
ILE HB   H N N 188 
ILE HG12 H N N 189 
ILE HG13 H N N 190 
ILE HG21 H N N 191 
ILE HG22 H N N 192 
ILE HG23 H N N 193 
ILE HD11 H N N 194 
ILE HD12 H N N 195 
ILE HD13 H N N 196 
ILE HXT  H N N 197 
LEU N    N N N 198 
LEU CA   C N S 199 
LEU C    C N N 200 
LEU O    O N N 201 
LEU CB   C N N 202 
LEU CG   C N N 203 
LEU CD1  C N N 204 
LEU CD2  C N N 205 
LEU OXT  O N N 206 
LEU H    H N N 207 
LEU H2   H N N 208 
LEU HA   H N N 209 
LEU HB2  H N N 210 
LEU HB3  H N N 211 
LEU HG   H N N 212 
LEU HD11 H N N 213 
LEU HD12 H N N 214 
LEU HD13 H N N 215 
LEU HD21 H N N 216 
LEU HD22 H N N 217 
LEU HD23 H N N 218 
LEU HXT  H N N 219 
LYS N    N N N 220 
LYS CA   C N S 221 
LYS C    C N N 222 
LYS O    O N N 223 
LYS CB   C N N 224 
LYS CG   C N N 225 
LYS CD   C N N 226 
LYS CE   C N N 227 
LYS NZ   N N N 228 
LYS OXT  O N N 229 
LYS H    H N N 230 
LYS H2   H N N 231 
LYS HA   H N N 232 
LYS HB2  H N N 233 
LYS HB3  H N N 234 
LYS HG2  H N N 235 
LYS HG3  H N N 236 
LYS HD2  H N N 237 
LYS HD3  H N N 238 
LYS HE2  H N N 239 
LYS HE3  H N N 240 
LYS HZ1  H N N 241 
LYS HZ2  H N N 242 
LYS HZ3  H N N 243 
LYS HXT  H N N 244 
MET N    N N N 245 
MET CA   C N S 246 
MET C    C N N 247 
MET O    O N N 248 
MET CB   C N N 249 
MET CG   C N N 250 
MET SD   S N N 251 
MET CE   C N N 252 
MET OXT  O N N 253 
MET H    H N N 254 
MET H2   H N N 255 
MET HA   H N N 256 
MET HB2  H N N 257 
MET HB3  H N N 258 
MET HG2  H N N 259 
MET HG3  H N N 260 
MET HE1  H N N 261 
MET HE2  H N N 262 
MET HE3  H N N 263 
MET HXT  H N N 264 
PHE N    N N N 265 
PHE CA   C N S 266 
PHE C    C N N 267 
PHE O    O N N 268 
PHE CB   C N N 269 
PHE CG   C Y N 270 
PHE CD1  C Y N 271 
PHE CD2  C Y N 272 
PHE CE1  C Y N 273 
PHE CE2  C Y N 274 
PHE CZ   C Y N 275 
PHE OXT  O N N 276 
PHE H    H N N 277 
PHE H2   H N N 278 
PHE HA   H N N 279 
PHE HB2  H N N 280 
PHE HB3  H N N 281 
PHE HD1  H N N 282 
PHE HD2  H N N 283 
PHE HE1  H N N 284 
PHE HE2  H N N 285 
PHE HZ   H N N 286 
PHE HXT  H N N 287 
PRO N    N N N 288 
PRO CA   C N S 289 
PRO C    C N N 290 
PRO O    O N N 291 
PRO CB   C N N 292 
PRO CG   C N N 293 
PRO CD   C N N 294 
PRO OXT  O N N 295 
PRO H    H N N 296 
PRO HA   H N N 297 
PRO HB2  H N N 298 
PRO HB3  H N N 299 
PRO HG2  H N N 300 
PRO HG3  H N N 301 
PRO HD2  H N N 302 
PRO HD3  H N N 303 
PRO HXT  H N N 304 
SER N    N N N 305 
SER CA   C N S 306 
SER C    C N N 307 
SER O    O N N 308 
SER CB   C N N 309 
SER OG   O N N 310 
SER OXT  O N N 311 
SER H    H N N 312 
SER H2   H N N 313 
SER HA   H N N 314 
SER HB2  H N N 315 
SER HB3  H N N 316 
SER HG   H N N 317 
SER HXT  H N N 318 
THR N    N N N 319 
THR CA   C N S 320 
THR C    C N N 321 
THR O    O N N 322 
THR CB   C N R 323 
THR OG1  O N N 324 
THR CG2  C N N 325 
THR OXT  O N N 326 
THR H    H N N 327 
THR H2   H N N 328 
THR HA   H N N 329 
THR HB   H N N 330 
THR HG1  H N N 331 
THR HG21 H N N 332 
THR HG22 H N N 333 
THR HG23 H N N 334 
THR HXT  H N N 335 
TRP N    N N N 336 
TRP CA   C N S 337 
TRP C    C N N 338 
TRP O    O N N 339 
TRP CB   C N N 340 
TRP CG   C Y N 341 
TRP CD1  C Y N 342 
TRP CD2  C Y N 343 
TRP NE1  N Y N 344 
TRP CE2  C Y N 345 
TRP CE3  C Y N 346 
TRP CZ2  C Y N 347 
TRP CZ3  C Y N 348 
TRP CH2  C Y N 349 
TRP OXT  O N N 350 
TRP H    H N N 351 
TRP H2   H N N 352 
TRP HA   H N N 353 
TRP HB2  H N N 354 
TRP HB3  H N N 355 
TRP HD1  H N N 356 
TRP HE1  H N N 357 
TRP HE3  H N N 358 
TRP HZ2  H N N 359 
TRP HZ3  H N N 360 
TRP HH2  H N N 361 
TRP HXT  H N N 362 
TYR N    N N N 363 
TYR CA   C N S 364 
TYR C    C N N 365 
TYR O    O N N 366 
TYR CB   C N N 367 
TYR CG   C Y N 368 
TYR CD1  C Y N 369 
TYR CD2  C Y N 370 
TYR CE1  C Y N 371 
TYR CE2  C Y N 372 
TYR CZ   C Y N 373 
TYR OH   O N N 374 
TYR OXT  O N N 375 
TYR H    H N N 376 
TYR H2   H N N 377 
TYR HA   H N N 378 
TYR HB2  H N N 379 
TYR HB3  H N N 380 
TYR HD1  H N N 381 
TYR HD2  H N N 382 
TYR HE1  H N N 383 
TYR HE2  H N N 384 
TYR HH   H N N 385 
TYR HXT  H N N 386 
VAL N    N N N 387 
VAL CA   C N S 388 
VAL C    C N N 389 
VAL O    O N N 390 
VAL CB   C N N 391 
VAL CG1  C N N 392 
VAL CG2  C N N 393 
VAL OXT  O N N 394 
VAL H    H N N 395 
VAL H2   H N N 396 
VAL HA   H N N 397 
VAL HB   H N N 398 
VAL HG11 H N N 399 
VAL HG12 H N N 400 
VAL HG13 H N N 401 
VAL HG21 H N N 402 
VAL HG22 H N N 403 
VAL HG23 H N N 404 
VAL HXT  H N N 405 
# 
loop_
_chem_comp_bond.comp_id 
_chem_comp_bond.atom_id_1 
_chem_comp_bond.atom_id_2 
_chem_comp_bond.value_order 
_chem_comp_bond.pdbx_aromatic_flag 
_chem_comp_bond.pdbx_stereo_config 
_chem_comp_bond.pdbx_ordinal 
ALA N   CA   sing N N 1   
ALA N   H    sing N N 2   
ALA N   H2   sing N N 3   
ALA CA  C    sing N N 4   
ALA CA  CB   sing N N 5   
ALA CA  HA   sing N N 6   
ALA C   O    doub N N 7   
ALA C   OXT  sing N N 8   
ALA CB  HB1  sing N N 9   
ALA CB  HB2  sing N N 10  
ALA CB  HB3  sing N N 11  
ALA OXT HXT  sing N N 12  
ARG N   CA   sing N N 13  
ARG N   H    sing N N 14  
ARG N   H2   sing N N 15  
ARG CA  C    sing N N 16  
ARG CA  CB   sing N N 17  
ARG CA  HA   sing N N 18  
ARG C   O    doub N N 19  
ARG C   OXT  sing N N 20  
ARG CB  CG   sing N N 21  
ARG CB  HB2  sing N N 22  
ARG CB  HB3  sing N N 23  
ARG CG  CD   sing N N 24  
ARG CG  HG2  sing N N 25  
ARG CG  HG3  sing N N 26  
ARG CD  NE   sing N N 27  
ARG CD  HD2  sing N N 28  
ARG CD  HD3  sing N N 29  
ARG NE  CZ   sing N N 30  
ARG NE  HE   sing N N 31  
ARG CZ  NH1  sing N N 32  
ARG CZ  NH2  doub N N 33  
ARG NH1 HH11 sing N N 34  
ARG NH1 HH12 sing N N 35  
ARG NH2 HH21 sing N N 36  
ARG NH2 HH22 sing N N 37  
ARG OXT HXT  sing N N 38  
ASN N   CA   sing N N 39  
ASN N   H    sing N N 40  
ASN N   H2   sing N N 41  
ASN CA  C    sing N N 42  
ASN CA  CB   sing N N 43  
ASN CA  HA   sing N N 44  
ASN C   O    doub N N 45  
ASN C   OXT  sing N N 46  
ASN CB  CG   sing N N 47  
ASN CB  HB2  sing N N 48  
ASN CB  HB3  sing N N 49  
ASN CG  OD1  doub N N 50  
ASN CG  ND2  sing N N 51  
ASN ND2 HD21 sing N N 52  
ASN ND2 HD22 sing N N 53  
ASN OXT HXT  sing N N 54  
ASP N   CA   sing N N 55  
ASP N   H    sing N N 56  
ASP N   H2   sing N N 57  
ASP CA  C    sing N N 58  
ASP CA  CB   sing N N 59  
ASP CA  HA   sing N N 60  
ASP C   O    doub N N 61  
ASP C   OXT  sing N N 62  
ASP CB  CG   sing N N 63  
ASP CB  HB2  sing N N 64  
ASP CB  HB3  sing N N 65  
ASP CG  OD1  doub N N 66  
ASP CG  OD2  sing N N 67  
ASP OD2 HD2  sing N N 68  
ASP OXT HXT  sing N N 69  
CSO N   CA   sing N N 70  
CSO N   H    sing N N 71  
CSO N   H2   sing N N 72  
CSO CA  CB   sing N N 73  
CSO CA  C    sing N N 74  
CSO CA  HA   sing N N 75  
CSO CB  SG   sing N N 76  
CSO CB  HB2  sing N N 77  
CSO CB  HB3  sing N N 78  
CSO SG  OD   sing N N 79  
CSO C   O    doub N N 80  
CSO C   OXT  sing N N 81  
CSO OXT HXT  sing N N 82  
CSO OD  HD   sing N N 83  
CYS N   CA   sing N N 84  
CYS N   H    sing N N 85  
CYS N   H2   sing N N 86  
CYS CA  C    sing N N 87  
CYS CA  CB   sing N N 88  
CYS CA  HA   sing N N 89  
CYS C   O    doub N N 90  
CYS C   OXT  sing N N 91  
CYS CB  SG   sing N N 92  
CYS CB  HB2  sing N N 93  
CYS CB  HB3  sing N N 94  
CYS SG  HG   sing N N 95  
CYS OXT HXT  sing N N 96  
GLN N   CA   sing N N 97  
GLN N   H    sing N N 98  
GLN N   H2   sing N N 99  
GLN CA  C    sing N N 100 
GLN CA  CB   sing N N 101 
GLN CA  HA   sing N N 102 
GLN C   O    doub N N 103 
GLN C   OXT  sing N N 104 
GLN CB  CG   sing N N 105 
GLN CB  HB2  sing N N 106 
GLN CB  HB3  sing N N 107 
GLN CG  CD   sing N N 108 
GLN CG  HG2  sing N N 109 
GLN CG  HG3  sing N N 110 
GLN CD  OE1  doub N N 111 
GLN CD  NE2  sing N N 112 
GLN NE2 HE21 sing N N 113 
GLN NE2 HE22 sing N N 114 
GLN OXT HXT  sing N N 115 
GLU N   CA   sing N N 116 
GLU N   H    sing N N 117 
GLU N   H2   sing N N 118 
GLU CA  C    sing N N 119 
GLU CA  CB   sing N N 120 
GLU CA  HA   sing N N 121 
GLU C   O    doub N N 122 
GLU C   OXT  sing N N 123 
GLU CB  CG   sing N N 124 
GLU CB  HB2  sing N N 125 
GLU CB  HB3  sing N N 126 
GLU CG  CD   sing N N 127 
GLU CG  HG2  sing N N 128 
GLU CG  HG3  sing N N 129 
GLU CD  OE1  doub N N 130 
GLU CD  OE2  sing N N 131 
GLU OE2 HE2  sing N N 132 
GLU OXT HXT  sing N N 133 
GLY N   CA   sing N N 134 
GLY N   H    sing N N 135 
GLY N   H2   sing N N 136 
GLY CA  C    sing N N 137 
GLY CA  HA2  sing N N 138 
GLY CA  HA3  sing N N 139 
GLY C   O    doub N N 140 
GLY C   OXT  sing N N 141 
GLY OXT HXT  sing N N 142 
HIS N   CA   sing N N 143 
HIS N   H    sing N N 144 
HIS N   H2   sing N N 145 
HIS CA  C    sing N N 146 
HIS CA  CB   sing N N 147 
HIS CA  HA   sing N N 148 
HIS C   O    doub N N 149 
HIS C   OXT  sing N N 150 
HIS CB  CG   sing N N 151 
HIS CB  HB2  sing N N 152 
HIS CB  HB3  sing N N 153 
HIS CG  ND1  sing Y N 154 
HIS CG  CD2  doub Y N 155 
HIS ND1 CE1  doub Y N 156 
HIS ND1 HD1  sing N N 157 
HIS CD2 NE2  sing Y N 158 
HIS CD2 HD2  sing N N 159 
HIS CE1 NE2  sing Y N 160 
HIS CE1 HE1  sing N N 161 
HIS NE2 HE2  sing N N 162 
HIS OXT HXT  sing N N 163 
HOH O   H1   sing N N 164 
HOH O   H2   sing N N 165 
ILE N   CA   sing N N 166 
ILE N   H    sing N N 167 
ILE N   H2   sing N N 168 
ILE CA  C    sing N N 169 
ILE CA  CB   sing N N 170 
ILE CA  HA   sing N N 171 
ILE C   O    doub N N 172 
ILE C   OXT  sing N N 173 
ILE CB  CG1  sing N N 174 
ILE CB  CG2  sing N N 175 
ILE CB  HB   sing N N 176 
ILE CG1 CD1  sing N N 177 
ILE CG1 HG12 sing N N 178 
ILE CG1 HG13 sing N N 179 
ILE CG2 HG21 sing N N 180 
ILE CG2 HG22 sing N N 181 
ILE CG2 HG23 sing N N 182 
ILE CD1 HD11 sing N N 183 
ILE CD1 HD12 sing N N 184 
ILE CD1 HD13 sing N N 185 
ILE OXT HXT  sing N N 186 
LEU N   CA   sing N N 187 
LEU N   H    sing N N 188 
LEU N   H2   sing N N 189 
LEU CA  C    sing N N 190 
LEU CA  CB   sing N N 191 
LEU CA  HA   sing N N 192 
LEU C   O    doub N N 193 
LEU C   OXT  sing N N 194 
LEU CB  CG   sing N N 195 
LEU CB  HB2  sing N N 196 
LEU CB  HB3  sing N N 197 
LEU CG  CD1  sing N N 198 
LEU CG  CD2  sing N N 199 
LEU CG  HG   sing N N 200 
LEU CD1 HD11 sing N N 201 
LEU CD1 HD12 sing N N 202 
LEU CD1 HD13 sing N N 203 
LEU CD2 HD21 sing N N 204 
LEU CD2 HD22 sing N N 205 
LEU CD2 HD23 sing N N 206 
LEU OXT HXT  sing N N 207 
LYS N   CA   sing N N 208 
LYS N   H    sing N N 209 
LYS N   H2   sing N N 210 
LYS CA  C    sing N N 211 
LYS CA  CB   sing N N 212 
LYS CA  HA   sing N N 213 
LYS C   O    doub N N 214 
LYS C   OXT  sing N N 215 
LYS CB  CG   sing N N 216 
LYS CB  HB2  sing N N 217 
LYS CB  HB3  sing N N 218 
LYS CG  CD   sing N N 219 
LYS CG  HG2  sing N N 220 
LYS CG  HG3  sing N N 221 
LYS CD  CE   sing N N 222 
LYS CD  HD2  sing N N 223 
LYS CD  HD3  sing N N 224 
LYS CE  NZ   sing N N 225 
LYS CE  HE2  sing N N 226 
LYS CE  HE3  sing N N 227 
LYS NZ  HZ1  sing N N 228 
LYS NZ  HZ2  sing N N 229 
LYS NZ  HZ3  sing N N 230 
LYS OXT HXT  sing N N 231 
MET N   CA   sing N N 232 
MET N   H    sing N N 233 
MET N   H2   sing N N 234 
MET CA  C    sing N N 235 
MET CA  CB   sing N N 236 
MET CA  HA   sing N N 237 
MET C   O    doub N N 238 
MET C   OXT  sing N N 239 
MET CB  CG   sing N N 240 
MET CB  HB2  sing N N 241 
MET CB  HB3  sing N N 242 
MET CG  SD   sing N N 243 
MET CG  HG2  sing N N 244 
MET CG  HG3  sing N N 245 
MET SD  CE   sing N N 246 
MET CE  HE1  sing N N 247 
MET CE  HE2  sing N N 248 
MET CE  HE3  sing N N 249 
MET OXT HXT  sing N N 250 
PHE N   CA   sing N N 251 
PHE N   H    sing N N 252 
PHE N   H2   sing N N 253 
PHE CA  C    sing N N 254 
PHE CA  CB   sing N N 255 
PHE CA  HA   sing N N 256 
PHE C   O    doub N N 257 
PHE C   OXT  sing N N 258 
PHE CB  CG   sing N N 259 
PHE CB  HB2  sing N N 260 
PHE CB  HB3  sing N N 261 
PHE CG  CD1  doub Y N 262 
PHE CG  CD2  sing Y N 263 
PHE CD1 CE1  sing Y N 264 
PHE CD1 HD1  sing N N 265 
PHE CD2 CE2  doub Y N 266 
PHE CD2 HD2  sing N N 267 
PHE CE1 CZ   doub Y N 268 
PHE CE1 HE1  sing N N 269 
PHE CE2 CZ   sing Y N 270 
PHE CE2 HE2  sing N N 271 
PHE CZ  HZ   sing N N 272 
PHE OXT HXT  sing N N 273 
PRO N   CA   sing N N 274 
PRO N   CD   sing N N 275 
PRO N   H    sing N N 276 
PRO CA  C    sing N N 277 
PRO CA  CB   sing N N 278 
PRO CA  HA   sing N N 279 
PRO C   O    doub N N 280 
PRO C   OXT  sing N N 281 
PRO CB  CG   sing N N 282 
PRO CB  HB2  sing N N 283 
PRO CB  HB3  sing N N 284 
PRO CG  CD   sing N N 285 
PRO CG  HG2  sing N N 286 
PRO CG  HG3  sing N N 287 
PRO CD  HD2  sing N N 288 
PRO CD  HD3  sing N N 289 
PRO OXT HXT  sing N N 290 
SER N   CA   sing N N 291 
SER N   H    sing N N 292 
SER N   H2   sing N N 293 
SER CA  C    sing N N 294 
SER CA  CB   sing N N 295 
SER CA  HA   sing N N 296 
SER C   O    doub N N 297 
SER C   OXT  sing N N 298 
SER CB  OG   sing N N 299 
SER CB  HB2  sing N N 300 
SER CB  HB3  sing N N 301 
SER OG  HG   sing N N 302 
SER OXT HXT  sing N N 303 
THR N   CA   sing N N 304 
THR N   H    sing N N 305 
THR N   H2   sing N N 306 
THR CA  C    sing N N 307 
THR CA  CB   sing N N 308 
THR CA  HA   sing N N 309 
THR C   O    doub N N 310 
THR C   OXT  sing N N 311 
THR CB  OG1  sing N N 312 
THR CB  CG2  sing N N 313 
THR CB  HB   sing N N 314 
THR OG1 HG1  sing N N 315 
THR CG2 HG21 sing N N 316 
THR CG2 HG22 sing N N 317 
THR CG2 HG23 sing N N 318 
THR OXT HXT  sing N N 319 
TRP N   CA   sing N N 320 
TRP N   H    sing N N 321 
TRP N   H2   sing N N 322 
TRP CA  C    sing N N 323 
TRP CA  CB   sing N N 324 
TRP CA  HA   sing N N 325 
TRP C   O    doub N N 326 
TRP C   OXT  sing N N 327 
TRP CB  CG   sing N N 328 
TRP CB  HB2  sing N N 329 
TRP CB  HB3  sing N N 330 
TRP CG  CD1  doub Y N 331 
TRP CG  CD2  sing Y N 332 
TRP CD1 NE1  sing Y N 333 
TRP CD1 HD1  sing N N 334 
TRP CD2 CE2  doub Y N 335 
TRP CD2 CE3  sing Y N 336 
TRP NE1 CE2  sing Y N 337 
TRP NE1 HE1  sing N N 338 
TRP CE2 CZ2  sing Y N 339 
TRP CE3 CZ3  doub Y N 340 
TRP CE3 HE3  sing N N 341 
TRP CZ2 CH2  doub Y N 342 
TRP CZ2 HZ2  sing N N 343 
TRP CZ3 CH2  sing Y N 344 
TRP CZ3 HZ3  sing N N 345 
TRP CH2 HH2  sing N N 346 
TRP OXT HXT  sing N N 347 
TYR N   CA   sing N N 348 
TYR N   H    sing N N 349 
TYR N   H2   sing N N 350 
TYR CA  C    sing N N 351 
TYR CA  CB   sing N N 352 
TYR CA  HA   sing N N 353 
TYR C   O    doub N N 354 
TYR C   OXT  sing N N 355 
TYR CB  CG   sing N N 356 
TYR CB  HB2  sing N N 357 
TYR CB  HB3  sing N N 358 
TYR CG  CD1  doub Y N 359 
TYR CG  CD2  sing Y N 360 
TYR CD1 CE1  sing Y N 361 
TYR CD1 HD1  sing N N 362 
TYR CD2 CE2  doub Y N 363 
TYR CD2 HD2  sing N N 364 
TYR CE1 CZ   doub Y N 365 
TYR CE1 HE1  sing N N 366 
TYR CE2 CZ   sing Y N 367 
TYR CE2 HE2  sing N N 368 
TYR CZ  OH   sing N N 369 
TYR OH  HH   sing N N 370 
TYR OXT HXT  sing N N 371 
VAL N   CA   sing N N 372 
VAL N   H    sing N N 373 
VAL N   H2   sing N N 374 
VAL CA  C    sing N N 375 
VAL CA  CB   sing N N 376 
VAL CA  HA   sing N N 377 
VAL C   O    doub N N 378 
VAL C   OXT  sing N N 379 
VAL CB  CG1  sing N N 380 
VAL CB  CG2  sing N N 381 
VAL CB  HB   sing N N 382 
VAL CG1 HG11 sing N N 383 
VAL CG1 HG12 sing N N 384 
VAL CG1 HG13 sing N N 385 
VAL CG2 HG21 sing N N 386 
VAL CG2 HG22 sing N N 387 
VAL CG2 HG23 sing N N 388 
VAL OXT HXT  sing N N 389 
# 
_pdbx_audit_support.funding_organization   'Wellcome Trust' 
_pdbx_audit_support.country                'United Kingdom' 
_pdbx_audit_support.grant_number           SBF0061044 
_pdbx_audit_support.ordinal                1 
# 
_pdbx_entity_instance_feature.ordinal        1 
_pdbx_entity_instance_feature.comp_id        CSO 
_pdbx_entity_instance_feature.asym_id        ? 
_pdbx_entity_instance_feature.seq_num        ? 
_pdbx_entity_instance_feature.auth_comp_id   CSO 
_pdbx_entity_instance_feature.auth_asym_id   ? 
_pdbx_entity_instance_feature.auth_seq_num   ? 
_pdbx_entity_instance_feature.feature_type   'SUBJECT OF INVESTIGATION' 
_pdbx_entity_instance_feature.details        ? 
# 
_pdbx_entity_nonpoly.entity_id   3 
_pdbx_entity_nonpoly.name        water 
_pdbx_entity_nonpoly.comp_id     HOH 
# 
_pdbx_serial_crystallography_data_reduction.diffrn_id             1 
_pdbx_serial_crystallography_data_reduction.frames_total          ? 
_pdbx_serial_crystallography_data_reduction.xfel_pulse_events     ? 
_pdbx_serial_crystallography_data_reduction.frame_hits            ? 
_pdbx_serial_crystallography_data_reduction.crystal_hits          ? 
_pdbx_serial_crystallography_data_reduction.droplet_hits          ? 
_pdbx_serial_crystallography_data_reduction.frames_failed_index   ? 
_pdbx_serial_crystallography_data_reduction.frames_indexed        25600 
_pdbx_serial_crystallography_data_reduction.lattices_indexed      ? 
_pdbx_serial_crystallography_data_reduction.xfel_run_numbers      ? 
_pdbx_serial_crystallography_data_reduction.lattices_merged       ? 
# 
_pdbx_serial_crystallography_sample_delivery.diffrn_id     1 
_pdbx_serial_crystallography_sample_delivery.description   ? 
_pdbx_serial_crystallography_sample_delivery.method        'fixed target' 
# 
_pdbx_struct_assembly_auth_evidence.id                     1 
_pdbx_struct_assembly_auth_evidence.assembly_id            1 
_pdbx_struct_assembly_auth_evidence.experimental_support   none 
_pdbx_struct_assembly_auth_evidence.details                ? 
# 
