# Supplementary material for: An ultraviolet-driven rescue pathway for oxidative stress to eye lens protein human gamma-D crystallin
Source: Commun Chem. 2024 Apr 10;7:81. doi: 10.1038/s42004-024-01163-w (PMC11006947; doi:10.1038/s42004-024-01163-w)
Supplement: Supplementary file 5 — Supplementary Data 3 [file 42004_2024_1163_MOESM5_ESM.cif]

data_8BD0
# 
_entry.id   8BD0 
# 
_audit_conform.dict_name       mmcif_pdbx.dic 
_audit_conform.dict_version    5.381 
_audit_conform.dict_location   http://mmcif.pdb.org/dictionaries/ascii/mmcif_pdbx.dic 
# 
loop_
_database_2.database_id 
_database_2.database_code 
_database_2.pdbx_database_accession 
_database_2.pdbx_DOI 
PDB   8BD0         pdb_00008bd0 10.2210/pdb8bd0/pdb 
WWPDB D_1292125862 ?            ?                   
# 
_pdbx_database_status.status_code                     REL 
_pdbx_database_status.status_code_sf                  REL 
_pdbx_database_status.status_code_mr                  ? 
_pdbx_database_status.entry_id                        8BD0 
_pdbx_database_status.recvd_initial_deposition_date   2022-10-17 
_pdbx_database_status.SG_entry                        N 
_pdbx_database_status.deposit_site                    PDBE 
_pdbx_database_status.process_site                    PDBE 
_pdbx_database_status.status_code_cs                  ? 
_pdbx_database_status.status_code_nmr_data            ? 
_pdbx_database_status.methods_development_category    ? 
_pdbx_database_status.pdb_format_compatible           Y 
# 
loop_
_audit_author.name 
_audit_author.pdbx_ordinal 
_audit_author.identifier_ORCID 
'Yorke, B.A.' 1 0000-0002-1868-8435 
'Hill, J.A.'  2 0000-0002-9984-3387 
# 
_citation.abstract                  ? 
_citation.abstract_id_CAS           ? 
_citation.book_id_ISBN              ? 
_citation.book_publisher            ? 
_citation.book_publisher_city       ? 
_citation.book_title                ? 
_citation.coordinate_linkage        ? 
_citation.country                   ? 
_citation.database_id_Medline       ? 
_citation.details                   ? 
_citation.id                        primary 
_citation.journal_abbrev            'To Be Published' 
_citation.journal_id_ASTM           ? 
_citation.journal_id_CSD            0353 
_citation.journal_id_ISSN           ? 
_citation.journal_full              ? 
_citation.journal_issue             ? 
_citation.journal_volume            ? 
_citation.language                  ? 
_citation.page_first                ? 
_citation.page_last                 ? 
_citation.title                     'Human Gamma-D crystallin R36S mutant with DTT-Protein modification' 
_citation.year                      ? 
_citation.database_id_CSD           ? 
_citation.pdbx_database_id_DOI      ? 
_citation.pdbx_database_id_PubMed   ? 
_citation.pdbx_database_id_patent   ? 
_citation.unpublished_flag          ? 
# 
loop_
_citation_author.citation_id 
_citation_author.name 
_citation_author.ordinal 
_citation_author.identifier_ORCID 
primary 'Yorke, B.A.' 1 0000-0002-1868-8435 
primary 'Hill, J.A.'  2 0000-0002-9984-3387 
# 
_cell.angle_alpha                  90.00 
_cell.angle_alpha_esd              ? 
_cell.angle_beta                   90.00 
_cell.angle_beta_esd               ? 
_cell.angle_gamma                  90.00 
_cell.angle_gamma_esd              ? 
_cell.entry_id                     8BD0 
_cell.details                      ? 
_cell.formula_units_Z              ? 
_cell.length_a                     53.900 
_cell.length_a_esd                 ? 
_cell.length_b                     83.700 
_cell.length_b_esd                 ? 
_cell.length_c                     101.000 
_cell.length_c_esd                 ? 
_cell.volume                       ? 
_cell.volume_esd                   ? 
_cell.Z_PDB                        8 
_cell.reciprocal_angle_alpha       ? 
_cell.reciprocal_angle_beta        ? 
_cell.reciprocal_angle_gamma       ? 
_cell.reciprocal_angle_alpha_esd   ? 
_cell.reciprocal_angle_beta_esd    ? 
_cell.reciprocal_angle_gamma_esd   ? 
_cell.reciprocal_length_a          ? 
_cell.reciprocal_length_b          ? 
_cell.reciprocal_length_c          ? 
_cell.reciprocal_length_a_esd      ? 
_cell.reciprocal_length_b_esd      ? 
_cell.reciprocal_length_c_esd      ? 
_cell.pdbx_unique_axis             ? 
_cell.pdbx_esd_method              ? 
# 
_symmetry.entry_id                         8BD0 
_symmetry.cell_setting                     ? 
_symmetry.Int_Tables_number                19 
_symmetry.space_group_name_Hall            ? 
_symmetry.space_group_name_H-M             'P 21 21 21' 
_symmetry.pdbx_full_space_group_name_H-M   ? 
# 
loop_
_entity.id 
_entity.type 
_entity.src_method 
_entity.pdbx_description 
_entity.formula_weight 
_entity.pdbx_number_of_molecules 
_entity.pdbx_ec 
_entity.pdbx_mutation 
_entity.pdbx_fragment 
_entity.details 
1 polymer     man 'Human Gamma-D Crystallin R36S' 20346.600 2  ? R36S ? ? 
2 non-polymer syn 2,3-DIHYDROXY-1,4-DITHIOBUTANE  154.251   4  ? ?    ? ? 
3 water       nat water                           18.015    81 ? ?    ? ? 
# 
_entity_poly.entity_id                      1 
_entity_poly.type                           'polypeptide(L)' 
_entity_poly.nstd_linkage                   no 
_entity_poly.nstd_monomer                   yes 
_entity_poly.pdbx_seq_one_letter_code       
;GKITLYEDRGFQGRHYECSSDHPNLQPYLSRCNSASVDSGCWMLYEQPNYSGLQYFLRRGDYADHQQWMGLSDSVRSCRL
IPHSGSHRIRLYEREDYRGQMIEFTEDCS(CSO)LQDRFRFNEIHSLNVLEGSWVLYELSNYRGRQYLLMPGDYRRYQDW
GATNARVGSLRRVID
;
_entity_poly.pdbx_seq_one_letter_code_can   
;GKITLYEDRGFQGRHYECSSDHPNLQPYLSRCNSASVDSGCWMLYEQPNYSGLQYFLRRGDYADHQQWMGLSDSVRSCRL
IPHSGSHRIRLYEREDYRGQMIEFTEDCSCLQDRFRFNEIHSLNVLEGSWVLYELSNYRGRQYLLMPGDYRRYQDWGATN
ARVGSLRRVID
;
_entity_poly.pdbx_strand_id                 X,A 
_entity_poly.pdbx_target_identifier         ? 
# 
loop_
_entity_poly_seq.entity_id 
_entity_poly_seq.num 
_entity_poly_seq.mon_id 
_entity_poly_seq.hetero 
1 1   GLY n 
1 2   LYS n 
1 3   ILE n 
1 4   THR n 
1 5   LEU n 
1 6   TYR n 
1 7   GLU n 
1 8   ASP n 
1 9   ARG n 
1 10  GLY n 
1 11  PHE n 
1 12  GLN n 
1 13  GLY n 
1 14  ARG n 
1 15  HIS n 
1 16  TYR n 
1 17  GLU n 
1 18  CYS n 
1 19  SER n 
1 20  SER n 
1 21  ASP n 
1 22  HIS n 
1 23  PRO n 
1 24  ASN n 
1 25  LEU n 
1 26  GLN n 
1 27  PRO n 
1 28  TYR n 
1 29  LEU n 
1 30  SER n 
1 31  ARG n 
1 32  CYS n 
1 33  ASN n 
1 34  SER n 
1 35  ALA n 
1 36  SER n 
1 37  VAL n 
1 38  ASP n 
1 39  SER n 
1 40  GLY n 
1 41  CYS n 
1 42  TRP n 
1 43  MET n 
1 44  LEU n 
1 45  TYR n 
1 46  GLU n 
1 47  GLN n 
1 48  PRO n 
1 49  ASN n 
1 50  TYR n 
1 51  SER n 
1 52  GLY n 
1 53  LEU n 
1 54  GLN n 
1 55  TYR n 
1 56  PHE n 
1 57  LEU n 
1 58  ARG n 
1 59  ARG n 
1 60  GLY n 
1 61  ASP n 
1 62  TYR n 
1 63  ALA n 
1 64  ASP n 
1 65  HIS n 
1 66  GLN n 
1 67  GLN n 
1 68  TRP n 
1 69  MET n 
1 70  GLY n 
1 71  LEU n 
1 72  SER n 
1 73  ASP n 
1 74  SER n 
1 75  VAL n 
1 76  ARG n 
1 77  SER n 
1 78  CYS n 
1 79  ARG n 
1 80  LEU n 
1 81  ILE n 
1 82  PRO n 
1 83  HIS n 
1 84  SER n 
1 85  GLY n 
1 86  SER n 
1 87  HIS n 
1 88  ARG n 
1 89  ILE n 
1 90  ARG n 
1 91  LEU n 
1 92  TYR n 
1 93  GLU n 
1 94  ARG n 
1 95  GLU n 
1 96  ASP n 
1 97  TYR n 
1 98  ARG n 
1 99  GLY n 
1 100 GLN n 
1 101 MET n 
1 102 ILE n 
1 103 GLU n 
1 104 PHE n 
1 105 THR n 
1 106 GLU n 
1 107 ASP n 
1 108 CYS n 
1 109 SER n 
1 110 CSO n 
1 111 LEU n 
1 112 GLN n 
1 113 ASP n 
1 114 ARG n 
1 115 PHE n 
1 116 ARG n 
1 117 PHE n 
1 118 ASN n 
1 119 GLU n 
1 120 ILE n 
1 121 HIS n 
1 122 SER n 
1 123 LEU n 
1 124 ASN n 
1 125 VAL n 
1 126 LEU n 
1 127 GLU n 
1 128 GLY n 
1 129 SER n 
1 130 TRP n 
1 131 VAL n 
1 132 LEU n 
1 133 TYR n 
1 134 GLU n 
1 135 LEU n 
1 136 SER n 
1 137 ASN n 
1 138 TYR n 
1 139 ARG n 
1 140 GLY n 
1 141 ARG n 
1 142 GLN n 
1 143 TYR n 
1 144 LEU n 
1 145 LEU n 
1 146 MET n 
1 147 PRO n 
1 148 GLY n 
1 149 ASP n 
1 150 TYR n 
1 151 ARG n 
1 152 ARG n 
1 153 TYR n 
1 154 GLN n 
1 155 ASP n 
1 156 TRP n 
1 157 GLY n 
1 158 ALA n 
1 159 THR n 
1 160 ASN n 
1 161 ALA n 
1 162 ARG n 
1 163 VAL n 
1 164 GLY n 
1 165 SER n 
1 166 LEU n 
1 167 ARG n 
1 168 ARG n 
1 169 VAL n 
1 170 ILE n 
1 171 ASP n 
# 
_entity_src_gen.entity_id                          1 
_entity_src_gen.pdbx_src_id                        1 
_entity_src_gen.pdbx_alt_source_flag               sample 
_entity_src_gen.pdbx_seq_type                      'Biological sequence' 
_entity_src_gen.pdbx_beg_seq_num                   1 
_entity_src_gen.pdbx_end_seq_num                   171 
_entity_src_gen.gene_src_common_name               human 
_entity_src_gen.gene_src_genus                     ? 
_entity_src_gen.pdbx_gene_src_gene                 ? 
_entity_src_gen.gene_src_species                   ? 
_entity_src_gen.gene_src_strain                    ? 
_entity_src_gen.gene_src_tissue                    ? 
_entity_src_gen.gene_src_tissue_fraction           ? 
_entity_src_gen.gene_src_details                   ? 
_entity_src_gen.pdbx_gene_src_fragment             ? 
_entity_src_gen.pdbx_gene_src_scientific_name      'Homo sapiens' 
_entity_src_gen.pdbx_gene_src_ncbi_taxonomy_id     9606 
_entity_src_gen.pdbx_gene_src_variant              ? 
_entity_src_gen.pdbx_gene_src_cell_line            ? 
_entity_src_gen.pdbx_gene_src_atcc                 ? 
_entity_src_gen.pdbx_gene_src_organ                ? 
_entity_src_gen.pdbx_gene_src_organelle            ? 
_entity_src_gen.pdbx_gene_src_cell                 ? 
_entity_src_gen.pdbx_gene_src_cellular_location    ? 
_entity_src_gen.host_org_common_name               ? 
_entity_src_gen.pdbx_host_org_scientific_name      
;Escherichia coli 'BL21-Gold(DE3)pLysS AG'
;
_entity_src_gen.pdbx_host_org_ncbi_taxonomy_id     866768 
_entity_src_gen.host_org_genus                     ? 
_entity_src_gen.pdbx_host_org_gene                 ? 
_entity_src_gen.pdbx_host_org_organ                ? 
_entity_src_gen.host_org_species                   ? 
_entity_src_gen.pdbx_host_org_tissue               ? 
_entity_src_gen.pdbx_host_org_tissue_fraction      ? 
_entity_src_gen.pdbx_host_org_strain               ? 
_entity_src_gen.pdbx_host_org_variant              ? 
_entity_src_gen.pdbx_host_org_cell_line            ? 
_entity_src_gen.pdbx_host_org_atcc                 ? 
_entity_src_gen.pdbx_host_org_culture_collection   ? 
_entity_src_gen.pdbx_host_org_cell                 ? 
_entity_src_gen.pdbx_host_org_organelle            ? 
_entity_src_gen.pdbx_host_org_cellular_location    ? 
_entity_src_gen.pdbx_host_org_vector_type          Plasmid 
_entity_src_gen.pdbx_host_org_vector               ? 
_entity_src_gen.host_org_details                   ? 
_entity_src_gen.expression_system_id               ? 
_entity_src_gen.plasmid_name                       'pET30b(+)' 
_entity_src_gen.plasmid_details                    ? 
_entity_src_gen.pdbx_description                   ? 
# 
_struct_ref.id                         1 
_struct_ref.db_name                    UNP 
_struct_ref.db_code                    CRGD_HUMAN 
_struct_ref.pdbx_db_accession          P07320 
_struct_ref.pdbx_db_isoform            ? 
_struct_ref.entity_id                  1 
_struct_ref.pdbx_seq_one_letter_code   
;GKITLYEDRGFQGRHYECSSDHPNLQPYLSRCNSARVDSGCWMLYEQPNYSGLQYFLRRGDYADHQQWMGLSDSVRSCRL
IPHSGSHRIRLYEREDYRGQMIEFTEDCSCLQDRFRFNEIHSLNVLEGSWVLYELSNYRGRQYLLMPGDYRRYQDWGATN
ARVGSLRRVID
;
_struct_ref.pdbx_align_begin           2 
# 
loop_
_struct_ref_seq.align_id 
_struct_ref_seq.ref_id 
_struct_ref_seq.pdbx_PDB_id_code 
_struct_ref_seq.pdbx_strand_id 
_struct_ref_seq.seq_align_beg 
_struct_ref_seq.pdbx_seq_align_beg_ins_code 
_struct_ref_seq.seq_align_end 
_struct_ref_seq.pdbx_seq_align_end_ins_code 
_struct_ref_seq.pdbx_db_accession 
_struct_ref_seq.db_align_beg 
_struct_ref_seq.pdbx_db_align_beg_ins_code 
_struct_ref_seq.db_align_end 
_struct_ref_seq.pdbx_db_align_end_ins_code 
_struct_ref_seq.pdbx_auth_seq_align_beg 
_struct_ref_seq.pdbx_auth_seq_align_end 
1 1 8BD0 X 1 ? 171 ? P07320 2 ? 172 ? 1 171 
2 1 8BD0 A 1 ? 171 ? P07320 2 ? 172 ? 1 171 
# 
loop_
_struct_ref_seq_dif.align_id 
_struct_ref_seq_dif.pdbx_pdb_id_code 
_struct_ref_seq_dif.mon_id 
_struct_ref_seq_dif.pdbx_pdb_strand_id 
_struct_ref_seq_dif.seq_num 
_struct_ref_seq_dif.pdbx_pdb_ins_code 
_struct_ref_seq_dif.pdbx_seq_db_name 
_struct_ref_seq_dif.pdbx_seq_db_accession_code 
_struct_ref_seq_dif.db_mon_id 
_struct_ref_seq_dif.pdbx_seq_db_seq_num 
_struct_ref_seq_dif.details 
_struct_ref_seq_dif.pdbx_auth_seq_num 
_struct_ref_seq_dif.pdbx_ordinal 
1 8BD0 SER X 36 ? UNP P07320 ARG 37 'engineered mutation' 36 1 
2 8BD0 SER A 36 ? UNP P07320 ARG 37 'engineered mutation' 36 2 
# 
loop_
_chem_comp.id 
_chem_comp.type 
_chem_comp.mon_nstd_flag 
_chem_comp.name 
_chem_comp.pdbx_synonyms 
_chem_comp.formula 
_chem_comp.formula_weight 
ALA 'L-peptide linking' y ALANINE                        ?                  'C3 H7 N O2'     89.093  
ARG 'L-peptide linking' y ARGININE                       ?                  'C6 H15 N4 O2 1' 175.209 
ASN 'L-peptide linking' y ASPARAGINE                     ?                  'C4 H8 N2 O3'    132.118 
ASP 'L-peptide linking' y 'ASPARTIC ACID'                ?                  'C4 H7 N O4'     133.103 
CSO 'L-peptide linking' n S-HYDROXYCYSTEINE              ?                  'C3 H7 N O3 S'   137.158 
CYS 'L-peptide linking' y CYSTEINE                       ?                  'C3 H7 N O2 S'   121.158 
DTT non-polymer         . 2,3-DIHYDROXY-1,4-DITHIOBUTANE 1,4-DITHIOTHREITOL 'C4 H10 O2 S2'   154.251 
GLN 'L-peptide linking' y GLUTAMINE                      ?                  'C5 H10 N2 O3'   146.144 
GLU 'L-peptide linking' y 'GLUTAMIC ACID'                ?                  'C5 H9 N O4'     147.129 
GLY 'peptide linking'   y GLYCINE                        ?                  'C2 H5 N O2'     75.067  
HIS 'L-peptide linking' y HISTIDINE                      ?                  'C6 H10 N3 O2 1' 156.162 
HOH non-polymer         . WATER                          ?                  'H2 O'           18.015  
ILE 'L-peptide linking' y ISOLEUCINE                     ?                  'C6 H13 N O2'    131.173 
LEU 'L-peptide linking' y LEUCINE                        ?                  'C6 H13 N O2'    131.173 
LYS 'L-peptide linking' y LYSINE                         ?                  'C6 H15 N2 O2 1' 147.195 
MET 'L-peptide linking' y METHIONINE                     ?                  'C5 H11 N O2 S'  149.211 
PHE 'L-peptide linking' y PHENYLALANINE                  ?                  'C9 H11 N O2'    165.189 
PRO 'L-peptide linking' y PROLINE                        ?                  'C5 H9 N O2'     115.130 
SER 'L-peptide linking' y SERINE                         ?                  'C3 H7 N O3'     105.093 
THR 'L-peptide linking' y THREONINE                      ?                  'C4 H9 N O3'     119.119 
TRP 'L-peptide linking' y TRYPTOPHAN                     ?                  'C11 H12 N2 O2'  204.225 
TYR 'L-peptide linking' y TYROSINE                       ?                  'C9 H11 N O3'    181.189 
VAL 'L-peptide linking' y VALINE                         ?                  'C5 H11 N O2'    117.146 
# 
_exptl.absorpt_coefficient_mu     ? 
_exptl.absorpt_correction_T_max   ? 
_exptl.absorpt_correction_T_min   ? 
_exptl.absorpt_correction_type    ? 
_exptl.absorpt_process_details    ? 
_exptl.entry_id                   8BD0 
_exptl.crystals_number            1 
_exptl.details                    ? 
_exptl.method                     'X-RAY DIFFRACTION' 
_exptl.method_details             ? 
# 
_exptl_crystal.colour                       ? 
_exptl_crystal.density_diffrn               ? 
_exptl_crystal.density_Matthews             2.80 
_exptl_crystal.density_method               ? 
_exptl_crystal.density_percent_sol          56.07 
_exptl_crystal.description                  'microcrystalline plate-like' 
_exptl_crystal.F_000                        ? 
_exptl_crystal.id                           1 
_exptl_crystal.preparation                  ? 
_exptl_crystal.size_max                     ? 
_exptl_crystal.size_mid                     ? 
_exptl_crystal.size_min                     ? 
_exptl_crystal.size_rad                     ? 
_exptl_crystal.colour_lustre                ? 
_exptl_crystal.colour_modifier              ? 
_exptl_crystal.colour_primary               ? 
_exptl_crystal.density_meas                 ? 
_exptl_crystal.density_meas_esd             ? 
_exptl_crystal.density_meas_gt              ? 
_exptl_crystal.density_meas_lt              ? 
_exptl_crystal.density_meas_temp            ? 
_exptl_crystal.density_meas_temp_esd        ? 
_exptl_crystal.density_meas_temp_gt         ? 
_exptl_crystal.density_meas_temp_lt         ? 
_exptl_crystal.pdbx_crystal_image_url       ? 
_exptl_crystal.pdbx_crystal_image_format    ? 
_exptl_crystal.pdbx_mosaicity               ? 
_exptl_crystal.pdbx_mosaicity_esd           ? 
_exptl_crystal.pdbx_mosaic_method           ? 
_exptl_crystal.pdbx_mosaic_block_size       ? 
_exptl_crystal.pdbx_mosaic_block_size_esd   ? 
# 
_exptl_crystal_grow.apparatus       ? 
_exptl_crystal_grow.atmosphere      ? 
_exptl_crystal_grow.crystal_id      1 
_exptl_crystal_grow.details         ? 
_exptl_crystal_grow.method          'BATCH MODE' 
_exptl_crystal_grow.method_ref      ? 
_exptl_crystal_grow.pH              7.8 
_exptl_crystal_grow.pressure        ? 
_exptl_crystal_grow.pressure_esd    ? 
_exptl_crystal_grow.seeding         ? 
_exptl_crystal_grow.seeding_ref     ? 
_exptl_crystal_grow.temp            298 
_exptl_crystal_grow.temp_details    'Room temperature' 
_exptl_crystal_grow.temp_esd        ? 
_exptl_crystal_grow.time            ? 
_exptl_crystal_grow.pdbx_details    '50 mM phosphate buffer pH 7.8, 20 mM DTT' 
_exptl_crystal_grow.pdbx_pH_range   ? 
# 
_diffrn.ambient_environment              ? 
_diffrn.ambient_temp                     298 
_diffrn.ambient_temp_details             ? 
_diffrn.ambient_temp_esd                 ? 
_diffrn.crystal_id                       1 
_diffrn.crystal_support                  ? 
_diffrn.crystal_treatment                ? 
_diffrn.details                          ? 
_diffrn.id                               1 
_diffrn.ambient_pressure                 ? 
_diffrn.ambient_pressure_esd             ? 
_diffrn.ambient_pressure_gt              ? 
_diffrn.ambient_pressure_lt              ? 
_diffrn.ambient_temp_gt                  ? 
_diffrn.ambient_temp_lt                  ? 
_diffrn.pdbx_serial_crystal_experiment   Y 
# 
_diffrn_detector.details                      ? 
_diffrn_detector.detector                     PIXEL 
_diffrn_detector.diffrn_id                    1 
_diffrn_detector.type                         'DECTRIS EIGER X 1M' 
_diffrn_detector.area_resol_mean              ? 
_diffrn_detector.dtime                        ? 
_diffrn_detector.pdbx_frames_total            ? 
_diffrn_detector.pdbx_collection_time_total   ? 
_diffrn_detector.pdbx_collection_date         2019-12-01 
_diffrn_detector.pdbx_frequency               ? 
# 
_diffrn_radiation.collimation                      ? 
_diffrn_radiation.diffrn_id                        1 
_diffrn_radiation.filter_edge                      ? 
_diffrn_radiation.inhomogeneity                    ? 
_diffrn_radiation.monochromator                    ? 
_diffrn_radiation.polarisn_norm                    ? 
_diffrn_radiation.polarisn_ratio                   ? 
_diffrn_radiation.probe                            ? 
_diffrn_radiation.type                             ? 
_diffrn_radiation.xray_symbol                      ? 
_diffrn_radiation.wavelength_id                    1 
_diffrn_radiation.pdbx_monochromatic_or_laue_m_l   M 
_diffrn_radiation.pdbx_wavelength_list             ? 
_diffrn_radiation.pdbx_wavelength                  ? 
_diffrn_radiation.pdbx_diffrn_protocol             'SINGLE WAVELENGTH' 
_diffrn_radiation.pdbx_analyzer                    ? 
_diffrn_radiation.pdbx_scattering_type             x-ray 
# 
_diffrn_radiation_wavelength.id           1 
_diffrn_radiation_wavelength.wavelength   0.98 
_diffrn_radiation_wavelength.wt           1.0 
# 
_diffrn_source.current                     ? 
_diffrn_source.details                     ? 
_diffrn_source.diffrn_id                   1 
_diffrn_source.power                       ? 
_diffrn_source.size                        ? 
_diffrn_source.source                      SYNCHROTRON 
_diffrn_source.target                      ? 
_diffrn_source.type                        'PETRA III, EMBL c/o DESY BEAMLINE P14 (MX2)' 
_diffrn_source.voltage                     ? 
_diffrn_source.take-off_angle              ? 
_diffrn_source.pdbx_wavelength_list        0.98 
_diffrn_source.pdbx_wavelength             ? 
_diffrn_source.pdbx_synchrotron_beamline   'P14 (MX2)' 
_diffrn_source.pdbx_synchrotron_site       'PETRA III, EMBL c/o DESY' 
# 
_reflns.B_iso_Wilson_estimate                          ? 
_reflns.entry_id                                       8BD0 
_reflns.data_reduction_details                         ? 
_reflns.data_reduction_method                          ? 
_reflns.d_resolution_high                              2.00 
_reflns.d_resolution_low                               101.13 
_reflns.details                                        ? 
_reflns.limit_h_max                                    ? 
_reflns.limit_h_min                                    ? 
_reflns.limit_k_max                                    ? 
_reflns.limit_k_min                                    ? 
_reflns.limit_l_max                                    ? 
_reflns.limit_l_min                                    ? 
_reflns.number_all                                     ? 
_reflns.number_obs                                     31629 
_reflns.observed_criterion                             ? 
_reflns.observed_criterion_F_max                       ? 
_reflns.observed_criterion_F_min                       ? 
_reflns.observed_criterion_I_max                       ? 
_reflns.observed_criterion_I_min                       ? 
_reflns.observed_criterion_sigma_F                     ? 
_reflns.observed_criterion_sigma_I                     ? 
_reflns.percent_possible_obs                           99.99 
_reflns.R_free_details                                 ? 
_reflns.Rmerge_F_all                                   ? 
_reflns.Rmerge_F_obs                                   ? 
_reflns.Friedel_coverage                               ? 
_reflns.number_gt                                      ? 
_reflns.threshold_expression                           ? 
_reflns.pdbx_redundancy                                50.3 
_reflns.pdbx_Rmerge_I_obs                              ? 
_reflns.pdbx_Rmerge_I_all                              ? 
_reflns.pdbx_Rsym_value                                ? 
_reflns.pdbx_netI_over_av_sigmaI                       ? 
_reflns.pdbx_netI_over_sigmaI                          2.71 
_reflns.pdbx_res_netI_over_av_sigmaI_2                 ? 
_reflns.pdbx_res_netI_over_sigmaI_2                    ? 
_reflns.pdbx_chi_squared                               ? 
_reflns.pdbx_scaling_rejects                           ? 
_reflns.pdbx_d_res_high_opt                            ? 
_reflns.pdbx_d_res_low_opt                             ? 
_reflns.pdbx_d_res_opt_method                          ? 
_reflns.phase_calculation_details                      ? 
_reflns.pdbx_Rrim_I_all                                ? 
_reflns.pdbx_Rpim_I_all                                ? 
_reflns.pdbx_d_opt                                     ? 
_reflns.pdbx_number_measured_all                       ? 
_reflns.pdbx_diffrn_id                                 1 
_reflns.pdbx_ordinal                                   1 
_reflns.pdbx_CC_half                                   0.9956 
_reflns.pdbx_CC_star                                   0.982 
_reflns.pdbx_R_split                                   0.2717 
_reflns.pdbx_aniso_diffraction_limit_axis_1_ortho[1]   ? 
_reflns.pdbx_aniso_diffraction_limit_axis_1_ortho[2]   ? 
_reflns.pdbx_aniso_diffraction_limit_axis_1_ortho[3]   ? 
_reflns.pdbx_aniso_diffraction_limit_axis_2_ortho[1]   ? 
_reflns.pdbx_aniso_diffraction_limit_axis_2_ortho[2]   ? 
_reflns.pdbx_aniso_diffraction_limit_axis_2_ortho[3]   ? 
_reflns.pdbx_aniso_diffraction_limit_axis_3_ortho[1]   ? 
_reflns.pdbx_aniso_diffraction_limit_axis_3_ortho[2]   ? 
_reflns.pdbx_aniso_diffraction_limit_axis_3_ortho[3]   ? 
_reflns.pdbx_aniso_diffraction_limit_1                 ? 
_reflns.pdbx_aniso_diffraction_limit_2                 ? 
_reflns.pdbx_aniso_diffraction_limit_3                 ? 
_reflns.pdbx_aniso_B_tensor_eigenvector_1_ortho[1]     ? 
_reflns.pdbx_aniso_B_tensor_eigenvector_1_ortho[2]     ? 
_reflns.pdbx_aniso_B_tensor_eigenvector_1_ortho[3]     ? 
_reflns.pdbx_aniso_B_tensor_eigenvector_2_ortho[1]     ? 
_reflns.pdbx_aniso_B_tensor_eigenvector_2_ortho[2]     ? 
_reflns.pdbx_aniso_B_tensor_eigenvector_2_ortho[3]     ? 
_reflns.pdbx_aniso_B_tensor_eigenvector_3_ortho[1]     ? 
_reflns.pdbx_aniso_B_tensor_eigenvector_3_ortho[2]     ? 
_reflns.pdbx_aniso_B_tensor_eigenvector_3_ortho[3]     ? 
_reflns.pdbx_aniso_B_tensor_eigenvalue_1               ? 
_reflns.pdbx_aniso_B_tensor_eigenvalue_2               ? 
_reflns.pdbx_aniso_B_tensor_eigenvalue_3               ? 
_reflns.pdbx_orthogonalization_convention              ? 
_reflns.pdbx_percent_possible_ellipsoidal              ? 
_reflns.pdbx_percent_possible_spherical                ? 
_reflns.pdbx_percent_possible_ellipsoidal_anomalous    ? 
_reflns.pdbx_percent_possible_spherical_anomalous      ? 
_reflns.pdbx_redundancy_anomalous                      ? 
_reflns.pdbx_CC_half_anomalous                         ? 
_reflns.pdbx_absDiff_over_sigma_anomalous              ? 
_reflns.pdbx_percent_possible_anomalous                ? 
_reflns.pdbx_observed_signal_threshold                 ? 
_reflns.pdbx_signal_type                               ? 
_reflns.pdbx_signal_details                            ? 
_reflns.pdbx_signal_software_id                        ? 
_reflns.pdbx_CC_split_method                           ? 
# 
_reflns_shell.d_res_high                                    2.00 
_reflns_shell.d_res_low                                     2.07 
_reflns_shell.meanI_over_sigI_all                           ? 
_reflns_shell.meanI_over_sigI_obs                           0.60 
_reflns_shell.number_measured_all                           ? 
_reflns_shell.number_measured_obs                           ? 
_reflns_shell.number_possible                               ? 
_reflns_shell.number_unique_all                             ? 
_reflns_shell.number_unique_obs                             3090 
_reflns_shell.percent_possible_all                          100 
_reflns_shell.percent_possible_obs                          ? 
_reflns_shell.Rmerge_F_all                                  ? 
_reflns_shell.Rmerge_F_obs                                  ? 
_reflns_shell.Rmerge_I_all                                  ? 
_reflns_shell.Rmerge_I_obs                                  ? 
_reflns_shell.meanI_over_sigI_gt                            ? 
_reflns_shell.meanI_over_uI_all                             ? 
_reflns_shell.meanI_over_uI_gt                              ? 
_reflns_shell.number_measured_gt                            ? 
_reflns_shell.number_unique_gt                              ? 
_reflns_shell.percent_possible_gt                           ? 
_reflns_shell.Rmerge_F_gt                                   ? 
_reflns_shell.Rmerge_I_gt                                   ? 
_reflns_shell.pdbx_redundancy                               34.7 
_reflns_shell.pdbx_Rsym_value                               ? 
_reflns_shell.pdbx_chi_squared                              ? 
_reflns_shell.pdbx_netI_over_sigmaI_all                     ? 
_reflns_shell.pdbx_netI_over_sigmaI_obs                     ? 
_reflns_shell.pdbx_Rrim_I_all                               ? 
_reflns_shell.pdbx_Rpim_I_all                               ? 
_reflns_shell.pdbx_rejects                                  ? 
_reflns_shell.pdbx_ordinal                                  1 
_reflns_shell.pdbx_diffrn_id                                1 
_reflns_shell.pdbx_CC_half                                  0.14 
_reflns_shell.pdbx_CC_star                                  0.5062 
_reflns_shell.pdbx_R_split                                  1.94 
_reflns_shell.pdbx_percent_possible_ellipsoidal             ? 
_reflns_shell.pdbx_percent_possible_spherical               ? 
_reflns_shell.pdbx_percent_possible_ellipsoidal_anomalous   ? 
_reflns_shell.pdbx_percent_possible_spherical_anomalous     ? 
_reflns_shell.pdbx_redundancy_anomalous                     ? 
_reflns_shell.pdbx_CC_half_anomalous                        ? 
_reflns_shell.pdbx_absDiff_over_sigma_anomalous             ? 
_reflns_shell.pdbx_percent_possible_anomalous               ? 
# 
_refine.aniso_B[1][1]                            -0.43 
_refine.aniso_B[1][2]                            0.00 
_refine.aniso_B[1][3]                            -0.00 
_refine.aniso_B[2][2]                            0.26 
_refine.aniso_B[2][3]                            -0.00 
_refine.aniso_B[3][3]                            0.17 
_refine.B_iso_max                                ? 
_refine.B_iso_mean                               35.637 
_refine.B_iso_min                                ? 
_refine.correlation_coeff_Fo_to_Fc               0.955 
_refine.correlation_coeff_Fo_to_Fc_free          0.935 
_refine.details                                  'HYDROGENS HAVE BEEN ADDED IN THE RIDING POSITIONS' 
_refine.diff_density_max                         ? 
_refine.diff_density_max_esd                     ? 
_refine.diff_density_min                         ? 
_refine.diff_density_min_esd                     ? 
_refine.diff_density_rms                         ? 
_refine.diff_density_rms_esd                     ? 
_refine.entry_id                                 8BD0 
_refine.pdbx_refine_id                           'X-RAY DIFFRACTION' 
_refine.ls_abs_structure_details                 ? 
_refine.ls_abs_structure_Flack                   ? 
_refine.ls_abs_structure_Flack_esd               ? 
_refine.ls_abs_structure_Rogers                  ? 
_refine.ls_abs_structure_Rogers_esd              ? 
_refine.ls_d_res_high                            2.00 
_refine.ls_d_res_low                             101.00 
_refine.ls_extinction_coef                       ? 
_refine.ls_extinction_coef_esd                   ? 
_refine.ls_extinction_expression                 ? 
_refine.ls_extinction_method                     ? 
_refine.ls_goodness_of_fit_all                   ? 
_refine.ls_goodness_of_fit_all_esd               ? 
_refine.ls_goodness_of_fit_obs                   ? 
_refine.ls_goodness_of_fit_obs_esd               ? 
_refine.ls_hydrogen_treatment                    ? 
_refine.ls_matrix_type                           ? 
_refine.ls_number_constraints                    ? 
_refine.ls_number_parameters                     ? 
_refine.ls_number_reflns_all                     ? 
_refine.ls_number_reflns_obs                     25054 
_refine.ls_number_reflns_R_free                  1718 
_refine.ls_number_reflns_R_work                  ? 
_refine.ls_number_restraints                     ? 
_refine.ls_percent_reflns_obs                    84.79 
_refine.ls_percent_reflns_R_free                 6.4 
_refine.ls_R_factor_all                          ? 
_refine.ls_R_factor_obs                          0.20727 
_refine.ls_R_factor_R_free                       0.24971 
_refine.ls_R_factor_R_free_error                 ? 
_refine.ls_R_factor_R_free_error_details         ? 
_refine.ls_R_factor_R_work                       0.20437 
_refine.ls_R_Fsqd_factor_obs                     ? 
_refine.ls_R_I_factor_obs                        ? 
_refine.ls_redundancy_reflns_all                 ? 
_refine.ls_redundancy_reflns_obs                 ? 
_refine.ls_restrained_S_all                      ? 
_refine.ls_restrained_S_obs                      ? 
_refine.ls_shift_over_esd_max                    ? 
_refine.ls_shift_over_esd_mean                   ? 
_refine.ls_structure_factor_coef                 ? 
_refine.ls_weighting_details                     ? 
_refine.ls_weighting_scheme                      ? 
_refine.ls_wR_factor_all                         ? 
_refine.ls_wR_factor_obs                         ? 
_refine.ls_wR_factor_R_free                      ? 
_refine.ls_wR_factor_R_work                      ? 
_refine.occupancy_max                            ? 
_refine.occupancy_min                            ? 
_refine.solvent_model_details                    MASK 
_refine.solvent_model_param_bsol                 ? 
_refine.solvent_model_param_ksol                 ? 
_refine.pdbx_R_complete                          ? 
_refine.ls_R_factor_gt                           ? 
_refine.ls_goodness_of_fit_gt                    ? 
_refine.ls_goodness_of_fit_ref                   ? 
_refine.ls_shift_over_su_max                     ? 
_refine.ls_shift_over_su_max_lt                  ? 
_refine.ls_shift_over_su_mean                    ? 
_refine.ls_shift_over_su_mean_lt                 ? 
_refine.pdbx_ls_sigma_I                          ? 
_refine.pdbx_ls_sigma_F                          ? 
_refine.pdbx_ls_sigma_Fsqd                       ? 
_refine.pdbx_data_cutoff_high_absF               ? 
_refine.pdbx_data_cutoff_high_rms_absF           ? 
_refine.pdbx_data_cutoff_low_absF                ? 
_refine.pdbx_isotropic_thermal_model             ? 
_refine.pdbx_ls_cross_valid_method               THROUGHOUT 
_refine.pdbx_method_to_determine_struct          'MOLECULAR REPLACEMENT' 
_refine.pdbx_starting_model                      2G98 
_refine.pdbx_stereochemistry_target_values       'MAXIMUM LIKELIHOOD' 
_refine.pdbx_R_Free_selection_details            RANDOM 
_refine.pdbx_stereochem_target_val_spec_case     ? 
_refine.pdbx_overall_ESU_R                       0.213 
_refine.pdbx_overall_ESU_R_Free                  0.187 
_refine.pdbx_solvent_vdw_probe_radii             1.20 
_refine.pdbx_solvent_ion_probe_radii             0.80 
_refine.pdbx_solvent_shrinkage_radii             0.80 
_refine.pdbx_real_space_R                        ? 
_refine.pdbx_density_correlation                 ? 
_refine.pdbx_pd_number_of_powder_patterns        ? 
_refine.pdbx_pd_number_of_points                 ? 
_refine.pdbx_pd_meas_number_of_points            ? 
_refine.pdbx_pd_proc_ls_prof_R_factor            ? 
_refine.pdbx_pd_proc_ls_prof_wR_factor           ? 
_refine.pdbx_pd_Marquardt_correlation_coeff      ? 
_refine.pdbx_pd_Fsqrd_R_factor                   ? 
_refine.pdbx_pd_ls_matrix_band_width             ? 
_refine.pdbx_overall_phase_error                 ? 
_refine.pdbx_overall_SU_R_free_Cruickshank_DPI   ? 
_refine.pdbx_overall_SU_R_free_Blow_DPI          ? 
_refine.pdbx_overall_SU_R_Blow_DPI               ? 
_refine.pdbx_TLS_residual_ADP_flag               ? 
_refine.pdbx_diffrn_id                           1 
_refine.overall_SU_B                             7.358 
_refine.overall_SU_ML                            0.177 
_refine.overall_SU_R_Cruickshank_DPI             ? 
_refine.overall_SU_R_free                        ? 
_refine.overall_FOM_free_R_set                   ? 
_refine.overall_FOM_work_R_set                   ? 
_refine.pdbx_average_fsc_overall                 ? 
_refine.pdbx_average_fsc_work                    ? 
_refine.pdbx_average_fsc_free                    ? 
# 
_refine_hist.pdbx_refine_id                   'X-RAY DIFFRACTION' 
_refine_hist.cycle_id                         1 
_refine_hist.details                          ? 
_refine_hist.d_res_high                       2.00 
_refine_hist.d_res_low                        101.00 
_refine_hist.number_atoms_solvent             81 
_refine_hist.number_atoms_total               2971 
_refine_hist.number_reflns_all                ? 
_refine_hist.number_reflns_obs                ? 
_refine_hist.number_reflns_R_free             ? 
_refine_hist.number_reflns_R_work             ? 
_refine_hist.R_factor_all                     ? 
_refine_hist.R_factor_obs                     ? 
_refine_hist.R_factor_R_free                  ? 
_refine_hist.R_factor_R_work                  ? 
_refine_hist.pdbx_number_residues_total       ? 
_refine_hist.pdbx_B_iso_mean_ligand           ? 
_refine_hist.pdbx_B_iso_mean_solvent          ? 
_refine_hist.pdbx_number_atoms_protein        2858 
_refine_hist.pdbx_number_atoms_nucleic_acid   0 
_refine_hist.pdbx_number_atoms_ligand         32 
_refine_hist.pdbx_number_atoms_lipid          ? 
_refine_hist.pdbx_number_atoms_carb           ? 
_refine_hist.pdbx_pseudo_atom_details         ? 
# 
loop_
_refine_ls_restr.pdbx_refine_id 
_refine_ls_restr.criterion 
_refine_ls_restr.dev_ideal 
_refine_ls_restr.dev_ideal_target 
_refine_ls_restr.number 
_refine_ls_restr.rejects 
_refine_ls_restr.type 
_refine_ls_restr.weight 
_refine_ls_restr.pdbx_restraint_function 
'X-RAY DIFFRACTION' ? 0.008  0.013  3016  ? r_bond_refined_d             ? ? 
'X-RAY DIFFRACTION' ? 0.004  0.015  2655  ? r_bond_other_d               ? ? 
'X-RAY DIFFRACTION' ? 1.492  1.652  4063  ? r_angle_refined_deg          ? ? 
'X-RAY DIFFRACTION' ? 1.238  1.592  6067  ? r_angle_other_deg            ? ? 
'X-RAY DIFFRACTION' ? 7.207  5.000  350   ? r_dihedral_angle_1_deg       ? ? 
'X-RAY DIFFRACTION' ? 31.078 19.955 222   ? r_dihedral_angle_2_deg       ? ? 
'X-RAY DIFFRACTION' ? 16.778 15.000 492   ? r_dihedral_angle_3_deg       ? ? 
'X-RAY DIFFRACTION' ? 19.740 15.000 41    ? r_dihedral_angle_4_deg       ? ? 
'X-RAY DIFFRACTION' ? 0.067  0.200  346   ? r_chiral_restr               ? ? 
'X-RAY DIFFRACTION' ? 0.006  0.020  3500  ? r_gen_planes_refined         ? ? 
'X-RAY DIFFRACTION' ? 0.001  0.020  850   ? r_gen_planes_other           ? ? 
'X-RAY DIFFRACTION' ? ?      ?      ?     ? r_nbd_refined                ? ? 
'X-RAY DIFFRACTION' ? ?      ?      ?     ? r_nbd_other                  ? ? 
'X-RAY DIFFRACTION' ? ?      ?      ?     ? r_nbtor_refined              ? ? 
'X-RAY DIFFRACTION' ? ?      ?      ?     ? r_nbtor_other                ? ? 
'X-RAY DIFFRACTION' ? ?      ?      ?     ? r_xyhbond_nbd_refined        ? ? 
'X-RAY DIFFRACTION' ? ?      ?      ?     ? r_xyhbond_nbd_other          ? ? 
'X-RAY DIFFRACTION' ? ?      ?      ?     ? r_metal_ion_refined          ? ? 
'X-RAY DIFFRACTION' ? ?      ?      ?     ? r_metal_ion_other            ? ? 
'X-RAY DIFFRACTION' ? ?      ?      ?     ? r_symmetry_vdw_refined       ? ? 
'X-RAY DIFFRACTION' ? ?      ?      ?     ? r_symmetry_vdw_other         ? ? 
'X-RAY DIFFRACTION' ? ?      ?      ?     ? r_symmetry_hbond_refined     ? ? 
'X-RAY DIFFRACTION' ? ?      ?      ?     ? r_symmetry_hbond_other       ? ? 
'X-RAY DIFFRACTION' ? ?      ?      ?     ? r_symmetry_metal_ion_refined ? ? 
'X-RAY DIFFRACTION' ? ?      ?      ?     ? r_symmetry_metal_ion_other   ? ? 
'X-RAY DIFFRACTION' ? 2.311  3.341  1386  ? r_mcbond_it                  ? ? 
'X-RAY DIFFRACTION' ? 2.305  3.339  1385  ? r_mcbond_other               ? ? 
'X-RAY DIFFRACTION' ? 3.446  4.999  1734  ? r_mcangle_it                 ? ? 
'X-RAY DIFFRACTION' ? 3.447  5.003  1735  ? r_mcangle_other              ? ? 
'X-RAY DIFFRACTION' ? 3.887  4.046  1630  ? r_scbond_it                  ? ? 
'X-RAY DIFFRACTION' ? 3.886  4.049  1631  ? r_scbond_other               ? ? 
'X-RAY DIFFRACTION' ? ?      ?      ?     ? r_scangle_it                 ? ? 
'X-RAY DIFFRACTION' ? 6.041  5.839  2328  ? r_scangle_other              ? ? 
'X-RAY DIFFRACTION' ? 9.317  66.430 12484 ? r_long_range_B_refined       ? ? 
'X-RAY DIFFRACTION' ? 9.318  66.440 12463 ? r_long_range_B_other         ? ? 
'X-RAY DIFFRACTION' ? ?      ?      ?     ? r_rigid_bond_restr           ? ? 
'X-RAY DIFFRACTION' ? ?      ?      ?     ? r_sphericity_free            ? ? 
'X-RAY DIFFRACTION' ? ?      ?      ?     ? r_sphericity_bonded          ? ? 
# 
_refine_ls_shell.pdbx_refine_id                   'X-RAY DIFFRACTION' 
_refine_ls_shell.d_res_high                       2.000 
_refine_ls_shell.d_res_low                        2.052 
_refine_ls_shell.number_reflns_all                ? 
_refine_ls_shell.number_reflns_obs                ? 
_refine_ls_shell.number_reflns_R_free             115 
_refine_ls_shell.number_reflns_R_work             1446 
_refine_ls_shell.percent_reflns_obs               68.65 
_refine_ls_shell.percent_reflns_R_free            ? 
_refine_ls_shell.R_factor_all                     ? 
_refine_ls_shell.R_factor_obs                     ? 
_refine_ls_shell.R_factor_R_free                  0.430 
_refine_ls_shell.R_factor_R_free_error            ? 
_refine_ls_shell.R_factor_R_work                  0.401 
_refine_ls_shell.redundancy_reflns_all            ? 
_refine_ls_shell.redundancy_reflns_obs            ? 
_refine_ls_shell.wR_factor_all                    ? 
_refine_ls_shell.wR_factor_obs                    ? 
_refine_ls_shell.wR_factor_R_free                 ? 
_refine_ls_shell.wR_factor_R_work                 ? 
_refine_ls_shell.pdbx_R_complete                  ? 
_refine_ls_shell.pdbx_total_number_of_bins_used   20 
_refine_ls_shell.pdbx_phase_error                 ? 
_refine_ls_shell.pdbx_fsc_work                    ? 
_refine_ls_shell.pdbx_fsc_free                    ? 
# 
_struct.entry_id                     8BD0 
_struct.title                        'Human Gamma-D crystallin R36S mutant with DTT-Cystein Protein modification' 
_struct.pdbx_model_details           ? 
_struct.pdbx_formula_weight          ? 
_struct.pdbx_formula_weight_method   ? 
_struct.pdbx_model_type_details      ? 
_struct.pdbx_CASP_flag               N 
# 
_struct_keywords.entry_id        8BD0 
_struct_keywords.text            'chemical modification, oxidisation, eye lens protein, STRUCTURAL PROTEIN' 
_struct_keywords.pdbx_keywords   'STRUCTURAL PROTEIN' 
# 
loop_
_struct_asym.id 
_struct_asym.pdbx_blank_PDB_chainid_flag 
_struct_asym.pdbx_modified 
_struct_asym.entity_id 
_struct_asym.details 
A N N 1 ? 
B N N 1 ? 
C N N 2 ? 
D N N 2 ? 
E N N 2 ? 
F N N 2 ? 
G N N 3 ? 
H N N 3 ? 
# 
loop_
_struct_conf.conf_type_id 
_struct_conf.id 
_struct_conf.pdbx_PDB_helix_id 
_struct_conf.beg_label_comp_id 
_struct_conf.beg_label_asym_id 
_struct_conf.beg_label_seq_id 
_struct_conf.pdbx_beg_PDB_ins_code 
_struct_conf.end_label_comp_id 
_struct_conf.end_label_asym_id 
_struct_conf.end_label_seq_id 
_struct_conf.pdbx_end_PDB_ins_code 
_struct_conf.beg_auth_comp_id 
_struct_conf.beg_auth_asym_id 
_struct_conf.beg_auth_seq_id 
_struct_conf.end_auth_comp_id 
_struct_conf.end_auth_asym_id 
_struct_conf.end_auth_seq_id 
_struct_conf.pdbx_PDB_helix_class 
_struct_conf.details 
_struct_conf.pdbx_PDB_helix_length 
HELX_P HELX_P1 AA1 ASP A 64  ? MET A 69  ? ASP X 64  MET X 69  5 ? 6 
HELX_P HELX_P2 AA2 CSO A 110 ? ARG A 114 ? CSO X 110 ARG X 114 5 ? 5 
HELX_P HELX_P3 AA3 ARG A 152 ? GLY A 157 ? ARG X 152 GLY X 157 5 ? 6 
HELX_P HELX_P4 AA4 ARG B 9   ? PHE B 11  ? ARG A 9   PHE A 11  5 ? 3 
HELX_P HELX_P5 AA5 ASP B 64  ? MET B 69  ? ASP A 64  MET A 69  5 ? 6 
HELX_P HELX_P6 AA6 GLU B 95  ? TYR B 97  ? GLU A 95  TYR A 97  5 ? 3 
HELX_P HELX_P7 AA7 CSO B 110 ? ARG B 114 ? CSO A 110 ARG A 114 5 ? 5 
HELX_P HELX_P8 AA8 ARG B 152 ? GLY B 157 ? ARG A 152 GLY A 157 5 ? 6 
# 
_struct_conf_type.id          HELX_P 
_struct_conf_type.criteria    ? 
_struct_conf_type.reference   ? 
# 
loop_
_struct_conn.id 
_struct_conn.conn_type_id 
_struct_conn.pdbx_leaving_atom_flag 
_struct_conn.pdbx_PDB_id 
_struct_conn.ptnr1_label_asym_id 
_struct_conn.ptnr1_label_comp_id 
_struct_conn.ptnr1_label_seq_id 
_struct_conn.ptnr1_label_atom_id 
_struct_conn.pdbx_ptnr1_label_alt_id 
_struct_conn.pdbx_ptnr1_PDB_ins_code 
_struct_conn.pdbx_ptnr1_standard_comp_id 
_struct_conn.ptnr1_symmetry 
_struct_conn.ptnr2_label_asym_id 
_struct_conn.ptnr2_label_comp_id 
_struct_conn.ptnr2_label_seq_id 
_struct_conn.ptnr2_label_atom_id 
_struct_conn.pdbx_ptnr2_label_alt_id 
_struct_conn.pdbx_ptnr2_PDB_ins_code 
_struct_conn.ptnr1_auth_asym_id 
_struct_conn.ptnr1_auth_comp_id 
_struct_conn.ptnr1_auth_seq_id 
_struct_conn.ptnr2_auth_asym_id 
_struct_conn.ptnr2_auth_comp_id 
_struct_conn.ptnr2_auth_seq_id 
_struct_conn.ptnr2_symmetry 
_struct_conn.pdbx_ptnr3_label_atom_id 
_struct_conn.pdbx_ptnr3_label_seq_id 
_struct_conn.pdbx_ptnr3_label_comp_id 
_struct_conn.pdbx_ptnr3_label_asym_id 
_struct_conn.pdbx_ptnr3_label_alt_id 
_struct_conn.pdbx_ptnr3_PDB_ins_code 
_struct_conn.details 
_struct_conn.pdbx_dist_value 
_struct_conn.pdbx_value_order 
_struct_conn.pdbx_role 
covale1 covale none ? A CYS 41  SG ? ? ? 1_555 C DTT .   S1 ? ? X CYS 41  X DTT 201 1_555 ? ? ? ? ? ? ? 2.067 ? ? 
covale2 covale none ? A CYS 108 SG ? ? ? 1_555 D DTT .   S4 ? ? X CYS 108 X DTT 202 1_555 ? ? ? ? ? ? ? 2.036 ? ? 
covale3 covale both ? A SER 109 C  ? ? ? 1_555 A CSO 110 N  ? ? X SER 109 X CSO 110 1_555 ? ? ? ? ? ? ? 1.326 ? ? 
covale4 covale both ? A CSO 110 C  ? ? ? 1_555 A LEU 111 N  ? ? X CSO 110 X LEU 111 1_555 ? ? ? ? ? ? ? 1.350 ? ? 
covale5 covale none ? B CYS 41  SG ? ? ? 1_555 E DTT .   S1 ? ? A CYS 41  A DTT 201 1_555 ? ? ? ? ? ? ? 2.024 ? ? 
covale6 covale none ? B CYS 108 SG ? ? ? 1_555 F DTT .   S4 ? ? A CYS 108 A DTT 202 1_555 ? ? ? ? ? ? ? 2.026 ? ? 
covale7 covale both ? B SER 109 C  ? ? ? 1_555 B CSO 110 N  ? ? A SER 109 A CSO 110 1_555 ? ? ? ? ? ? ? 1.327 ? ? 
covale8 covale both ? B CSO 110 C  ? ? ? 1_555 B LEU 111 N  ? ? A CSO 110 A LEU 111 1_555 ? ? ? ? ? ? ? 1.358 ? ? 
# 
_struct_conn_type.id          covale 
_struct_conn_type.criteria    ? 
_struct_conn_type.reference   ? 
# 
loop_
_struct_sheet.id 
_struct_sheet.type 
_struct_sheet.number_strands 
_struct_sheet.details 
AA1 ? 4 ? 
AA2 ? 3 ? 
AA3 ? 4 ? 
AA4 ? 3 ? 
AA5 ? 4 ? 
AA6 ? 3 ? 
AA7 ? 4 ? 
AA8 ? 3 ? 
# 
loop_
_struct_sheet_order.sheet_id 
_struct_sheet_order.range_id_1 
_struct_sheet_order.range_id_2 
_struct_sheet_order.offset 
_struct_sheet_order.sense 
AA1 1 2 ? anti-parallel 
AA1 2 3 ? anti-parallel 
AA1 3 4 ? anti-parallel 
AA2 1 2 ? anti-parallel 
AA2 2 3 ? anti-parallel 
AA3 1 2 ? anti-parallel 
AA3 2 3 ? anti-parallel 
AA3 3 4 ? anti-parallel 
AA4 1 2 ? anti-parallel 
AA4 2 3 ? anti-parallel 
AA5 1 2 ? anti-parallel 
AA5 2 3 ? anti-parallel 
AA5 3 4 ? anti-parallel 
AA6 1 2 ? anti-parallel 
AA6 2 3 ? anti-parallel 
AA7 1 2 ? anti-parallel 
AA7 2 3 ? anti-parallel 
AA7 3 4 ? anti-parallel 
AA8 1 2 ? anti-parallel 
AA8 2 3 ? anti-parallel 
# 
loop_
_struct_sheet_range.sheet_id 
_struct_sheet_range.id 
_struct_sheet_range.beg_label_comp_id 
_struct_sheet_range.beg_label_asym_id 
_struct_sheet_range.beg_label_seq_id 
_struct_sheet_range.pdbx_beg_PDB_ins_code 
_struct_sheet_range.end_label_comp_id 
_struct_sheet_range.end_label_asym_id 
_struct_sheet_range.end_label_seq_id 
_struct_sheet_range.pdbx_end_PDB_ins_code 
_struct_sheet_range.beg_auth_comp_id 
_struct_sheet_range.beg_auth_asym_id 
_struct_sheet_range.beg_auth_seq_id 
_struct_sheet_range.end_auth_comp_id 
_struct_sheet_range.end_auth_asym_id 
_struct_sheet_range.end_auth_seq_id 
AA1 1 GLN A 12  ? CYS A 18  ? GLN X 12  CYS X 18  
AA1 2 LYS A 2   ? ASP A 8   ? LYS X 2   ASP X 8   
AA1 3 SER A 34  ? SER A 39  ? SER X 34  SER X 39  
AA1 4 GLY A 60  ? TYR A 62  ? GLY X 60  TYR X 62  
AA2 1 SER A 51  ? LEU A 57  ? SER X 51  LEU X 57  
AA2 2 TRP A 42  ? GLN A 47  ? TRP X 42  GLN X 47  
AA2 3 SER A 77  ? LEU A 80  ? SER X 77  LEU X 80  
AA3 1 ARG A 98  ? PHE A 104 ? ARG X 98  PHE X 104 
AA3 2 ARG A 88  ? ARG A 94  ? ARG X 88  ARG X 94  
AA3 3 SER A 122 ? GLU A 127 ? SER X 122 GLU X 127 
AA3 4 GLY A 148 ? TYR A 150 ? GLY X 148 TYR X 150 
AA4 1 GLN A 142 ? LEU A 145 ? GLN X 142 LEU X 145 
AA4 2 TRP A 130 ? TYR A 133 ? TRP X 130 TYR X 133 
AA4 3 SER A 165 ? ARG A 168 ? SER X 165 ARG X 168 
AA5 1 GLN B 12  ? CYS B 18  ? GLN A 12  CYS A 18  
AA5 2 LYS B 2   ? ASP B 8   ? LYS A 2   ASP A 8   
AA5 3 SER B 34  ? SER B 39  ? SER A 34  SER A 39  
AA5 4 GLY B 60  ? TYR B 62  ? GLY A 60  TYR A 62  
AA6 1 SER B 51  ? LEU B 57  ? SER A 51  LEU A 57  
AA6 2 TRP B 42  ? GLN B 47  ? TRP A 42  GLN A 47  
AA6 3 SER B 77  ? LEU B 80  ? SER A 77  LEU A 80  
AA7 1 ARG B 98  ? PHE B 104 ? ARG A 98  PHE A 104 
AA7 2 ARG B 88  ? ARG B 94  ? ARG A 88  ARG A 94  
AA7 3 SER B 122 ? GLU B 127 ? SER A 122 GLU A 127 
AA7 4 GLY B 148 ? TYR B 150 ? GLY A 148 TYR A 150 
AA8 1 GLN B 142 ? LEU B 145 ? GLN A 142 LEU A 145 
AA8 2 TRP B 130 ? TYR B 133 ? TRP A 130 TYR A 133 
AA8 3 SER B 165 ? ARG B 168 ? SER A 165 ARG A 168 
# 
loop_
_pdbx_struct_sheet_hbond.sheet_id 
_pdbx_struct_sheet_hbond.range_id_1 
_pdbx_struct_sheet_hbond.range_id_2 
_pdbx_struct_sheet_hbond.range_1_label_atom_id 
_pdbx_struct_sheet_hbond.range_1_label_comp_id 
_pdbx_struct_sheet_hbond.range_1_label_asym_id 
_pdbx_struct_sheet_hbond.range_1_label_seq_id 
_pdbx_struct_sheet_hbond.range_1_PDB_ins_code 
_pdbx_struct_sheet_hbond.range_1_auth_atom_id 
_pdbx_struct_sheet_hbond.range_1_auth_comp_id 
_pdbx_struct_sheet_hbond.range_1_auth_asym_id 
_pdbx_struct_sheet_hbond.range_1_auth_seq_id 
_pdbx_struct_sheet_hbond.range_2_label_atom_id 
_pdbx_struct_sheet_hbond.range_2_label_comp_id 
_pdbx_struct_sheet_hbond.range_2_label_asym_id 
_pdbx_struct_sheet_hbond.range_2_label_seq_id 
_pdbx_struct_sheet_hbond.range_2_PDB_ins_code 
_pdbx_struct_sheet_hbond.range_2_auth_atom_id 
_pdbx_struct_sheet_hbond.range_2_auth_comp_id 
_pdbx_struct_sheet_hbond.range_2_auth_asym_id 
_pdbx_struct_sheet_hbond.range_2_auth_seq_id 
AA1 1 2 O ARG A 14  ? O ARG X 14  N GLU A 7   ? N GLU X 7   
AA1 2 3 N TYR A 6   ? N TYR X 6   O SER A 34  ? O SER X 34  
AA1 3 4 N VAL A 37  ? N VAL X 37  O GLY A 60  ? O GLY X 60  
AA2 1 2 O LEU A 57  ? O LEU X 57  N TRP A 42  ? N TRP X 42  
AA2 2 3 N MET A 43  ? N MET X 43  O ARG A 79  ? O ARG X 79  
AA3 1 2 O GLN A 100 ? O GLN X 100 N GLU A 93  ? N GLU X 93  
AA3 2 3 N ARG A 90  ? N ARG X 90  O ASN A 124 ? O ASN X 124 
AA3 3 4 N VAL A 125 ? N VAL X 125 O GLY A 148 ? O GLY X 148 
AA4 1 2 O LEU A 145 ? O LEU X 145 N TRP A 130 ? N TRP X 130 
AA4 2 3 N TYR A 133 ? N TYR X 133 O SER A 165 ? O SER X 165 
AA5 1 2 O TYR B 16  ? O TYR A 16  N LEU B 5   ? N LEU A 5   
AA5 2 3 N TYR B 6   ? N TYR A 6   O SER B 34  ? O SER A 34  
AA5 3 4 N VAL B 37  ? N VAL A 37  O GLY B 60  ? O GLY A 60  
AA6 1 2 O LEU B 57  ? O LEU A 57  N TRP B 42  ? N TRP A 42  
AA6 2 3 N MET B 43  ? N MET A 43  O ARG B 79  ? O ARG A 79  
AA7 1 2 O ILE B 102 ? O ILE A 102 N LEU B 91  ? N LEU A 91  
AA7 2 3 N ARG B 90  ? N ARG A 90  O ASN B 124 ? O ASN A 124 
AA7 3 4 N LEU B 123 ? N LEU A 123 O TYR B 150 ? O TYR A 150 
AA8 1 2 O LEU B 145 ? O LEU A 145 N TRP B 130 ? N TRP A 130 
AA8 2 3 N VAL B 131 ? N VAL A 131 O ARG B 167 ? O ARG A 167 
# 
_atom_sites.entry_id                    8BD0 
_atom_sites.Cartn_transf_matrix[1][1]   ? 
_atom_sites.Cartn_transf_matrix[1][2]   ? 
_atom_sites.Cartn_transf_matrix[1][3]   ? 
_atom_sites.Cartn_transf_matrix[2][1]   ? 
_atom_sites.Cartn_transf_matrix[2][2]   ? 
_atom_sites.Cartn_transf_matrix[2][3]   ? 
_atom_sites.Cartn_transf_matrix[3][1]   ? 
_atom_sites.Cartn_transf_matrix[3][2]   ? 
_atom_sites.Cartn_transf_matrix[3][3]   ? 
_atom_sites.Cartn_transf_vector[1]      ? 
_atom_sites.Cartn_transf_vector[2]      ? 
_atom_sites.Cartn_transf_vector[3]      ? 
_atom_sites.fract_transf_matrix[1][1]   0.018553 
_atom_sites.fract_transf_matrix[1][2]   0.000000 
_atom_sites.fract_transf_matrix[1][3]   0.000000 
_atom_sites.fract_transf_matrix[2][1]   0.000000 
_atom_sites.fract_transf_matrix[2][2]   0.011947 
_atom_sites.fract_transf_matrix[2][3]   0.000000 
_atom_sites.fract_transf_matrix[3][1]   0.000000 
_atom_sites.fract_transf_matrix[3][2]   0.000000 
_atom_sites.fract_transf_matrix[3][3]   0.009901 
_atom_sites.fract_transf_vector[1]      0.00000 
_atom_sites.fract_transf_vector[2]      0.00000 
_atom_sites.fract_transf_vector[3]      0.00000 
_atom_sites.solution_primary            ? 
_atom_sites.solution_secondary          ? 
_atom_sites.solution_hydrogens          ? 
_atom_sites.special_details             ? 
# 
loop_
_atom_type.symbol 
C 
N 
O 
S 
# 
loop_
_atom_site.group_PDB 
_atom_site.id 
_atom_site.type_symbol 
_atom_site.label_atom_id 
_atom_site.label_alt_id 
_atom_site.label_comp_id 
_atom_site.label_asym_id 
_atom_site.label_entity_id 
_atom_site.label_seq_id 
_atom_site.pdbx_PDB_ins_code 
_atom_site.Cartn_x 
_atom_site.Cartn_y 
_atom_site.Cartn_z 
_atom_site.occupancy 
_atom_site.B_iso_or_equiv 
_atom_site.pdbx_formal_charge 
_atom_site.auth_seq_id 
_atom_site.auth_comp_id 
_atom_site.auth_asym_id 
_atom_site.auth_atom_id 
_atom_site.pdbx_PDB_model_num 
ATOM   1    N N   . GLY A 1 1   ? 41.416 6.823   28.418  1.00 37.57  ? 1   GLY X N   1 
ATOM   2    C CA  . GLY A 1 1   ? 41.809 7.118   27.000  1.00 36.01  ? 1   GLY X CA  1 
ATOM   3    C C   . GLY A 1 1   ? 43.205 7.716   26.860  1.00 35.01  ? 1   GLY X C   1 
ATOM   4    O O   . GLY A 1 1   ? 43.744 8.232   27.833  1.00 37.83  ? 1   GLY X O   1 
ATOM   5    N N   . LYS A 1 2   ? 43.768 7.670   25.655  1.00 35.21  ? 2   LYS X N   1 
ATOM   6    C CA  . LYS A 1 2   ? 45.150 8.121   25.364  1.00 35.56  ? 2   LYS X CA  1 
ATOM   7    C C   . LYS A 1 2   ? 45.303 8.378   23.862  1.00 30.96  ? 2   LYS X C   1 
ATOM   8    O O   . LYS A 1 2   ? 44.988 7.483   23.062  1.00 29.09  ? 2   LYS X O   1 
ATOM   9    C CB  . LYS A 1 2   ? 46.165 7.081   25.844  1.00 39.70  ? 2   LYS X CB  1 
ATOM   10   C CG  . LYS A 1 2   ? 47.615 7.544   25.809  1.00 48.05  ? 2   LYS X CG  1 
ATOM   11   C CD  . LYS A 1 2   ? 48.430 7.056   26.995  1.00 57.79  ? 2   LYS X CD  1 
ATOM   12   C CE  . LYS A 1 2   ? 49.286 5.842   26.696  1.00 62.55  ? 2   LYS X CE  1 
ATOM   13   N NZ  . LYS A 1 2   ? 50.667 6.246   26.332  1.00 64.82  ? 2   LYS X NZ  1 
ATOM   14   N N   . ILE A 1 3   ? 45.792 9.566   23.516  1.00 27.90  ? 3   ILE X N   1 
ATOM   15   C CA  . ILE A 1 3   ? 46.095 9.992   22.123  1.00 26.04  ? 3   ILE X CA  1 
ATOM   16   C C   . ILE A 1 3   ? 47.487 10.629  22.137  1.00 25.39  ? 3   ILE X C   1 
ATOM   17   O O   . ILE A 1 3   ? 47.849 11.278  23.130  1.00 28.31  ? 3   ILE X O   1 
ATOM   18   C CB  . ILE A 1 3   ? 44.994 10.937  21.601  1.00 26.78  ? 3   ILE X CB  1 
ATOM   19   C CG1 . ILE A 1 3   ? 45.132 11.245  20.107  1.00 26.06  ? 3   ILE X CG1 1 
ATOM   20   C CG2 . ILE A 1 3   ? 44.923 12.213  22.424  1.00 26.72  ? 3   ILE X CG2 1 
ATOM   21   C CD1 . ILE A 1 3   ? 43.961 12.024  19.539  1.00 27.58  ? 3   ILE X CD1 1 
ATOM   22   N N   . THR A 1 4   ? 48.250 10.433  21.071  1.00 25.49  ? 4   THR X N   1 
ATOM   23   C CA  . THR A 1 4   ? 49.532 11.132  20.833  1.00 23.62  ? 4   THR X CA  1 
ATOM   24   C C   . THR A 1 4   ? 49.391 11.920  19.538  1.00 23.27  ? 4   THR X C   1 
ATOM   25   O O   . THR A 1 4   ? 49.070 11.289  18.501  1.00 24.01  ? 4   THR X O   1 
ATOM   26   C CB  . THR A 1 4   ? 50.701 10.145  20.802  1.00 22.67  ? 4   THR X CB  1 
ATOM   27   O OG1 . THR A 1 4   ? 50.544 9.341   21.965  1.00 21.39  ? 4   THR X OG1 1 
ATOM   28   C CG2 . THR A 1 4   ? 52.051 10.822  20.807  1.00 22.27  ? 4   THR X CG2 1 
ATOM   29   N N   . LEU A 1 5   ? 49.585 13.237  19.631  1.00 22.14  ? 5   LEU X N   1 
ATOM   30   C CA  . LEU A 1 5   ? 49.519 14.175  18.492  1.00 23.49  ? 5   LEU X CA  1 
ATOM   31   C C   . LEU A 1 5   ? 50.947 14.505  18.044  1.00 23.50  ? 5   LEU X C   1 
ATOM   32   O O   . LEU A 1 5   ? 51.799 14.741  18.912  1.00 23.09  ? 5   LEU X O   1 
ATOM   33   C CB  . LEU A 1 5   ? 48.757 15.431  18.929  1.00 24.73  ? 5   LEU X CB  1 
ATOM   34   C CG  . LEU A 1 5   ? 47.406 15.216  19.615  1.00 26.15  ? 5   LEU X CG  1 
ATOM   35   C CD1 . LEU A 1 5   ? 46.833 16.540  20.096  1.00 27.10  ? 5   LEU X CD1 1 
ATOM   36   C CD2 . LEU A 1 5   ? 46.409 14.546  18.692  1.00 27.46  ? 5   LEU X CD2 1 
ATOM   37   N N   . TYR A 1 6   ? 51.193 14.522  16.732  1.00 23.93  ? 6   TYR X N   1 
ATOM   38   C CA  . TYR A 1 6   ? 52.510 14.834  16.120  1.00 25.28  ? 6   TYR X CA  1 
ATOM   39   C C   . TYR A 1 6   ? 52.406 16.102  15.263  1.00 25.47  ? 6   TYR X C   1 
ATOM   40   O O   . TYR A 1 6   ? 51.411 16.268  14.510  1.00 23.66  ? 6   TYR X O   1 
ATOM   41   C CB  . TYR A 1 6   ? 52.970 13.655  15.274  1.00 25.52  ? 6   TYR X CB  1 
ATOM   42   C CG  . TYR A 1 6   ? 53.206 12.406  16.079  1.00 28.07  ? 6   TYR X CG  1 
ATOM   43   C CD1 . TYR A 1 6   ? 52.178 11.510  16.321  1.00 27.28  ? 6   TYR X CD1 1 
ATOM   44   C CD2 . TYR A 1 6   ? 54.444 12.149  16.646  1.00 26.84  ? 6   TYR X CD2 1 
ATOM   45   C CE1 . TYR A 1 6   ? 52.392 10.355  17.052  1.00 27.60  ? 6   TYR X CE1 1 
ATOM   46   C CE2 . TYR A 1 6   ? 54.662 11.013  17.408  1.00 28.07  ? 6   TYR X CE2 1 
ATOM   47   C CZ  . TYR A 1 6   ? 53.637 10.107  17.595  1.00 27.94  ? 6   TYR X CZ  1 
ATOM   48   O OH  . TYR A 1 6   ? 53.848 8.988   18.333  1.00 32.18  ? 6   TYR X OH  1 
ATOM   49   N N   . GLU A 1 7   ? 53.436 16.943  15.312  1.00 25.40  ? 7   GLU X N   1 
ATOM   50   C CA  . GLU A 1 7   ? 53.488 18.197  14.520  1.00 27.22  ? 7   GLU X CA  1 
ATOM   51   C C   . GLU A 1 7   ? 53.623 17.864  13.040  1.00 27.78  ? 7   GLU X C   1 
ATOM   52   O O   . GLU A 1 7   ? 53.163 18.664  12.233  1.00 28.46  ? 7   GLU X O   1 
ATOM   53   C CB  . GLU A 1 7   ? 54.657 19.078  14.940  1.00 29.92  ? 7   GLU X CB  1 
ATOM   54   C CG  . GLU A 1 7   ? 54.307 19.958  16.111  1.00 32.98  ? 7   GLU X CG  1 
ATOM   55   C CD  . GLU A 1 7   ? 55.346 21.000  16.464  1.00 32.64  ? 7   GLU X CD  1 
ATOM   56   O OE1 . GLU A 1 7   ? 56.462 20.945  15.925  1.00 35.57  ? 7   GLU X OE1 1 
ATOM   57   O OE2 . GLU A 1 7   ? 55.042 21.824  17.324  1.00 34.51  ? 7   GLU X OE2 1 
ATOM   58   N N   . ASP A 1 8   ? 54.240 16.729  12.712  1.00 27.53  ? 8   ASP X N   1 
ATOM   59   C CA  . ASP A 1 8   ? 54.586 16.362  11.319  1.00 30.16  ? 8   ASP X CA  1 
ATOM   60   C C   . ASP A 1 8   ? 53.822 15.102  10.895  1.00 30.24  ? 8   ASP X C   1 
ATOM   61   O O   . ASP A 1 8   ? 53.284 14.408  11.792  1.00 29.72  ? 8   ASP X O   1 
ATOM   62   C CB  . ASP A 1 8   ? 56.104 16.227  11.179  1.00 31.81  ? 8   ASP X CB  1 
ATOM   63   C CG  . ASP A 1 8   ? 56.808 17.567  11.226  1.00 32.09  ? 8   ASP X CG  1 
ATOM   64   O OD1 . ASP A 1 8   ? 56.668 18.281  10.265  1.00 38.48  ? 8   ASP X OD1 1 
ATOM   65   O OD2 . ASP A 1 8   ? 57.419 17.906  12.248  1.00 34.36  ? 8   ASP X OD2 1 
ATOM   66   N N   . ARG A 1 9   ? 53.777 14.869  9.572   1.00 29.09  ? 9   ARG X N   1 
ATOM   67   C CA  . ARG A 1 9   ? 53.249 13.653  8.888   1.00 33.06  ? 9   ARG X CA  1 
ATOM   68   C C   . ARG A 1 9   ? 54.035 12.435  9.363   1.00 30.27  ? 9   ARG X C   1 
ATOM   69   O O   . ARG A 1 9   ? 55.182 12.616  9.785   1.00 28.43  ? 9   ARG X O   1 
ATOM   70   C CB  . ARG A 1 9   ? 53.445 13.701  7.368   1.00 37.43  ? 9   ARG X CB  1 
ATOM   71   C CG  . ARG A 1 9   ? 52.586 14.724  6.645   1.00 45.79  ? 9   ARG X CG  1 
ATOM   72   C CD  . ARG A 1 9   ? 52.834 14.760  5.148   1.00 54.47  ? 9   ARG X CD  1 
ATOM   73   N NE  . ARG A 1 9   ? 52.305 16.002  4.583   1.00 64.69  ? 9   ARG X NE  1 
ATOM   74   C CZ  . ARG A 1 9   ? 51.046 16.207  4.182   1.00 69.63  ? 9   ARG X CZ  1 
ATOM   75   N NH1 . ARG A 1 9   ? 50.134 15.251  4.263   1.00 74.36  ? 9   ARG X NH1 1 
ATOM   76   N NH2 . ARG A 1 9   ? 50.700 17.383  3.692   1.00 70.75  ? 9   ARG X NH2 1 
ATOM   77   N N   . GLY A 1 10  ? 53.434 11.250  9.258   1.00 28.76  ? 10  GLY X N   1 
ATOM   78   C CA  . GLY A 1 10  ? 54.087 9.960   9.521   1.00 27.81  ? 10  GLY X CA  1 
ATOM   79   C C   . GLY A 1 10  ? 54.627 9.866   10.934  1.00 27.70  ? 10  GLY X C   1 
ATOM   80   O O   . GLY A 1 10  ? 55.701 9.249   11.112  1.00 30.68  ? 10  GLY X O   1 
ATOM   81   N N   . PHE A 1 11  ? 53.923 10.438  11.912  1.00 25.52  ? 11  PHE X N   1 
ATOM   82   C CA  . PHE A 1 11  ? 54.200 10.234  13.357  1.00 24.44  ? 11  PHE X CA  1 
ATOM   83   C C   . PHE A 1 11  ? 55.607 10.749  13.643  1.00 26.70  ? 11  PHE X C   1 
ATOM   84   O O   . PHE A 1 11  ? 56.406 10.124  14.350  1.00 26.77  ? 11  PHE X O   1 
ATOM   85   C CB  . PHE A 1 11  ? 54.007 8.760   13.694  1.00 22.24  ? 11  PHE X CB  1 
ATOM   86   C CG  . PHE A 1 11  ? 52.774 8.189   13.045  1.00 22.82  ? 11  PHE X CG  1 
ATOM   87   C CD1 . PHE A 1 11  ? 51.513 8.515   13.513  1.00 22.12  ? 11  PHE X CD1 1 
ATOM   88   C CD2 . PHE A 1 11  ? 52.875 7.367   11.933  1.00 23.09  ? 11  PHE X CD2 1 
ATOM   89   C CE1 . PHE A 1 11  ? 50.385 7.994   12.908  1.00 23.19  ? 11  PHE X CE1 1 
ATOM   90   C CE2 . PHE A 1 11  ? 51.741 6.851   11.327  1.00 22.59  ? 11  PHE X CE2 1 
ATOM   91   C CZ  . PHE A 1 11  ? 50.501 7.161   11.815  1.00 22.71  ? 11  PHE X CZ  1 
ATOM   92   N N   . GLN A 1 12  ? 55.907 11.871  13.023  1.00 26.50  ? 12  GLN X N   1 
ATOM   93   C CA  A GLN A 1 12  ? 57.216 12.552  13.098  0.50 27.17  ? 12  GLN X CA  1 
ATOM   94   C CA  B GLN A 1 12  ? 57.231 12.534  13.136  0.50 25.95  ? 12  GLN X CA  1 
ATOM   95   C C   . GLN A 1 12  ? 57.033 13.874  13.842  1.00 26.49  ? 12  GLN X C   1 
ATOM   96   O O   . GLN A 1 12  ? 55.897 14.318  13.949  1.00 26.39  ? 12  GLN X O   1 
ATOM   97   C CB  A GLN A 1 12  ? 57.702 12.775  11.672  0.50 28.24  ? 12  GLN X CB  1 
ATOM   98   C CB  B GLN A 1 12  ? 57.867 12.704  11.755  0.50 25.48  ? 12  GLN X CB  1 
ATOM   99   C CG  A GLN A 1 12  ? 59.191 12.992  11.588  0.50 29.88  ? 12  GLN X CG  1 
ATOM   100  C CG  B GLN A 1 12  ? 58.544 11.443  11.235  0.50 24.56  ? 12  GLN X CG  1 
ATOM   101  C CD  A GLN A 1 12  ? 59.954 11.702  11.747  0.50 29.41  ? 12  GLN X CD  1 
ATOM   102  C CD  B GLN A 1 12  ? 59.836 11.160  11.965  0.50 25.87  ? 12  GLN X CD  1 
ATOM   103  O OE1 A GLN A 1 12  ? 60.918 11.616  12.512  0.50 27.34  ? 12  GLN X OE1 1 
ATOM   104  O OE1 B GLN A 1 12  ? 60.170 11.816  12.954  0.50 24.54  ? 12  GLN X OE1 1 
ATOM   105  N NE2 A GLN A 1 12  ? 59.515 10.689  11.017  0.50 29.90  ? 12  GLN X NE2 1 
ATOM   106  N NE2 B GLN A 1 12  ? 60.576 10.170  11.481  0.50 25.60  ? 12  GLN X NE2 1 
ATOM   107  N N   . GLY A 1 13  ? 58.123 14.462  14.323  1.00 26.91  ? 13  GLY X N   1 
ATOM   108  C CA  . GLY A 1 13  ? 58.124 15.841  14.815  1.00 24.02  ? 13  GLY X CA  1 
ATOM   109  C C   . GLY A 1 13  ? 57.884 15.880  16.301  1.00 24.72  ? 13  GLY X C   1 
ATOM   110  O O   . GLY A 1 13  ? 57.821 14.806  16.938  1.00 23.20  ? 13  GLY X O   1 
ATOM   111  N N   . ARG A 1 14  ? 57.745 17.086  16.827  1.00 25.74  ? 14  ARG X N   1 
ATOM   112  C CA  . ARG A 1 14  ? 57.386 17.311  18.239  1.00 29.93  ? 14  ARG X CA  1 
ATOM   113  C C   . ARG A 1 14  ? 56.005 16.663  18.459  1.00 29.31  ? 14  ARG X C   1 
ATOM   114  O O   . ARG A 1 14  ? 55.150 16.702  17.563  1.00 31.32  ? 14  ARG X O   1 
ATOM   115  C CB  . ARG A 1 14  ? 57.500 18.811  18.511  1.00 35.90  ? 14  ARG X CB  1 
ATOM   116  C CG  . ARG A 1 14  ? 57.180 19.205  19.941  1.00 42.94  ? 14  ARG X CG  1 
ATOM   117  C CD  . ARG A 1 14  ? 57.597 20.633  20.229  1.00 49.43  ? 14  ARG X CD  1 
ATOM   118  N NE  . ARG A 1 14  ? 56.696 21.604  19.628  1.00 49.08  ? 14  ARG X NE  1 
ATOM   119  C CZ  . ARG A 1 14  ? 56.228 22.698  20.230  1.00 52.95  ? 14  ARG X CZ  1 
ATOM   120  N NH1 . ARG A 1 14  ? 56.542 22.968  21.489  1.00 53.29  ? 14  ARG X NH1 1 
ATOM   121  N NH2 . ARG A 1 14  ? 55.406 23.505  19.576  1.00 52.90  ? 14  ARG X NH2 1 
ATOM   122  N N   . HIS A 1 15  ? 55.831 15.974  19.568  1.00 27.49  ? 15  HIS X N   1 
ATOM   123  C CA  . HIS A 1 15  ? 54.583 15.264  19.894  1.00 29.26  ? 15  HIS X CA  1 
ATOM   124  C C   . HIS A 1 15  ? 54.167 15.656  21.309  1.00 29.76  ? 15  HIS X C   1 
ATOM   125  O O   . HIS A 1 15  ? 54.993 16.230  22.050  1.00 27.35  ? 15  HIS X O   1 
ATOM   126  C CB  . HIS A 1 15  ? 54.758 13.758  19.677  1.00 30.42  ? 15  HIS X CB  1 
ATOM   127  C CG  . HIS A 1 15  ? 55.835 13.142  20.502  1.00 36.32  ? 15  HIS X CG  1 
ATOM   128  N ND1 . HIS A 1 15  ? 57.145 13.008  20.038  1.00 37.73  ? 15  HIS X ND1 1 
ATOM   129  C CD2 . HIS A 1 15  ? 55.813 12.632  21.758  1.00 38.28  ? 15  HIS X CD2 1 
ATOM   130  C CE1 . HIS A 1 15  ? 57.875 12.435  20.976  1.00 39.69  ? 15  HIS X CE1 1 
ATOM   131  N NE2 . HIS A 1 15  ? 57.080 12.199  22.051  1.00 38.81  ? 15  HIS X NE2 1 
ATOM   132  N N   . TYR A 1 16  ? 52.906 15.400  21.620  1.00 29.73  ? 16  TYR X N   1 
ATOM   133  C CA  . TYR A 1 16  ? 52.290 15.629  22.939  1.00 30.75  ? 16  TYR X CA  1 
ATOM   134  C C   . TYR A 1 16  ? 51.289 14.492  23.174  1.00 31.45  ? 16  TYR X C   1 
ATOM   135  O O   . TYR A 1 16  ? 50.690 13.998  22.207  1.00 34.23  ? 16  TYR X O   1 
ATOM   136  C CB  . TYR A 1 16  ? 51.662 17.024  22.963  1.00 31.55  ? 16  TYR X CB  1 
ATOM   137  C CG  . TYR A 1 16  ? 51.196 17.467  24.326  1.00 35.39  ? 16  TYR X CG  1 
ATOM   138  C CD1 . TYR A 1 16  ? 52.109 17.717  25.340  1.00 38.62  ? 16  TYR X CD1 1 
ATOM   139  C CD2 . TYR A 1 16  ? 49.847 17.625  24.613  1.00 36.60  ? 16  TYR X CD2 1 
ATOM   140  C CE1 . TYR A 1 16  ? 51.697 18.121  26.604  1.00 40.07  ? 16  TYR X CE1 1 
ATOM   141  C CE2 . TYR A 1 16  ? 49.419 18.025  25.868  1.00 38.36  ? 16  TYR X CE2 1 
ATOM   142  C CZ  . TYR A 1 16  ? 50.347 18.281  26.862  1.00 38.22  ? 16  TYR X CZ  1 
ATOM   143  O OH  . TYR A 1 16  ? 49.949 18.676  28.100  1.00 43.00  ? 16  TYR X OH  1 
ATOM   144  N N   . GLU A 1 17  ? 51.133 14.088  24.427  1.00 32.80  ? 17  GLU X N   1 
ATOM   145  C CA  . GLU A 1 17  ? 50.337 12.908  24.851  1.00 35.58  ? 17  GLU X CA  1 
ATOM   146  C C   . GLU A 1 17  ? 49.186 13.419  25.718  1.00 31.51  ? 17  GLU X C   1 
ATOM   147  O O   . GLU A 1 17  ? 49.456 14.184  26.633  1.00 30.43  ? 17  GLU X O   1 
ATOM   148  C CB  . GLU A 1 17  ? 51.250 11.948  25.611  1.00 39.84  ? 17  GLU X CB  1 
ATOM   149  C CG  . GLU A 1 17  ? 50.739 10.525  25.629  1.00 49.15  ? 17  GLU X CG  1 
ATOM   150  C CD  . GLU A 1 17  ? 51.455 9.618   26.617  1.00 56.86  ? 17  GLU X CD  1 
ATOM   151  O OE1 . GLU A 1 17  ? 52.192 8.728   26.158  1.00 59.97  ? 17  GLU X OE1 1 
ATOM   152  O OE2 . GLU A 1 17  ? 51.264 9.801   27.844  1.00 61.87  ? 17  GLU X OE2 1 
ATOM   153  N N   . CYS A 1 18  ? 47.947 13.068  25.410  1.00 30.11  ? 18  CYS X N   1 
ATOM   154  C CA  . CYS A 1 18  ? 46.775 13.489  26.219  1.00 32.48  ? 18  CYS X CA  1 
ATOM   155  C C   . CYS A 1 18  ? 46.057 12.254  26.752  1.00 32.02  ? 18  CYS X C   1 
ATOM   156  O O   . CYS A 1 18  ? 45.931 11.272  26.000  1.00 32.43  ? 18  CYS X O   1 
ATOM   157  C CB  . CYS A 1 18  ? 45.795 14.334  25.419  1.00 33.48  ? 18  CYS X CB  1 
ATOM   158  S SG  . CYS A 1 18  ? 46.465 15.948  24.962  1.00 42.59  ? 18  CYS X SG  1 
ATOM   159  N N   A SER A 1 19  ? 45.585 12.325  27.999  0.50 32.31  ? 19  SER X N   1 
ATOM   160  N N   B SER A 1 19  ? 45.608 12.309  28.012  0.50 32.57  ? 19  SER X N   1 
ATOM   161  C CA  A SER A 1 19  ? 44.774 11.272  28.663  0.50 32.48  ? 19  SER X CA  1 
ATOM   162  C CA  B SER A 1 19  ? 44.782 11.263  28.672  0.50 32.93  ? 19  SER X CA  1 
ATOM   163  C C   A SER A 1 19  ? 43.424 11.827  29.133  0.50 32.47  ? 19  SER X C   1 
ATOM   164  C C   B SER A 1 19  ? 43.381 11.795  29.015  0.50 32.75  ? 19  SER X C   1 
ATOM   165  O O   A SER A 1 19  ? 42.653 11.074  29.727  0.50 32.71  ? 19  SER X O   1 
ATOM   166  O O   B SER A 1 19  ? 42.516 10.982  29.366  0.50 32.98  ? 19  SER X O   1 
ATOM   167  C CB  A SER A 1 19  ? 45.550 10.669  29.790  0.50 32.77  ? 19  SER X CB  1 
ATOM   168  C CB  B SER A 1 19  ? 45.482 10.710  29.888  0.50 33.50  ? 19  SER X CB  1 
ATOM   169  O OG  A SER A 1 19  ? 46.687 9.993   29.282  0.50 33.15  ? 19  SER X OG  1 
ATOM   170  O OG  B SER A 1 19  ? 45.839 11.739  30.796  0.50 34.63  ? 19  SER X OG  1 
ATOM   171  N N   . SER A 1 20  ? 43.148 13.101  28.869  1.00 34.10  ? 20  SER X N   1 
ATOM   172  C CA  . SER A 1 20  ? 41.879 13.763  29.248  1.00 34.47  ? 20  SER X CA  1 
ATOM   173  C C   . SER A 1 20  ? 41.695 15.011  28.379  1.00 31.32  ? 20  SER X C   1 
ATOM   174  O O   . SER A 1 20  ? 42.595 15.318  27.571  1.00 32.03  ? 20  SER X O   1 
ATOM   175  C CB  . SER A 1 20  ? 41.886 14.109  30.712  1.00 37.21  ? 20  SER X CB  1 
ATOM   176  O OG  . SER A 1 20  ? 42.898 15.070  30.984  1.00 42.42  ? 20  SER X OG  1 
ATOM   177  N N   . ASP A 1 21  ? 40.575 15.701  28.553  1.00 29.32  ? 21  ASP X N   1 
ATOM   178  C CA  . ASP A 1 21  ? 40.239 16.934  27.802  1.00 29.19  ? 21  ASP X CA  1 
ATOM   179  C C   . ASP A 1 21  ? 41.423 17.893  27.951  1.00 28.90  ? 21  ASP X C   1 
ATOM   180  O O   . ASP A 1 21  ? 41.968 17.990  29.059  1.00 27.51  ? 21  ASP X O   1 
ATOM   181  C CB  . ASP A 1 21  ? 38.927 17.537  28.308  1.00 28.52  ? 21  ASP X CB  1 
ATOM   182  C CG  . ASP A 1 21  ? 37.707 16.691  28.005  1.00 29.40  ? 21  ASP X CG  1 
ATOM   183  O OD1 . ASP A 1 21  ? 37.854 15.595  27.445  1.00 31.04  ? 21  ASP X OD1 1 
ATOM   184  O OD2 . ASP A 1 21  ? 36.612 17.143  28.326  1.00 35.35  ? 21  ASP X OD2 1 
ATOM   185  N N   A HIS A 1 22  ? 41.849 18.526  26.854  0.50 26.30  ? 22  HIS X N   1 
ATOM   186  N N   B HIS A 1 22  ? 41.834 18.543  26.858  0.50 28.16  ? 22  HIS X N   1 
ATOM   187  C CA  A HIS A 1 22  ? 42.807 19.659  26.890  0.50 25.53  ? 22  HIS X CA  1 
ATOM   188  C CA  B HIS A 1 22  ? 42.828 19.649  26.866  0.50 28.50  ? 22  HIS X CA  1 
ATOM   189  C C   A HIS A 1 22  ? 42.207 20.817  26.109  0.50 25.28  ? 22  HIS X C   1 
ATOM   190  C C   B HIS A 1 22  ? 42.229 20.825  26.104  0.50 26.96  ? 22  HIS X C   1 
ATOM   191  O O   A HIS A 1 22  ? 42.062 20.736  24.892  0.50 27.06  ? 22  HIS X O   1 
ATOM   192  O O   B HIS A 1 22  ? 42.101 20.763  24.884  0.50 28.74  ? 22  HIS X O   1 
ATOM   193  C CB  A HIS A 1 22  ? 44.204 19.270  26.387  0.50 24.38  ? 22  HIS X CB  1 
ATOM   194  C CB  B HIS A 1 22  ? 44.183 19.199  26.291  0.50 29.53  ? 22  HIS X CB  1 
ATOM   195  C CG  A HIS A 1 22  ? 45.275 20.109  26.999  0.50 23.79  ? 22  HIS X CG  1 
ATOM   196  C CG  B HIS A 1 22  ? 44.991 18.335  27.204  0.50 31.25  ? 22  HIS X CG  1 
ATOM   197  N ND1 A HIS A 1 22  ? 45.196 21.497  27.038  0.50 22.85  ? 22  HIS X ND1 1 
ATOM   198  N ND1 B HIS A 1 22  ? 44.632 17.031  27.498  0.50 32.74  ? 22  HIS X ND1 1 
ATOM   199  C CD2 A HIS A 1 22  ? 46.428 19.774  27.618  0.50 23.18  ? 22  HIS X CD2 1 
ATOM   200  C CD2 B HIS A 1 22  ? 46.148 18.560  27.865  0.50 31.60  ? 22  HIS X CD2 1 
ATOM   201  C CE1 A HIS A 1 22  ? 46.252 21.973  27.650  0.50 22.86  ? 22  HIS X CE1 1 
ATOM   202  C CE1 B HIS A 1 22  ? 45.522 16.497  28.302  0.50 31.31  ? 22  HIS X CE1 1 
ATOM   203  N NE2 A HIS A 1 22  ? 47.037 20.937  28.006  0.50 22.88  ? 22  HIS X NE2 1 
ATOM   204  N NE2 B HIS A 1 22  ? 46.466 17.406  28.542  0.50 32.46  ? 22  HIS X NE2 1 
ATOM   205  N N   . PRO A 1 23  ? 41.814 21.913  26.792  1.00 25.12  ? 23  PRO X N   1 
ATOM   206  C CA  . PRO A 1 23  ? 41.232 23.062  26.104  1.00 24.98  ? 23  PRO X CA  1 
ATOM   207  C C   . PRO A 1 23  ? 42.235 23.923  25.326  1.00 24.92  ? 23  PRO X C   1 
ATOM   208  O O   . PRO A 1 23  ? 41.798 24.785  24.586  1.00 23.67  ? 23  PRO X O   1 
ATOM   209  C CB  . PRO A 1 23  ? 40.632 23.883  27.253  1.00 26.04  ? 23  PRO X CB  1 
ATOM   210  C CG  . PRO A 1 23  ? 41.463 23.514  28.464  1.00 24.94  ? 23  PRO X CG  1 
ATOM   211  C CD  . PRO A 1 23  ? 41.876 22.077  28.252  1.00 23.64  ? 23  PRO X CD  1 
ATOM   212  N N   . ASN A 1 24  ? 43.541 23.701  25.505  1.00 24.67  ? 24  ASN X N   1 
ATOM   213  C CA  . ASN A 1 24  ? 44.575 24.632  24.970  1.00 25.96  ? 24  ASN X CA  1 
ATOM   214  C C   . ASN A 1 24  ? 45.888 23.900  24.716  1.00 26.96  ? 24  ASN X C   1 
ATOM   215  O O   . ASN A 1 24  ? 46.740 23.850  25.656  1.00 27.43  ? 24  ASN X O   1 
ATOM   216  C CB  . ASN A 1 24  ? 44.821 25.810  25.913  1.00 24.81  ? 24  ASN X CB  1 
ATOM   217  C CG  . ASN A 1 24  ? 45.725 26.844  25.297  1.00 24.27  ? 24  ASN X CG  1 
ATOM   218  O OD1 . ASN A 1 24  ? 45.804 26.955  24.074  1.00 25.53  ? 24  ASN X OD1 1 
ATOM   219  N ND2 . ASN A 1 24  ? 46.385 27.621  26.136  1.00 25.68  ? 24  ASN X ND2 1 
ATOM   220  N N   . LEU A 1 25  ? 46.063 23.424  23.479  1.00 26.00  ? 25  LEU X N   1 
ATOM   221  C CA  . LEU A 1 25  ? 47.276 22.697  23.031  1.00 26.07  ? 25  LEU X CA  1 
ATOM   222  C C   . LEU A 1 25  ? 48.340 23.677  22.523  1.00 25.65  ? 25  LEU X C   1 
ATOM   223  O O   . LEU A 1 25  ? 49.435 23.213  22.202  1.00 26.30  ? 25  LEU X O   1 
ATOM   224  C CB  . LEU A 1 25  ? 46.881 21.718  21.924  1.00 26.54  ? 25  LEU X CB  1 
ATOM   225  C CG  . LEU A 1 25  ? 45.948 20.579  22.331  1.00 26.80  ? 25  LEU X CG  1 
ATOM   226  C CD1 . LEU A 1 25  ? 45.576 19.767  21.105  1.00 25.77  ? 25  LEU X CD1 1 
ATOM   227  C CD2 . LEU A 1 25  ? 46.587 19.690  23.394  1.00 28.02  ? 25  LEU X CD2 1 
ATOM   228  N N   . GLN A 1 26  ? 48.039 24.971  22.448  1.00 25.93  ? 26  GLN X N   1 
ATOM   229  C CA  . GLN A 1 26  ? 48.865 25.956  21.698  1.00 28.67  ? 26  GLN X CA  1 
ATOM   230  C C   . GLN A 1 26  ? 50.288 26.009  22.258  1.00 29.68  ? 26  GLN X C   1 
ATOM   231  O O   . GLN A 1 26  ? 51.264 26.038  21.507  1.00 29.40  ? 26  GLN X O   1 
ATOM   232  C CB  . GLN A 1 26  ? 48.189 27.327  21.714  1.00 29.19  ? 26  GLN X CB  1 
ATOM   233  C CG  . GLN A 1 26  ? 46.901 27.352  20.912  1.00 30.51  ? 26  GLN X CG  1 
ATOM   234  C CD  . GLN A 1 26  ? 46.192 28.683  20.968  1.00 29.01  ? 26  GLN X CD  1 
ATOM   235  O OE1 . GLN A 1 26  ? 45.950 29.300  19.943  1.00 30.17  ? 26  GLN X OE1 1 
ATOM   236  N NE2 . GLN A 1 26  ? 45.791 29.098  22.158  1.00 29.38  ? 26  GLN X NE2 1 
ATOM   237  N N   . PRO A 1 27  ? 50.485 26.019  23.588  1.00 29.50  ? 27  PRO X N   1 
ATOM   238  C CA  . PRO A 1 27  ? 51.836 26.064  24.137  1.00 31.27  ? 27  PRO X CA  1 
ATOM   239  C C   . PRO A 1 27  ? 52.659 24.814  23.821  1.00 32.46  ? 27  PRO X C   1 
ATOM   240  O O   . PRO A 1 27  ? 53.836 24.867  24.020  1.00 42.37  ? 27  PRO X O   1 
ATOM   241  C CB  . PRO A 1 27  ? 51.614 26.148  25.657  1.00 31.06  ? 27  PRO X CB  1 
ATOM   242  C CG  . PRO A 1 27  ? 50.199 26.646  25.808  1.00 31.03  ? 27  PRO X CG  1 
ATOM   243  C CD  . PRO A 1 27  ? 49.456 26.023  24.639  1.00 32.07  ? 27  PRO X CD  1 
ATOM   244  N N   . TYR A 1 28  ? 52.035 23.732  23.355  1.00 32.94  ? 28  TYR X N   1 
ATOM   245  C CA  . TYR A 1 28  ? 52.674 22.396  23.248  1.00 33.78  ? 28  TYR X CA  1 
ATOM   246  C C   . TYR A 1 28  ? 52.878 21.995  21.784  1.00 34.76  ? 28  TYR X C   1 
ATOM   247  O O   . TYR A 1 28  ? 53.947 21.458  21.496  1.00 40.29  ? 28  TYR X O   1 
ATOM   248  C CB  . TYR A 1 28  ? 51.853 21.378  24.035  1.00 32.04  ? 28  TYR X CB  1 
ATOM   249  C CG  . TYR A 1 28  ? 51.711 21.760  25.482  1.00 33.73  ? 28  TYR X CG  1 
ATOM   250  C CD1 . TYR A 1 28  ? 52.818 21.748  26.317  1.00 34.69  ? 28  TYR X CD1 1 
ATOM   251  C CD2 . TYR A 1 28  ? 50.498 22.193  26.004  1.00 32.80  ? 28  TYR X CD2 1 
ATOM   252  C CE1 . TYR A 1 28  ? 52.719 22.126  27.647  1.00 34.71  ? 28  TYR X CE1 1 
ATOM   253  C CE2 . TYR A 1 28  ? 50.388 22.580  27.328  1.00 32.00  ? 28  TYR X CE2 1 
ATOM   254  C CZ  . TYR A 1 28  ? 51.498 22.532  28.154  1.00 33.07  ? 28  TYR X CZ  1 
ATOM   255  O OH  . TYR A 1 28  ? 51.414 22.893  29.467  1.00 34.36  ? 28  TYR X OH  1 
ATOM   256  N N   . LEU A 1 29  ? 51.869 22.157  20.926  1.00 35.95  ? 29  LEU X N   1 
ATOM   257  C CA  . LEU A 1 29  ? 51.934 21.838  19.470  1.00 33.51  ? 29  LEU X CA  1 
ATOM   258  C C   . LEU A 1 29  ? 51.663 23.119  18.713  1.00 31.37  ? 29  LEU X C   1 
ATOM   259  O O   . LEU A 1 29  ? 50.700 23.778  19.065  1.00 29.11  ? 29  LEU X O   1 
ATOM   260  C CB  . LEU A 1 29  ? 50.833 20.866  19.054  1.00 37.00  ? 29  LEU X CB  1 
ATOM   261  C CG  . LEU A 1 29  ? 50.852 19.472  19.655  1.00 41.94  ? 29  LEU X CG  1 
ATOM   262  C CD1 . LEU A 1 29  ? 49.471 18.851  19.515  1.00 43.33  ? 29  LEU X CD1 1 
ATOM   263  C CD2 . LEU A 1 29  ? 51.909 18.605  18.980  1.00 42.78  ? 29  LEU X CD2 1 
ATOM   264  N N   . SER A 1 30  ? 52.442 23.413  17.684  1.00 31.75  ? 30  SER X N   1 
ATOM   265  C CA  . SER A 1 30  ? 52.199 24.572  16.804  1.00 34.09  ? 30  SER X CA  1 
ATOM   266  C C   . SER A 1 30  ? 51.314 24.109  15.650  1.00 31.79  ? 30  SER X C   1 
ATOM   267  O O   . SER A 1 30  ? 50.672 24.950  15.023  1.00 28.60  ? 30  SER X O   1 
ATOM   268  C CB  . SER A 1 30  ? 53.481 25.191  16.353  1.00 35.65  ? 30  SER X CB  1 
ATOM   269  O OG  . SER A 1 30  ? 54.421 24.183  16.055  1.00 44.96  ? 30  SER X OG  1 
ATOM   270  N N   . ARG A 1 31  ? 51.259 22.803  15.407  1.00 34.35  ? 31  ARG X N   1 
ATOM   271  C CA  . ARG A 1 31  ? 50.358 22.208  14.391  1.00 33.17  ? 31  ARG X CA  1 
ATOM   272  C C   . ARG A 1 31  ? 50.240 20.719  14.678  1.00 29.79  ? 31  ARG X C   1 
ATOM   273  O O   . ARG A 1 31  ? 50.871 20.224  15.627  1.00 28.34  ? 31  ARG X O   1 
ATOM   274  C CB  . ARG A 1 31  ? 50.850 22.495  12.969  1.00 38.00  ? 31  ARG X CB  1 
ATOM   275  C CG  . ARG A 1 31  ? 52.336 22.253  12.778  1.00 46.21  ? 31  ARG X CG  1 
ATOM   276  C CD  . ARG A 1 31  ? 52.846 22.486  11.370  1.00 52.90  ? 31  ARG X CD  1 
ATOM   277  N NE  . ARG A 1 31  ? 54.067 21.699  11.231  1.00 62.80  ? 31  ARG X NE  1 
ATOM   278  C CZ  . ARG A 1 31  ? 55.261 22.017  11.742  1.00 66.48  ? 31  ARG X CZ  1 
ATOM   279  N NH1 . ARG A 1 31  ? 55.450 23.154  12.397  1.00 63.48  ? 31  ARG X NH1 1 
ATOM   280  N NH2 . ARG A 1 31  ? 56.275 21.188  11.580  1.00 71.23  ? 31  ARG X NH2 1 
ATOM   281  N N   . CYS A 1 32  ? 49.438 20.032  13.883  1.00 27.43  ? 32  CYS X N   1 
ATOM   282  C CA  . CYS A 1 32  ? 49.163 18.597  14.082  1.00 26.54  ? 32  CYS X CA  1 
ATOM   283  C C   . CYS A 1 32  ? 48.901 17.950  12.731  1.00 24.94  ? 32  CYS X C   1 
ATOM   284  O O   . CYS A 1 32  ? 47.902 18.306  12.090  1.00 23.72  ? 32  CYS X O   1 
ATOM   285  C CB  . CYS A 1 32  ? 47.976 18.422  15.006  1.00 27.20  ? 32  CYS X CB  1 
ATOM   286  S SG  . CYS A 1 32  ? 47.707 16.678  15.343  1.00 32.41  ? 32  CYS X SG  1 
ATOM   287  N N   . ASN A 1 33  ? 49.795 17.063  12.306  1.00 25.68  ? 33  ASN X N   1 
ATOM   288  C CA  . ASN A 1 33  ? 49.757 16.458  10.952  1.00 27.01  ? 33  ASN X CA  1 
ATOM   289  C C   . ASN A 1 33  ? 49.649 14.934  11.034  1.00 27.90  ? 33  ASN X C   1 
ATOM   290  O O   . ASN A 1 33  ? 49.581 14.310  9.970   1.00 32.76  ? 33  ASN X O   1 
ATOM   291  C CB  . ASN A 1 33  ? 50.957 16.927  10.128  1.00 27.39  ? 33  ASN X CB  1 
ATOM   292  C CG  . ASN A 1 33  ? 50.707 18.278  9.499   1.00 26.52  ? 33  ASN X CG  1 
ATOM   293  O OD1 . ASN A 1 33  ? 49.931 18.384  8.557   1.00 28.87  ? 33  ASN X OD1 1 
ATOM   294  N ND2 . ASN A 1 33  ? 51.311 19.317  10.045  1.00 26.61  ? 33  ASN X ND2 1 
ATOM   295  N N   . SER A 1 34  ? 49.615 14.354  12.235  1.00 24.90  ? 34  SER X N   1 
ATOM   296  C CA  . SER A 1 34  ? 49.389 12.905  12.430  1.00 24.03  ? 34  SER X CA  1 
ATOM   297  C C   . SER A 1 34  ? 49.047 12.663  13.897  1.00 23.61  ? 34  SER X C   1 
ATOM   298  O O   . SER A 1 34  ? 49.402 13.496  14.758  1.00 23.83  ? 34  SER X O   1 
ATOM   299  C CB  . SER A 1 34  ? 50.561 12.061  11.947  1.00 22.75  ? 34  SER X CB  1 
ATOM   300  O OG  . SER A 1 34  ? 51.748 12.323  12.666  1.00 21.33  ? 34  SER X OG  1 
ATOM   301  N N   . ALA A 1 35  ? 48.319 11.591  14.168  1.00 23.37  ? 35  ALA X N   1 
ATOM   302  C CA  . ALA A 1 35  ? 47.847 11.287  15.530  1.00 23.76  ? 35  ALA X CA  1 
ATOM   303  C C   . ALA A 1 35  ? 47.743 9.784   15.654  1.00 22.30  ? 35  ALA X C   1 
ATOM   304  O O   . ALA A 1 35  ? 47.466 9.156   14.649  1.00 24.00  ? 35  ALA X O   1 
ATOM   305  C CB  . ALA A 1 35  ? 46.531 11.974  15.791  1.00 25.08  ? 35  ALA X CB  1 
ATOM   306  N N   . SER A 1 36  ? 48.017 9.261   16.845  1.00 22.16  ? 36  SER X N   1 
ATOM   307  C CA  . SER A 1 36  ? 47.828 7.835   17.184  1.00 23.16  ? 36  SER X CA  1 
ATOM   308  C C   . SER A 1 36  ? 46.898 7.775   18.385  1.00 24.36  ? 36  SER X C   1 
ATOM   309  O O   . SER A 1 36  ? 47.260 8.314   19.456  1.00 22.87  ? 36  SER X O   1 
ATOM   310  C CB  . SER A 1 36  ? 49.138 7.126   17.430  1.00 22.48  ? 36  SER X CB  1 
ATOM   311  O OG  . SER A 1 36  ? 49.936 7.081   16.238  1.00 22.30  ? 36  SER X OG  1 
ATOM   312  N N   . VAL A 1 37  ? 45.737 7.159   18.184  1.00 25.73  ? 37  VAL X N   1 
ATOM   313  C CA  . VAL A 1 37  ? 44.748 6.902   19.261  1.00 26.67  ? 37  VAL X CA  1 
ATOM   314  C C   . VAL A 1 37  ? 44.996 5.493   19.782  1.00 25.73  ? 37  VAL X C   1 
ATOM   315  O O   . VAL A 1 37  ? 44.661 4.522   19.081  1.00 25.99  ? 37  VAL X O   1 
ATOM   316  C CB  . VAL A 1 37  ? 43.300 7.084   18.778  1.00 26.40  ? 37  VAL X CB  1 
ATOM   317  C CG1 . VAL A 1 37  ? 42.324 6.799   19.907  1.00 26.95  ? 37  VAL X CG1 1 
ATOM   318  C CG2 . VAL A 1 37  ? 43.079 8.482   18.205  1.00 28.24  ? 37  VAL X CG2 1 
ATOM   319  N N   . ASP A 1 38  ? 45.559 5.412   20.976  1.00 26.43  ? 38  ASP X N   1 
ATOM   320  C CA  . ASP A 1 38  ? 45.742 4.138   21.696  1.00 30.07  ? 38  ASP X CA  1 
ATOM   321  C C   . ASP A 1 38  ? 44.365 3.664   22.165  1.00 30.58  ? 38  ASP X C   1 
ATOM   322  O O   . ASP A 1 38  ? 44.040 2.509   21.965  1.00 34.18  ? 38  ASP X O   1 
ATOM   323  C CB  . ASP A 1 38  ? 46.688 4.302   22.877  1.00 33.09  ? 38  ASP X CB  1 
ATOM   324  C CG  . ASP A 1 38  ? 46.693 3.059   23.745  1.00 35.47  ? 38  ASP X CG  1 
ATOM   325  O OD1 . ASP A 1 38  ? 47.326 2.083   23.333  1.00 36.50  ? 38  ASP X OD1 1 
ATOM   326  O OD2 . ASP A 1 38  ? 45.999 3.066   24.776  1.00 39.04  ? 38  ASP X OD2 1 
ATOM   327  N N   . SER A 1 39  ? 43.567 4.550   22.745  1.00 31.83  ? 39  SER X N   1 
ATOM   328  C CA  . SER A 1 39  ? 42.238 4.198   23.292  1.00 30.96  ? 39  SER X CA  1 
ATOM   329  C C   . SER A 1 39  ? 41.379 5.456   23.431  1.00 30.95  ? 39  SER X C   1 
ATOM   330  O O   . SER A 1 39  ? 41.934 6.565   23.638  1.00 32.48  ? 39  SER X O   1 
ATOM   331  C CB  . SER A 1 39  ? 42.396 3.519   24.601  1.00 29.64  ? 39  SER X CB  1 
ATOM   332  O OG  . SER A 1 39  ? 43.096 4.369   25.479  1.00 30.00  ? 39  SER X OG  1 
ATOM   333  N N   . GLY A 1 40  ? 40.066 5.279   23.362  1.00 27.71  ? 40  GLY X N   1 
ATOM   334  C CA  . GLY A 1 40  ? 39.114 6.373   23.581  1.00 26.33  ? 40  GLY X CA  1 
ATOM   335  C C   . GLY A 1 40  ? 38.611 6.911   22.267  1.00 25.76  ? 40  GLY X C   1 
ATOM   336  O O   . GLY A 1 40  ? 39.221 6.637   21.203  1.00 23.95  ? 40  GLY X O   1 
ATOM   337  N N   . CYS A 1 41  ? 37.487 7.615   22.353  1.00 27.05  ? 41  CYS X N   1 
ATOM   338  C CA  . CYS A 1 41  ? 36.843 8.332   21.233  1.00 26.96  ? 41  CYS X CA  1 
ATOM   339  C C   . CYS A 1 41  ? 37.140 9.812   21.484  1.00 25.61  ? 41  CYS X C   1 
ATOM   340  O O   . CYS A 1 41  ? 36.843 10.308  22.600  1.00 25.62  ? 41  CYS X O   1 
ATOM   341  C CB  . CYS A 1 41  ? 35.362 7.971   21.157  1.00 27.60  ? 41  CYS X CB  1 
ATOM   342  S SG  . CYS A 1 41  ? 35.035 6.220   20.765  1.00 32.16  ? 41  CYS X SG  1 
ATOM   343  N N   . TRP A 1 42  ? 37.807 10.465  20.539  1.00 23.34  ? 42  TRP X N   1 
ATOM   344  C CA  . TRP A 1 42  ? 38.311 11.850  20.715  1.00 23.21  ? 42  TRP X CA  1 
ATOM   345  C C   . TRP A 1 42  ? 37.652 12.778  19.715  1.00 22.07  ? 42  TRP X C   1 
ATOM   346  O O   . TRP A 1 42  ? 37.522 12.389  18.552  1.00 20.91  ? 42  TRP X O   1 
ATOM   347  C CB  . TRP A 1 42  ? 39.827 11.882  20.536  1.00 24.59  ? 42  TRP X CB  1 
ATOM   348  C CG  . TRP A 1 42  ? 40.538 11.160  21.626  1.00 24.43  ? 42  TRP X CG  1 
ATOM   349  C CD1 . TRP A 1 42  ? 40.773 9.826   21.702  1.00 24.64  ? 42  TRP X CD1 1 
ATOM   350  C CD2 . TRP A 1 42  ? 41.079 11.744  22.822  1.00 25.64  ? 42  TRP X CD2 1 
ATOM   351  N NE1 . TRP A 1 42  ? 41.430 9.533   22.868  1.00 26.07  ? 42  TRP X NE1 1 
ATOM   352  C CE2 . TRP A 1 42  ? 41.647 10.692  23.569  1.00 26.64  ? 42  TRP X CE2 1 
ATOM   353  C CE3 . TRP A 1 42  ? 41.150 13.046  23.332  1.00 27.48  ? 42  TRP X CE3 1 
ATOM   354  C CZ2 . TRP A 1 42  ? 42.260 10.902  24.802  1.00 25.81  ? 42  TRP X CZ2 1 
ATOM   355  C CZ3 . TRP A 1 42  ? 41.770 13.251  24.550  1.00 27.48  ? 42  TRP X CZ3 1 
ATOM   356  C CH2 . TRP A 1 42  ? 42.310 12.192  25.272  1.00 25.66  ? 42  TRP X CH2 1 
ATOM   357  N N   . MET A 1 43  ? 37.349 14.001  20.146  1.00 23.54  ? 43  MET X N   1 
ATOM   358  C CA  . MET A 1 43  ? 36.998 15.090  19.214  1.00 22.30  ? 43  MET X CA  1 
ATOM   359  C C   . MET A 1 43  ? 38.167 16.083  19.222  1.00 23.31  ? 43  MET X C   1 
ATOM   360  O O   . MET A 1 43  ? 38.545 16.556  20.312  1.00 23.93  ? 43  MET X O   1 
ATOM   361  C CB  . MET A 1 43  ? 35.679 15.771  19.599  1.00 22.90  ? 43  MET X CB  1 
ATOM   362  C CG  . MET A 1 43  ? 34.905 16.255  18.411  1.00 22.60  ? 43  MET X CG  1 
ATOM   363  S SD  . MET A 1 43  ? 34.048 14.878  17.581  1.00 25.24  ? 43  MET X SD  1 
ATOM   364  C CE  . MET A 1 43  ? 33.428 15.720  16.124  1.00 23.36  ? 43  MET X CE  1 
ATOM   365  N N   . LEU A 1 44  ? 38.744 16.332  18.050  1.00 23.80  ? 44  LEU X N   1 
ATOM   366  C CA  . LEU A 1 44  ? 39.780 17.363  17.829  1.00 25.65  ? 44  LEU X CA  1 
ATOM   367  C C   . LEU A 1 44  ? 39.083 18.615  17.309  1.00 26.84  ? 44  LEU X C   1 
ATOM   368  O O   . LEU A 1 44  ? 38.161 18.498  16.449  1.00 26.91  ? 44  LEU X O   1 
ATOM   369  C CB  . LEU A 1 44  ? 40.815 16.909  16.800  1.00 27.25  ? 44  LEU X CB  1 
ATOM   370  C CG  . LEU A 1 44  ? 41.542 15.596  17.029  1.00 27.66  ? 44  LEU X CG  1 
ATOM   371  C CD1 . LEU A 1 44  ? 42.675 15.494  16.034  1.00 29.32  ? 44  LEU X CD1 1 
ATOM   372  C CD2 . LEU A 1 44  ? 42.059 15.461  18.443  1.00 27.80  ? 44  LEU X CD2 1 
ATOM   373  N N   . TYR A 1 45  ? 39.559 19.767  17.770  1.00 25.72  ? 45  TYR X N   1 
ATOM   374  C CA  . TYR A 1 45  ? 38.988 21.093  17.451  1.00 25.64  ? 45  TYR X CA  1 
ATOM   375  C C   . TYR A 1 45  ? 40.089 21.972  16.872  1.00 25.44  ? 45  TYR X C   1 
ATOM   376  O O   . TYR A 1 45  ? 41.213 21.950  17.382  1.00 23.80  ? 45  TYR X O   1 
ATOM   377  C CB  . TYR A 1 45  ? 38.383 21.698  18.711  1.00 25.25  ? 45  TYR X CB  1 
ATOM   378  C CG  . TYR A 1 45  ? 37.228 20.921  19.282  1.00 25.78  ? 45  TYR X CG  1 
ATOM   379  C CD1 . TYR A 1 45  ? 35.932 21.174  18.860  1.00 26.96  ? 45  TYR X CD1 1 
ATOM   380  C CD2 . TYR A 1 45  ? 37.422 19.981  20.283  1.00 26.33  ? 45  TYR X CD2 1 
ATOM   381  C CE1 . TYR A 1 45  ? 34.860 20.482  19.392  1.00 26.86  ? 45  TYR X CE1 1 
ATOM   382  C CE2 . TYR A 1 45  ? 36.364 19.273  20.818  1.00 25.44  ? 45  TYR X CE2 1 
ATOM   383  C CZ  . TYR A 1 45  ? 35.079 19.532  20.377  1.00 27.14  ? 45  TYR X CZ  1 
ATOM   384  O OH  . TYR A 1 45  ? 34.009 18.877  20.916  1.00 27.48  ? 45  TYR X OH  1 
ATOM   385  N N   . GLU A 1 46  ? 39.753 22.697  15.811  1.00 28.84  ? 46  GLU X N   1 
ATOM   386  C CA  . GLU A 1 46  ? 40.654 23.624  15.083  1.00 27.42  ? 46  GLU X CA  1 
ATOM   387  C C   . GLU A 1 46  ? 41.108 24.735  16.033  1.00 26.05  ? 46  GLU X C   1 
ATOM   388  O O   . GLU A 1 46  ? 42.278 25.063  16.025  1.00 24.24  ? 46  GLU X O   1 
ATOM   389  C CB  . GLU A 1 46  ? 39.900 24.148  13.865  1.00 30.53  ? 46  GLU X CB  1 
ATOM   390  C CG  . GLU A 1 46  ? 40.592 25.254  13.086  1.00 32.64  ? 46  GLU X CG  1 
ATOM   391  C CD  . GLU A 1 46  ? 39.639 26.000  12.162  1.00 35.58  ? 46  GLU X CD  1 
ATOM   392  O OE1 . GLU A 1 46  ? 40.101 26.529  11.128  1.00 37.13  ? 46  GLU X OE1 1 
ATOM   393  O OE2 . GLU A 1 46  ? 38.426 26.065  12.491  1.00 37.11  ? 46  GLU X OE2 1 
ATOM   394  N N   . GLN A 1 47  ? 40.198 25.280  16.827  1.00 25.79  ? 47  GLN X N   1 
ATOM   395  C CA  A GLN A 1 47  ? 40.461 26.462  17.686  0.50 26.23  ? 47  GLN X CA  1 
ATOM   396  C CA  B GLN A 1 47  ? 40.455 26.463  17.686  0.50 27.67  ? 47  GLN X CA  1 
ATOM   397  C C   . GLN A 1 47  ? 40.547 25.981  19.127  1.00 26.87  ? 47  GLN X C   1 
ATOM   398  O O   . GLN A 1 47  ? 40.124 24.864  19.436  1.00 29.63  ? 47  GLN X O   1 
ATOM   399  C CB  A GLN A 1 47  ? 39.363 27.513  17.508  0.50 25.86  ? 47  GLN X CB  1 
ATOM   400  C CB  B GLN A 1 47  ? 39.346 27.505  17.506  0.50 29.32  ? 47  GLN X CB  1 
ATOM   401  C CG  A GLN A 1 47  ? 39.461 28.289  16.204  0.50 26.40  ? 47  GLN X CG  1 
ATOM   402  C CG  B GLN A 1 47  ? 39.191 27.992  16.072  0.50 31.94  ? 47  GLN X CG  1 
ATOM   403  C CD  A GLN A 1 47  ? 40.799 28.965  16.046  0.50 25.30  ? 47  GLN X CD  1 
ATOM   404  C CD  B GLN A 1 47  ? 38.129 29.056  15.927  0.50 33.78  ? 47  GLN X CD  1 
ATOM   405  O OE1 A GLN A 1 47  ? 41.388 29.435  17.007  0.50 24.73  ? 47  GLN X OE1 1 
ATOM   406  O OE1 B GLN A 1 47  ? 38.213 30.123  16.524  0.50 35.88  ? 47  GLN X OE1 1 
ATOM   407  N NE2 A GLN A 1 47  ? 41.306 28.987  14.827  0.50 25.60  ? 47  GLN X NE2 1 
ATOM   408  N NE2 B GLN A 1 47  ? 37.123 28.777  15.115  0.50 34.16  ? 47  GLN X NE2 1 
ATOM   409  N N   . PRO A 1 48  ? 41.096 26.787  20.057  1.00 25.43  ? 48  PRO X N   1 
ATOM   410  C CA  . PRO A 1 48  ? 41.180 26.342  21.436  1.00 25.44  ? 48  PRO X CA  1 
ATOM   411  C C   . PRO A 1 48  ? 39.777 26.344  22.047  1.00 24.53  ? 48  PRO X C   1 
ATOM   412  O O   . PRO A 1 48  ? 38.891 26.919  21.472  1.00 24.24  ? 48  PRO X O   1 
ATOM   413  C CB  . PRO A 1 48  ? 42.107 27.356  22.119  1.00 26.94  ? 48  PRO X CB  1 
ATOM   414  C CG  . PRO A 1 48  ? 42.599 28.263  21.005  1.00 26.88  ? 48  PRO X CG  1 
ATOM   415  C CD  . PRO A 1 48  ? 41.602 28.153  19.880  1.00 25.69  ? 48  PRO X CD  1 
ATOM   416  N N   . ASN A 1 49  ? 39.635 25.701  23.202  1.00 24.25  ? 49  ASN X N   1 
ATOM   417  C CA  . ASN A 1 49  ? 38.409 25.707  24.030  1.00 24.80  ? 49  ASN X CA  1 
ATOM   418  C C   . ASN A 1 49  ? 37.249 25.095  23.232  1.00 25.77  ? 49  ASN X C   1 
ATOM   419  O O   . ASN A 1 49  ? 36.104 25.568  23.375  1.00 23.02  ? 49  ASN X O   1 
ATOM   420  C CB  . ASN A 1 49  ? 38.098 27.109  24.557  1.00 24.71  ? 49  ASN X CB  1 
ATOM   421  C CG  . ASN A 1 49  ? 37.287 27.055  25.835  1.00 23.77  ? 49  ASN X CG  1 
ATOM   422  O OD1 . ASN A 1 49  ? 37.519 26.213  26.693  1.00 26.55  ? 49  ASN X OD1 1 
ATOM   423  N ND2 . ASN A 1 49  ? 36.329 27.940  25.975  1.00 24.53  ? 49  ASN X ND2 1 
ATOM   424  N N   . TYR A 1 50  ? 37.539 24.045  22.465  1.00 25.54  ? 50  TYR X N   1 
ATOM   425  C CA  . TYR A 1 50  ? 36.535 23.128  21.866  1.00 25.84  ? 50  TYR X CA  1 
ATOM   426  C C   . TYR A 1 50  ? 35.648 23.916  20.909  1.00 26.54  ? 50  TYR X C   1 
ATOM   427  O O   . TYR A 1 50  ? 34.434 23.732  20.928  1.00 27.88  ? 50  TYR X O   1 
ATOM   428  C CB  . TYR A 1 50  ? 35.694 22.457  22.954  1.00 24.22  ? 50  TYR X CB  1 
ATOM   429  C CG  . TYR A 1 50  ? 36.497 21.993  24.134  1.00 24.63  ? 50  TYR X CG  1 
ATOM   430  C CD1 . TYR A 1 50  ? 37.523 21.068  23.981  1.00 25.72  ? 50  TYR X CD1 1 
ATOM   431  C CD2 . TYR A 1 50  ? 36.219 22.455  25.408  1.00 24.53  ? 50  TYR X CD2 1 
ATOM   432  C CE1 . TYR A 1 50  ? 38.262 20.621  25.063  1.00 23.85  ? 50  TYR X CE1 1 
ATOM   433  C CE2 . TYR A 1 50  ? 36.945 22.017  26.502  1.00 25.34  ? 50  TYR X CE2 1 
ATOM   434  C CZ  . TYR A 1 50  ? 37.975 21.103  26.328  1.00 25.62  ? 50  TYR X CZ  1 
ATOM   435  O OH  . TYR A 1 50  ? 38.709 20.687  27.406  1.00 25.40  ? 50  TYR X OH  1 
ATOM   436  N N   . SER A 1 51  ? 36.249 24.774  20.101  1.00 25.83  ? 51  SER X N   1 
ATOM   437  C CA  . SER A 1 51  ? 35.521 25.552  19.077  1.00 27.73  ? 51  SER X CA  1 
ATOM   438  C C   . SER A 1 51  ? 36.167 25.381  17.696  1.00 26.31  ? 51  SER X C   1 
ATOM   439  O O   . SER A 1 51  ? 37.287 24.819  17.575  1.00 22.22  ? 51  SER X O   1 
ATOM   440  C CB  . SER A 1 51  ? 35.420 26.998  19.479  1.00 29.89  ? 51  SER X CB  1 
ATOM   441  O OG  . SER A 1 51  ? 36.695 27.487  19.839  1.00 30.62  ? 51  SER X OG  1 
ATOM   442  N N   . GLY A 1 52  ? 35.425 25.820  16.684  1.00 27.16  ? 52  GLY X N   1 
ATOM   443  C CA  . GLY A 1 52  ? 35.821 25.749  15.273  1.00 27.64  ? 52  GLY X CA  1 
ATOM   444  C C   . GLY A 1 52  ? 35.561 24.371  14.715  1.00 27.77  ? 52  GLY X C   1 
ATOM   445  O O   . GLY A 1 52  ? 34.770 23.597  15.326  1.00 27.52  ? 52  GLY X O   1 
ATOM   446  N N   . LEU A 1 53  ? 36.195 24.070  13.589  1.00 27.98  ? 53  LEU X N   1 
ATOM   447  C CA  . LEU A 1 53  ? 35.969 22.785  12.897  1.00 29.27  ? 53  LEU X CA  1 
ATOM   448  C C   . LEU A 1 53  ? 36.282 21.637  13.869  1.00 26.96  ? 53  LEU X C   1 
ATOM   449  O O   . LEU A 1 53  ? 37.269 21.738  14.610  1.00 27.41  ? 53  LEU X O   1 
ATOM   450  C CB  . LEU A 1 53  ? 36.798 22.768  11.611  1.00 31.27  ? 53  LEU X CB  1 
ATOM   451  C CG  . LEU A 1 53  ? 36.309 23.758  10.544  1.00 31.10  ? 53  LEU X CG  1 
ATOM   452  C CD1 . LEU A 1 53  ? 37.137 23.663  9.277   1.00 30.73  ? 53  LEU X CD1 1 
ATOM   453  C CD2 . LEU A 1 53  ? 34.848 23.520  10.217  1.00 31.50  ? 53  LEU X CD2 1 
ATOM   454  N N   . GLN A 1 54  ? 35.407 20.629  13.905  1.00 25.33  ? 54  GLN X N   1 
ATOM   455  C CA  . GLN A 1 54  ? 35.501 19.445  14.806  1.00 26.04  ? 54  GLN X CA  1 
ATOM   456  C C   . GLN A 1 54  ? 35.806 18.204  13.973  1.00 23.59  ? 54  GLN X C   1 
ATOM   457  O O   . GLN A 1 54  ? 35.366 18.152  12.800  1.00 23.21  ? 54  GLN X O   1 
ATOM   458  C CB  . GLN A 1 54  ? 34.197 19.187  15.551  1.00 25.78  ? 54  GLN X CB  1 
ATOM   459  C CG  . GLN A 1 54  ? 33.498 20.448  15.995  1.00 26.37  ? 54  GLN X CG  1 
ATOM   460  C CD  . GLN A 1 54  ? 32.203 20.107  16.673  1.00 25.33  ? 54  GLN X CD  1 
ATOM   461  O OE1 . GLN A 1 54  ? 32.054 19.063  17.288  1.00 26.38  ? 54  GLN X OE1 1 
ATOM   462  N NE2 . GLN A 1 54  ? 31.263 21.019  16.591  1.00 25.79  ? 54  GLN X NE2 1 
ATOM   463  N N   . TYR A 1 55  ? 36.543 17.264  14.550  1.00 22.88  ? 55  TYR X N   1 
ATOM   464  C CA  . TYR A 1 55  ? 36.936 16.010  13.869  1.00 26.29  ? 55  TYR X CA  1 
ATOM   465  C C   . TYR A 1 55  ? 36.879 14.849  14.859  1.00 25.84  ? 55  TYR X C   1 
ATOM   466  O O   . TYR A 1 55  ? 37.483 14.915  15.931  1.00 23.98  ? 55  TYR X O   1 
ATOM   467  C CB  . TYR A 1 55  ? 38.322 16.149  13.241  1.00 29.19  ? 55  TYR X CB  1 
ATOM   468  C CG  . TYR A 1 55  ? 38.497 17.374  12.377  1.00 31.11  ? 55  TYR X CG  1 
ATOM   469  C CD1 . TYR A 1 55  ? 37.938 17.451  11.111  1.00 34.22  ? 55  TYR X CD1 1 
ATOM   470  C CD2 . TYR A 1 55  ? 39.241 18.455  12.825  1.00 32.00  ? 55  TYR X CD2 1 
ATOM   471  C CE1 . TYR A 1 55  ? 38.112 18.574  10.309  1.00 35.15  ? 55  TYR X CE1 1 
ATOM   472  C CE2 . TYR A 1 55  ? 39.435 19.575  12.035  1.00 33.16  ? 55  TYR X CE2 1 
ATOM   473  C CZ  . TYR A 1 55  ? 38.869 19.639  10.771  1.00 35.68  ? 55  TYR X CZ  1 
ATOM   474  O OH  . TYR A 1 55  ? 39.069 20.745  9.990   1.00 38.84  ? 55  TYR X OH  1 
ATOM   475  N N   . PHE A 1 56  ? 36.152 13.805  14.472  1.00 26.17  ? 56  PHE X N   1 
ATOM   476  C CA  . PHE A 1 56  ? 36.001 12.553  15.240  1.00 25.53  ? 56  PHE X CA  1 
ATOM   477  C C   . PHE A 1 56  ? 37.197 11.653  14.950  1.00 23.73  ? 56  PHE X C   1 
ATOM   478  O O   . PHE A 1 56  ? 37.432 11.343  13.787  1.00 22.38  ? 56  PHE X O   1 
ATOM   479  C CB  . PHE A 1 56  ? 34.697 11.849  14.851  1.00 26.38  ? 56  PHE X CB  1 
ATOM   480  C CG  . PHE A 1 56  ? 34.408 10.591  15.630  1.00 27.86  ? 56  PHE X CG  1 
ATOM   481  C CD1 . PHE A 1 56  ? 34.536 10.566  17.012  1.00 30.60  ? 56  PHE X CD1 1 
ATOM   482  C CD2 . PHE A 1 56  ? 34.001 9.436   14.992  1.00 31.44  ? 56  PHE X CD2 1 
ATOM   483  C CE1 . PHE A 1 56  ? 34.257 9.416   17.733  1.00 31.31  ? 56  PHE X CE1 1 
ATOM   484  C CE2 . PHE A 1 56  ? 33.736 8.283   15.715  1.00 33.23  ? 56  PHE X CE2 1 
ATOM   485  C CZ  . PHE A 1 56  ? 33.843 8.283   17.083  1.00 33.14  ? 56  PHE X CZ  1 
ATOM   486  N N   . LEU A 1 57  ? 37.859 11.181  15.998  1.00 25.81  ? 57  LEU X N   1 
ATOM   487  C CA  . LEU A 1 57  ? 38.904 10.139  15.899  1.00 27.02  ? 57  LEU X CA  1 
ATOM   488  C C   . LEU A 1 57  ? 38.596 8.997   16.866  1.00 27.81  ? 57  LEU X C   1 
ATOM   489  O O   . LEU A 1 57  ? 38.191 9.270   18.019  1.00 26.14  ? 57  LEU X O   1 
ATOM   490  C CB  . LEU A 1 57  ? 40.261 10.751  16.230  1.00 28.85  ? 57  LEU X CB  1 
ATOM   491  C CG  . LEU A 1 57  ? 40.932 11.506  15.089  1.00 28.62  ? 57  LEU X CG  1 
ATOM   492  C CD1 . LEU A 1 57  ? 40.295 12.872  14.899  1.00 29.96  ? 57  LEU X CD1 1 
ATOM   493  C CD2 . LEU A 1 57  ? 42.408 11.647  15.385  1.00 29.70  ? 57  LEU X CD2 1 
ATOM   494  N N   . ARG A 1 58  ? 38.778 7.772   16.377  1.00 29.01  ? 58  ARG X N   1 
ATOM   495  C CA  . ARG A 1 58  ? 38.707 6.519   17.156  1.00 35.63  ? 58  ARG X CA  1 
ATOM   496  C C   . ARG A 1 58  ? 40.104 5.916   17.245  1.00 32.27  ? 58  ARG X C   1 
ATOM   497  O O   . ARG A 1 58  ? 41.002 6.383   16.548  1.00 30.83  ? 58  ARG X O   1 
ATOM   498  C CB  . ARG A 1 58  ? 37.816 5.485   16.474  1.00 39.07  ? 58  ARG X CB  1 
ATOM   499  C CG  . ARG A 1 58  ? 36.333 5.775   16.571  1.00 47.13  ? 58  ARG X CG  1 
ATOM   500  C CD  . ARG A 1 58  ? 35.648 5.011   15.461  1.00 51.34  ? 58  ARG X CD  1 
ATOM   501  N NE  . ARG A 1 58  ? 34.260 4.768   15.783  1.00 54.54  ? 58  ARG X NE  1 
ATOM   502  C CZ  . ARG A 1 58  ? 33.374 4.289   14.930  1.00 59.30  ? 58  ARG X CZ  1 
ATOM   503  N NH1 . ARG A 1 58  ? 33.728 4.003   13.688  1.00 61.35  ? 58  ARG X NH1 1 
ATOM   504  N NH2 . ARG A 1 58  ? 32.126 4.116   15.319  1.00 63.91  ? 58  ARG X NH2 1 
ATOM   505  N N   . ARG A 1 59  ? 40.218 4.890   18.076  1.00 36.74  ? 59  ARG X N   1 
ATOM   506  C CA  . ARG A 1 59  ? 41.363 3.961   18.174  1.00 38.86  ? 59  ARG X CA  1 
ATOM   507  C C   . ARG A 1 59  ? 41.889 3.743   16.754  1.00 34.25  ? 59  ARG X C   1 
ATOM   508  O O   . ARG A 1 59  ? 41.082 3.496   15.862  1.00 35.69  ? 59  ARG X O   1 
ATOM   509  C CB  . ARG A 1 59  ? 40.892 2.686   18.881  1.00 45.21  ? 59  ARG X CB  1 
ATOM   510  C CG  . ARG A 1 59  ? 41.966 1.625   19.008  1.00 52.16  ? 59  ARG X CG  1 
ATOM   511  C CD  . ARG A 1 59  ? 41.623 0.508   19.972  1.00 61.16  ? 59  ARG X CD  1 
ATOM   512  N NE  . ARG A 1 59  ? 42.876 0.002   20.524  1.00 73.47  ? 59  ARG X NE  1 
ATOM   513  C CZ  . ARG A 1 59  ? 43.795 -0.696  19.848  1.00 80.04  ? 59  ARG X CZ  1 
ATOM   514  N NH1 . ARG A 1 59  ? 43.606 -1.026  18.577  1.00 82.19  ? 59  ARG X NH1 1 
ATOM   515  N NH2 . ARG A 1 59  ? 44.908 -1.074  20.459  1.00 83.71  ? 59  ARG X NH2 1 
ATOM   516  N N   . GLY A 1 60  ? 43.187 3.936   16.558  1.00 30.57  ? 60  GLY X N   1 
ATOM   517  C CA  . GLY A 1 60  ? 43.842 3.841   15.246  1.00 28.73  ? 60  GLY X CA  1 
ATOM   518  C C   . GLY A 1 60  ? 44.943 4.862   15.093  1.00 27.78  ? 60  GLY X C   1 
ATOM   519  O O   . GLY A 1 60  ? 45.199 5.629   16.032  1.00 30.61  ? 60  GLY X O   1 
ATOM   520  N N   . ASP A 1 61  ? 45.551 4.856   13.916  1.00 28.51  ? 61  ASP X N   1 
ATOM   521  C CA  . ASP A 1 61  ? 46.744 5.639   13.534  1.00 27.95  ? 61  ASP X CA  1 
ATOM   522  C C   . ASP A 1 61  ? 46.375 6.473   12.316  1.00 28.18  ? 61  ASP X C   1 
ATOM   523  O O   . ASP A 1 61  ? 45.795 5.907   11.390  1.00 29.29  ? 61  ASP X O   1 
ATOM   524  C CB  . ASP A 1 61  ? 47.911 4.705   13.247  1.00 27.06  ? 61  ASP X CB  1 
ATOM   525  C CG  . ASP A 1 61  ? 48.435 4.097   14.525  1.00 30.03  ? 61  ASP X CG  1 
ATOM   526  O OD1 . ASP A 1 61  ? 49.005 4.859   15.335  1.00 29.82  ? 61  ASP X OD1 1 
ATOM   527  O OD2 . ASP A 1 61  ? 48.244 2.884   14.705  1.00 30.25  ? 61  ASP X OD2 1 
ATOM   528  N N   . TYR A 1 62  ? 46.643 7.773   12.377  1.00 28.25  ? 62  TYR X N   1 
ATOM   529  C CA  . TYR A 1 62  ? 46.319 8.751   11.314  1.00 28.89  ? 62  TYR X CA  1 
ATOM   530  C C   . TYR A 1 62  ? 47.628 9.396   10.847  1.00 26.87  ? 62  TYR X C   1 
ATOM   531  O O   . TYR A 1 62  ? 48.178 10.192  11.584  1.00 26.65  ? 62  TYR X O   1 
ATOM   532  C CB  . TYR A 1 62  ? 45.283 9.748   11.847  1.00 28.86  ? 62  TYR X CB  1 
ATOM   533  C CG  . TYR A 1 62  ? 43.998 9.129   12.332  1.00 29.02  ? 62  TYR X CG  1 
ATOM   534  C CD1 . TYR A 1 62  ? 43.873 8.699   13.642  1.00 30.25  ? 62  TYR X CD1 1 
ATOM   535  C CD2 . TYR A 1 62  ? 42.900 8.971   11.493  1.00 30.05  ? 62  TYR X CD2 1 
ATOM   536  C CE1 . TYR A 1 62  ? 42.698 8.123   14.104  1.00 29.92  ? 62  TYR X CE1 1 
ATOM   537  C CE2 . TYR A 1 62  ? 41.711 8.415   11.943  1.00 29.16  ? 62  TYR X CE2 1 
ATOM   538  C CZ  . TYR A 1 62  ? 41.612 7.986   13.256  1.00 31.13  ? 62  TYR X CZ  1 
ATOM   539  O OH  . TYR A 1 62  ? 40.469 7.421   13.746  1.00 30.17  ? 62  TYR X OH  1 
ATOM   540  N N   . ALA A 1 63  ? 48.096 9.062   9.643   1.00 28.05  ? 63  ALA X N   1 
ATOM   541  C CA  . ALA A 1 63  ? 49.460 9.385   9.160   1.00 28.64  ? 63  ALA X CA  1 
ATOM   542  C C   . ALA A 1 63  ? 49.524 10.811  8.600   1.00 30.84  ? 63  ALA X C   1 
ATOM   543  O O   . ALA A 1 63  ? 50.638 11.340  8.442   1.00 31.97  ? 63  ALA X O   1 
ATOM   544  C CB  . ALA A 1 63  ? 49.887 8.365   8.132   1.00 26.78  ? 63  ALA X CB  1 
ATOM   545  N N   A ASP A 1 64  ? 48.367 11.411  8.306   0.50 30.88  ? 64  ASP X N   1 
ATOM   546  N N   B ASP A 1 64  ? 48.356 11.389  8.289   0.50 33.25  ? 64  ASP X N   1 
ATOM   547  C CA  A ASP A 1 64  ? 48.240 12.801  7.790   0.50 30.66  ? 64  ASP X CA  1 
ATOM   548  C CA  B ASP A 1 64  ? 48.162 12.732  7.674   0.50 34.52  ? 64  ASP X CA  1 
ATOM   549  C C   A ASP A 1 64  ? 46.845 13.296  8.170   0.50 30.13  ? 64  ASP X C   1 
ATOM   550  C C   B ASP A 1 64  ? 46.863 13.300  8.250   0.50 32.38  ? 64  ASP X C   1 
ATOM   551  O O   A ASP A 1 64  ? 45.998 12.452  8.487   0.50 28.08  ? 64  ASP X O   1 
ATOM   552  O O   B ASP A 1 64  ? 46.092 12.502  8.796   0.50 30.69  ? 64  ASP X O   1 
ATOM   553  C CB  A ASP A 1 64  ? 48.518 12.887  6.285   0.50 30.65  ? 64  ASP X CB  1 
ATOM   554  C CB  B ASP A 1 64  ? 48.084 12.653  6.145   0.50 37.34  ? 64  ASP X CB  1 
ATOM   555  C CG  A ASP A 1 64  ? 47.492 12.182  5.417   0.50 31.07  ? 64  ASP X CG  1 
ATOM   556  C CG  B ASP A 1 64  ? 49.319 12.063  5.485   0.50 40.65  ? 64  ASP X CG  1 
ATOM   557  O OD1 A ASP A 1 64  ? 46.287 12.316  5.708   0.50 30.17  ? 64  ASP X OD1 1 
ATOM   558  O OD1 B ASP A 1 64  ? 50.290 12.814  5.282   0.50 46.06  ? 64  ASP X OD1 1 
ATOM   559  O OD2 A ASP A 1 64  ? 47.911 11.515  4.447   0.50 31.66  ? 64  ASP X OD2 1 
ATOM   560  O OD2 B ASP A 1 64  ? 49.306 10.854  5.189   0.50 43.81  ? 64  ASP X OD2 1 
ATOM   561  N N   . HIS A 1 65  ? 46.622 14.610  8.139   1.00 33.22  ? 65  HIS X N   1 
ATOM   562  C CA  . HIS A 1 65  ? 45.394 15.238  8.701   1.00 32.55  ? 65  HIS X CA  1 
ATOM   563  C C   . HIS A 1 65  ? 44.182 14.902  7.822   1.00 32.16  ? 65  HIS X C   1 
ATOM   564  O O   . HIS A 1 65  ? 43.065 14.903  8.369   1.00 30.45  ? 65  HIS X O   1 
ATOM   565  C CB  . HIS A 1 65  ? 45.596 16.728  8.983   1.00 33.25  ? 65  HIS X CB  1 
ATOM   566  C CG  . HIS A 1 65  ? 45.800 17.586  7.785   1.00 35.48  ? 65  HIS X CG  1 
ATOM   567  N ND1 . HIS A 1 65  ? 44.749 18.006  6.989   1.00 34.79  ? 65  HIS X ND1 1 
ATOM   568  C CD2 . HIS A 1 65  ? 46.913 18.177  7.296   1.00 35.01  ? 65  HIS X CD2 1 
ATOM   569  C CE1 . HIS A 1 65  ? 45.221 18.782  6.027   1.00 38.11  ? 65  HIS X CE1 1 
ATOM   570  N NE2 . HIS A 1 65  ? 46.547 18.908  6.200   1.00 34.57  ? 65  HIS X NE2 1 
ATOM   571  N N   . GLN A 1 66  ? 44.396 14.554  6.549   1.00 31.57  ? 66  GLN X N   1 
ATOM   572  C CA  . GLN A 1 66  ? 43.314 14.153  5.611   1.00 35.24  ? 66  GLN X CA  1 
ATOM   573  C C   . GLN A 1 66  ? 42.650 12.848  6.071   1.00 34.25  ? 66  GLN X C   1 
ATOM   574  O O   . GLN A 1 66  ? 41.470 12.681  5.808   1.00 33.38  ? 66  GLN X O   1 
ATOM   575  C CB  . GLN A 1 66  ? 43.830 14.021  4.178   1.00 40.26  ? 66  GLN X CB  1 
ATOM   576  C CG  . GLN A 1 66  ? 44.231 15.355  3.563   1.00 47.30  ? 66  GLN X CG  1 
ATOM   577  C CD  . GLN A 1 66  ? 45.725 15.447  3.361   1.00 59.06  ? 66  GLN X CD  1 
ATOM   578  O OE1 . GLN A 1 66  ? 46.503 15.653  4.297   1.00 62.63  ? 66  GLN X OE1 1 
ATOM   579  N NE2 . GLN A 1 66  ? 46.141 15.265  2.117   1.00 67.55  ? 66  GLN X NE2 1 
ATOM   580  N N   . GLN A 1 67  ? 43.353 11.964  6.771   1.00 34.56  ? 67  GLN X N   1 
ATOM   581  C CA  . GLN A 1 67  ? 42.751 10.698  7.252   1.00 34.40  ? 67  GLN X CA  1 
ATOM   582  C C   . GLN A 1 67  ? 41.731 10.940  8.379   1.00 33.05  ? 67  GLN X C   1 
ATOM   583  O O   . GLN A 1 67  ? 40.955 10.013  8.621   1.00 29.42  ? 67  GLN X O   1 
ATOM   584  C CB  . GLN A 1 67  ? 43.847 9.722   7.666   1.00 39.98  ? 67  GLN X CB  1 
ATOM   585  C CG  . GLN A 1 67  ? 44.636 9.217   6.471   1.00 45.71  ? 67  GLN X CG  1 
ATOM   586  C CD  . GLN A 1 67  ? 45.669 8.184   6.845   1.00 55.44  ? 67  GLN X CD  1 
ATOM   587  O OE1 . GLN A 1 67  ? 45.526 7.436   7.823   1.00 59.49  ? 67  GLN X OE1 1 
ATOM   588  N NE2 . GLN A 1 67  ? 46.730 8.135   6.051   1.00 58.27  ? 67  GLN X NE2 1 
ATOM   589  N N   . TRP A 1 68  ? 41.696 12.103  9.048   1.00 30.78  ? 68  TRP X N   1 
ATOM   590  C CA  . TRP A 1 68  ? 40.551 12.477  9.935   1.00 29.58  ? 68  TRP X CA  1 
ATOM   591  C C   . TRP A 1 68  ? 39.678 13.559  9.285   1.00 30.04  ? 68  TRP X C   1 
ATOM   592  O O   . TRP A 1 68  ? 38.817 14.110  9.997   1.00 31.97  ? 68  TRP X O   1 
ATOM   593  C CB  . TRP A 1 68  ? 40.984 12.862  11.358  1.00 28.35  ? 68  TRP X CB  1 
ATOM   594  C CG  . TRP A 1 68  ? 41.825 14.092  11.497  1.00 27.70  ? 68  TRP X CG  1 
ATOM   595  C CD1 . TRP A 1 68  ? 41.419 15.390  11.415  1.00 29.65  ? 68  TRP X CD1 1 
ATOM   596  C CD2 . TRP A 1 68  ? 43.222 14.134  11.843  1.00 28.63  ? 68  TRP X CD2 1 
ATOM   597  N NE1 . TRP A 1 68  ? 42.476 16.240  11.638  1.00 29.30  ? 68  TRP X NE1 1 
ATOM   598  C CE2 . TRP A 1 68  ? 43.597 15.490  11.902  1.00 27.86  ? 68  TRP X CE2 1 
ATOM   599  C CE3 . TRP A 1 68  ? 44.199 13.152  12.061  1.00 29.99  ? 68  TRP X CE3 1 
ATOM   600  C CZ2 . TRP A 1 68  ? 44.904 15.886  12.169  1.00 27.37  ? 68  TRP X CZ2 1 
ATOM   601  C CZ3 . TRP A 1 68  ? 45.490 13.542  12.332  1.00 29.02  ? 68  TRP X CZ3 1 
ATOM   602  C CH2 . TRP A 1 68  ? 45.831 14.893  12.396  1.00 28.80  ? 68  TRP X CH2 1 
ATOM   603  N N   . MET A 1 69  ? 39.827 13.775  7.977   1.00 30.43  ? 69  MET X N   1 
ATOM   604  C CA  . MET A 1 69  ? 38.994 14.705  7.171   1.00 35.53  ? 69  MET X CA  1 
ATOM   605  C C   . MET A 1 69  ? 39.334 16.142  7.574   1.00 34.43  ? 69  MET X C   1 
ATOM   606  O O   . MET A 1 69  ? 38.448 16.998  7.500   1.00 31.51  ? 69  MET X O   1 
ATOM   607  C CB  . MET A 1 69  ? 37.493 14.482  7.404   1.00 39.02  ? 69  MET X CB  1 
ATOM   608  C CG  . MET A 1 69  ? 37.059 13.026  7.507   1.00 45.89  ? 69  MET X CG  1 
ATOM   609  S SD  . MET A 1 69  ? 36.856 12.195  5.924   1.00 52.28  ? 69  MET X SD  1 
ATOM   610  C CE  . MET A 1 69  ? 35.683 13.289  5.130   1.00 50.22  ? 69  MET X CE  1 
ATOM   611  N N   . GLY A 1 70  ? 40.553 16.370  8.063   1.00 34.72  ? 70  GLY X N   1 
ATOM   612  C CA  . GLY A 1 70  ? 41.009 17.693  8.506   1.00 32.92  ? 70  GLY X CA  1 
ATOM   613  C C   . GLY A 1 70  ? 41.247 18.568  7.300   1.00 32.83  ? 70  GLY X C   1 
ATOM   614  O O   . GLY A 1 70  ? 41.920 18.117  6.388   1.00 33.67  ? 70  GLY X O   1 
ATOM   615  N N   . LEU A 1 71  ? 40.669 19.761  7.288   1.00 38.29  ? 71  LEU X N   1 
ATOM   616  C CA  . LEU A 1 71  ? 40.852 20.773  6.218   1.00 40.79  ? 71  LEU X CA  1 
ATOM   617  C C   . LEU A 1 71  ? 42.259 21.379  6.328   1.00 38.63  ? 71  LEU X C   1 
ATOM   618  O O   . LEU A 1 71  ? 42.792 21.821  5.306   1.00 42.96  ? 71  LEU X O   1 
ATOM   619  C CB  . LEU A 1 71  ? 39.756 21.836  6.376   1.00 45.51  ? 71  LEU X CB  1 
ATOM   620  C CG  . LEU A 1 71  ? 38.306 21.362  6.189   1.00 48.28  ? 71  LEU X CG  1 
ATOM   621  C CD1 . LEU A 1 71  ? 37.405 22.543  5.854   1.00 47.72  ? 71  LEU X CD1 1 
ATOM   622  C CD2 . LEU A 1 71  ? 38.192 20.309  5.091   1.00 50.07  ? 71  LEU X CD2 1 
ATOM   623  N N   . SER A 1 72  ? 42.837 21.403  7.531   1.00 32.30  ? 72  SER X N   1 
ATOM   624  C CA  . SER A 1 72  ? 44.157 22.015  7.829   1.00 30.39  ? 72  SER X CA  1 
ATOM   625  C C   . SER A 1 72  ? 44.867 21.212  8.921   1.00 28.72  ? 72  SER X C   1 
ATOM   626  O O   . SER A 1 72  ? 44.296 20.236  9.433   1.00 31.83  ? 72  SER X O   1 
ATOM   627  C CB  . SER A 1 72  ? 44.037 23.473  8.224   1.00 27.56  ? 72  SER X CB  1 
ATOM   628  O OG  . SER A 1 72  ? 43.441 23.632  9.508   1.00 25.78  ? 72  SER X OG  1 
ATOM   629  N N   . ASP A 1 73  ? 46.085 21.629  9.243   1.00 28.09  ? 73  ASP X N   1 
ATOM   630  C CA  . ASP A 1 73  ? 46.960 21.000  10.259  1.00 29.96  ? 73  ASP X CA  1 
ATOM   631  C C   . ASP A 1 73  ? 46.752 21.712  11.599  1.00 28.44  ? 73  ASP X C   1 
ATOM   632  O O   . ASP A 1 73  ? 47.573 21.529  12.481  1.00 31.92  ? 73  ASP X O   1 
ATOM   633  C CB  . ASP A 1 73  ? 48.410 20.988  9.759   1.00 30.64  ? 73  ASP X CB  1 
ATOM   634  C CG  . ASP A 1 73  ? 49.080 22.338  9.547   1.00 31.63  ? 73  ASP X CG  1 
ATOM   635  O OD1 . ASP A 1 73  ? 48.378 23.380  9.613   1.00 33.16  ? 73  ASP X OD1 1 
ATOM   636  O OD2 . ASP A 1 73  ? 50.320 22.345  9.358   1.00 32.13  ? 73  ASP X OD2 1 
ATOM   637  N N   . SER A 1 74  ? 45.669 22.469  11.751  1.00 29.35  ? 74  SER X N   1 
ATOM   638  C CA  . SER A 1 74  ? 45.369 23.245  12.978  1.00 30.30  ? 74  SER X CA  1 
ATOM   639  C C   . SER A 1 74  ? 44.566 22.393  13.975  1.00 29.42  ? 74  SER X C   1 
ATOM   640  O O   . SER A 1 74  ? 43.403 22.071  13.688  1.00 31.71  ? 74  SER X O   1 
ATOM   641  C CB  . SER A 1 74  ? 44.666 24.524  12.630  1.00 32.17  ? 74  SER X CB  1 
ATOM   642  O OG  . SER A 1 74  ? 44.609 25.351  13.773  1.00 36.01  ? 74  SER X OG  1 
ATOM   643  N N   . VAL A 1 75  ? 45.173 21.997  15.094  1.00 26.23  ? 75  VAL X N   1 
ATOM   644  C CA  . VAL A 1 75  ? 44.446 21.336  16.211  1.00 26.47  ? 75  VAL X CA  1 
ATOM   645  C C   . VAL A 1 75  ? 44.843 22.052  17.497  1.00 26.39  ? 75  VAL X C   1 
ATOM   646  O O   . VAL A 1 75  ? 45.998 21.939  17.875  1.00 26.80  ? 75  VAL X O   1 
ATOM   647  C CB  . VAL A 1 75  ? 44.760 19.833  16.264  1.00 26.28  ? 75  VAL X CB  1 
ATOM   648  C CG1 . VAL A 1 75  ? 44.092 19.141  17.448  1.00 24.63  ? 75  VAL X CG1 1 
ATOM   649  C CG2 . VAL A 1 75  ? 44.389 19.164  14.940  1.00 27.50  ? 75  VAL X CG2 1 
ATOM   650  N N   . ARG A 1 76  ? 43.913 22.715  18.178  1.00 23.44  ? 76  ARG X N   1 
ATOM   651  C CA  . ARG A 1 76  ? 44.264 23.562  19.336  1.00 24.96  ? 76  ARG X CA  1 
ATOM   652  C C   . ARG A 1 76  ? 43.511 23.137  20.600  1.00 24.74  ? 76  ARG X C   1 
ATOM   653  O O   . ARG A 1 76  ? 43.836 23.680  21.690  1.00 22.72  ? 76  ARG X O   1 
ATOM   654  C CB  . ARG A 1 76  ? 44.026 25.011  18.924  1.00 27.72  ? 76  ARG X CB  1 
ATOM   655  C CG  . ARG A 1 76  ? 44.951 25.458  17.801  1.00 29.48  ? 76  ARG X CG  1 
ATOM   656  C CD  . ARG A 1 76  ? 44.892 26.961  17.705  1.00 33.21  ? 76  ARG X CD  1 
ATOM   657  N NE  . ARG A 1 76  ? 45.843 27.438  16.726  1.00 39.36  ? 76  ARG X NE  1 
ATOM   658  C CZ  . ARG A 1 76  ? 45.564 27.764  15.467  1.00 43.04  ? 76  ARG X CZ  1 
ATOM   659  N NH1 . ARG A 1 76  ? 44.330 27.683  14.984  1.00 46.59  ? 76  ARG X NH1 1 
ATOM   660  N NH2 . ARG A 1 76  ? 46.542 28.183  14.687  1.00 44.16  ? 76  ARG X NH2 1 
ATOM   661  N N   . SER A 1 77  ? 42.572 22.193  20.505  1.00 23.02  ? 77  SER X N   1 
ATOM   662  C CA  . SER A 1 77  ? 41.968 21.569  21.707  1.00 23.16  ? 77  SER X CA  1 
ATOM   663  C C   . SER A 1 77  ? 41.497 20.169  21.347  1.00 24.00  ? 77  SER X C   1 
ATOM   664  O O   . SER A 1 77  ? 41.345 19.877  20.157  1.00 22.87  ? 77  SER X O   1 
ATOM   665  C CB  . SER A 1 77  ? 40.853 22.405  22.267  1.00 22.71  ? 77  SER X CB  1 
ATOM   666  O OG  . SER A 1 77  ? 39.947 22.764  21.241  1.00 23.73  ? 77  SER X OG  1 
ATOM   667  N N   . CYS A 1 78  ? 41.264 19.337  22.347  1.00 24.16  ? 78  CYS X N   1 
ATOM   668  C CA  . CYS A 1 78  ? 40.791 17.961  22.103  1.00 25.96  ? 78  CYS X CA  1 
ATOM   669  C C   . CYS A 1 78  ? 39.990 17.494  23.318  1.00 25.83  ? 78  CYS X C   1 
ATOM   670  O O   . CYS A 1 78  ? 40.292 17.908  24.453  1.00 24.85  ? 78  CYS X O   1 
ATOM   671  C CB  . CYS A 1 78  ? 41.961 17.050  21.755  1.00 25.50  ? 78  CYS X CB  1 
ATOM   672  S SG  . CYS A 1 78  ? 43.108 16.900  23.142  1.00 27.98  ? 78  CYS X SG  1 
ATOM   673  N N   . ARG A 1 79  ? 38.985 16.680  23.031  1.00 26.92  ? 79  ARG X N   1 
ATOM   674  C CA  . ARG A 1 79  ? 37.947 16.234  23.975  1.00 31.47  ? 79  ARG X CA  1 
ATOM   675  C C   . ARG A 1 79  ? 37.936 14.710  23.941  1.00 28.70  ? 79  ARG X C   1 
ATOM   676  O O   . ARG A 1 79  ? 37.823 14.146  22.846  1.00 28.65  ? 79  ARG X O   1 
ATOM   677  C CB  . ARG A 1 79  ? 36.587 16.789  23.549  1.00 33.94  ? 79  ARG X CB  1 
ATOM   678  C CG  . ARG A 1 79  ? 35.573 16.878  24.675  1.00 39.92  ? 79  ARG X CG  1 
ATOM   679  C CD  . ARG A 1 79  ? 34.133 17.006  24.196  1.00 43.25  ? 79  ARG X CD  1 
ATOM   680  N NE  . ARG A 1 79  ? 33.740 18.376  23.895  1.00 45.43  ? 79  ARG X NE  1 
ATOM   681  C CZ  . ARG A 1 79  ? 33.584 19.342  24.795  1.00 48.21  ? 79  ARG X CZ  1 
ATOM   682  N NH1 . ARG A 1 79  ? 33.805 19.107  26.078  1.00 53.34  ? 79  ARG X NH1 1 
ATOM   683  N NH2 . ARG A 1 79  ? 33.221 20.550  24.406  1.00 45.30  ? 79  ARG X NH2 1 
ATOM   684  N N   . LEU A 1 80  ? 38.058 14.084  25.104  1.00 28.26  ? 80  LEU X N   1 
ATOM   685  C CA  . LEU A 1 80  ? 37.754 12.644  25.278  1.00 26.75  ? 80  LEU X CA  1 
ATOM   686  C C   . LEU A 1 80  ? 36.249 12.526  25.529  1.00 28.53  ? 80  LEU X C   1 
ATOM   687  O O   . LEU A 1 80  ? 35.736 13.013  26.584  1.00 25.94  ? 80  LEU X O   1 
ATOM   688  C CB  . LEU A 1 80  ? 38.583 12.101  26.433  1.00 27.01  ? 80  LEU X CB  1 
ATOM   689  C CG  . LEU A 1 80  ? 38.346 10.639  26.791  1.00 28.06  ? 80  LEU X CG  1 
ATOM   690  C CD1 . LEU A 1 80  ? 38.683 9.715   25.624  1.00 27.04  ? 80  LEU X CD1 1 
ATOM   691  C CD2 . LEU A 1 80  ? 39.178 10.289  28.014  1.00 29.56  ? 80  LEU X CD2 1 
ATOM   692  N N   . ILE A 1 81  ? 35.553 11.981  24.542  1.00 26.96  ? 81  ILE X N   1 
ATOM   693  C CA  . ILE A 1 81  ? 34.079 11.841  24.561  1.00 27.66  ? 81  ILE X CA  1 
ATOM   694  C C   . ILE A 1 81  ? 33.747 10.755  25.578  1.00 28.17  ? 81  ILE X C   1 
ATOM   695  O O   . ILE A 1 81  ? 34.313 9.670   25.527  1.00 27.42  ? 81  ILE X O   1 
ATOM   696  C CB  . ILE A 1 81  ? 33.593 11.504  23.140  1.00 28.86  ? 81  ILE X CB  1 
ATOM   697  C CG1 . ILE A 1 81  ? 34.127 12.513  22.112  1.00 27.04  ? 81  ILE X CG1 1 
ATOM   698  C CG2 . ILE A 1 81  ? 32.067 11.397  23.124  1.00 30.47  ? 81  ILE X CG2 1 
ATOM   699  C CD1 . ILE A 1 81  ? 34.088 12.027  20.696  1.00 27.66  ? 81  ILE X CD1 1 
ATOM   700  N N   . PRO A 1 82  ? 32.855 10.991  26.560  1.00 31.52  ? 82  PRO X N   1 
ATOM   701  C CA  . PRO A 1 82  ? 32.425 9.916   27.458  1.00 34.03  ? 82  PRO X CA  1 
ATOM   702  C C   . PRO A 1 82  ? 31.886 8.658   26.749  1.00 33.85  ? 82  PRO X C   1 
ATOM   703  O O   . PRO A 1 82  ? 31.332 8.736   25.656  1.00 33.66  ? 82  PRO X O   1 
ATOM   704  C CB  . PRO A 1 82  ? 31.299 10.570  28.267  1.00 33.89  ? 82  PRO X CB  1 
ATOM   705  C CG  . PRO A 1 82  ? 31.655 12.038  28.265  1.00 33.32  ? 82  PRO X CG  1 
ATOM   706  C CD  . PRO A 1 82  ? 32.238 12.285  26.894  1.00 33.58  ? 82  PRO X CD  1 
ATOM   707  N N   . HIS A 1 83  ? 32.086 7.514   27.397  1.00 35.07  ? 83  HIS X N   1 
ATOM   708  C CA  . HIS A 1 83  ? 31.435 6.217   27.102  1.00 35.26  ? 83  HIS X CA  1 
ATOM   709  C C   . HIS A 1 83  ? 29.922 6.419   27.155  1.00 34.06  ? 83  HIS X C   1 
ATOM   710  O O   . HIS A 1 83  ? 29.461 7.136   28.058  1.00 36.39  ? 83  HIS X O   1 
ATOM   711  C CB  . HIS A 1 83  ? 31.878 5.150   28.120  1.00 38.34  ? 83  HIS X CB  1 
ATOM   712  C CG  . HIS A 1 83  ? 31.422 3.779   27.754  1.00 41.64  ? 83  HIS X CG  1 
ATOM   713  N ND1 . HIS A 1 83  ? 30.334 3.170   28.368  1.00 43.01  ? 83  HIS X ND1 1 
ATOM   714  C CD2 . HIS A 1 83  ? 31.862 2.923   26.806  1.00 42.62  ? 83  HIS X CD2 1 
ATOM   715  C CE1 . HIS A 1 83  ? 30.139 1.984   27.827  1.00 44.41  ? 83  HIS X CE1 1 
ATOM   716  N NE2 . HIS A 1 83  ? 31.064 1.809   26.867  1.00 46.22  ? 83  HIS X NE2 1 
ATOM   717  N N   . SER A 1 84  ? 29.189 5.832   26.213  1.00 31.87  ? 84  SER X N   1 
ATOM   718  C CA  . SER A 1 84  ? 27.720 5.663   26.293  1.00 32.36  ? 84  SER X CA  1 
ATOM   719  C C   . SER A 1 84  ? 27.440 4.164   26.282  1.00 31.75  ? 84  SER X C   1 
ATOM   720  O O   . SER A 1 84  ? 28.005 3.479   25.426  1.00 34.69  ? 84  SER X O   1 
ATOM   721  C CB  . SER A 1 84  ? 27.015 6.355   25.151  1.00 34.03  ? 84  SER X CB  1 
ATOM   722  O OG  . SER A 1 84  ? 27.691 7.537   24.743  1.00 34.67  ? 84  SER X OG  1 
ATOM   723  N N   . GLY A 1 85  ? 26.586 3.675   27.175  1.00 33.43  ? 85  GLY X N   1 
ATOM   724  C CA  . GLY A 1 85  ? 26.145 2.261   27.164  1.00 33.22  ? 85  GLY X CA  1 
ATOM   725  C C   . GLY A 1 85  ? 25.066 2.001   26.114  1.00 32.87  ? 85  GLY X C   1 
ATOM   726  O O   . GLY A 1 85  ? 24.795 0.815   25.808  1.00 35.44  ? 85  GLY X O   1 
ATOM   727  N N   . SER A 1 86  ? 24.427 3.052   25.594  1.00 28.07  ? 86  SER X N   1 
ATOM   728  C CA  . SER A 1 86  ? 23.322 2.927   24.615  1.00 27.74  ? 86  SER X CA  1 
ATOM   729  C C   . SER A 1 86  ? 23.132 4.261   23.885  1.00 27.53  ? 86  SER X C   1 
ATOM   730  O O   . SER A 1 86  ? 23.629 5.304   24.375  1.00 26.35  ? 86  SER X O   1 
ATOM   731  C CB  . SER A 1 86  ? 22.062 2.437   25.282  1.00 25.98  ? 86  SER X CB  1 
ATOM   732  O OG  . SER A 1 86  ? 21.416 3.489   25.972  1.00 24.53  ? 86  SER X OG  1 
ATOM   733  N N   . HIS A 1 87  ? 22.470 4.205   22.729  1.00 26.28  ? 87  HIS X N   1 
ATOM   734  C CA  . HIS A 1 87  ? 22.399 5.304   21.735  1.00 24.36  ? 87  HIS X CA  1 
ATOM   735  C C   . HIS A 1 87  ? 20.986 5.418   21.179  1.00 24.49  ? 87  HIS X C   1 
ATOM   736  O O   . HIS A 1 87  ? 20.432 4.382   20.736  1.00 23.25  ? 87  HIS X O   1 
ATOM   737  C CB  . HIS A 1 87  ? 23.381 5.046   20.603  1.00 25.78  ? 87  HIS X CB  1 
ATOM   738  C CG  . HIS A 1 87  ? 24.797 5.146   21.047  1.00 26.55  ? 87  HIS X CG  1 
ATOM   739  N ND1 . HIS A 1 87  ? 25.513 6.325   20.935  1.00 26.85  ? 87  HIS X ND1 1 
ATOM   740  C CD2 . HIS A 1 87  ? 25.609 4.251   21.643  1.00 25.05  ? 87  HIS X CD2 1 
ATOM   741  C CE1 . HIS A 1 87  ? 26.735 6.121   21.381  1.00 26.74  ? 87  HIS X CE1 1 
ATOM   742  N NE2 . HIS A 1 87  ? 26.812 4.869   21.841  1.00 26.46  ? 87  HIS X NE2 1 
ATOM   743  N N   . ARG A 1 88  ? 20.427 6.627   21.220  1.00 21.97  ? 88  ARG X N   1 
ATOM   744  C CA  . ARG A 1 88  ? 19.078 6.927   20.672  1.00 22.66  ? 88  ARG X CA  1 
ATOM   745  C C   . ARG A 1 88  ? 19.023 8.415   20.368  1.00 22.04  ? 88  ARG X C   1 
ATOM   746  O O   . ARG A 1 88  ? 19.320 9.219   21.256  1.00 22.69  ? 88  ARG X O   1 
ATOM   747  C CB  . ARG A 1 88  ? 17.989 6.529   21.669  1.00 21.63  ? 88  ARG X CB  1 
ATOM   748  C CG  . ARG A 1 88  ? 16.554 6.702   21.195  1.00 20.71  ? 88  ARG X CG  1 
ATOM   749  C CD  . ARG A 1 88  ? 15.582 6.253   22.293  1.00 21.10  ? 88  ARG X CD  1 
ATOM   750  N NE  . ARG A 1 88  ? 15.866 4.885   22.727  1.00 21.01  ? 88  ARG X NE  1 
ATOM   751  C CZ  . ARG A 1 88  ? 15.545 3.778   22.038  1.00 22.23  ? 88  ARG X CZ  1 
ATOM   752  N NH1 . ARG A 1 88  ? 14.881 3.846   20.891  1.00 22.05  ? 88  ARG X NH1 1 
ATOM   753  N NH2 . ARG A 1 88  ? 15.894 2.591   22.498  1.00 22.29  ? 88  ARG X NH2 1 
ATOM   754  N N   . ILE A 1 89  ? 18.628 8.737   19.151  1.00 24.35  ? 89  ILE X N   1 
ATOM   755  C CA  . ILE A 1 89  ? 18.489 10.129  18.658  1.00 24.94  ? 89  ILE X CA  1 
ATOM   756  C C   . ILE A 1 89  ? 17.170 10.234  17.877  1.00 26.80  ? 89  ILE X C   1 
ATOM   757  O O   . ILE A 1 89  ? 16.855 9.324   17.083  1.00 26.48  ? 89  ILE X O   1 
ATOM   758  C CB  . ILE A 1 89  ? 19.729 10.516  17.832  1.00 23.77  ? 89  ILE X CB  1 
ATOM   759  C CG1 . ILE A 1 89  ? 19.809 12.024  17.637  1.00 25.00  ? 89  ILE X CG1 1 
ATOM   760  C CG2 . ILE A 1 89  ? 19.787 9.778   16.501  1.00 23.24  ? 89  ILE X CG2 1 
ATOM   761  C CD1 . ILE A 1 89  ? 21.116 12.447  17.025  1.00 28.21  ? 89  ILE X CD1 1 
ATOM   762  N N   . ARG A 1 90  ? 16.393 11.275  18.168  1.00 27.58  ? 90  ARG X N   1 
ATOM   763  C CA  . ARG A 1 90  ? 15.240 11.707  17.350  1.00 28.57  ? 90  ARG X CA  1 
ATOM   764  C C   . ARG A 1 90  ? 15.650 12.926  16.527  1.00 26.99  ? 90  ARG X C   1 
ATOM   765  O O   . ARG A 1 90  ? 16.284 13.845  17.079  1.00 25.03  ? 90  ARG X O   1 
ATOM   766  C CB  . ARG A 1 90  ? 14.058 12.056  18.243  1.00 32.18  ? 90  ARG X CB  1 
ATOM   767  C CG  . ARG A 1 90  ? 13.488 10.860  18.971  1.00 34.60  ? 90  ARG X CG  1 
ATOM   768  C CD  . ARG A 1 90  ? 12.348 11.314  19.841  1.00 35.98  ? 90  ARG X CD  1 
ATOM   769  N NE  . ARG A 1 90  ? 11.851 10.144  20.531  1.00 39.22  ? 90  ARG X NE  1 
ATOM   770  C CZ  . ARG A 1 90  ? 11.103 10.155  21.615  1.00 38.32  ? 90  ARG X CZ  1 
ATOM   771  N NH1 . ARG A 1 90  ? 10.752 11.296  22.176  1.00 38.68  ? 90  ARG X NH1 1 
ATOM   772  N NH2 . ARG A 1 90  ? 10.717 9.007   22.139  1.00 40.66  ? 90  ARG X NH2 1 
ATOM   773  N N   . LEU A 1 91  ? 15.360 12.864  15.236  1.00 26.64  ? 91  LEU X N   1 
ATOM   774  C CA  . LEU A 1 91  ? 15.540 13.958  14.266  1.00 26.86  ? 91  LEU X CA  1 
ATOM   775  C C   . LEU A 1 91  ? 14.157 14.445  13.850  1.00 27.39  ? 91  LEU X C   1 
ATOM   776  O O   . LEU A 1 91  ? 13.291 13.583  13.590  1.00 27.36  ? 91  LEU X O   1 
ATOM   777  C CB  . LEU A 1 91  ? 16.287 13.426  13.049  1.00 28.88  ? 91  LEU X CB  1 
ATOM   778  C CG  . LEU A 1 91  ? 17.594 12.706  13.336  1.00 30.12  ? 91  LEU X CG  1 
ATOM   779  C CD1 . LEU A 1 91  ? 18.235 12.300  12.028  1.00 33.25  ? 91  LEU X CD1 1 
ATOM   780  C CD2 . LEU A 1 91  ? 18.542 13.571  14.136  1.00 31.60  ? 91  LEU X CD2 1 
ATOM   781  N N   . TYR A 1 92  ? 13.985 15.764  13.763  1.00 26.31  ? 92  TYR X N   1 
ATOM   782  C CA  . TYR A 1 92  ? 12.715 16.427  13.425  1.00 26.25  ? 92  TYR X CA  1 
ATOM   783  C C   . TYR A 1 92  ? 12.907 17.257  12.168  1.00 26.77  ? 92  TYR X C   1 
ATOM   784  O O   . TYR A 1 92  ? 13.958 17.907  11.999  1.00 28.79  ? 92  TYR X O   1 
ATOM   785  C CB  . TYR A 1 92  ? 12.254 17.281  14.597  1.00 27.26  ? 92  TYR X CB  1 
ATOM   786  C CG  . TYR A 1 92  ? 11.877 16.502  15.827  1.00 28.53  ? 92  TYR X CG  1 
ATOM   787  C CD1 . TYR A 1 92  ? 10.582 16.040  16.019  1.00 29.72  ? 92  TYR X CD1 1 
ATOM   788  C CD2 . TYR A 1 92  ? 12.811 16.256  16.822  1.00 28.33  ? 92  TYR X CD2 1 
ATOM   789  C CE1 . TYR A 1 92  ? 10.237 15.332  17.163  1.00 29.10  ? 92  TYR X CE1 1 
ATOM   790  C CE2 . TYR A 1 92  ? 12.483 15.557  17.971  1.00 27.75  ? 92  TYR X CE2 1 
ATOM   791  C CZ  . TYR A 1 92  ? 11.193 15.090  18.135  1.00 29.96  ? 92  TYR X CZ  1 
ATOM   792  O OH  . TYR A 1 92  ? 10.872 14.423  19.275  1.00 34.04  ? 92  TYR X OH  1 
ATOM   793  N N   . GLU A 1 93  ? 11.897 17.202  11.317  1.00 27.24  ? 93  GLU X N   1 
ATOM   794  C CA  . GLU A 1 93  ? 11.725 18.020  10.095  1.00 31.88  ? 93  GLU X CA  1 
ATOM   795  C C   . GLU A 1 93  ? 11.852 19.512  10.402  1.00 33.72  ? 93  GLU X C   1 
ATOM   796  O O   . GLU A 1 93  ? 12.536 20.189  9.619   1.00 34.70  ? 93  GLU X O   1 
ATOM   797  C CB  . GLU A 1 93  ? 10.332 17.732  9.545   1.00 32.66  ? 93  GLU X CB  1 
ATOM   798  C CG  . GLU A 1 93  ? 9.961  18.525  8.317   1.00 33.41  ? 93  GLU X CG  1 
ATOM   799  C CD  . GLU A 1 93  ? 8.467  18.484  8.062   1.00 33.21  ? 93  GLU X CD  1 
ATOM   800  O OE1 . GLU A 1 93  ? 7.706  17.999  8.929   1.00 32.09  ? 93  GLU X OE1 1 
ATOM   801  O OE2 . GLU A 1 93  ? 8.080  18.900  6.996   1.00 32.76  ? 93  GLU X OE2 1 
ATOM   802  N N   . ARG A 1 94  ? 11.194 19.977  11.475  1.00 37.02  ? 94  ARG X N   1 
ATOM   803  C CA  . ARG A 1 94  ? 11.059 21.405  11.866  1.00 38.44  ? 94  ARG X CA  1 
ATOM   804  C C   . ARG A 1 94  ? 11.646 21.645  13.262  1.00 36.67  ? 94  ARG X C   1 
ATOM   805  O O   . ARG A 1 94  ? 11.846 20.667  14.010  1.00 32.14  ? 94  ARG X O   1 
ATOM   806  C CB  . ARG A 1 94  ? 9.585  21.821  11.867  1.00 43.71  ? 94  ARG X CB  1 
ATOM   807  C CG  . ARG A 1 94  ? 8.979  21.965  10.481  1.00 50.52  ? 94  ARG X CG  1 
ATOM   808  C CD  . ARG A 1 94  ? 7.657  22.713  10.519  1.00 58.64  ? 94  ARG X CD  1 
ATOM   809  N NE  . ARG A 1 94  ? 6.566  21.772  10.730  1.00 69.02  ? 94  ARG X NE  1 
ATOM   810  C CZ  . ARG A 1 94  ? 5.928  21.095  9.769   1.00 75.09  ? 94  ARG X CZ  1 
ATOM   811  N NH1 . ARG A 1 94  ? 6.241  21.256  8.490   1.00 73.60  ? 94  ARG X NH1 1 
ATOM   812  N NH2 . ARG A 1 94  ? 4.970  20.247  10.103  1.00 73.65  ? 94  ARG X NH2 1 
ATOM   813  N N   . GLU A 1 95  ? 11.869 22.923  13.585  1.00 34.48  ? 95  GLU X N   1 
ATOM   814  C CA  . GLU A 1 95  ? 12.417 23.418  14.876  1.00 37.76  ? 95  GLU X CA  1 
ATOM   815  C C   . GLU A 1 95  ? 11.429 23.081  15.995  1.00 36.12  ? 95  GLU X C   1 
ATOM   816  O O   . GLU A 1 95  ? 10.254 22.874  15.692  1.00 35.83  ? 95  GLU X O   1 
ATOM   817  C CB  . GLU A 1 95  ? 12.637 24.934  14.865  1.00 44.66  ? 95  GLU X CB  1 
ATOM   818  C CG  . GLU A 1 95  ? 12.855 25.545  13.484  1.00 53.45  ? 95  GLU X CG  1 
ATOM   819  C CD  . GLU A 1 95  ? 13.841 26.703  13.443  1.00 62.46  ? 95  GLU X CD  1 
ATOM   820  O OE1 . GLU A 1 95  ? 13.560 27.752  14.082  1.00 57.15  ? 95  GLU X OE1 1 
ATOM   821  O OE2 . GLU A 1 95  ? 14.903 26.539  12.783  1.00 68.72  ? 95  GLU X OE2 1 
ATOM   822  N N   . ASP A 1 96  ? 11.895 23.047  17.240  1.00 36.13  ? 96  ASP X N   1 
ATOM   823  C CA  . ASP A 1 96  ? 11.065 22.835  18.455  1.00 43.68  ? 96  ASP X CA  1 
ATOM   824  C C   . ASP A 1 96  ? 10.333 21.499  18.352  1.00 40.43  ? 96  ASP X C   1 
ATOM   825  O O   . ASP A 1 96  ? 9.190  21.408  18.819  1.00 36.18  ? 96  ASP X O   1 
ATOM   826  C CB  . ASP A 1 96  ? 10.073 23.978  18.682  1.00 49.73  ? 96  ASP X CB  1 
ATOM   827  C CG  . ASP A 1 96  ? 10.699 25.111  19.458  1.00 55.55  ? 96  ASP X CG  1 
ATOM   828  O OD1 . ASP A 1 96  ? 11.164 24.849  20.582  1.00 64.52  ? 96  ASP X OD1 1 
ATOM   829  O OD2 . ASP A 1 96  ? 10.751 26.231  18.915  1.00 66.12  ? 96  ASP X OD2 1 
ATOM   830  N N   . TYR A 1 97  ? 10.989 20.504  17.770  1.00 39.03  ? 97  TYR X N   1 
ATOM   831  C CA  . TYR A 1 97  ? 10.535 19.100  17.802  1.00 38.63  ? 97  TYR X CA  1 
ATOM   832  C C   . TYR A 1 97  ? 9.160  19.025  17.153  1.00 37.48  ? 97  TYR X C   1 
ATOM   833  O O   . TYR A 1 97  ? 8.251  18.449  17.747  1.00 38.14  ? 97  TYR X O   1 
ATOM   834  C CB  . TYR A 1 97  ? 10.459 18.599  19.248  1.00 39.70  ? 97  TYR X CB  1 
ATOM   835  C CG  . TYR A 1 97  ? 11.743 18.559  20.039  1.00 41.26  ? 97  TYR X CG  1 
ATOM   836  C CD1 . TYR A 1 97  ? 12.989 18.726  19.449  1.00 40.38  ? 97  TYR X CD1 1 
ATOM   837  C CD2 . TYR A 1 97  ? 11.698 18.257  21.391  1.00 44.75  ? 97  TYR X CD2 1 
ATOM   838  C CE1 . TYR A 1 97  ? 14.152 18.642  20.195  1.00 41.22  ? 97  TYR X CE1 1 
ATOM   839  C CE2 . TYR A 1 97  ? 12.850 18.156  22.149  1.00 46.84  ? 97  TYR X CE2 1 
ATOM   840  C CZ  . TYR A 1 97  ? 14.080 18.349  21.546  1.00 45.19  ? 97  TYR X CZ  1 
ATOM   841  O OH  . TYR A 1 97  ? 15.202 18.250  22.311  1.00 44.61  ? 97  TYR X OH  1 
ATOM   842  N N   . ARG A 1 98  ? 9.007  19.625  15.980  1.00 36.14  ? 98  ARG X N   1 
ATOM   843  C CA  . ARG A 1 98  ? 7.718  19.612  15.252  1.00 37.71  ? 98  ARG X CA  1 
ATOM   844  C C   . ARG A 1 98  ? 7.933  18.993  13.876  1.00 33.92  ? 98  ARG X C   1 
ATOM   845  O O   . ARG A 1 98  ? 9.083  18.940  13.409  1.00 32.00  ? 98  ARG X O   1 
ATOM   846  C CB  . ARG A 1 98  ? 7.138  21.023  15.133  1.00 42.42  ? 98  ARG X CB  1 
ATOM   847  C CG  . ARG A 1 98  ? 6.999  21.729  16.471  1.00 49.94  ? 98  ARG X CG  1 
ATOM   848  C CD  . ARG A 1 98  ? 6.864  23.222  16.279  1.00 59.62  ? 98  ARG X CD  1 
ATOM   849  N NE  . ARG A 1 98  ? 5.455  23.566  16.217  1.00 69.66  ? 98  ARG X NE  1 
ATOM   850  C CZ  . ARG A 1 98  ? 4.692  23.829  17.274  1.00 69.42  ? 98  ARG X CZ  1 
ATOM   851  N NH1 . ARG A 1 98  ? 5.200  23.805  18.498  1.00 69.34  ? 98  ARG X NH1 1 
ATOM   852  N NH2 . ARG A 1 98  ? 3.416  24.118  17.090  1.00 68.85  ? 98  ARG X NH2 1 
ATOM   853  N N   . GLY A 1 99  ? 6.843  18.539  13.271  1.00 30.86  ? 99  GLY X N   1 
ATOM   854  C CA  . GLY A 1 99  ? 6.865  17.913  11.948  1.00 31.60  ? 99  GLY X CA  1 
ATOM   855  C C   . GLY A 1 99  ? 7.272  16.464  12.053  1.00 29.82  ? 99  GLY X C   1 
ATOM   856  O O   . GLY A 1 99  ? 7.336  15.930  13.174  1.00 31.07  ? 99  GLY X O   1 
ATOM   857  N N   . GLN A 1 100 ? 7.542  15.853  10.913  1.00 30.66  ? 100 GLN X N   1 
ATOM   858  C CA  . GLN A 1 100 ? 7.972  14.444  10.834  1.00 34.75  ? 100 GLN X CA  1 
ATOM   859  C C   . GLN A 1 100 ? 9.215  14.245  11.695  1.00 35.13  ? 100 GLN X C   1 
ATOM   860  O O   . GLN A 1 100 ? 9.972  15.199  11.922  1.00 34.05  ? 100 GLN X O   1 
ATOM   861  C CB  . GLN A 1 100 ? 8.173  14.040  9.378   1.00 40.77  ? 100 GLN X CB  1 
ATOM   862  C CG  . GLN A 1 100 ? 6.853  13.901  8.629   1.00 42.93  ? 100 GLN X CG  1 
ATOM   863  C CD  . GLN A 1 100 ? 7.026  13.232  7.295   1.00 46.95  ? 100 GLN X CD  1 
ATOM   864  O OE1 . GLN A 1 100 ? 7.851  12.335  7.121   1.00 50.10  ? 100 GLN X OE1 1 
ATOM   865  N NE2 . GLN A 1 100 ? 6.233  13.678  6.338   1.00 53.09  ? 100 GLN X NE2 1 
ATOM   866  N N   . MET A 1 101 ? 9.373  13.017  12.159  1.00 35.25  ? 101 MET X N   1 
ATOM   867  C CA  . MET A 1 101 ? 10.279 12.608  13.248  1.00 32.21  ? 101 MET X CA  1 
ATOM   868  C C   . MET A 1 101 ? 10.731 11.192  12.928  1.00 33.14  ? 101 MET X C   1 
ATOM   869  O O   . MET A 1 101 ? 9.882  10.350  12.532  1.00 34.31  ? 101 MET X O   1 
ATOM   870  C CB  . MET A 1 101 ? 9.545  12.610  14.587  1.00 34.94  ? 101 MET X CB  1 
ATOM   871  C CG  . MET A 1 101 ? 10.444 12.340  15.766  1.00 37.89  ? 101 MET X CG  1 
ATOM   872  S SD  . MET A 1 101 ? 10.783 10.591  16.015  1.00 43.29  ? 101 MET X SD  1 
ATOM   873  C CE  . MET A 1 101 ? 9.533  10.164  17.225  1.00 39.72  ? 101 MET X CE  1 
ATOM   874  N N   . ILE A 1 102 ? 12.019 10.927  13.068  1.00 30.17  ? 102 ILE X N   1 
ATOM   875  C CA  . ILE A 1 102 ? 12.540 9.547   12.917  1.00 28.60  ? 102 ILE X CA  1 
ATOM   876  C C   . ILE A 1 102 ? 13.506 9.334   14.063  1.00 27.68  ? 102 ILE X C   1 
ATOM   877  O O   . ILE A 1 102 ? 14.164 10.325  14.471  1.00 27.49  ? 102 ILE X O   1 
ATOM   878  C CB  . ILE A 1 102 ? 13.179 9.323   11.530  1.00 29.15  ? 102 ILE X CB  1 
ATOM   879  C CG1 . ILE A 1 102 ? 13.379 7.834   11.228  1.00 28.13  ? 102 ILE X CG1 1 
ATOM   880  C CG2 . ILE A 1 102 ? 14.467 10.118  11.381  1.00 29.80  ? 102 ILE X CG2 1 
ATOM   881  C CD1 . ILE A 1 102 ? 13.381 7.504   9.756   1.00 29.24  ? 102 ILE X CD1 1 
ATOM   882  N N   . GLU A 1 103 ? 13.552 8.097   14.549  1.00 26.76  ? 103 GLU X N   1 
ATOM   883  C CA  . GLU A 1 103 ? 14.318 7.684   15.748  1.00 26.08  ? 103 GLU X CA  1 
ATOM   884  C C   . GLU A 1 103 ? 15.314 6.607   15.316  1.00 25.75  ? 103 GLU X C   1 
ATOM   885  O O   . GLU A 1 103 ? 14.859 5.586   14.779  1.00 25.74  ? 103 GLU X O   1 
ATOM   886  C CB  . GLU A 1 103 ? 13.340 7.234   16.828  1.00 25.35  ? 103 GLU X CB  1 
ATOM   887  C CG  . GLU A 1 103 ? 14.016 6.936   18.147  1.00 28.36  ? 103 GLU X CG  1 
ATOM   888  C CD  . GLU A 1 103 ? 13.079 6.847   19.338  1.00 28.21  ? 103 GLU X CD  1 
ATOM   889  O OE1 . GLU A 1 103 ? 12.275 7.784   19.519  1.00 30.16  ? 103 GLU X OE1 1 
ATOM   890  O OE2 . GLU A 1 103 ? 13.175 5.853   20.086  1.00 27.82  ? 103 GLU X OE2 1 
ATOM   891  N N   . PHE A 1 104 ? 16.609 6.874   15.501  1.00 26.19  ? 104 PHE X N   1 
ATOM   892  C CA  . PHE A 1 104 ? 17.738 5.967   15.178  1.00 30.52  ? 104 PHE X CA  1 
ATOM   893  C C   . PHE A 1 104 ? 18.391 5.501   16.466  1.00 28.02  ? 104 PHE X C   1 
ATOM   894  O O   . PHE A 1 104 ? 18.462 6.296   17.418  1.00 29.54  ? 104 PHE X O   1 
ATOM   895  C CB  . PHE A 1 104 ? 18.825 6.654   14.343  1.00 33.25  ? 104 PHE X CB  1 
ATOM   896  C CG  . PHE A 1 104 ? 18.389 7.030   12.955  1.00 34.15  ? 104 PHE X CG  1 
ATOM   897  C CD1 . PHE A 1 104 ? 18.011 6.057   12.052  1.00 40.85  ? 104 PHE X CD1 1 
ATOM   898  C CD2 . PHE A 1 104 ? 18.314 8.353   12.569  1.00 37.49  ? 104 PHE X CD2 1 
ATOM   899  C CE1 . PHE A 1 104 ? 17.574 6.399   10.782  1.00 43.41  ? 104 PHE X CE1 1 
ATOM   900  C CE2 . PHE A 1 104 ? 17.878 8.693   11.299  1.00 41.59  ? 104 PHE X CE2 1 
ATOM   901  C CZ  . PHE A 1 104 ? 17.513 7.716   10.406  1.00 41.28  ? 104 PHE X CZ  1 
ATOM   902  N N   . THR A 1 105 ? 18.821 4.247   16.468  1.00 26.07  ? 105 THR X N   1 
ATOM   903  C CA  . THR A 1 105 ? 19.634 3.612   17.532  1.00 26.02  ? 105 THR X CA  1 
ATOM   904  C C   . THR A 1 105 ? 20.934 3.112   16.910  1.00 26.59  ? 105 THR X C   1 
ATOM   905  O O   . THR A 1 105 ? 21.791 2.659   17.661  1.00 25.13  ? 105 THR X O   1 
ATOM   906  C CB  . THR A 1 105 ? 18.854 2.470   18.188  1.00 26.39  ? 105 THR X CB  1 
ATOM   907  O OG1 . THR A 1 105 ? 18.438 1.609   17.129  1.00 28.81  ? 105 THR X OG1 1 
ATOM   908  C CG2 . THR A 1 105 ? 17.655 2.942   18.978  1.00 25.47  ? 105 THR X CG2 1 
ATOM   909  N N   . GLU A 1 106 ? 21.054 3.214   15.580  1.00 30.16  ? 106 GLU X N   1 
ATOM   910  C CA  . GLU A 1 106 ? 22.207 2.714   14.799  1.00 32.36  ? 106 GLU X CA  1 
ATOM   911  C C   . GLU A 1 106 ? 22.686 3.769   13.795  1.00 30.98  ? 106 GLU X C   1 
ATOM   912  O O   . GLU A 1 106 ? 21.973 4.749   13.556  1.00 32.17  ? 106 GLU X O   1 
ATOM   913  C CB  . GLU A 1 106 ? 21.813 1.382   14.172  1.00 36.16  ? 106 GLU X CB  1 
ATOM   914  C CG  . GLU A 1 106 ? 22.061 0.251   15.153  1.00 42.88  ? 106 GLU X CG  1 
ATOM   915  C CD  . GLU A 1 106 ? 21.536 -1.107  14.756  1.00 51.37  ? 106 GLU X CD  1 
ATOM   916  O OE1 . GLU A 1 106 ? 20.916 -1.222  13.671  1.00 56.45  ? 106 GLU X OE1 1 
ATOM   917  O OE2 . GLU A 1 106 ? 21.745 -2.046  15.547  1.00 66.58  ? 106 GLU X OE2 1 
ATOM   918  N N   . ASP A 1 107 ? 23.891 3.567   13.266  1.00 27.45  ? 107 ASP X N   1 
ATOM   919  C CA  . ASP A 1 107 ? 24.606 4.506   12.373  1.00 27.90  ? 107 ASP X CA  1 
ATOM   920  C C   . ASP A 1 107 ? 23.795 4.645   11.092  1.00 27.69  ? 107 ASP X C   1 
ATOM   921  O O   . ASP A 1 107 ? 23.087 3.692   10.780  1.00 29.85  ? 107 ASP X O   1 
ATOM   922  C CB  . ASP A 1 107 ? 26.035 4.032   12.104  1.00 27.00  ? 107 ASP X CB  1 
ATOM   923  C CG  . ASP A 1 107 ? 26.938 3.998   13.331  1.00 28.81  ? 107 ASP X CG  1 
ATOM   924  O OD1 . ASP A 1 107 ? 26.549 4.513   14.372  1.00 28.12  ? 107 ASP X OD1 1 
ATOM   925  O OD2 . ASP A 1 107 ? 28.045 3.488   13.215  1.00 34.78  ? 107 ASP X OD2 1 
ATOM   926  N N   . CYS A 1 108 ? 23.886 5.799   10.420  1.00 28.82  ? 108 CYS X N   1 
ATOM   927  C CA  . CYS A 1 108 ? 23.233 6.094   9.116   1.00 30.41  ? 108 CYS X CA  1 
ATOM   928  C C   . CYS A 1 108 ? 24.226 6.796   8.192   1.00 30.80  ? 108 CYS X C   1 
ATOM   929  O O   . CYS A 1 108 ? 24.585 7.958   8.471   1.00 29.32  ? 108 CYS X O   1 
ATOM   930  C CB  . CYS A 1 108 ? 21.986 6.953   9.283   1.00 33.80  ? 108 CYS X CB  1 
ATOM   931  S SG  . CYS A 1 108 ? 20.904 6.885   7.832   1.00 37.05  ? 108 CYS X SG  1 
ATOM   932  N N   . SER A 1 109 ? 24.654 6.091   7.145   1.00 30.62  ? 109 SER X N   1 
ATOM   933  C CA  . SER A 1 109 ? 25.559 6.588   6.079   1.00 32.93  ? 109 SER X CA  1 
ATOM   934  C C   . SER A 1 109 ? 24.798 7.465   5.093   1.00 31.25  ? 109 SER X C   1 
ATOM   935  O O   . SER A 1 109 ? 25.407 8.218   4.349   1.00 29.83  ? 109 SER X O   1 
ATOM   936  C CB  . SER A 1 109 ? 26.236 5.440   5.354   1.00 33.98  ? 109 SER X CB  1 
ATOM   937  O OG  . SER A 1 109 ? 25.282 4.606   4.704   1.00 35.03  ? 109 SER X OG  1 
HETATM 938  N N   . CSO A 1 110 ? 23.474 7.395   5.094   1.00 32.46  ? 110 CSO X N   1 
HETATM 939  C CA  . CSO A 1 110 ? 22.690 8.275   4.189   1.00 37.40  ? 110 CSO X CA  1 
HETATM 940  C CB  . CSO A 1 110 ? 22.521 7.595   2.832   1.00 41.50  ? 110 CSO X CB  1 
HETATM 941  S SG  . CSO A 1 110 ? 21.787 8.603   1.511   1.00 48.87  ? 110 CSO X SG  1 
HETATM 942  C C   . CSO A 1 110 ? 21.337 8.610   4.808   1.00 34.62  ? 110 CSO X C   1 
HETATM 943  O O   . CSO A 1 110 ? 20.438 7.844   4.461   1.00 39.32  ? 110 CSO X O   1 
HETATM 944  O OD  . CSO A 1 110 ? 22.746 8.587   0.175   1.00 45.83  ? 110 CSO X OD  1 
ATOM   945  N N   . LEU A 1 111 ? 21.197 9.819   5.392   1.00 34.30  ? 111 LEU X N   1 
ATOM   946  C CA  . LEU A 1 111 ? 19.939 10.088  6.073   1.00 33.48  ? 111 LEU X CA  1 
ATOM   947  C C   . LEU A 1 111 ? 18.773 10.127  5.074   1.00 34.66  ? 111 LEU X C   1 
ATOM   948  O O   . LEU A 1 111 ? 17.693 9.617   5.416   1.00 31.45  ? 111 LEU X O   1 
ATOM   949  C CB  . LEU A 1 111 ? 20.125 11.417  6.793   1.00 34.40  ? 111 LEU X CB  1 
ATOM   950  C CG  . LEU A 1 111 ? 18.916 11.933  7.550   1.00 37.27  ? 111 LEU X CG  1 
ATOM   951  C CD1 . LEU A 1 111 ? 18.497 10.944  8.633   1.00 39.60  ? 111 LEU X CD1 1 
ATOM   952  C CD2 . LEU A 1 111 ? 19.236 13.288  8.139   1.00 38.22  ? 111 LEU X CD2 1 
ATOM   953  N N   . GLN A 1 112 ? 18.987 10.687  3.880   1.00 35.90  ? 112 GLN X N   1 
ATOM   954  C CA  . GLN A 1 112 ? 17.918 11.006  2.889   1.00 38.29  ? 112 GLN X CA  1 
ATOM   955  C C   . GLN A 1 112 ? 17.292 9.715   2.352   1.00 37.50  ? 112 GLN X C   1 
ATOM   956  O O   . GLN A 1 112 ? 16.212 9.790   1.787   1.00 33.48  ? 112 GLN X O   1 
ATOM   957  C CB  . GLN A 1 112 ? 18.470 11.842  1.731   1.00 38.10  ? 112 GLN X CB  1 
ATOM   958  C CG  . GLN A 1 112 ? 18.699 13.304  2.100   1.00 43.22  ? 112 GLN X CG  1 
ATOM   959  C CD  . GLN A 1 112 ? 19.781 13.502  3.147   1.00 45.68  ? 112 GLN X CD  1 
ATOM   960  O OE1 . GLN A 1 112 ? 20.875 12.939  3.047   1.00 44.00  ? 112 GLN X OE1 1 
ATOM   961  N NE2 . GLN A 1 112 ? 19.491 14.316  4.158   1.00 42.67  ? 112 GLN X NE2 1 
ATOM   962  N N   . ASP A 1 113 ? 17.958 8.576   2.536   1.00 40.02  ? 113 ASP X N   1 
ATOM   963  C CA  . ASP A 1 113 ? 17.447 7.248   2.120   1.00 42.70  ? 113 ASP X CA  1 
ATOM   964  C C   . ASP A 1 113 ? 16.386 6.749   3.104   1.00 38.93  ? 113 ASP X C   1 
ATOM   965  O O   . ASP A 1 113 ? 15.645 5.859   2.707   1.00 43.10  ? 113 ASP X O   1 
ATOM   966  C CB  . ASP A 1 113 ? 18.581 6.236   1.993   1.00 48.76  ? 113 ASP X CB  1 
ATOM   967  C CG  . ASP A 1 113 ? 18.273 5.194   0.945   1.00 56.63  ? 113 ASP X CG  1 
ATOM   968  O OD1 . ASP A 1 113 ? 17.760 5.594   -0.128  1.00 62.62  ? 113 ASP X OD1 1 
ATOM   969  O OD2 . ASP A 1 113 ? 18.513 4.004   1.217   1.00 67.33  ? 113 ASP X OD2 1 
ATOM   970  N N   . ARG A 1 114 ? 16.315 7.299   4.324   1.00 34.92  ? 114 ARG X N   1 
ATOM   971  C CA  . ARG A 1 114 ? 15.334 6.898   5.372   1.00 33.80  ? 114 ARG X CA  1 
ATOM   972  C C   . ARG A 1 114 ? 14.371 8.036   5.711   1.00 34.34  ? 114 ARG X C   1 
ATOM   973  O O   . ARG A 1 114 ? 13.254 7.748   6.072   1.00 36.06  ? 114 ARG X O   1 
ATOM   974  C CB  . ARG A 1 114 ? 16.048 6.499   6.668   1.00 34.03  ? 114 ARG X CB  1 
ATOM   975  C CG  . ARG A 1 114 ? 16.854 5.216   6.544   1.00 33.89  ? 114 ARG X CG  1 
ATOM   976  C CD  . ARG A 1 114 ? 16.018 3.983   6.779   1.00 32.55  ? 114 ARG X CD  1 
ATOM   977  N NE  . ARG A 1 114 ? 15.848 3.767   8.203   1.00 30.68  ? 114 ARG X NE  1 
ATOM   978  C CZ  . ARG A 1 114 ? 16.783 3.302   9.005   1.00 31.09  ? 114 ARG X CZ  1 
ATOM   979  N NH1 . ARG A 1 114 ? 16.533 3.156   10.300  1.00 29.75  ? 114 ARG X NH1 1 
ATOM   980  N NH2 . ARG A 1 114 ? 17.974 2.988   8.513   1.00 33.53  ? 114 ARG X NH2 1 
ATOM   981  N N   . PHE A 1 115 ? 14.844 9.274   5.691   1.00 36.19  ? 115 PHE X N   1 
ATOM   982  C CA  . PHE A 1 115 ? 14.112 10.493  6.093   1.00 39.76  ? 115 PHE X CA  1 
ATOM   983  C C   . PHE A 1 115 ? 14.303 11.504  4.963   1.00 43.37  ? 115 PHE X C   1 
ATOM   984  O O   . PHE A 1 115 ? 15.421 12.014  4.815   1.00 47.54  ? 115 PHE X O   1 
ATOM   985  C CB  . PHE A 1 115 ? 14.668 10.968  7.437   1.00 38.72  ? 115 PHE X CB  1 
ATOM   986  C CG  . PHE A 1 115 ? 13.813 11.947  8.202   1.00 37.76  ? 115 PHE X CG  1 
ATOM   987  C CD1 . PHE A 1 115 ? 12.524 11.616  8.588   1.00 38.03  ? 115 PHE X CD1 1 
ATOM   988  C CD2 . PHE A 1 115 ? 14.321 13.168  8.596   1.00 36.50  ? 115 PHE X CD2 1 
ATOM   989  C CE1 . PHE A 1 115 ? 11.752 12.499  9.324   1.00 37.64  ? 115 PHE X CE1 1 
ATOM   990  C CE2 . PHE A 1 115 ? 13.553 14.045  9.346   1.00 40.40  ? 115 PHE X CE2 1 
ATOM   991  C CZ  . PHE A 1 115 ? 12.268 13.712  9.707   1.00 39.22  ? 115 PHE X CZ  1 
ATOM   992  N N   . ARG A 1 116 ? 13.274 11.730  4.151   1.00 47.87  ? 116 ARG X N   1 
ATOM   993  C CA  . ARG A 1 116 ? 13.410 12.413  2.839   1.00 50.42  ? 116 ARG X CA  1 
ATOM   994  C C   . ARG A 1 116 ? 13.366 13.919  3.064   1.00 48.33  ? 116 ARG X C   1 
ATOM   995  O O   . ARG A 1 116 ? 12.463 14.568  2.527   1.00 54.70  ? 116 ARG X O   1 
ATOM   996  C CB  . ARG A 1 116 ? 12.322 11.940  1.875   1.00 57.83  ? 116 ARG X CB  1 
ATOM   997  C CG  . ARG A 1 116 ? 12.400 10.451  1.570   1.00 65.65  ? 116 ARG X CG  1 
ATOM   998  C CD  . ARG A 1 116 ? 11.476 10.053  0.439   1.00 76.63  ? 116 ARG X CD  1 
ATOM   999  N NE  . ARG A 1 116 ? 10.838 8.765   0.692   1.00 86.43  ? 116 ARG X NE  1 
ATOM   1000 C CZ  . ARG A 1 116 ? 9.679  8.362   0.164   1.00 90.19  ? 116 ARG X CZ  1 
ATOM   1001 N NH1 . ARG A 1 116 ? 8.994  9.140   -0.662  1.00 87.85  ? 116 ARG X NH1 1 
ATOM   1002 N NH2 . ARG A 1 116 ? 9.207  7.166   0.473   1.00 94.31  ? 116 ARG X NH2 1 
ATOM   1003 N N   . PHE A 1 117 ? 14.305 14.434  3.852   1.00 44.94  ? 117 PHE X N   1 
ATOM   1004 C CA  . PHE A 1 117 ? 14.526 15.881  4.091   1.00 43.68  ? 117 PHE X CA  1 
ATOM   1005 C C   . PHE A 1 117 ? 16.031 16.156  4.043   1.00 46.47  ? 117 PHE X C   1 
ATOM   1006 O O   . PHE A 1 117 ? 16.807 15.413  4.676   1.00 47.46  ? 117 PHE X O   1 
ATOM   1007 C CB  . PHE A 1 117 ? 13.924 16.302  5.431   1.00 40.08  ? 117 PHE X CB  1 
ATOM   1008 C CG  . PHE A 1 117 ? 12.444 16.050  5.567   1.00 40.57  ? 117 PHE X CG  1 
ATOM   1009 C CD1 . PHE A 1 117 ? 11.518 16.912  4.996   1.00 39.36  ? 117 PHE X CD1 1 
ATOM   1010 C CD2 . PHE A 1 117 ? 11.972 14.956  6.276   1.00 39.61  ? 117 PHE X CD2 1 
ATOM   1011 C CE1 . PHE A 1 117 ? 10.159 16.691  5.133   1.00 37.35  ? 117 PHE X CE1 1 
ATOM   1012 C CE2 . PHE A 1 117 ? 10.610 14.743  6.424   1.00 41.07  ? 117 PHE X CE2 1 
ATOM   1013 C CZ  . PHE A 1 117 ? 9.706  15.605  5.844   1.00 40.57  ? 117 PHE X CZ  1 
ATOM   1014 N N   . ASN A 1 118 ? 16.441 17.197  3.318   1.00 49.06  ? 118 ASN X N   1 
ATOM   1015 C CA  . ASN A 1 118 ? 17.876 17.575  3.209   1.00 49.23  ? 118 ASN X CA  1 
ATOM   1016 C C   . ASN A 1 118 ? 18.314 18.302  4.484   1.00 45.62  ? 118 ASN X C   1 
ATOM   1017 O O   . ASN A 1 118 ? 19.528 18.333  4.753   1.00 44.42  ? 118 ASN X O   1 
ATOM   1018 C CB  . ASN A 1 118 ? 18.129 18.368  1.929   1.00 49.94  ? 118 ASN X CB  1 
ATOM   1019 C CG  . ASN A 1 118 ? 17.882 17.504  0.713   1.00 52.46  ? 118 ASN X CG  1 
ATOM   1020 O OD1 . ASN A 1 118 ? 18.240 16.326  0.708   1.00 58.03  ? 118 ASN X OD1 1 
ATOM   1021 N ND2 . ASN A 1 118 ? 17.242 18.057  -0.300  1.00 53.86  ? 118 ASN X ND2 1 
ATOM   1022 N N   . GLU A 1 119 ? 17.357 18.814  5.255   1.00 40.25  ? 119 GLU X N   1 
ATOM   1023 C CA  . GLU A 1 119 ? 17.620 19.598  6.477   1.00 42.42  ? 119 GLU X CA  1 
ATOM   1024 C C   . GLU A 1 119 ? 16.892 18.982  7.675   1.00 40.61  ? 119 GLU X C   1 
ATOM   1025 O O   . GLU A 1 119 ? 15.737 18.559  7.510   1.00 40.60  ? 119 GLU X O   1 
ATOM   1026 C CB  . GLU A 1 119 ? 17.171 21.037  6.263   1.00 47.13  ? 119 GLU X CB  1 
ATOM   1027 C CG  . GLU A 1 119 ? 17.591 21.595  4.919   1.00 50.68  ? 119 GLU X CG  1 
ATOM   1028 C CD  . GLU A 1 119 ? 17.391 23.095  4.813   1.00 50.89  ? 119 GLU X CD  1 
ATOM   1029 O OE1 . GLU A 1 119 ? 16.439 23.602  5.433   1.00 45.65  ? 119 GLU X OE1 1 
ATOM   1030 O OE2 . GLU A 1 119 ? 18.213 23.753  4.134   1.00 58.60  ? 119 GLU X OE2 1 
ATOM   1031 N N   . ILE A 1 120 ? 17.578 18.961  8.824   1.00 36.56  ? 120 ILE X N   1 
ATOM   1032 C CA  . ILE A 1 120 ? 17.067 18.645  10.187  1.00 31.84  ? 120 ILE X CA  1 
ATOM   1033 C C   . ILE A 1 120 ? 17.093 19.947  10.974  1.00 29.97  ? 120 ILE X C   1 
ATOM   1034 O O   . ILE A 1 120 ? 18.168 20.555  11.058  1.00 26.57  ? 120 ILE X O   1 
ATOM   1035 C CB  . ILE A 1 120 ? 17.941 17.566  10.858  1.00 34.80  ? 120 ILE X CB  1 
ATOM   1036 C CG1 . ILE A 1 120 ? 18.082 16.341  9.958   1.00 34.88  ? 120 ILE X CG1 1 
ATOM   1037 C CG2 . ILE A 1 120 ? 17.398 17.194  12.230  1.00 37.09  ? 120 ILE X CG2 1 
ATOM   1038 C CD1 . ILE A 1 120 ? 16.759 15.816  9.457   1.00 36.77  ? 120 ILE X CD1 1 
ATOM   1039 N N   . HIS A 1 121 ? 15.948 20.349  11.523  1.00 27.26  ? 121 HIS X N   1 
ATOM   1040 C CA  . HIS A 1 121 ? 15.753 21.684  12.138  1.00 28.34  ? 121 HIS X CA  1 
ATOM   1041 C C   . HIS A 1 121 ? 15.729 21.594  13.665  1.00 26.50  ? 121 HIS X C   1 
ATOM   1042 O O   . HIS A 1 121 ? 15.828 22.630  14.323  1.00 30.19  ? 121 HIS X O   1 
ATOM   1043 C CB  . HIS A 1 121 ? 14.548 22.361  11.479  1.00 27.24  ? 121 HIS X CB  1 
ATOM   1044 C CG  . HIS A 1 121 ? 14.971 23.045  10.226  1.00 30.75  ? 121 HIS X CG  1 
ATOM   1045 N ND1 . HIS A 1 121 ? 15.614 24.275  10.251  1.00 31.90  ? 121 HIS X ND1 1 
ATOM   1046 C CD2 . HIS A 1 121 ? 14.963 22.629  8.934   1.00 30.50  ? 121 HIS X CD2 1 
ATOM   1047 C CE1 . HIS A 1 121 ? 15.916 24.615  9.011   1.00 34.70  ? 121 HIS X CE1 1 
ATOM   1048 N NE2 . HIS A 1 121 ? 15.542 23.610  8.184   1.00 32.50  ? 121 HIS X NE2 1 
ATOM   1049 N N   . SER A 1 122 ? 15.604 20.396  14.204  1.00 26.02  ? 122 SER X N   1 
ATOM   1050 C CA  . SER A 1 122 ? 15.739 20.118  15.650  1.00 26.03  ? 122 SER X CA  1 
ATOM   1051 C C   . SER A 1 122 ? 16.006 18.620  15.805  1.00 25.71  ? 122 SER X C   1 
ATOM   1052 O O   . SER A 1 122 ? 15.648 17.834  14.883  1.00 23.41  ? 122 SER X O   1 
ATOM   1053 C CB  . SER A 1 122 ? 14.510 20.562  16.427  1.00 26.30  ? 122 SER X CB  1 
ATOM   1054 O OG  . SER A 1 122 ? 13.324 19.988  15.887  1.00 25.89  ? 122 SER X OG  1 
ATOM   1055 N N   . LEU A 1 123 ? 16.638 18.242  16.910  1.00 27.45  ? 123 LEU X N   1 
ATOM   1056 C CA  . LEU A 1 123 ? 16.813 16.815  17.264  1.00 26.10  ? 123 LEU X CA  1 
ATOM   1057 C C   . LEU A 1 123 ? 16.948 16.671  18.776  1.00 25.69  ? 123 LEU X C   1 
ATOM   1058 O O   . LEU A 1 123 ? 17.375 17.614  19.443  1.00 23.71  ? 123 LEU X O   1 
ATOM   1059 C CB  . LEU A 1 123 ? 18.033 16.259  16.541  1.00 27.34  ? 123 LEU X CB  1 
ATOM   1060 C CG  . LEU A 1 123 ? 19.328 17.028  16.747  1.00 28.85  ? 123 LEU X CG  1 
ATOM   1061 C CD1 . LEU A 1 123 ? 20.129 16.461  17.910  1.00 29.84  ? 123 LEU X CD1 1 
ATOM   1062 C CD2 . LEU A 1 123 ? 20.146 17.005  15.465  1.00 30.39  ? 123 LEU X CD2 1 
ATOM   1063 N N   . ASN A 1 124 ? 16.560 15.503  19.272  1.00 26.92  ? 124 ASN X N   1 
ATOM   1064 C CA  . ASN A 1 124 ? 16.604 15.163  20.700  1.00 26.39  ? 124 ASN X CA  1 
ATOM   1065 C C   . ASN A 1 124 ? 17.575 13.995  20.842  1.00 27.23  ? 124 ASN X C   1 
ATOM   1066 O O   . ASN A 1 124 ? 17.294 12.913  20.281  1.00 24.37  ? 124 ASN X O   1 
ATOM   1067 C CB  . ASN A 1 124 ? 15.203 14.874  21.222  1.00 29.57  ? 124 ASN X CB  1 
ATOM   1068 C CG  . ASN A 1 124 ? 15.184 14.774  22.733  1.00 33.63  ? 124 ASN X CG  1 
ATOM   1069 O OD1 . ASN A 1 124 ? 16.226 14.802  23.392  1.00 38.67  ? 124 ASN X OD1 1 
ATOM   1070 N ND2 . ASN A 1 124 ? 14.003 14.634  23.296  1.00 33.79  ? 124 ASN X ND2 1 
ATOM   1071 N N   . VAL A 1 125 ? 18.693 14.221  21.538  1.00 28.02  ? 125 VAL X N   1 
ATOM   1072 C CA  . VAL A 1 125 ? 19.687 13.153  21.851  1.00 26.46  ? 125 VAL X CA  1 
ATOM   1073 C C   . VAL A 1 125 ? 19.292 12.565  23.203  1.00 26.12  ? 125 VAL X C   1 
ATOM   1074 O O   . VAL A 1 125 ? 19.673 13.140  24.237  1.00 24.33  ? 125 VAL X O   1 
ATOM   1075 C CB  . VAL A 1 125 ? 21.135 13.676  21.837  1.00 27.58  ? 125 VAL X CB  1 
ATOM   1076 C CG1 . VAL A 1 125 ? 22.130 12.545  22.023  1.00 26.65  ? 125 VAL X CG1 1 
ATOM   1077 C CG2 . VAL A 1 125 ? 21.434 14.452  20.560  1.00 27.88  ? 125 VAL X CG2 1 
ATOM   1078 N N   . LEU A 1 126 ? 18.541 11.467  23.169  1.00 25.08  ? 126 LEU X N   1 
ATOM   1079 C CA  . LEU A 1 126 ? 17.987 10.797  24.366  1.00 25.07  ? 126 LEU X CA  1 
ATOM   1080 C C   . LEU A 1 126 ? 19.083 9.946   25.018  1.00 25.22  ? 126 LEU X C   1 
ATOM   1081 O O   . LEU A 1 126 ? 19.153 9.888   26.272  1.00 25.09  ? 126 LEU X O   1 
ATOM   1082 C CB  . LEU A 1 126 ? 16.789 9.961   23.904  1.00 26.42  ? 126 LEU X CB  1 
ATOM   1083 C CG  . LEU A 1 126 ? 15.594 10.791  23.412  1.00 28.20  ? 126 LEU X CG  1 
ATOM   1084 C CD1 . LEU A 1 126 ? 14.501 9.920   22.796  1.00 27.17  ? 126 LEU X CD1 1 
ATOM   1085 C CD2 . LEU A 1 126 ? 15.019 11.625  24.560  1.00 29.55  ? 126 LEU X CD2 1 
ATOM   1086 N N   . GLU A 1 127 ? 19.906 9.280   24.211  1.00 24.07  ? 127 GLU X N   1 
ATOM   1087 C CA  . GLU A 1 127 ? 20.940 8.364   24.749  1.00 23.73  ? 127 GLU X CA  1 
ATOM   1088 C C   . GLU A 1 127 ? 22.222 8.480   23.936  1.00 23.52  ? 127 GLU X C   1 
ATOM   1089 O O   . GLU A 1 127 ? 22.191 8.330   22.702  1.00 22.25  ? 127 GLU X O   1 
ATOM   1090 C CB  . GLU A 1 127 ? 20.442 6.918   24.764  1.00 23.71  ? 127 GLU X CB  1 
ATOM   1091 C CG  . GLU A 1 127 ? 19.113 6.751   25.466  1.00 24.21  ? 127 GLU X CG  1 
ATOM   1092 C CD  . GLU A 1 127 ? 18.530 5.380   25.230  1.00 24.83  ? 127 GLU X CD  1 
ATOM   1093 O OE1 . GLU A 1 127 ? 19.327 4.412   25.245  1.00 25.85  ? 127 GLU X OE1 1 
ATOM   1094 O OE2 . GLU A 1 127 ? 17.303 5.296   24.981  1.00 26.73  ? 127 GLU X OE2 1 
ATOM   1095 N N   . GLY A 1 128 ? 23.311 8.671   24.667  1.00 24.36  ? 128 GLY X N   1 
ATOM   1096 C CA  . GLY A 1 128 ? 24.676 8.538   24.167  1.00 23.83  ? 128 GLY X CA  1 
ATOM   1097 C C   . GLY A 1 128 ? 25.093 9.740   23.352  1.00 24.45  ? 128 GLY X C   1 
ATOM   1098 O O   . GLY A 1 128 ? 24.283 10.680  23.156  1.00 28.88  ? 128 GLY X O   1 
ATOM   1099 N N   . SER A 1 129 ? 26.336 9.711   22.909  1.00 23.20  ? 129 SER X N   1 
ATOM   1100 C CA  . SER A 1 129 ? 26.930 10.768  22.072  1.00 23.98  ? 129 SER X CA  1 
ATOM   1101 C C   . SER A 1 129 ? 26.927 10.284  20.634  1.00 22.34  ? 129 SER X C   1 
ATOM   1102 O O   . SER A 1 129 ? 27.074 9.085   20.414  1.00 24.36  ? 129 SER X O   1 
ATOM   1103 C CB  . SER A 1 129 ? 28.290 11.149  22.571  1.00 23.49  ? 129 SER X CB  1 
ATOM   1104 O OG  . SER A 1 129 ? 28.139 11.799  23.819  1.00 21.59  ? 129 SER X OG  1 
ATOM   1105 N N   . TRP A 1 130 ? 26.680 11.212  19.729  1.00 23.00  ? 130 TRP X N   1 
ATOM   1106 C CA  . TRP A 1 130 ? 26.681 11.013  18.263  1.00 22.26  ? 130 TRP X CA  1 
ATOM   1107 C C   . TRP A 1 130 ? 27.552 12.080  17.596  1.00 22.59  ? 130 TRP X C   1 
ATOM   1108 O O   . TRP A 1 130 ? 27.755 13.159  18.181  1.00 23.51  ? 130 TRP X O   1 
ATOM   1109 C CB  . TRP A 1 130 ? 25.246 11.117  17.755  1.00 22.20  ? 130 TRP X CB  1 
ATOM   1110 C CG  . TRP A 1 130 ? 24.278 10.116  18.308  1.00 21.19  ? 130 TRP X CG  1 
ATOM   1111 C CD1 . TRP A 1 130 ? 23.705 10.082  19.552  1.00 20.47  ? 130 TRP X CD1 1 
ATOM   1112 C CD2 . TRP A 1 130 ? 23.693 9.042   17.567  1.00 20.80  ? 130 TRP X CD2 1 
ATOM   1113 N NE1 . TRP A 1 130 ? 22.827 9.030   19.642  1.00 19.45  ? 130 TRP X NE1 1 
ATOM   1114 C CE2 . TRP A 1 130 ? 22.810 8.371   18.440  1.00 21.04  ? 130 TRP X CE2 1 
ATOM   1115 C CE3 . TRP A 1 130 ? 23.827 8.593   16.251  1.00 21.71  ? 130 TRP X CE3 1 
ATOM   1116 C CZ2 . TRP A 1 130 ? 22.065 7.270   18.021  1.00 22.23  ? 130 TRP X CZ2 1 
ATOM   1117 C CZ3 . TRP A 1 130 ? 23.111 7.489   15.851  1.00 21.02  ? 130 TRP X CZ3 1 
ATOM   1118 C CH2 . TRP A 1 130 ? 22.230 6.850   16.719  1.00 20.86  ? 130 TRP X CH2 1 
ATOM   1119 N N   . VAL A 1 131 ? 27.995 11.803  16.382  1.00 22.00  ? 131 VAL X N   1 
ATOM   1120 C CA  . VAL A 1 131 ? 28.590 12.816  15.475  1.00 24.66  ? 131 VAL X CA  1 
ATOM   1121 C C   . VAL A 1 131 ? 27.644 12.975  14.289  1.00 23.64  ? 131 VAL X C   1 
ATOM   1122 O O   . VAL A 1 131 ? 27.440 11.984  13.609  1.00 24.04  ? 131 VAL X O   1 
ATOM   1123 C CB  . VAL A 1 131 ? 29.988 12.359  15.020  1.00 25.74  ? 131 VAL X CB  1 
ATOM   1124 C CG1 . VAL A 1 131 ? 30.673 13.426  14.175  1.00 27.01  ? 131 VAL X CG1 1 
ATOM   1125 C CG2 . VAL A 1 131 ? 30.852 11.948  16.206  1.00 24.64  ? 131 VAL X CG2 1 
ATOM   1126 N N   . LEU A 1 132 ? 27.071 14.154  14.065  1.00 26.86  ? 132 LEU X N   1 
ATOM   1127 C CA  . LEU A 1 132 ? 26.350 14.478  12.797  1.00 29.14  ? 132 LEU X CA  1 
ATOM   1128 C C   . LEU A 1 132 ? 27.390 14.821  11.756  1.00 28.43  ? 132 LEU X C   1 
ATOM   1129 O O   . LEU A 1 132 ? 28.396 15.421  12.126  1.00 30.92  ? 132 LEU X O   1 
ATOM   1130 C CB  . LEU A 1 132 ? 25.440 15.705  12.916  1.00 30.79  ? 132 LEU X CB  1 
ATOM   1131 C CG  . LEU A 1 132 ? 24.173 15.551  13.740  1.00 34.52  ? 132 LEU X CG  1 
ATOM   1132 C CD1 . LEU A 1 132 ? 23.409 16.871  13.773  1.00 34.43  ? 132 LEU X CD1 1 
ATOM   1133 C CD2 . LEU A 1 132 ? 23.296 14.426  13.214  1.00 36.05  ? 132 LEU X CD2 1 
ATOM   1134 N N   . TYR A 1 133 ? 27.068 14.572  10.498  1.00 28.26  ? 133 TYR X N   1 
ATOM   1135 C CA  . TYR A 1 133 ? 27.893 14.972  9.342   1.00 29.47  ? 133 TYR X CA  1 
ATOM   1136 C C   . TYR A 1 133 ? 27.023 15.719  8.342   1.00 30.23  ? 133 TYR X C   1 
ATOM   1137 O O   . TYR A 1 133 ? 25.911 15.257  8.061   1.00 30.43  ? 133 TYR X O   1 
ATOM   1138 C CB  . TYR A 1 133 ? 28.501 13.749  8.665   1.00 29.77  ? 133 TYR X CB  1 
ATOM   1139 C CG  . TYR A 1 133 ? 29.477 12.962  9.500   1.00 32.17  ? 133 TYR X CG  1 
ATOM   1140 C CD1 . TYR A 1 133 ? 29.027 12.068  10.460  1.00 31.29  ? 133 TYR X CD1 1 
ATOM   1141 C CD2 . TYR A 1 133 ? 30.847 13.071  9.306   1.00 31.57  ? 133 TYR X CD2 1 
ATOM   1142 C CE1 . TYR A 1 133 ? 29.906 11.310  11.212  1.00 32.67  ? 133 TYR X CE1 1 
ATOM   1143 C CE2 . TYR A 1 133 ? 31.740 12.301  10.041  1.00 32.45  ? 133 TYR X CE2 1 
ATOM   1144 C CZ  . TYR A 1 133 ? 31.268 11.430  11.011  1.00 33.68  ? 133 TYR X CZ  1 
ATOM   1145 O OH  . TYR A 1 133 ? 32.116 10.672  11.765  1.00 35.08  ? 133 TYR X OH  1 
ATOM   1146 N N   . GLU A 1 134 ? 27.572 16.791  7.777   1.00 33.07  ? 134 GLU X N   1 
ATOM   1147 C CA  . GLU A 1 134 ? 26.915 17.675  6.785   1.00 33.57  ? 134 GLU X CA  1 
ATOM   1148 C C   . GLU A 1 134 ? 26.477 16.860  5.562   1.00 33.93  ? 134 GLU X C   1 
ATOM   1149 O O   . GLU A 1 134 ? 25.362 17.100  5.059   1.00 31.97  ? 134 GLU X O   1 
ATOM   1150 C CB  . GLU A 1 134 ? 27.908 18.768  6.398   1.00 38.46  ? 134 GLU X CB  1 
ATOM   1151 C CG  . GLU A 1 134 ? 27.379 19.758  5.382   1.00 42.37  ? 134 GLU X CG  1 
ATOM   1152 C CD  . GLU A 1 134 ? 28.307 20.924  5.123   1.00 43.15  ? 134 GLU X CD  1 
ATOM   1153 O OE1 . GLU A 1 134 ? 29.524 20.787  5.360   1.00 42.28  ? 134 GLU X OE1 1 
ATOM   1154 O OE2 . GLU A 1 134 ? 27.796 21.961  4.682   1.00 54.35  ? 134 GLU X OE2 1 
ATOM   1155 N N   . LEU A 1 135 ? 27.328 15.942  5.098   1.00 34.36  ? 135 LEU X N   1 
ATOM   1156 C CA  . LEU A 1 135 ? 27.118 15.155  3.853   1.00 35.30  ? 135 LEU X CA  1 
ATOM   1157 C C   . LEU A 1 135 ? 26.914 13.678  4.190   1.00 36.50  ? 135 LEU X C   1 
ATOM   1158 O O   . LEU A 1 135 ? 27.133 13.273  5.357   1.00 31.65  ? 135 LEU X O   1 
ATOM   1159 C CB  . LEU A 1 135 ? 28.325 15.323  2.925   1.00 37.45  ? 135 LEU X CB  1 
ATOM   1160 C CG  . LEU A 1 135 ? 28.631 16.763  2.518   1.00 41.29  ? 135 LEU X CG  1 
ATOM   1161 C CD1 . LEU A 1 135 ? 29.786 16.819  1.527   1.00 43.41  ? 135 LEU X CD1 1 
ATOM   1162 C CD2 . LEU A 1 135 ? 27.394 17.439  1.944   1.00 41.79  ? 135 LEU X CD2 1 
ATOM   1163 N N   . SER A 1 136 ? 26.498 12.912  3.180   1.00 35.72  ? 136 SER X N   1 
ATOM   1164 C CA  . SER A 1 136 ? 26.362 11.441  3.244   1.00 35.26  ? 136 SER X CA  1 
ATOM   1165 C C   . SER A 1 136 ? 27.748 10.815  3.341   1.00 33.96  ? 136 SER X C   1 
ATOM   1166 O O   . SER A 1 136 ? 28.722 11.498  3.030   1.00 35.79  ? 136 SER X O   1 
ATOM   1167 C CB  . SER A 1 136 ? 25.606 10.933  2.058   1.00 35.56  ? 136 SER X CB  1 
ATOM   1168 O OG  . SER A 1 136 ? 26.347 11.154  0.881   1.00 38.08  ? 136 SER X OG  1 
ATOM   1169 N N   . ASN A 1 137 ? 27.804 9.569   3.799   1.00 36.57  ? 137 ASN X N   1 
ATOM   1170 C CA  . ASN A 1 137 ? 29.023 8.726   3.885   1.00 39.44  ? 137 ASN X CA  1 
ATOM   1171 C C   . ASN A 1 137 ? 30.078 9.422   4.739   1.00 36.41  ? 137 ASN X C   1 
ATOM   1172 O O   . ASN A 1 137 ? 31.269 9.274   4.451   1.00 33.86  ? 137 ASN X O   1 
ATOM   1173 C CB  . ASN A 1 137 ? 29.474 8.314   2.485   1.00 45.00  ? 137 ASN X CB  1 
ATOM   1174 C CG  . ASN A 1 137 ? 28.491 7.321   1.902   1.00 49.49  ? 137 ASN X CG  1 
ATOM   1175 O OD1 . ASN A 1 137 ? 28.199 6.298   2.522   1.00 52.01  ? 137 ASN X OD1 1 
ATOM   1176 N ND2 . ASN A 1 137 ? 27.924 7.641   0.753   1.00 52.46  ? 137 ASN X ND2 1 
ATOM   1177 N N   . TYR A 1 138 ? 29.626 10.088  5.800   1.00 34.07  ? 138 TYR X N   1 
ATOM   1178 C CA  . TYR A 1 138 ? 30.457 10.528  6.940   1.00 34.65  ? 138 TYR X CA  1 
ATOM   1179 C C   . TYR A 1 138 ? 31.481 11.549  6.438   1.00 34.42  ? 138 TYR X C   1 
ATOM   1180 O O   . TYR A 1 138 ? 32.625 11.501  6.883   1.00 34.80  ? 138 TYR X O   1 
ATOM   1181 C CB  . TYR A 1 138 ? 31.065 9.302   7.638   1.00 36.22  ? 138 TYR X CB  1 
ATOM   1182 C CG  . TYR A 1 138 ? 30.061 8.246   8.054   1.00 36.14  ? 138 TYR X CG  1 
ATOM   1183 C CD1 . TYR A 1 138 ? 29.022 8.562   8.916   1.00 35.54  ? 138 TYR X CD1 1 
ATOM   1184 C CD2 . TYR A 1 138 ? 30.137 6.939   7.583   1.00 33.97  ? 138 TYR X CD2 1 
ATOM   1185 C CE1 . TYR A 1 138 ? 28.075 7.618   9.280   1.00 36.91  ? 138 TYR X CE1 1 
ATOM   1186 C CE2 . TYR A 1 138 ? 29.197 5.985   7.935   1.00 34.61  ? 138 TYR X CE2 1 
ATOM   1187 C CZ  . TYR A 1 138 ? 28.168 6.323   8.799   1.00 37.11  ? 138 TYR X CZ  1 
ATOM   1188 O OH  . TYR A 1 138 ? 27.225 5.415   9.180   1.00 33.24  ? 138 TYR X OH  1 
ATOM   1189 N N   . ARG A 1 139 ? 31.043 12.476  5.579   1.00 35.48  ? 139 ARG X N   1 
ATOM   1190 C CA  . ARG A 1 139 ? 31.879 13.541  4.973   1.00 34.46  ? 139 ARG X CA  1 
ATOM   1191 C C   . ARG A 1 139 ? 31.278 14.915  5.282   1.00 33.24  ? 139 ARG X C   1 
ATOM   1192 O O   . ARG A 1 139 ? 30.142 14.994  5.771   1.00 30.99  ? 139 ARG X O   1 
ATOM   1193 C CB  . ARG A 1 139 ? 31.990 13.299  3.466   1.00 39.42  ? 139 ARG X CB  1 
ATOM   1194 C CG  . ARG A 1 139 ? 32.803 12.059  3.109   1.00 46.95  ? 139 ARG X CG  1 
ATOM   1195 C CD  . ARG A 1 139 ? 32.679 11.612  1.659   1.00 54.24  ? 139 ARG X CD  1 
ATOM   1196 N NE  . ARG A 1 139 ? 31.278 11.579  1.224   1.00 62.52  ? 139 ARG X NE  1 
ATOM   1197 C CZ  . ARG A 1 139 ? 30.655 12.514  0.493   1.00 64.71  ? 139 ARG X CZ  1 
ATOM   1198 N NH1 . ARG A 1 139 ? 31.300 13.589  0.063   1.00 66.45  ? 139 ARG X NH1 1 
ATOM   1199 N NH2 . ARG A 1 139 ? 29.374 12.365  0.198   1.00 58.51  ? 139 ARG X NH2 1 
ATOM   1200 N N   . GLY A 1 140 ? 32.023 15.978  4.988   1.00 30.68  ? 140 GLY X N   1 
ATOM   1201 C CA  . GLY A 1 140 ? 31.588 17.353  5.265   1.00 30.52  ? 140 GLY X CA  1 
ATOM   1202 C C   . GLY A 1 140 ? 31.896 17.714  6.706   1.00 28.92  ? 140 GLY X C   1 
ATOM   1203 O O   . GLY A 1 140 ? 32.632 16.949  7.357   1.00 26.48  ? 140 GLY X O   1 
ATOM   1204 N N   . ARG A 1 141 ? 31.334 18.818  7.180   1.00 27.58  ? 141 ARG X N   1 
ATOM   1205 C CA  . ARG A 1 141 ? 31.551 19.299  8.558   1.00 32.15  ? 141 ARG X CA  1 
ATOM   1206 C C   . ARG A 1 141 ? 30.955 18.296  9.553   1.00 30.78  ? 141 ARG X C   1 
ATOM   1207 O O   . ARG A 1 141 ? 29.838 17.809  9.311   1.00 28.29  ? 141 ARG X O   1 
ATOM   1208 C CB  . ARG A 1 141 ? 30.936 20.686  8.743   1.00 38.06  ? 141 ARG X CB  1 
ATOM   1209 C CG  . ARG A 1 141 ? 31.850 21.819  8.304   1.00 46.54  ? 141 ARG X CG  1 
ATOM   1210 C CD  . ARG A 1 141 ? 31.262 23.166  8.670   1.00 54.54  ? 141 ARG X CD  1 
ATOM   1211 N NE  . ARG A 1 141 ? 30.304 23.587  7.650   1.00 63.11  ? 141 ARG X NE  1 
ATOM   1212 C CZ  . ARG A 1 141 ? 30.572 24.390  6.623   1.00 62.75  ? 141 ARG X CZ  1 
ATOM   1213 N NH1 . ARG A 1 141 ? 31.789 24.886  6.466   1.00 64.66  ? 141 ARG X NH1 1 
ATOM   1214 N NH2 . ARG A 1 141 ? 29.610 24.705  5.768   1.00 60.57  ? 141 ARG X NH2 1 
ATOM   1215 N N   . GLN A 1 142 ? 31.661 18.089  10.662  1.00 28.03  ? 142 GLN X N   1 
ATOM   1216 C CA  . GLN A 1 142 ? 31.285 17.182  11.768  1.00 29.63  ? 142 GLN X CA  1 
ATOM   1217 C C   . GLN A 1 142 ? 30.803 17.998  12.962  1.00 31.59  ? 142 GLN X C   1 
ATOM   1218 O O   . GLN A 1 142 ? 31.374 19.073  13.214  1.00 31.33  ? 142 GLN X O   1 
ATOM   1219 C CB  . GLN A 1 142 ? 32.495 16.366  12.189  1.00 29.43  ? 142 GLN X CB  1 
ATOM   1220 C CG  . GLN A 1 142 ? 32.976 15.414  11.110  1.00 29.11  ? 142 GLN X CG  1 
ATOM   1221 C CD  . GLN A 1 142 ? 34.123 14.612  11.648  1.00 31.84  ? 142 GLN X CD  1 
ATOM   1222 O OE1 . GLN A 1 142 ? 34.143 14.238  12.820  1.00 32.98  ? 142 GLN X OE1 1 
ATOM   1223 N NE2 . GLN A 1 142 ? 35.099 14.379  10.794  1.00 33.89  ? 142 GLN X NE2 1 
ATOM   1224 N N   . TYR A 1 143 ? 29.813 17.483  13.685  1.00 30.75  ? 143 TYR X N   1 
ATOM   1225 C CA  . TYR A 1 143 ? 29.276 18.126  14.901  1.00 30.02  ? 143 TYR X CA  1 
ATOM   1226 C C   . TYR A 1 143 ? 29.038 17.030  15.921  1.00 28.86  ? 143 TYR X C   1 
ATOM   1227 O O   . TYR A 1 143 ? 28.224 16.123  15.639  1.00 26.81  ? 143 TYR X O   1 
ATOM   1228 C CB  . TYR A 1 143 ? 27.984 18.896  14.610  1.00 33.99  ? 143 TYR X CB  1 
ATOM   1229 C CG  . TYR A 1 143 ? 28.046 19.794  13.404  1.00 36.67  ? 143 TYR X CG  1 
ATOM   1230 C CD1 . TYR A 1 143 ? 28.566 21.077  13.474  1.00 39.10  ? 143 TYR X CD1 1 
ATOM   1231 C CD2 . TYR A 1 143 ? 27.576 19.349  12.182  1.00 43.50  ? 143 TYR X CD2 1 
ATOM   1232 C CE1 . TYR A 1 143 ? 28.620 21.893  12.349  1.00 43.99  ? 143 TYR X CE1 1 
ATOM   1233 C CE2 . TYR A 1 143 ? 27.624 20.146  11.049  1.00 46.12  ? 143 TYR X CE2 1 
ATOM   1234 C CZ  . TYR A 1 143 ? 28.149 21.422  11.132  1.00 47.44  ? 143 TYR X CZ  1 
ATOM   1235 O OH  . TYR A 1 143 ? 28.170 22.179  9.998   1.00 53.67  ? 143 TYR X OH  1 
ATOM   1236 N N   . LEU A 1 144 ? 29.723 17.138  17.057  1.00 26.08  ? 144 LEU X N   1 
ATOM   1237 C CA  . LEU A 1 144 ? 29.536 16.241  18.216  1.00 26.41  ? 144 LEU X CA  1 
ATOM   1238 C C   . LEU A 1 144 ? 28.210 16.576  18.888  1.00 26.95  ? 144 LEU X C   1 
ATOM   1239 O O   . LEU A 1 144 ? 27.906 17.751  19.043  1.00 25.59  ? 144 LEU X O   1 
ATOM   1240 C CB  . LEU A 1 144 ? 30.691 16.454  19.189  1.00 27.16  ? 144 LEU X CB  1 
ATOM   1241 C CG  . LEU A 1 144 ? 30.650 15.587  20.429  1.00 27.19  ? 144 LEU X CG  1 
ATOM   1242 C CD1 . LEU A 1 144 ? 30.818 14.124  20.044  1.00 29.50  ? 144 LEU X CD1 1 
ATOM   1243 C CD2 . LEU A 1 144 ? 31.725 16.023  21.401  1.00 29.56  ? 144 LEU X CD2 1 
ATOM   1244 N N   . LEU A 1 145 ? 27.460 15.559  19.290  1.00 29.54  ? 145 LEU X N   1 
ATOM   1245 C CA  . LEU A 1 145 ? 26.177 15.731  20.007  1.00 29.14  ? 145 LEU X CA  1 
ATOM   1246 C C   . LEU A 1 145 ? 26.260 14.907  21.280  1.00 29.65  ? 145 LEU X C   1 
ATOM   1247 O O   . LEU A 1 145 ? 26.418 13.677  21.176  1.00 29.69  ? 145 LEU X O   1 
ATOM   1248 C CB  . LEU A 1 145 ? 25.011 15.267  19.134  1.00 30.66  ? 145 LEU X CB  1 
ATOM   1249 C CG  . LEU A 1 145 ? 24.880 15.931  17.771  1.00 30.73  ? 145 LEU X CG  1 
ATOM   1250 C CD1 . LEU A 1 145 ? 23.778 15.240  16.992  1.00 35.31  ? 145 LEU X CD1 1 
ATOM   1251 C CD2 . LEU A 1 145 ? 24.587 17.402  17.920  1.00 30.52  ? 145 LEU X CD2 1 
ATOM   1252 N N   . MET A 1 146 ? 26.194 15.595  22.413  1.00 31.13  ? 146 MET X N   1 
ATOM   1253 C CA  . MET A 1 146 ? 26.075 14.998  23.763  1.00 34.60  ? 146 MET X CA  1 
ATOM   1254 C C   . MET A 1 146 ? 24.590 14.834  24.057  1.00 31.71  ? 146 MET X C   1 
ATOM   1255 O O   . MET A 1 146 ? 23.780 15.529  23.455  1.00 29.14  ? 146 MET X O   1 
ATOM   1256 C CB  . MET A 1 146 ? 26.701 15.942  24.791  1.00 38.28  ? 146 MET X CB  1 
ATOM   1257 C CG  . MET A 1 146 ? 28.133 16.305  24.463  1.00 43.48  ? 146 MET X CG  1 
ATOM   1258 S SD  . MET A 1 146 ? 29.259 15.048  25.078  1.00 50.11  ? 146 MET X SD  1 
ATOM   1259 C CE  . MET A 1 146 ? 30.616 16.123  25.551  1.00 51.86  ? 146 MET X CE  1 
ATOM   1260 N N   . PRO A 1 147 ? 24.181 13.929  24.971  1.00 32.19  ? 147 PRO X N   1 
ATOM   1261 C CA  . PRO A 1 147 ? 22.780 13.858  25.382  1.00 31.83  ? 147 PRO X CA  1 
ATOM   1262 C C   . PRO A 1 147 ? 22.247 15.269  25.657  1.00 31.55  ? 147 PRO X C   1 
ATOM   1263 O O   . PRO A 1 147 ? 22.901 16.039  26.314  1.00 33.61  ? 147 PRO X O   1 
ATOM   1264 C CB  . PRO A 1 147 ? 22.833 12.966  26.616  1.00 31.83  ? 147 PRO X CB  1 
ATOM   1265 C CG  . PRO A 1 147 ? 23.989 12.019  26.309  1.00 33.20  ? 147 PRO X CG  1 
ATOM   1266 C CD  . PRO A 1 147 ? 25.008 12.890  25.606  1.00 32.02  ? 147 PRO X CD  1 
ATOM   1267 N N   . GLY A 1 148 ? 21.098 15.592  25.085  1.00 30.71  ? 148 GLY X N   1 
ATOM   1268 C CA  . GLY A 1 148 ? 20.477 16.904  25.281  1.00 30.27  ? 148 GLY X CA  1 
ATOM   1269 C C   . GLY A 1 148 ? 19.352 17.148  24.309  1.00 30.90  ? 148 GLY X C   1 
ATOM   1270 O O   . GLY A 1 148 ? 19.153 16.325  23.359  1.00 28.65  ? 148 GLY X O   1 
ATOM   1271 N N   . ASP A 1 149 ? 18.653 18.255  24.550  1.00 31.65  ? 149 ASP X N   1 
ATOM   1272 C CA  . ASP A 1 149 ? 17.667 18.860  23.627  1.00 33.12  ? 149 ASP X CA  1 
ATOM   1273 C C   . ASP A 1 149 ? 18.439 19.779  22.694  1.00 31.72  ? 149 ASP X C   1 
ATOM   1274 O O   . ASP A 1 149 ? 19.349 20.444  23.186  1.00 32.28  ? 149 ASP X O   1 
ATOM   1275 C CB  . ASP A 1 149 ? 16.585 19.603  24.405  1.00 34.87  ? 149 ASP X CB  1 
ATOM   1276 C CG  . ASP A 1 149 ? 15.834 18.694  25.351  1.00 35.52  ? 149 ASP X CG  1 
ATOM   1277 O OD1 . ASP A 1 149 ? 15.076 17.853  24.865  1.00 41.31  ? 149 ASP X OD1 1 
ATOM   1278 O OD2 . ASP A 1 149 ? 16.051 18.805  26.562  1.00 43.23  ? 149 ASP X OD2 1 
ATOM   1279 N N   . TYR A 1 150 ? 18.108 19.775  21.401  1.00 30.99  ? 150 TYR X N   1 
ATOM   1280 C CA  . TYR A 1 150 ? 18.622 20.748  20.404  1.00 30.20  ? 150 TYR X CA  1 
ATOM   1281 C C   . TYR A 1 150 ? 17.455 21.260  19.551  1.00 30.69  ? 150 TYR X C   1 
ATOM   1282 O O   . TYR A 1 150 ? 17.041 20.597  18.582  1.00 29.83  ? 150 TYR X O   1 
ATOM   1283 C CB  . TYR A 1 150 ? 19.737 20.138  19.554  1.00 31.78  ? 150 TYR X CB  1 
ATOM   1284 C CG  . TYR A 1 150 ? 20.933 19.599  20.308  1.00 31.48  ? 150 TYR X CG  1 
ATOM   1285 C CD1 . TYR A 1 150 ? 20.851 18.412  21.017  1.00 29.63  ? 150 TYR X CD1 1 
ATOM   1286 C CD2 . TYR A 1 150 ? 22.166 20.240  20.260  1.00 31.68  ? 150 TYR X CD2 1 
ATOM   1287 C CE1 . TYR A 1 150 ? 21.948 17.897  21.688  1.00 31.33  ? 150 TYR X CE1 1 
ATOM   1288 C CE2 . TYR A 1 150 ? 23.274 19.733  20.922  1.00 31.53  ? 150 TYR X CE2 1 
ATOM   1289 C CZ  . TYR A 1 150 ? 23.158 18.562  21.643  1.00 29.31  ? 150 TYR X CZ  1 
ATOM   1290 O OH  . TYR A 1 150 ? 24.218 18.020  22.282  1.00 29.79  ? 150 TYR X OH  1 
ATOM   1291 N N   . ARG A 1 151 ? 16.951 22.433  19.925  1.00 33.82  ? 151 ARG X N   1 
ATOM   1292 C CA  . ARG A 1 151 ? 15.696 23.042  19.419  1.00 37.71  ? 151 ARG X CA  1 
ATOM   1293 C C   . ARG A 1 151 ? 15.914 23.615  18.019  1.00 35.47  ? 151 ARG X C   1 
ATOM   1294 O O   . ARG A 1 151 ? 14.914 23.786  17.326  1.00 33.11  ? 151 ARG X O   1 
ATOM   1295 C CB  . ARG A 1 151 ? 15.255 24.198  20.322  1.00 46.93  ? 151 ARG X CB  1 
ATOM   1296 C CG  . ARG A 1 151 ? 15.040 23.833  21.783  1.00 56.37  ? 151 ARG X CG  1 
ATOM   1297 C CD  . ARG A 1 151 ? 13.819 22.968  21.992  1.00 65.18  ? 151 ARG X CD  1 
ATOM   1298 N NE  . ARG A 1 151 ? 13.683 22.567  23.386  1.00 75.46  ? 151 ARG X NE  1 
ATOM   1299 C CZ  . ARG A 1 151 ? 12.717 21.780  23.860  1.00 84.72  ? 151 ARG X CZ  1 
ATOM   1300 N NH1 . ARG A 1 151 ? 11.781 21.306  23.051  1.00 88.28  ? 151 ARG X NH1 1 
ATOM   1301 N NH2 . ARG A 1 151 ? 12.692 21.469  25.146  1.00 86.48  ? 151 ARG X NH2 1 
ATOM   1302 N N   . ARG A 1 152 ? 17.149 23.994  17.667  1.00 36.42  ? 152 ARG X N   1 
ATOM   1303 C CA  . ARG A 1 152 ? 17.507 24.565  16.335  1.00 37.66  ? 152 ARG X CA  1 
ATOM   1304 C C   . ARG A 1 152 ? 18.947 24.190  15.987  1.00 32.91  ? 152 ARG X C   1 
ATOM   1305 O O   . ARG A 1 152 ? 19.717 23.929  16.909  1.00 34.88  ? 152 ARG X O   1 
ATOM   1306 C CB  . ARG A 1 152 ? 17.325 26.085  16.340  1.00 43.80  ? 152 ARG X CB  1 
ATOM   1307 C CG  . ARG A 1 152 ? 17.981 26.789  17.516  1.00 51.11  ? 152 ARG X CG  1 
ATOM   1308 C CD  . ARG A 1 152 ? 17.299 28.095  17.900  1.00 58.52  ? 152 ARG X CD  1 
ATOM   1309 N NE  . ARG A 1 152 ? 18.239 28.923  18.659  1.00 69.99  ? 152 ARG X NE  1 
ATOM   1310 C CZ  . ARG A 1 152 ? 18.992 29.918  18.167  1.00 72.84  ? 152 ARG X CZ  1 
ATOM   1311 N NH1 . ARG A 1 152 ? 18.911 30.270  16.892  1.00 71.86  ? 152 ARG X NH1 1 
ATOM   1312 N NH2 . ARG A 1 152 ? 19.826 30.571  18.965  1.00 69.54  ? 152 ARG X NH2 1 
ATOM   1313 N N   . TYR A 1 153 ? 19.304 24.205  14.707  1.00 32.31  ? 153 TYR X N   1 
ATOM   1314 C CA  . TYR A 1 153 ? 20.635 23.768  14.205  1.00 34.73  ? 153 TYR X CA  1 
ATOM   1315 C C   . TYR A 1 153 ? 21.774 24.513  14.926  1.00 34.81  ? 153 TYR X C   1 
ATOM   1316 O O   . TYR A 1 153 ? 22.854 23.928  15.141  1.00 33.82  ? 153 TYR X O   1 
ATOM   1317 C CB  . TYR A 1 153 ? 20.697 23.882  12.680  1.00 35.10  ? 153 TYR X CB  1 
ATOM   1318 C CG  . TYR A 1 153 ? 20.628 25.283  12.125  1.00 36.92  ? 153 TYR X CG  1 
ATOM   1319 C CD1 . TYR A 1 153 ? 21.760 26.078  12.057  1.00 40.52  ? 153 TYR X CD1 1 
ATOM   1320 C CD2 . TYR A 1 153 ? 19.443 25.804  11.631  1.00 39.19  ? 153 TYR X CD2 1 
ATOM   1321 C CE1 . TYR A 1 153 ? 21.715 27.366  11.540  1.00 44.87  ? 153 TYR X CE1 1 
ATOM   1322 C CE2 . TYR A 1 153 ? 19.374 27.091  11.120  1.00 42.91  ? 153 TYR X CE2 1 
ATOM   1323 C CZ  . TYR A 1 153 ? 20.516 27.875  11.069  1.00 44.58  ? 153 TYR X CZ  1 
ATOM   1324 O OH  . TYR A 1 153 ? 20.468 29.139  10.566  1.00 41.97  ? 153 TYR X OH  1 
ATOM   1325 N N   . GLN A 1 154 ? 21.556 25.758  15.338  1.00 36.60  ? 154 GLN X N   1 
ATOM   1326 C CA  . GLN A 1 154 ? 22.616 26.561  15.997  1.00 37.40  ? 154 GLN X CA  1 
ATOM   1327 C C   . GLN A 1 154 ? 23.035 25.858  17.278  1.00 37.29  ? 154 GLN X C   1 
ATOM   1328 O O   . GLN A 1 154 ? 24.216 25.948  17.606  1.00 39.36  ? 154 GLN X O   1 
ATOM   1329 C CB  . GLN A 1 154 ? 22.159 27.985  16.293  1.00 40.38  ? 154 GLN X CB  1 
ATOM   1330 C CG  . GLN A 1 154 ? 22.017 28.831  15.038  1.00 39.99  ? 154 GLN X CG  1 
ATOM   1331 C CD  . GLN A 1 154 ? 20.617 28.824  14.473  1.00 45.48  ? 154 GLN X CD  1 
ATOM   1332 O OE1 . GLN A 1 154 ? 19.794 27.932  14.727  1.00 46.39  ? 154 GLN X OE1 1 
ATOM   1333 N NE2 . GLN A 1 154 ? 20.329 29.850  13.692  1.00 48.29  ? 154 GLN X NE2 1 
ATOM   1334 N N   . ASP A 1 155 ? 22.121 25.134  17.929  1.00 37.56  ? 155 ASP X N   1 
ATOM   1335 C CA  . ASP A 1 155 ? 22.362 24.502  19.256  1.00 35.81  ? 155 ASP X CA  1 
ATOM   1336 C C   . ASP A 1 155 ? 23.459 23.440  19.148  1.00 31.84  ? 155 ASP X C   1 
ATOM   1337 O O   . ASP A 1 155 ? 24.031 23.104  20.176  1.00 27.88  ? 155 ASP X O   1 
ATOM   1338 C CB  . ASP A 1 155 ? 21.079 23.914  19.857  1.00 37.23  ? 155 ASP X CB  1 
ATOM   1339 C CG  . ASP A 1 155 ? 20.099 24.992  20.283  1.00 41.78  ? 155 ASP X CG  1 
ATOM   1340 O OD1 . ASP A 1 155 ? 20.511 26.168  20.316  1.00 41.44  ? 155 ASP X OD1 1 
ATOM   1341 O OD2 . ASP A 1 155 ? 18.934 24.655  20.566  1.00 49.21  ? 155 ASP X OD2 1 
ATOM   1342 N N   . TRP A 1 156 ? 23.740 22.916  17.960  1.00 31.11  ? 156 TRP X N   1 
ATOM   1343 C CA  . TRP A 1 156 ? 24.835 21.934  17.794  1.00 31.05  ? 156 TRP X CA  1 
ATOM   1344 C C   . TRP A 1 156 ? 25.963 22.545  16.962  1.00 32.15  ? 156 TRP X C   1 
ATOM   1345 O O   . TRP A 1 156 ? 26.812 21.781  16.480  1.00 32.97  ? 156 TRP X O   1 
ATOM   1346 C CB  . TRP A 1 156 ? 24.322 20.610  17.235  1.00 30.43  ? 156 TRP X CB  1 
ATOM   1347 C CG  . TRP A 1 156 ? 23.748 20.652  15.856  1.00 27.75  ? 156 TRP X CG  1 
ATOM   1348 C CD1 . TRP A 1 156 ? 24.421 20.675  14.671  1.00 27.28  ? 156 TRP X CD1 1 
ATOM   1349 C CD2 . TRP A 1 156 ? 22.357 20.575  15.524  1.00 26.39  ? 156 TRP X CD2 1 
ATOM   1350 N NE1 . TRP A 1 156 ? 23.539 20.650  13.623  1.00 26.13  ? 156 TRP X NE1 1 
ATOM   1351 C CE2 . TRP A 1 156 ? 22.264 20.591  14.119  1.00 25.66  ? 156 TRP X CE2 1 
ATOM   1352 C CE3 . TRP A 1 156 ? 21.190 20.508  16.280  1.00 25.99  ? 156 TRP X CE3 1 
ATOM   1353 C CZ2 . TRP A 1 156 ? 21.042 20.520  13.459  1.00 25.43  ? 156 TRP X CZ2 1 
ATOM   1354 C CZ3 . TRP A 1 156 ? 19.981 20.460  15.625  1.00 26.53  ? 156 TRP X CZ3 1 
ATOM   1355 C CH2 . TRP A 1 156 ? 19.910 20.477  14.235  1.00 26.18  ? 156 TRP X CH2 1 
ATOM   1356 N N   . GLY A 1 157 ? 25.973 23.881  16.881  1.00 35.43  ? 157 GLY X N   1 
ATOM   1357 C CA  . GLY A 1 157 ? 27.100 24.716  16.435  1.00 32.99  ? 157 GLY X CA  1 
ATOM   1358 C C   . GLY A 1 157 ? 27.217 24.793  14.927  1.00 34.87  ? 157 GLY X C   1 
ATOM   1359 O O   . GLY A 1 157 ? 28.281 25.212  14.471  1.00 38.04  ? 157 GLY X O   1 
ATOM   1360 N N   . ALA A 1 158 ? 26.188 24.397  14.171  1.00 36.93  ? 158 ALA X N   1 
ATOM   1361 C CA  . ALA A 1 158 ? 26.182 24.441  12.685  1.00 37.16  ? 158 ALA X CA  1 
ATOM   1362 C C   . ALA A 1 158 ? 25.741 25.828  12.190  1.00 37.27  ? 158 ALA X C   1 
ATOM   1363 O O   . ALA A 1 158 ? 25.027 26.548  12.922  1.00 36.30  ? 158 ALA X O   1 
ATOM   1364 C CB  . ALA A 1 158 ? 25.289 23.363  12.128  1.00 36.09  ? 158 ALA X CB  1 
ATOM   1365 N N   . THR A 1 159 ? 26.135 26.176  10.968  1.00 38.18  ? 159 THR X N   1 
ATOM   1366 C CA  . THR A 1 159 ? 25.772 27.458  10.318  1.00 45.49  ? 159 THR X CA  1 
ATOM   1367 C C   . THR A 1 159 ? 24.603 27.198  9.370   1.00 46.66  ? 159 THR X C   1 
ATOM   1368 O O   . THR A 1 159 ? 24.046 28.173  8.880   1.00 49.57  ? 159 THR X O   1 
ATOM   1369 C CB  . THR A 1 159 ? 26.958 28.113  9.593   1.00 47.25  ? 159 THR X CB  1 
ATOM   1370 O OG1 . THR A 1 159 ? 27.411 27.223  8.572   1.00 47.11  ? 159 THR X OG1 1 
ATOM   1371 C CG2 . THR A 1 159 ? 28.098 28.468  10.524  1.00 48.56  ? 159 THR X CG2 1 
ATOM   1372 N N   . ASN A 1 160 ? 24.251 25.930  9.147   1.00 44.86  ? 160 ASN X N   1 
ATOM   1373 C CA  . ASN A 1 160 ? 23.039 25.523  8.393   1.00 42.83  ? 160 ASN X CA  1 
ATOM   1374 C C   . ASN A 1 160 ? 22.460 24.237  8.989   1.00 44.54  ? 160 ASN X C   1 
ATOM   1375 O O   . ASN A 1 160 ? 23.146 23.593  9.814   1.00 44.34  ? 160 ASN X O   1 
ATOM   1376 C CB  . ASN A 1 160 ? 23.346 25.293  6.919   1.00 40.81  ? 160 ASN X CB  1 
ATOM   1377 C CG  . ASN A 1 160 ? 24.469 24.302  6.743   1.00 38.48  ? 160 ASN X CG  1 
ATOM   1378 O OD1 . ASN A 1 160 ? 24.317 23.110  6.979   1.00 38.32  ? 160 ASN X OD1 1 
ATOM   1379 N ND2 . ASN A 1 160 ? 25.617 24.799  6.347   1.00 41.16  ? 160 ASN X ND2 1 
ATOM   1380 N N   . ALA A 1 161 ? 21.258 23.874  8.531   1.00 41.57  ? 161 ALA X N   1 
ATOM   1381 C CA  . ALA A 1 161 ? 20.468 22.710  8.987   1.00 42.18  ? 161 ALA X CA  1 
ATOM   1382 C C   . ALA A 1 161 ? 20.766 21.486  8.120   1.00 39.77  ? 161 ALA X C   1 
ATOM   1383 O O   . ALA A 1 161 ? 20.039 20.506  8.248   1.00 41.14  ? 161 ALA X O   1 
ATOM   1384 C CB  . ALA A 1 161 ? 18.994 23.047  8.959   1.00 41.14  ? 161 ALA X CB  1 
ATOM   1385 N N   . ARG A 1 162 ? 21.776 21.531  7.259   1.00 39.17  ? 162 ARG X N   1 
ATOM   1386 C CA  . ARG A 1 162 ? 22.049 20.407  6.329   1.00 41.18  ? 162 ARG X CA  1 
ATOM   1387 C C   . ARG A 1 162 ? 22.638 19.244  7.146   1.00 38.67  ? 162 ARG X C   1 
ATOM   1388 O O   . ARG A 1 162 ? 23.439 19.513  8.075   1.00 36.75  ? 162 ARG X O   1 
ATOM   1389 C CB  . ARG A 1 162 ? 22.932 20.867  5.167   1.00 44.33  ? 162 ARG X CB  1 
ATOM   1390 C CG  . ARG A 1 162 ? 22.607 20.159  3.859   1.00 54.22  ? 162 ARG X CG  1 
ATOM   1391 C CD  . ARG A 1 162 ? 23.621 20.403  2.747   1.00 62.07  ? 162 ARG X CD  1 
ATOM   1392 N NE  . ARG A 1 162 ? 23.566 21.790  2.286   1.00 69.48  ? 162 ARG X NE  1 
ATOM   1393 C CZ  . ARG A 1 162 ? 24.354 22.792  2.699   1.00 71.05  ? 162 ARG X CZ  1 
ATOM   1394 N NH1 . ARG A 1 162 ? 25.315 22.593  3.591   1.00 68.72  ? 162 ARG X NH1 1 
ATOM   1395 N NH2 . ARG A 1 162 ? 24.173 24.004  2.199   1.00 70.64  ? 162 ARG X NH2 1 
ATOM   1396 N N   . VAL A 1 163 ? 22.189 18.012  6.884   1.00 33.71  ? 163 VAL X N   1 
ATOM   1397 C CA  . VAL A 1 163 ? 22.650 16.779  7.598   1.00 32.53  ? 163 VAL X CA  1 
ATOM   1398 C C   . VAL A 1 163 ? 22.489 15.590  6.655   1.00 31.44  ? 163 VAL X C   1 
ATOM   1399 O O   . VAL A 1 163 ? 21.393 15.414  6.128   1.00 33.00  ? 163 VAL X O   1 
ATOM   1400 C CB  . VAL A 1 163 ? 21.886 16.517  8.910   1.00 32.89  ? 163 VAL X CB  1 
ATOM   1401 C CG1 . VAL A 1 163 ? 22.459 15.314  9.637   1.00 32.66  ? 163 VAL X CG1 1 
ATOM   1402 C CG2 . VAL A 1 163 ? 21.842 17.727  9.835   1.00 34.31  ? 163 VAL X CG2 1 
ATOM   1403 N N   . GLY A 1 164 ? 23.544 14.805  6.454   1.00 30.87  ? 164 GLY X N   1 
ATOM   1404 C CA  . GLY A 1 164 ? 23.541 13.732  5.443   1.00 30.54  ? 164 GLY X CA  1 
ATOM   1405 C C   . GLY A 1 164 ? 23.786 12.362  6.035   1.00 30.22  ? 164 GLY X C   1 
ATOM   1406 O O   . GLY A 1 164 ? 23.488 11.345  5.366   1.00 31.52  ? 164 GLY X O   1 
ATOM   1407 N N   . SER A 1 165 ? 24.372 12.309  7.220   1.00 29.13  ? 165 SER X N   1 
ATOM   1408 C CA  . SER A 1 165 ? 24.763 11.033  7.849   1.00 29.65  ? 165 SER X CA  1 
ATOM   1409 C C   . SER A 1 165 ? 25.073 11.325  9.308   1.00 29.15  ? 165 SER X C   1 
ATOM   1410 O O   . SER A 1 165 ? 25.224 12.514  9.658   1.00 27.15  ? 165 SER X O   1 
ATOM   1411 C CB  . SER A 1 165 ? 25.922 10.376  7.125   1.00 29.47  ? 165 SER X CB  1 
ATOM   1412 O OG  . SER A 1 165 ? 27.092 11.159  7.204   1.00 27.75  ? 165 SER X OG  1 
ATOM   1413 N N   . LEU A 1 166 ? 25.071 10.281  10.124  1.00 29.77  ? 166 LEU X N   1 
ATOM   1414 C CA  . LEU A 1 166 ? 25.374 10.392  11.562  1.00 30.71  ? 166 LEU X CA  1 
ATOM   1415 C C   . LEU A 1 166 ? 25.792 9.017   12.057  1.00 29.03  ? 166 LEU X C   1 
ATOM   1416 O O   . LEU A 1 166 ? 25.491 8.007   11.400  1.00 26.34  ? 166 LEU X O   1 
ATOM   1417 C CB  . LEU A 1 166 ? 24.170 10.966  12.309  1.00 36.55  ? 166 LEU X CB  1 
ATOM   1418 C CG  . LEU A 1 166 ? 22.843 10.251  12.073  1.00 41.09  ? 166 LEU X CG  1 
ATOM   1419 C CD1 . LEU A 1 166 ? 22.592 9.268   13.194  1.00 46.99  ? 166 LEU X CD1 1 
ATOM   1420 C CD2 . LEU A 1 166 ? 21.686 11.233  11.986  1.00 43.67  ? 166 LEU X CD2 1 
ATOM   1421 N N   . ARG A 1 167 ? 26.546 9.023   13.139  1.00 27.55  ? 167 ARG X N   1 
ATOM   1422 C CA  . ARG A 1 167 ? 27.281 7.848   13.629  1.00 30.35  ? 167 ARG X CA  1 
ATOM   1423 C C   . ARG A 1 167 ? 27.320 7.921   15.165  1.00 26.51  ? 167 ARG X C   1 
ATOM   1424 O O   . ARG A 1 167 ? 27.419 9.028   15.754  1.00 27.70  ? 167 ARG X O   1 
ATOM   1425 C CB  . ARG A 1 167 ? 28.629 7.834   12.901  1.00 34.81  ? 167 ARG X CB  1 
ATOM   1426 C CG  . ARG A 1 167 ? 29.805 7.393   13.757  1.00 42.18  ? 167 ARG X CG  1 
ATOM   1427 C CD  . ARG A 1 167 ? 31.136 7.516   13.052  1.00 45.78  ? 167 ARG X CD  1 
ATOM   1428 N NE  . ARG A 1 167 ? 31.336 6.479   12.052  1.00 46.98  ? 167 ARG X NE  1 
ATOM   1429 C CZ  . ARG A 1 167 ? 32.102 6.616   10.982  1.00 48.46  ? 167 ARG X CZ  1 
ATOM   1430 N NH1 . ARG A 1 167 ? 32.751 7.748   10.757  1.00 48.03  ? 167 ARG X NH1 1 
ATOM   1431 N NH2 . ARG A 1 167 ? 32.199 5.620   10.124  1.00 51.14  ? 167 ARG X NH2 1 
ATOM   1432 N N   . ARG A 1 168 ? 27.206 6.771   15.797  1.00 24.21  ? 168 ARG X N   1 
ATOM   1433 C CA  . ARG A 1 168 ? 27.336 6.644   17.258  1.00 26.88  ? 168 ARG X CA  1 
ATOM   1434 C C   . ARG A 1 168 ? 28.807 6.796   17.638  1.00 27.65  ? 168 ARG X C   1 
ATOM   1435 O O   . ARG A 1 168 ? 29.662 6.256   16.933  1.00 30.00  ? 168 ARG X O   1 
ATOM   1436 C CB  . ARG A 1 168 ? 26.828 5.280   17.700  1.00 26.08  ? 168 ARG X CB  1 
ATOM   1437 C CG  . ARG A 1 168 ? 25.331 5.112   17.548  1.00 27.39  ? 168 ARG X CG  1 
ATOM   1438 C CD  . ARG A 1 168 ? 25.005 3.662   17.755  1.00 27.17  ? 168 ARG X CD  1 
ATOM   1439 N NE  . ARG A 1 168 ? 25.657 2.929   16.683  1.00 29.65  ? 168 ARG X NE  1 
ATOM   1440 C CZ  . ARG A 1 168 ? 25.899 1.628   16.681  1.00 31.83  ? 168 ARG X CZ  1 
ATOM   1441 N NH1 . ARG A 1 168 ? 25.548 0.876   17.705  1.00 32.88  ? 168 ARG X NH1 1 
ATOM   1442 N NH2 . ARG A 1 168 ? 26.493 1.082   15.641  1.00 34.74  ? 168 ARG X NH2 1 
ATOM   1443 N N   . VAL A 1 169 ? 29.076 7.481   18.737  1.00 27.24  ? 169 VAL X N   1 
ATOM   1444 C CA  . VAL A 1 169 ? 30.417 7.448   19.358  1.00 30.50  ? 169 VAL X CA  1 
ATOM   1445 C C   . VAL A 1 169 ? 30.506 6.141   20.151  1.00 33.34  ? 169 VAL X C   1 
ATOM   1446 O O   . VAL A 1 169 ? 30.005 6.098   21.296  1.00 35.13  ? 169 VAL X O   1 
ATOM   1447 C CB  . VAL A 1 169 ? 30.672 8.707   20.205  1.00 27.78  ? 169 VAL X CB  1 
ATOM   1448 C CG1 . VAL A 1 169 ? 32.082 8.691   20.768  1.00 27.28  ? 169 VAL X CG1 1 
ATOM   1449 C CG2 . VAL A 1 169 ? 30.416 9.970   19.397  1.00 27.02  ? 169 VAL X CG2 1 
ATOM   1450 N N   . ILE A 1 170 ? 31.083 5.112   19.530  1.00 37.03  ? 170 ILE X N   1 
ATOM   1451 C CA  . ILE A 1 170 ? 31.398 3.784   20.146  1.00 42.77  ? 170 ILE X CA  1 
ATOM   1452 C C   . ILE A 1 170 ? 32.770 3.336   19.642  1.00 46.99  ? 170 ILE X C   1 
ATOM   1453 O O   . ILE A 1 170 ? 33.097 3.660   18.479  1.00 39.00  ? 170 ILE X O   1 
ATOM   1454 C CB  . ILE A 1 170 ? 30.359 2.704   19.799  1.00 42.75  ? 170 ILE X CB  1 
ATOM   1455 C CG1 . ILE A 1 170 ? 29.765 2.937   18.413  1.00 45.73  ? 170 ILE X CG1 1 
ATOM   1456 C CG2 . ILE A 1 170 ? 29.285 2.583   20.865  1.00 44.54  ? 170 ILE X CG2 1 
ATOM   1457 C CD1 . ILE A 1 170 ? 28.815 1.846   17.979  1.00 50.85  ? 170 ILE X CD1 1 
ATOM   1458 N N   . ASP A 1 171 ? 33.502 2.597   20.485  1.00 59.00  ? 171 ASP X N   1 
ATOM   1459 C CA  . ASP A 1 171 ? 34.808 1.963   20.162  1.00 65.67  ? 171 ASP X CA  1 
ATOM   1460 C C   . ASP A 1 171 ? 34.612 0.444   20.157  1.00 63.57  ? 171 ASP X C   1 
ATOM   1461 O O   . ASP A 1 171 ? 34.615 -0.136  19.084  1.00 65.98  ? 171 ASP X O   1 
ATOM   1462 C CB  . ASP A 1 171 ? 35.892 2.412   21.147  1.00 71.66  ? 171 ASP X CB  1 
ATOM   1463 C CG  . ASP A 1 171 ? 37.294 2.445   20.551  1.00 80.61  ? 171 ASP X CG  1 
ATOM   1464 O OD1 . ASP A 1 171 ? 37.868 1.345   20.382  1.00 93.45  ? 171 ASP X OD1 1 
ATOM   1465 O OD2 . ASP A 1 171 ? 37.810 3.572   20.260  1.00 69.05  ? 171 ASP X OD2 1 
ATOM   1466 N N   . GLY B 1 1   ? -4.587 -14.330 13.742  1.00 38.53  ? 1   GLY A N   1 
ATOM   1467 C CA  . GLY B 1 1   ? -3.196 -13.773 13.912  1.00 35.86  ? 1   GLY A CA  1 
ATOM   1468 C C   . GLY B 1 1   ? -2.965 -13.219 15.312  1.00 33.17  ? 1   GLY A C   1 
ATOM   1469 O O   . GLY B 1 1   ? -3.862 -12.564 15.859  1.00 28.79  ? 1   GLY A O   1 
ATOM   1470 N N   . LYS B 1 2   ? -1.799 -13.482 15.888  1.00 31.02  ? 2   LYS A N   1 
ATOM   1471 C CA  . LYS B 1 2   ? -1.427 -12.939 17.211  1.00 34.05  ? 2   LYS A CA  1 
ATOM   1472 C C   . LYS B 1 2   ? 0.074  -12.664 17.211  1.00 31.08  ? 2   LYS A C   1 
ATOM   1473 O O   . LYS B 1 2   ? 0.844  -13.564 16.842  1.00 32.15  ? 2   LYS A O   1 
ATOM   1474 C CB  . LYS B 1 2   ? -1.817 -13.903 18.333  1.00 38.45  ? 2   LYS A CB  1 
ATOM   1475 C CG  . LYS B 1 2   ? -1.738 -13.296 19.728  1.00 45.89  ? 2   LYS A CG  1 
ATOM   1476 C CD  . LYS B 1 2   ? -2.230 -14.215 20.835  1.00 52.47  ? 2   LYS A CD  1 
ATOM   1477 C CE  . LYS B 1 2   ? -1.170 -14.479 21.890  1.00 59.82  ? 2   LYS A CE  1 
ATOM   1478 N NZ  . LYS B 1 2   ? -1.701 -15.217 23.064  1.00 61.88  ? 2   LYS A NZ  1 
ATOM   1479 N N   . ILE B 1 3   ? 0.462  -11.451 17.600  1.00 30.11  ? 3   ILE A N   1 
ATOM   1480 C CA  . ILE B 1 3   ? 1.888  -11.057 17.764  1.00 27.14  ? 3   ILE A CA  1 
ATOM   1481 C C   . ILE B 1 3   ? 2.013  -10.337 19.100  1.00 27.04  ? 3   ILE A C   1 
ATOM   1482 O O   . ILE B 1 3   ? 1.063  -9.626  19.504  1.00 26.48  ? 3   ILE A O   1 
ATOM   1483 C CB  . ILE B 1 3   ? 2.415  -10.236 16.572  1.00 27.31  ? 3   ILE A CB  1 
ATOM   1484 C CG1 . ILE B 1 3   ? 3.896  -9.903  16.764  1.00 25.83  ? 3   ILE A CG1 1 
ATOM   1485 C CG2 . ILE B 1 3   ? 1.551  -9.005  16.323  1.00 26.57  ? 3   ILE A CG2 1 
ATOM   1486 C CD1 . ILE B 1 3   ? 4.571  -9.332  15.557  1.00 26.27  ? 3   ILE A CD1 1 
ATOM   1487 N N   . THR B 1 4   ? 3.098  -10.610 19.820  1.00 26.25  ? 4   THR A N   1 
ATOM   1488 C CA  . THR B 1 4   ? 3.404  -9.918  21.090  1.00 26.02  ? 4   THR A CA  1 
ATOM   1489 C C   . THR B 1 4   ? 4.699  -9.149  20.859  1.00 24.66  ? 4   THR A C   1 
ATOM   1490 O O   . THR B 1 4   ? 5.710  -9.789  20.533  1.00 23.80  ? 4   THR A O   1 
ATOM   1491 C CB  . THR B 1 4   ? 3.391  -10.870 22.290  1.00 25.81  ? 4   THR A CB  1 
ATOM   1492 O OG1 . THR B 1 4   ? 2.138  -11.548 22.283  1.00 25.64  ? 4   THR A OG1 1 
ATOM   1493 C CG2 . THR B 1 4   ? 3.555  -10.152 23.610  1.00 26.66  ? 4   THR A CG2 1 
ATOM   1494 N N   . LEU B 1 5   ? 4.615  -7.824  20.975  1.00 23.05  ? 5   LEU A N   1 
ATOM   1495 C CA  . LEU B 1 5   ? 5.752  -6.891  20.844  1.00 25.49  ? 5   LEU A CA  1 
ATOM   1496 C C   . LEU B 1 5   ? 6.213  -6.497  22.244  1.00 26.36  ? 5   LEU A C   1 
ATOM   1497 O O   . LEU B 1 5   ? 5.351  -6.140  23.074  1.00 27.08  ? 5   LEU A O   1 
ATOM   1498 C CB  . LEU B 1 5   ? 5.295  -5.659  20.060  1.00 26.68  ? 5   LEU A CB  1 
ATOM   1499 C CG  . LEU B 1 5   ? 4.611  -5.963  18.737  1.00 27.07  ? 5   LEU A CG  1 
ATOM   1500 C CD1 . LEU B 1 5   ? 4.031  -4.688  18.153  1.00 29.77  ? 5   LEU A CD1 1 
ATOM   1501 C CD2 . LEU B 1 5   ? 5.578  -6.622  17.766  1.00 27.60  ? 5   LEU A CD2 1 
ATOM   1502 N N   . TYR B 1 6   ? 7.528  -6.519  22.447  1.00 24.69  ? 6   TYR A N   1 
ATOM   1503 C CA  . TYR B 1 6   ? 8.215  -6.175  23.706  1.00 23.88  ? 6   TYR A CA  1 
ATOM   1504 C C   . TYR B 1 6   ? 9.145  -4.988  23.454  1.00 25.18  ? 6   TYR A C   1 
ATOM   1505 O O   . TYR B 1 6   ? 9.841  -4.983  22.400  1.00 24.71  ? 6   TYR A O   1 
ATOM   1506 C CB  . TYR B 1 6   ? 9.009  -7.392  24.154  1.00 24.70  ? 6   TYR A CB  1 
ATOM   1507 C CG  . TYR B 1 6   ? 8.156  -8.588  24.451  1.00 24.51  ? 6   TYR A CG  1 
ATOM   1508 C CD1 . TYR B 1 6   ? 7.803  -9.480  23.457  1.00 25.17  ? 6   TYR A CD1 1 
ATOM   1509 C CD2 . TYR B 1 6   ? 7.712  -8.818  25.735  1.00 24.64  ? 6   TYR A CD2 1 
ATOM   1510 C CE1 . TYR B 1 6   ? 7.032  -10.589 23.745  1.00 26.57  ? 6   TYR A CE1 1 
ATOM   1511 C CE2 . TYR B 1 6   ? 6.932  -9.914  26.040  1.00 24.74  ? 6   TYR A CE2 1 
ATOM   1512 C CZ  . TYR B 1 6   ? 6.584  -10.800 25.040  1.00 25.87  ? 6   TYR A CZ  1 
ATOM   1513 O OH  . TYR B 1 6   ? 5.805  -11.880 25.352  1.00 25.53  ? 6   TYR A OH  1 
ATOM   1514 N N   . GLU B 1 7   ? 9.219  -4.055  24.408  1.00 24.37  ? 7   GLU A N   1 
ATOM   1515 C CA  . GLU B 1 7   ? 10.080 -2.852  24.284  1.00 25.29  ? 7   GLU A CA  1 
ATOM   1516 C C   . GLU B 1 7   ? 11.560 -3.250  24.356  1.00 23.68  ? 7   GLU A C   1 
ATOM   1517 O O   . GLU B 1 7   ? 12.359 -2.636  23.641  1.00 22.77  ? 7   GLU A O   1 
ATOM   1518 C CB  . GLU B 1 7   ? 9.697  -1.825  25.342  1.00 26.02  ? 7   GLU A CB  1 
ATOM   1519 C CG  . GLU B 1 7   ? 8.333  -1.195  25.121  1.00 26.89  ? 7   GLU A CG  1 
ATOM   1520 C CD  . GLU B 1 7   ? 8.182  0.155   25.808  1.00 29.15  ? 7   GLU A CD  1 
ATOM   1521 O OE1 . GLU B 1 7   ? 8.839  0.371   26.847  1.00 30.56  ? 7   GLU A OE1 1 
ATOM   1522 O OE2 . GLU B 1 7   ? 7.447  1.000   25.286  1.00 31.52  ? 7   GLU A OE2 1 
ATOM   1523 N N   . ASP B 1 8   ? 11.903 -4.264  25.145  1.00 23.17  ? 8   ASP A N   1 
ATOM   1524 C CA  . ASP B 1 8   ? 13.306 -4.621  25.463  1.00 25.96  ? 8   ASP A CA  1 
ATOM   1525 C C   . ASP B 1 8   ? 13.703 -5.936  24.789  1.00 26.09  ? 8   ASP A C   1 
ATOM   1526 O O   . ASP B 1 8   ? 12.834 -6.701  24.342  1.00 27.79  ? 8   ASP A O   1 
ATOM   1527 C CB  . ASP B 1 8   ? 13.540 -4.625  26.977  1.00 29.33  ? 8   ASP A CB  1 
ATOM   1528 C CG  . ASP B 1 8   ? 13.295 -3.269  27.618  1.00 31.40  ? 8   ASP A CG  1 
ATOM   1529 O OD1 . ASP B 1 8   ? 13.771 -2.277  27.049  1.00 34.20  ? 8   ASP A OD1 1 
ATOM   1530 O OD2 . ASP B 1 8   ? 12.619 -3.213  28.672  1.00 35.81  ? 8   ASP A OD2 1 
ATOM   1531 N N   . ARG B 1 9   ? 15.005 -6.152  24.662  1.00 28.66  ? 9   ARG A N   1 
ATOM   1532 C CA  . ARG B 1 9   ? 15.574 -7.421  24.149  1.00 33.05  ? 9   ARG A CA  1 
ATOM   1533 C C   . ARG B 1 9   ? 15.031 -8.593  24.968  1.00 27.89  ? 9   ARG A C   1 
ATOM   1534 O O   . ARG B 1 9   ? 14.799 -8.432  26.182  1.00 26.82  ? 9   ARG A O   1 
ATOM   1535 C CB  . ARG B 1 9   ? 17.104 -7.427  24.240  1.00 40.08  ? 9   ARG A CB  1 
ATOM   1536 C CG  . ARG B 1 9   ? 17.799 -6.886  23.006  1.00 47.96  ? 9   ARG A CG  1 
ATOM   1537 C CD  . ARG B 1 9   ? 19.297 -6.810  23.201  1.00 59.58  ? 9   ARG A CD  1 
ATOM   1538 N NE  . ARG B 1 9   ? 19.790 -5.569  22.619  1.00 74.23  ? 9   ARG A NE  1 
ATOM   1539 C CZ  . ARG B 1 9   ? 19.993 -5.355  21.320  1.00 84.54  ? 9   ARG A CZ  1 
ATOM   1540 N NH1 . ARG B 1 9   ? 19.766 -6.313  20.431  1.00 86.45  ? 9   ARG A NH1 1 
ATOM   1541 N NH2 . ARG B 1 9   ? 20.428 -4.171  20.919  1.00 87.39  ? 9   ARG A NH2 1 
ATOM   1542 N N   . GLY B 1 10  ? 14.903 -9.749  24.329  1.00 26.86  ? 10  GLY A N   1 
ATOM   1543 C CA  . GLY B 1 10  ? 14.719 -11.022 25.034  1.00 26.74  ? 10  GLY A CA  1 
ATOM   1544 C C   . GLY B 1 10  ? 13.410 -11.055 25.788  1.00 25.49  ? 10  GLY A C   1 
ATOM   1545 O O   . GLY B 1 10  ? 13.384 -11.636 26.882  1.00 27.02  ? 10  GLY A O   1 
ATOM   1546 N N   . PHE B 1 11  ? 12.369 -10.452 25.227  1.00 25.54  ? 11  PHE A N   1 
ATOM   1547 C CA  . PHE B 1 11  ? 10.955 -10.653 25.644  1.00 25.76  ? 11  PHE A CA  1 
ATOM   1548 C C   . PHE B 1 11  ? 10.720 -10.024 27.021  1.00 26.76  ? 11  PHE A C   1 
ATOM   1549 O O   . PHE B 1 11  ? 9.937  -10.569 27.812  1.00 27.39  ? 11  PHE A O   1 
ATOM   1550 C CB  . PHE B 1 11  ? 10.620 -12.148 25.601  1.00 26.29  ? 11  PHE A CB  1 
ATOM   1551 C CG  . PHE B 1 11  ? 11.076 -12.816 24.326  1.00 26.22  ? 11  PHE A CG  1 
ATOM   1552 C CD1 . PHE B 1 11  ? 10.438 -12.551 23.121  1.00 25.62  ? 11  PHE A CD1 1 
ATOM   1553 C CD2 . PHE B 1 11  ? 12.188 -13.642 24.316  1.00 26.60  ? 11  PHE A CD2 1 
ATOM   1554 C CE1 . PHE B 1 11  ? 10.881 -13.130 21.945  1.00 25.59  ? 11  PHE A CE1 1 
ATOM   1555 C CE2 . PHE B 1 11  ? 12.630 -14.221 23.138  1.00 25.11  ? 11  PHE A CE2 1 
ATOM   1556 C CZ  . PHE B 1 11  ? 11.961 -13.984 21.961  1.00 25.95  ? 11  PHE A CZ  1 
ATOM   1557 N N   . GLN B 1 12  ? 11.351 -8.886  27.280  1.00 27.35  ? 12  GLN A N   1 
ATOM   1558 C CA  . GLN B 1 12  ? 11.162 -8.122  28.535  1.00 30.60  ? 12  GLN A CA  1 
ATOM   1559 C C   . GLN B 1 12  ? 10.647 -6.712  28.256  1.00 29.02  ? 12  GLN A C   1 
ATOM   1560 O O   . GLN B 1 12  ? 10.616 -6.280  27.082  1.00 26.93  ? 12  GLN A O   1 
ATOM   1561 C CB  . GLN B 1 12  ? 12.462 -8.103  29.332  1.00 34.04  ? 12  GLN A CB  1 
ATOM   1562 C CG  . GLN B 1 12  ? 12.403 -9.018  30.543  1.00 39.21  ? 12  GLN A CG  1 
ATOM   1563 C CD  . GLN B 1 12  ? 13.704 -9.739  30.748  1.00 46.09  ? 12  GLN A CD  1 
ATOM   1564 O OE1 . GLN B 1 12  ? 14.681 -9.514  30.043  1.00 53.96  ? 12  GLN A OE1 1 
ATOM   1565 N NE2 . GLN B 1 12  ? 13.722 -10.621 31.727  1.00 56.69  ? 12  GLN A NE2 1 
ATOM   1566 N N   . GLY B 1 13  ? 10.266 -6.030  29.334  1.00 28.94  ? 13  GLY A N   1 
ATOM   1567 C CA  . GLY B 1 13  ? 9.745  -4.656  29.289  1.00 29.12  ? 13  GLY A CA  1 
ATOM   1568 C C   . GLY B 1 13  ? 8.260  -4.651  28.974  1.00 29.12  ? 13  GLY A C   1 
ATOM   1569 O O   . GLY B 1 13  ? 7.651  -5.748  28.839  1.00 29.99  ? 13  GLY A O   1 
ATOM   1570 N N   . ARG B 1 14  ? 7.701  -3.455  28.867  1.00 28.63  ? 14  ARG A N   1 
ATOM   1571 C CA  . ARG B 1 14  ? 6.309  -3.181  28.432  1.00 34.03  ? 14  ARG A CA  1 
ATOM   1572 C C   . ARG B 1 14  ? 6.048  -4.026  27.176  1.00 31.93  ? 14  ARG A C   1 
ATOM   1573 O O   . ARG B 1 14  ? 6.968  -4.165  26.356  1.00 30.06  ? 14  ARG A O   1 
ATOM   1574 C CB  . ARG B 1 14  ? 6.233  -1.663  28.218  1.00 39.49  ? 14  ARG A CB  1 
ATOM   1575 C CG  . ARG B 1 14  ? 4.857  -1.022  28.107  1.00 45.31  ? 14  ARG A CG  1 
ATOM   1576 C CD  . ARG B 1 14  ? 4.998  0.471   28.424  1.00 52.30  ? 14  ARG A CD  1 
ATOM   1577 N NE  . ARG B 1 14  ? 4.042  1.316   27.700  1.00 62.61  ? 14  ARG A NE  1 
ATOM   1578 C CZ  . ARG B 1 14  ? 4.337  2.271   26.798  1.00 64.35  ? 14  ARG A CZ  1 
ATOM   1579 N NH1 . ARG B 1 14  ? 5.587  2.570   26.475  1.00 62.37  ? 14  ARG A NH1 1 
ATOM   1580 N NH2 . ARG B 1 14  ? 3.356  2.946   26.222  1.00 66.12  ? 14  ARG A NH2 1 
ATOM   1581 N N   . HIS B 1 15  ? 4.857  -4.584  27.021  1.00 29.55  ? 15  HIS A N   1 
ATOM   1582 C CA  . HIS B 1 15  ? 4.509  -5.375  25.818  1.00 31.35  ? 15  HIS A CA  1 
ATOM   1583 C C   . HIS B 1 15  ? 3.093  -5.061  25.361  1.00 29.18  ? 15  HIS A C   1 
ATOM   1584 O O   . HIS B 1 15  ? 2.343  -4.434  26.086  1.00 29.63  ? 15  HIS A O   1 
ATOM   1585 C CB  . HIS B 1 15  ? 4.682  -6.871  26.074  1.00 33.17  ? 15  HIS A CB  1 
ATOM   1586 C CG  . HIS B 1 15  ? 3.833  -7.378  27.182  1.00 36.38  ? 15  HIS A CG  1 
ATOM   1587 N ND1 . HIS B 1 15  ? 4.265  -7.371  28.502  1.00 39.59  ? 15  HIS A ND1 1 
ATOM   1588 C CD2 . HIS B 1 15  ? 2.582  -7.889  27.175  1.00 37.53  ? 15  HIS A CD2 1 
ATOM   1589 C CE1 . HIS B 1 15  ? 3.303  -7.858  29.259  1.00 40.51  ? 15  HIS A CE1 1 
ATOM   1590 N NE2 . HIS B 1 15  ? 2.256  -8.178  28.464  1.00 38.05  ? 15  HIS A NE2 1 
ATOM   1591 N N   . TYR B 1 16  ? 2.763  -5.518  24.171  1.00 32.29  ? 16  TYR A N   1 
ATOM   1592 C CA  . TYR B 1 16  ? 1.489  -5.217  23.486  1.00 33.85  ? 16  TYR A CA  1 
ATOM   1593 C C   . TYR B 1 16  ? 1.168  -6.402  22.580  1.00 33.62  ? 16  TYR A C   1 
ATOM   1594 O O   . TYR B 1 16  ? 2.055  -6.802  21.822  1.00 32.36  ? 16  TYR A O   1 
ATOM   1595 C CB  . TYR B 1 16  ? 1.585  -3.893  22.720  1.00 33.90  ? 16  TYR A CB  1 
ATOM   1596 C CG  . TYR B 1 16  ? 0.249  -3.405  22.210  1.00 36.55  ? 16  TYR A CG  1 
ATOM   1597 C CD1 . TYR B 1 16  ? -0.750 -3.012  23.094  1.00 37.26  ? 16  TYR A CD1 1 
ATOM   1598 C CD2 . TYR B 1 16  ? -0.045 -3.389  20.852  1.00 36.71  ? 16  TYR A CD2 1 
ATOM   1599 C CE1 . TYR B 1 16  ? -1.992 -2.591  22.642  1.00 36.61  ? 16  TYR A CE1 1 
ATOM   1600 C CE2 . TYR B 1 16  ? -1.284 -2.971  20.386  1.00 36.95  ? 16  TYR A CE2 1 
ATOM   1601 C CZ  . TYR B 1 16  ? -2.257 -2.575  21.285  1.00 34.20  ? 16  TYR A CZ  1 
ATOM   1602 O OH  . TYR B 1 16  ? -3.463 -2.146  20.836  1.00 36.88  ? 16  TYR A OH  1 
ATOM   1603 N N   . GLU B 1 17  ? -0.042 -6.946  22.720  1.00 35.33  ? 17  GLU A N   1 
ATOM   1604 C CA  . GLU B 1 17  ? -0.614 -7.998  21.849  1.00 39.16  ? 17  GLU A CA  1 
ATOM   1605 C C   . GLU B 1 17  ? -1.450 -7.325  20.767  1.00 36.26  ? 17  GLU A C   1 
ATOM   1606 O O   . GLU B 1 17  ? -2.290 -6.544  21.131  1.00 40.32  ? 17  GLU A O   1 
ATOM   1607 C CB  . GLU B 1 17  ? -1.535 -8.927  22.633  1.00 42.58  ? 17  GLU A CB  1 
ATOM   1608 C CG  . GLU B 1 17  ? -0.814 -9.839  23.586  1.00 49.57  ? 17  GLU A CG  1 
ATOM   1609 C CD  . GLU B 1 17  ? -1.679 -11.000 24.053  1.00 57.81  ? 17  GLU A CD  1 
ATOM   1610 O OE1 . GLU B 1 17  ? -1.821 -11.157 25.290  1.00 64.27  ? 17  GLU A OE1 1 
ATOM   1611 O OE2 . GLU B 1 17  ? -2.213 -11.742 23.180  1.00 56.98  ? 17  GLU A OE2 1 
ATOM   1612 N N   . CYS B 1 18  ? -1.201 -7.625  19.498  1.00 36.51  ? 18  CYS A N   1 
ATOM   1613 C CA  . CYS B 1 18  ? -2.075 -7.275  18.354  1.00 37.63  ? 18  CYS A CA  1 
ATOM   1614 C C   . CYS B 1 18  ? -2.663 -8.553  17.774  1.00 34.76  ? 18  CYS A C   1 
ATOM   1615 O O   . CYS B 1 18  ? -1.952 -9.559  17.695  1.00 28.80  ? 18  CYS A O   1 
ATOM   1616 C CB  . CYS B 1 18  ? -1.324 -6.590  17.220  1.00 39.53  ? 18  CYS A CB  1 
ATOM   1617 S SG  . CYS B 1 18  ? -0.478 -5.088  17.749  1.00 47.37  ? 18  CYS A SG  1 
ATOM   1618 N N   . SER B 1 19  ? -3.895 -8.463  17.296  1.00 37.96  ? 19  SER A N   1 
ATOM   1619 C CA  . SER B 1 19  ? -4.558 -9.532  16.519  1.00 37.23  ? 19  SER A CA  1 
ATOM   1620 C C   . SER B 1 19  ? -5.100 -8.933  15.227  1.00 35.96  ? 19  SER A C   1 
ATOM   1621 O O   . SER B 1 19  ? -5.801 -9.639  14.486  1.00 41.85  ? 19  SER A O   1 
ATOM   1622 C CB  . SER B 1 19  ? -5.629 -10.145 17.362  1.00 38.51  ? 19  SER A CB  1 
ATOM   1623 O OG  . SER B 1 19  ? -6.238 -9.139  18.164  1.00 42.55  ? 19  SER A OG  1 
ATOM   1624 N N   . SER B 1 20  ? -4.762 -7.677  14.957  1.00 36.15  ? 20  SER A N   1 
ATOM   1625 C CA  . SER B 1 20  ? -5.219 -6.937  13.754  1.00 35.21  ? 20  SER A CA  1 
ATOM   1626 C C   . SER B 1 20  ? -4.219 -5.827  13.404  1.00 34.46  ? 20  SER A C   1 
ATOM   1627 O O   . SER B 1 20  ? -3.271 -5.564  14.187  1.00 34.75  ? 20  SER A O   1 
ATOM   1628 C CB  . SER B 1 20  ? -6.598 -6.368  13.963  1.00 33.92  ? 20  SER A CB  1 
ATOM   1629 O OG  . SER B 1 20  ? -6.568 -5.426  15.029  1.00 34.50  ? 20  SER A OG  1 
ATOM   1630 N N   . ASP B 1 21  ? -4.444 -5.234  12.237  1.00 31.57  ? 21  ASP A N   1 
ATOM   1631 C CA  . ASP B 1 21  ? -3.719 -4.068  11.695  1.00 30.84  ? 21  ASP A CA  1 
ATOM   1632 C C   . ASP B 1 21  ? -3.737 -2.973  12.748  1.00 31.84  ? 21  ASP A C   1 
ATOM   1633 O O   . ASP B 1 21  ? -4.789 -2.800  13.376  1.00 34.19  ? 21  ASP A O   1 
ATOM   1634 C CB  . ASP B 1 21  ? -4.374 -3.619  10.396  1.00 31.27  ? 21  ASP A CB  1 
ATOM   1635 C CG  . ASP B 1 21  ? -4.218 -4.622  9.273   1.00 31.25  ? 21  ASP A CG  1 
ATOM   1636 O OD1 . ASP B 1 21  ? -3.630 -5.687  9.516   1.00 32.51  ? 21  ASP A OD1 1 
ATOM   1637 O OD2 . ASP B 1 21  ? -4.685 -4.326  8.167   1.00 36.73  ? 21  ASP A OD2 1 
ATOM   1638 N N   . HIS B 1 22  ? -2.595 -2.328  12.974  1.00 30.96  ? 22  HIS A N   1 
ATOM   1639 C CA  . HIS B 1 22  ? -2.478 -1.096  13.788  1.00 32.08  ? 22  HIS A CA  1 
ATOM   1640 C C   . HIS B 1 22  ? -1.700 -0.075  12.978  1.00 30.55  ? 22  HIS A C   1 
ATOM   1641 O O   . HIS B 1 22  ? -0.487 -0.200  12.838  1.00 31.79  ? 22  HIS A O   1 
ATOM   1642 C CB  . HIS B 1 22  ? -1.800 -1.372  15.124  1.00 33.76  ? 22  HIS A CB  1 
ATOM   1643 C CG  . HIS B 1 22  ? -2.715 -1.976  16.120  1.00 39.14  ? 22  HIS A CG  1 
ATOM   1644 N ND1 . HIS B 1 22  ? -3.140 -3.290  16.021  1.00 41.57  ? 22  HIS A ND1 1 
ATOM   1645 C CD2 . HIS B 1 22  ? -3.285 -1.464  17.230  1.00 40.82  ? 22  HIS A CD2 1 
ATOM   1646 C CE1 . HIS B 1 22  ? -3.933 -3.563  17.035  1.00 43.58  ? 22  HIS A CE1 1 
ATOM   1647 N NE2 . HIS B 1 22  ? -4.038 -2.461  17.794  1.00 44.47  ? 22  HIS A NE2 1 
ATOM   1648 N N   . PRO B 1 23  ? -2.380 0.945   12.415  1.00 30.02  ? 23  PRO A N   1 
ATOM   1649 C CA  . PRO B 1 23  ? -1.700 2.033   11.719  1.00 28.07  ? 23  PRO A CA  1 
ATOM   1650 C C   . PRO B 1 23  ? -0.848 2.913   12.640  1.00 25.64  ? 23  PRO A C   1 
ATOM   1651 O O   . PRO B 1 23  ? -0.077 3.656   12.123  1.00 24.90  ? 23  PRO A O   1 
ATOM   1652 C CB  . PRO B 1 23  ? -2.820 2.895   11.119  1.00 28.35  ? 23  PRO A CB  1 
ATOM   1653 C CG  . PRO B 1 23  ? -4.058 2.030   11.218  1.00 31.26  ? 23  PRO A CG  1 
ATOM   1654 C CD  . PRO B 1 23  ? -3.841 1.101   12.398  1.00 29.57  ? 23  PRO A CD  1 
ATOM   1655 N N   . ASN B 1 24  ? -1.024 2.822   13.956  1.00 24.80  ? 24  ASN A N   1 
ATOM   1656 C CA  . ASN B 1 24  ? -0.310 3.680   14.934  1.00 24.02  ? 24  ASN A CA  1 
ATOM   1657 C C   . ASN B 1 24  ? -0.114 2.927   16.269  1.00 23.58  ? 24  ASN A C   1 
ATOM   1658 O O   . ASN B 1 24  ? -0.994 2.965   17.126  1.00 23.04  ? 24  ASN A O   1 
ATOM   1659 C CB  . ASN B 1 24  ? -1.071 4.991   15.118  1.00 23.22  ? 24  ASN A CB  1 
ATOM   1660 C CG  . ASN B 1 24  ? -0.428 5.901   16.144  1.00 22.27  ? 24  ASN A CG  1 
ATOM   1661 O OD1 . ASN B 1 24  ? 0.782  5.857   16.343  1.00 21.15  ? 24  ASN A OD1 1 
ATOM   1662 N ND2 . ASN B 1 24  ? -1.221 6.742   16.779  1.00 21.62  ? 24  ASN A ND2 1 
ATOM   1663 N N   . LEU B 1 25  ? 1.054  2.319   16.465  1.00 24.42  ? 25  LEU A N   1 
ATOM   1664 C CA  . LEU B 1 25  ? 1.445  1.639   17.730  1.00 23.58  ? 25  LEU A CA  1 
ATOM   1665 C C   . LEU B 1 25  ? 1.981  2.649   18.747  1.00 22.52  ? 25  LEU A C   1 
ATOM   1666 O O   . LEU B 1 25  ? 2.304  2.217   19.856  1.00 24.66  ? 25  LEU A O   1 
ATOM   1667 C CB  . LEU B 1 25  ? 2.500  0.585   17.402  1.00 23.10  ? 25  LEU A CB  1 
ATOM   1668 C CG  . LEU B 1 25  ? 1.973  -0.645  16.675  1.00 24.09  ? 25  LEU A CG  1 
ATOM   1669 C CD1 . LEU B 1 25  ? 3.122  -1.558  16.233  1.00 23.89  ? 25  LEU A CD1 1 
ATOM   1670 C CD2 . LEU B 1 25  ? 1.003  -1.396  17.559  1.00 24.49  ? 25  LEU A CD2 1 
ATOM   1671 N N   . GLN B 1 26  ? 2.086  3.933   18.393  1.00 22.49  ? 26  GLN A N   1 
ATOM   1672 C CA  . GLN B 1 26  ? 2.896  4.897   19.177  1.00 24.62  ? 26  GLN A CA  1 
ATOM   1673 C C   . GLN B 1 26  ? 2.291  5.088   20.558  1.00 24.93  ? 26  GLN A C   1 
ATOM   1674 O O   . GLN B 1 26  ? 3.059  5.187   21.500  1.00 26.99  ? 26  GLN A O   1 
ATOM   1675 C CB  . GLN B 1 26  ? 3.072  6.229   18.452  1.00 25.32  ? 26  GLN A CB  1 
ATOM   1676 C CG  . GLN B 1 26  ? 3.857  6.103   17.153  1.00 25.92  ? 26  GLN A CG  1 
ATOM   1677 C CD  . GLN B 1 26  ? 3.933  7.434   16.457  1.00 22.81  ? 26  GLN A CD  1 
ATOM   1678 O OE1 . GLN B 1 26  ? 4.989  8.032   16.355  1.00 23.97  ? 26  GLN A OE1 1 
ATOM   1679 N NE2 . GLN B 1 26  ? 2.797  7.933   16.021  1.00 23.47  ? 26  GLN A NE2 1 
ATOM   1680 N N   . PRO B 1 27  ? 0.943  5.137   20.743  1.00 27.42  ? 27  PRO A N   1 
ATOM   1681 C CA  . PRO B 1 27  ? 0.355  5.272   22.085  1.00 28.34  ? 27  PRO A CA  1 
ATOM   1682 C C   . PRO B 1 27  ? 0.539  4.079   23.039  1.00 30.65  ? 27  PRO A C   1 
ATOM   1683 O O   . PRO B 1 27  ? 0.199  4.210   24.186  1.00 34.19  ? 27  PRO A O   1 
ATOM   1684 C CB  . PRO B 1 27  ? -1.157 5.400   21.844  1.00 26.85  ? 27  PRO A CB  1 
ATOM   1685 C CG  . PRO B 1 27  ? -1.288 5.774   20.374  1.00 26.60  ? 27  PRO A CG  1 
ATOM   1686 C CD  . PRO B 1 27  ? -0.096 5.128   19.696  1.00 26.56  ? 27  PRO A CD  1 
ATOM   1687 N N   . TYR B 1 28  ? 1.036  2.944   22.548  1.00 31.38  ? 28  TYR A N   1 
ATOM   1688 C CA  . TYR B 1 28  ? 1.092  1.654   23.289  1.00 32.87  ? 28  TYR A CA  1 
ATOM   1689 C C   . TYR B 1 28  ? 2.534  1.191   23.521  1.00 32.38  ? 28  TYR A C   1 
ATOM   1690 O O   . TYR B 1 28  ? 2.753  0.419   24.452  1.00 32.27  ? 28  TYR A O   1 
ATOM   1691 C CB  . TYR B 1 28  ? 0.341  0.595   22.486  1.00 34.61  ? 28  TYR A CB  1 
ATOM   1692 C CG  . TYR B 1 28  ? -1.062 1.008   22.146  1.00 33.13  ? 28  TYR A CG  1 
ATOM   1693 C CD1 . TYR B 1 28  ? -2.012 1.089   23.143  1.00 33.85  ? 28  TYR A CD1 1 
ATOM   1694 C CD2 . TYR B 1 28  ? -1.430 1.337   20.855  1.00 32.96  ? 28  TYR A CD2 1 
ATOM   1695 C CE1 . TYR B 1 28  ? -3.306 1.488   22.873  1.00 34.48  ? 28  TYR A CE1 1 
ATOM   1696 C CE2 . TYR B 1 28  ? -2.728 1.720   20.563  1.00 33.74  ? 28  TYR A CE2 1 
ATOM   1697 C CZ  . TYR B 1 28  ? -3.667 1.789   21.577  1.00 34.31  ? 28  TYR A CZ  1 
ATOM   1698 O OH  . TYR B 1 28  ? -4.956 2.154   21.345  1.00 36.91  ? 28  TYR A OH  1 
ATOM   1699 N N   . LEU B 1 29  ? 3.485  1.686   22.731  1.00 33.69  ? 29  LEU A N   1 
ATOM   1700 C CA  . LEU B 1 29  ? 4.851  1.125   22.605  1.00 35.15  ? 29  LEU A CA  1 
ATOM   1701 C C   . LEU B 1 29  ? 5.776  2.255   22.172  1.00 32.35  ? 29  LEU A C   1 
ATOM   1702 O O   . LEU B 1 29  ? 5.484  2.849   21.144  1.00 32.56  ? 29  LEU A O   1 
ATOM   1703 C CB  . LEU B 1 29  ? 4.776  0.032   21.530  1.00 41.03  ? 29  LEU A CB  1 
ATOM   1704 C CG  . LEU B 1 29  ? 5.550  -1.256  21.782  1.00 45.45  ? 29  LEU A CG  1 
ATOM   1705 C CD1 . LEU B 1 29  ? 5.022  -2.006  22.993  1.00 46.62  ? 29  LEU A CD1 1 
ATOM   1706 C CD2 . LEU B 1 29  ? 5.479  -2.128  20.546  1.00 49.98  ? 29  LEU A CD2 1 
ATOM   1707 N N   . SER B 1 30  ? 6.842  2.540   22.914  1.00 30.73  ? 30  SER A N   1 
ATOM   1708 C CA  . SER B 1 30  ? 7.824  3.589   22.546  1.00 32.02  ? 30  SER A CA  1 
ATOM   1709 C C   . SER B 1 30  ? 8.974  2.996   21.708  1.00 33.24  ? 30  SER A C   1 
ATOM   1710 O O   . SER B 1 30  ? 9.649  3.759   20.989  1.00 30.04  ? 30  SER A O   1 
ATOM   1711 C CB  . SER B 1 30  ? 8.305  4.282   23.768  1.00 31.62  ? 30  SER A CB  1 
ATOM   1712 O OG  . SER B 1 30  ? 9.071  3.391   24.527  1.00 36.72  ? 30  SER A OG  1 
ATOM   1713 N N   . ARG B 1 31  ? 9.191  1.677   21.767  1.00 31.48  ? 31  ARG A N   1 
ATOM   1714 C CA  . ARG B 1 31  ? 10.176 0.976   20.907  1.00 27.61  ? 31  ARG A CA  1 
ATOM   1715 C C   . ARG B 1 31  ? 9.831  -0.515  20.843  1.00 29.70  ? 31  ARG A C   1 
ATOM   1716 O O   . ARG B 1 31  ? 8.991  -0.988  21.647  1.00 29.84  ? 31  ARG A O   1 
ATOM   1717 C CB  . ARG B 1 31  ? 11.576 1.181   21.485  1.00 27.30  ? 31  ARG A CB  1 
ATOM   1718 C CG  . ARG B 1 31  ? 11.651 0.898   22.981  1.00 28.55  ? 31  ARG A CG  1 
ATOM   1719 C CD  . ARG B 1 31  ? 13.037 1.106   23.569  1.00 30.25  ? 31  ARG A CD  1 
ATOM   1720 N NE  . ARG B 1 31  ? 13.103 0.428   24.863  1.00 33.10  ? 31  ARG A NE  1 
ATOM   1721 C CZ  . ARG B 1 31  ? 12.891 0.979   26.058  1.00 33.08  ? 31  ARG A CZ  1 
ATOM   1722 N NH1 . ARG B 1 31  ? 12.614 2.266   26.180  1.00 34.24  ? 31  ARG A NH1 1 
ATOM   1723 N NH2 . ARG B 1 31  ? 12.962 0.226   27.141  1.00 34.71  ? 31  ARG A NH2 1 
ATOM   1724 N N   . CYS B 1 32  ? 10.482 -1.252  19.946  1.00 28.15  ? 32  CYS A N   1 
ATOM   1725 C CA  . CYS B 1 32  ? 10.300 -2.709  19.834  1.00 27.00  ? 32  CYS A CA  1 
ATOM   1726 C C   . CYS B 1 32  ? 11.643 -3.406  19.646  1.00 24.46  ? 32  CYS A C   1 
ATOM   1727 O O   . CYS B 1 32  ? 12.259 -3.228  18.594  1.00 24.64  ? 32  CYS A O   1 
ATOM   1728 C CB  . CYS B 1 32  ? 9.360  -3.026  18.687  1.00 29.24  ? 32  CYS A CB  1 
ATOM   1729 S SG  . CYS B 1 32  ? 8.885  -4.765  18.699  1.00 30.52  ? 32  CYS A SG  1 
ATOM   1730 N N   . ASN B 1 33  ? 12.062 -4.198  20.624  1.00 23.85  ? 33  ASN A N   1 
ATOM   1731 C CA  . ASN B 1 33  ? 13.357 -4.935  20.576  1.00 24.49  ? 33  ASN A CA  1 
ATOM   1732 C C   . ASN B 1 33  ? 13.176 -6.466  20.627  1.00 25.04  ? 33  ASN A C   1 
ATOM   1733 O O   . ASN B 1 33  ? 14.172 -7.184  20.403  1.00 27.04  ? 33  ASN A O   1 
ATOM   1734 C CB  . ASN B 1 33  ? 14.288 -4.455  21.687  1.00 24.87  ? 33  ASN A CB  1 
ATOM   1735 C CG  . ASN B 1 33  ? 15.031 -3.225  21.248  1.00 24.54  ? 33  ASN A CG  1 
ATOM   1736 O OD1 . ASN B 1 33  ? 15.871 -3.302  20.357  1.00 25.73  ? 33  ASN A OD1 1 
ATOM   1737 N ND2 . ASN B 1 33  ? 14.686 -2.089  21.827  1.00 26.10  ? 33  ASN A ND2 1 
ATOM   1738 N N   . SER B 1 34  ? 11.982 -6.984  20.897  1.00 23.58  ? 34  SER A N   1 
ATOM   1739 C CA  . SER B 1 34  ? 11.731 -8.431  20.719  1.00 23.62  ? 34  SER A CA  1 
ATOM   1740 C C   . SER B 1 34  ? 10.257 -8.636  20.401  1.00 24.25  ? 34  SER A C   1 
ATOM   1741 O O   . SER B 1 34  ? 9.436  -7.720  20.658  1.00 25.28  ? 34  SER A O   1 
ATOM   1742 C CB  . SER B 1 34  ? 12.198 -9.236  21.891  1.00 21.42  ? 34  SER A CB  1 
ATOM   1743 O OG  . SER B 1 34  ? 11.613 -8.752  23.076  1.00 19.69  ? 34  SER A OG  1 
ATOM   1744 N N   . ALA B 1 35  ? 9.951  -9.761  19.781  1.00 22.40  ? 35  ALA A N   1 
ATOM   1745 C CA  . ALA B 1 35  ? 8.583  -10.050 19.307  1.00 24.92  ? 35  ALA A CA  1 
ATOM   1746 C C   . ALA B 1 35  ? 8.374  -11.558 19.269  1.00 24.15  ? 35  ALA A C   1 
ATOM   1747 O O   . ALA B 1 35  ? 9.305  -12.289 18.889  1.00 24.00  ? 35  ALA A O   1 
ATOM   1748 C CB  . ALA B 1 35  ? 8.352  -9.429  17.950  1.00 24.88  ? 35  ALA A CB  1 
ATOM   1749 N N   . SER B 1 36  ? 7.171  -11.990 19.627  1.00 24.56  ? 36  SER A N   1 
ATOM   1750 C CA  . SER B 1 36  ? 6.748  -13.404 19.561  1.00 24.21  ? 36  SER A CA  1 
ATOM   1751 C C   . SER B 1 36  ? 5.526  -13.470 18.651  1.00 25.73  ? 36  SER A C   1 
ATOM   1752 O O   . SER B 1 36  ? 4.485  -12.901 19.028  1.00 24.01  ? 36  SER A O   1 
ATOM   1753 C CB  . SER B 1 36  ? 6.495  -13.947 20.936  1.00 24.07  ? 36  SER A CB  1 
ATOM   1754 O OG  . SER B 1 36  ? 7.728  -14.160 21.609  1.00 21.88  ? 36  SER A OG  1 
ATOM   1755 N N   . VAL B 1 37  ? 5.682  -14.048 17.458  1.00 27.05  ? 37  VAL A N   1 
ATOM   1756 C CA  . VAL B 1 37  ? 4.538  -14.335 16.547  1.00 28.37  ? 37  VAL A CA  1 
ATOM   1757 C C   . VAL B 1 37  ? 3.990  -15.724 16.883  1.00 28.69  ? 37  VAL A C   1 
ATOM   1758 O O   . VAL B 1 37  ? 4.651  -16.707 16.548  1.00 27.40  ? 37  VAL A O   1 
ATOM   1759 C CB  . VAL B 1 37  ? 4.939  -14.255 15.065  1.00 30.73  ? 37  VAL A CB  1 
ATOM   1760 C CG1 . VAL B 1 37  ? 3.761  -14.597 14.157  1.00 31.56  ? 37  VAL A CG1 1 
ATOM   1761 C CG2 . VAL B 1 37  ? 5.524  -12.902 14.716  1.00 30.57  ? 37  VAL A CG2 1 
ATOM   1762 N N   . ASP B 1 38  ? 2.804  -15.781 17.478  1.00 29.03  ? 38  ASP A N   1 
ATOM   1763 C CA  . ASP B 1 38  ? 2.085  -17.035 17.795  1.00 34.15  ? 38  ASP A CA  1 
ATOM   1764 C C   . ASP B 1 38  ? 1.442  -17.598 16.519  1.00 36.02  ? 38  ASP A C   1 
ATOM   1765 O O   . ASP B 1 38  ? 1.560  -18.802 16.269  1.00 36.58  ? 38  ASP A O   1 
ATOM   1766 C CB  . ASP B 1 38  ? 1.045  -16.760 18.874  1.00 34.73  ? 38  ASP A CB  1 
ATOM   1767 C CG  . ASP B 1 38  ? 0.087  -17.908 19.076  1.00 35.52  ? 38  ASP A CG  1 
ATOM   1768 O OD1 . ASP B 1 38  ? 0.504  -18.884 19.719  1.00 36.38  ? 38  ASP A OD1 1 
ATOM   1769 O OD2 . ASP B 1 38  ? -1.069 -17.796 18.606  1.00 34.41  ? 38  ASP A OD2 1 
ATOM   1770 N N   . SER B 1 39  ? 0.753  -16.748 15.762  1.00 36.37  ? 39  SER A N   1 
ATOM   1771 C CA  . SER B 1 39  ? 0.106  -17.097 14.475  1.00 34.33  ? 39  SER A CA  1 
ATOM   1772 C C   . SER B 1 39  ? 0.044  -15.874 13.554  1.00 33.20  ? 39  SER A C   1 
ATOM   1773 O O   . SER B 1 39  ? 0.085  -14.701 14.064  1.00 30.42  ? 39  SER A O   1 
ATOM   1774 C CB  . SER B 1 39  ? -1.266 -17.661 14.699  1.00 33.86  ? 39  SER A CB  1 
ATOM   1775 O OG  . SER B 1 39  ? -2.046 -16.781 15.482  1.00 36.38  ? 39  SER A OG  1 
ATOM   1776 N N   . GLY B 1 40  ? -0.042 -16.144 12.248  1.00 30.91  ? 40  GLY A N   1 
ATOM   1777 C CA  . GLY B 1 40  ? -0.237 -15.120 11.212  1.00 32.07  ? 40  GLY A CA  1 
ATOM   1778 C C   . GLY B 1 40  ? 1.070  -14.727 10.560  1.00 33.50  ? 40  GLY A C   1 
ATOM   1779 O O   . GLY B 1 40  ? 2.149  -15.093 11.081  1.00 32.51  ? 40  GLY A O   1 
ATOM   1780 N N   . CYS B 1 41  ? 0.979  -14.044 9.424   1.00 32.43  ? 41  CYS A N   1 
ATOM   1781 C CA  . CYS B 1 41  ? 2.133  -13.404 8.752   1.00 32.73  ? 41  CYS A CA  1 
ATOM   1782 C C   . CYS B 1 41  ? 1.976  -11.902 8.943   1.00 28.71  ? 41  CYS A C   1 
ATOM   1783 O O   . CYS B 1 41  ? 0.851  -11.406 8.784   1.00 30.48  ? 41  CYS A O   1 
ATOM   1784 C CB  . CYS B 1 41  ? 2.216  -13.841 7.299   1.00 36.23  ? 41  CYS A CB  1 
ATOM   1785 S SG  . CYS B 1 41  ? 2.505  -15.621 7.169   1.00 45.14  ? 41  CYS A SG  1 
ATOM   1786 N N   . TRP B 1 42  ? 3.045  -11.239 9.378   1.00 26.70  ? 42  TRP A N   1 
ATOM   1787 C CA  . TRP B 1 42  ? 3.024  -9.826  9.830   1.00 27.17  ? 42  TRP A CA  1 
ATOM   1788 C C   . TRP B 1 42  ? 4.067  -9.008  9.072   1.00 26.11  ? 42  TRP A C   1 
ATOM   1789 O O   . TRP B 1 42  ? 5.175  -9.510  8.783   1.00 25.85  ? 42  TRP A O   1 
ATOM   1790 C CB  . TRP B 1 42  ? 3.258  -9.717  11.340  1.00 26.66  ? 42  TRP A CB  1 
ATOM   1791 C CG  . TRP B 1 42  ? 2.167  -10.327 12.155  1.00 26.21  ? 42  TRP A CG  1 
ATOM   1792 C CD1 . TRP B 1 42  ? 2.064  -11.635 12.527  1.00 25.83  ? 42  TRP A CD1 1 
ATOM   1793 C CD2 . TRP B 1 42  ? 1.021  -9.659  12.707  1.00 24.63  ? 42  TRP A CD2 1 
ATOM   1794 N NE1 . TRP B 1 42  ? 0.944  -11.818 13.284  1.00 26.18  ? 42  TRP A NE1 1 
ATOM   1795 C CE2 . TRP B 1 42  ? 0.288  -10.628 13.417  1.00 25.35  ? 42  TRP A CE2 1 
ATOM   1796 C CE3 . TRP B 1 42  ? 0.564  -8.339  12.697  1.00 26.44  ? 42  TRP A CE3 1 
ATOM   1797 C CZ2 . TRP B 1 42  ? -0.895 -10.329 14.085  1.00 26.68  ? 42  TRP A CZ2 1 
ATOM   1798 C CZ3 . TRP B 1 42  ? -0.593 -8.037  13.374  1.00 27.07  ? 42  TRP A CZ3 1 
ATOM   1799 C CH2 . TRP B 1 42  ? -1.321 -9.024  14.044  1.00 26.51  ? 42  TRP A CH2 1 
ATOM   1800 N N   . MET B 1 43  ? 3.695  -7.773  8.777   1.00 27.11  ? 43  MET A N   1 
ATOM   1801 C CA  . MET B 1 43  ? 4.628  -6.732  8.301   1.00 28.08  ? 43  MET A CA  1 
ATOM   1802 C C   . MET B 1 43  ? 4.704  -5.694  9.417   1.00 29.59  ? 43  MET A C   1 
ATOM   1803 O O   . MET B 1 43  ? 3.645  -5.133  9.770   1.00 28.33  ? 43  MET A O   1 
ATOM   1804 C CB  . MET B 1 43  ? 4.132  -6.099  6.999   1.00 27.76  ? 43  MET A CB  1 
ATOM   1805 C CG  . MET B 1 43  ? 5.233  -5.772  6.033   1.00 27.27  ? 43  MET A CG  1 
ATOM   1806 S SD  . MET B 1 43  ? 6.033  -7.248  5.373   1.00 26.88  ? 43  MET A SD  1 
ATOM   1807 C CE  . MET B 1 43  ? 7.311  -6.498  4.362   1.00 26.48  ? 43  MET A CE  1 
ATOM   1808 N N   . LEU B 1 44  ? 5.897  -5.522  9.996   1.00 28.53  ? 44  LEU A N   1 
ATOM   1809 C CA  . LEU B 1 44  ? 6.222  -4.395  10.895  1.00 26.94  ? 44  LEU A CA  1 
ATOM   1810 C C   . LEU B 1 44  ? 6.739  -3.223  10.060  1.00 25.87  ? 44  LEU A C   1 
ATOM   1811 O O   . LEU B 1 44  ? 7.457  -3.453  9.087   1.00 28.08  ? 44  LEU A O   1 
ATOM   1812 C CB  . LEU B 1 44  ? 7.284  -4.827  11.904  1.00 26.88  ? 44  LEU A CB  1 
ATOM   1813 C CG  . LEU B 1 44  ? 6.938  -6.029  12.776  1.00 28.45  ? 44  LEU A CG  1 
ATOM   1814 C CD1 . LEU B 1 44  ? 7.971  -6.180  13.886  1.00 27.41  ? 44  LEU A CD1 1 
ATOM   1815 C CD2 . LEU B 1 44  ? 5.520  -5.923  13.337  1.00 29.05  ? 44  LEU A CD2 1 
ATOM   1816 N N   . TYR B 1 45  ? 6.416  -2.011  10.482  1.00 23.95  ? 45  TYR A N   1 
ATOM   1817 C CA  . TYR B 1 45  ? 6.844  -0.754  9.832   1.00 25.20  ? 45  TYR A CA  1 
ATOM   1818 C C   . TYR B 1 45  ? 7.536  0.155   10.852  1.00 22.97  ? 45  TYR A C   1 
ATOM   1819 O O   . TYR B 1 45  ? 7.076  0.323   12.018  1.00 20.72  ? 45  TYR A O   1 
ATOM   1820 C CB  . TYR B 1 45  ? 5.642  -0.040  9.214   1.00 25.37  ? 45  TYR A CB  1 
ATOM   1821 C CG  . TYR B 1 45  ? 4.944  -0.816  8.132   1.00 25.39  ? 45  TYR A CG  1 
ATOM   1822 C CD1 . TYR B 1 45  ? 3.994  -1.775  8.441   1.00 26.97  ? 45  TYR A CD1 1 
ATOM   1823 C CD2 . TYR B 1 45  ? 5.209  -0.579  6.798   1.00 24.71  ? 45  TYR A CD2 1 
ATOM   1824 C CE1 . TYR B 1 45  ? 3.319  -2.465  7.450   1.00 26.50  ? 45  TYR A CE1 1 
ATOM   1825 C CE2 . TYR B 1 45  ? 4.556  -1.277  5.798   1.00 24.70  ? 45  TYR A CE2 1 
ATOM   1826 C CZ  . TYR B 1 45  ? 3.602  -2.223  6.119   1.00 26.11  ? 45  TYR A CZ  1 
ATOM   1827 O OH  . TYR B 1 45  ? 2.939  -2.920  5.138   1.00 26.15  ? 45  TYR A OH  1 
ATOM   1828 N N   . GLU B 1 46  ? 8.618  0.756   10.377  1.00 23.61  ? 46  GLU A N   1 
ATOM   1829 C CA  . GLU B 1 46  ? 9.444  1.733   11.110  1.00 24.49  ? 46  GLU A CA  1 
ATOM   1830 C C   . GLU B 1 46  ? 8.602  2.940   11.533  1.00 24.78  ? 46  GLU A C   1 
ATOM   1831 O O   . GLU B 1 46  ? 8.701  3.353   12.696  1.00 23.13  ? 46  GLU A O   1 
ATOM   1832 C CB  . GLU B 1 46  ? 10.557 2.177   10.167  1.00 26.57  ? 46  GLU A CB  1 
ATOM   1833 C CG  . GLU B 1 46  ? 11.509 3.190   10.754  1.00 25.11  ? 46  GLU A CG  1 
ATOM   1834 C CD  . GLU B 1 46  ? 12.511 3.670   9.727   1.00 26.11  ? 46  GLU A CD  1 
ATOM   1835 O OE1 . GLU B 1 46  ? 13.600 4.087   10.137  1.00 25.18  ? 46  GLU A OE1 1 
ATOM   1836 O OE2 . GLU B 1 46  ? 12.169 3.659   8.516   1.00 27.65  ? 46  GLU A OE2 1 
ATOM   1837 N N   . GLN B 1 47  ? 7.854  3.516   10.593  1.00 24.87  ? 47  GLN A N   1 
ATOM   1838 C CA  . GLN B 1 47  ? 7.123  4.787   10.808  1.00 27.35  ? 47  GLN A CA  1 
ATOM   1839 C C   . GLN B 1 47  ? 5.647  4.464   10.941  1.00 25.31  ? 47  GLN A C   1 
ATOM   1840 O O   . GLN B 1 47  ? 5.212  3.378   10.556  1.00 23.60  ? 47  GLN A O   1 
ATOM   1841 C CB  . GLN B 1 47  ? 7.387  5.752   9.657   1.00 29.88  ? 47  GLN A CB  1 
ATOM   1842 C CG  . GLN B 1 47  ? 8.843  6.159   9.527   1.00 35.24  ? 47  GLN A CG  1 
ATOM   1843 C CD  . GLN B 1 47  ? 9.183  7.268   10.493  1.00 41.68  ? 47  GLN A CD  1 
ATOM   1844 O OE1 . GLN B 1 47  ? 9.406  8.405   10.087  1.00 47.62  ? 47  GLN A OE1 1 
ATOM   1845 N NE2 . GLN B 1 47  ? 9.222  6.951   11.779  1.00 41.58  ? 47  GLN A NE2 1 
ATOM   1846 N N   . PRO B 1 48  ? 4.844  5.387   11.504  1.00 24.82  ? 48  PRO A N   1 
ATOM   1847 C CA  . PRO B 1 48  ? 3.406  5.191   11.595  1.00 24.68  ? 48  PRO A CA  1 
ATOM   1848 C C   . PRO B 1 48  ? 2.765  5.181   10.204  1.00 25.98  ? 48  PRO A C   1 
ATOM   1849 O O   . PRO B 1 48  ? 3.396  5.625   9.239   1.00 25.39  ? 48  PRO A O   1 
ATOM   1850 C CB  . PRO B 1 48  ? 2.910  6.370   12.423  1.00 25.55  ? 48  PRO A CB  1 
ATOM   1851 C CG  . PRO B 1 48  ? 4.153  6.875   13.121  1.00 26.90  ? 48  PRO A CG  1 
ATOM   1852 C CD  . PRO B 1 48  ? 5.266  6.646   12.124  1.00 26.03  ? 48  PRO A CD  1 
ATOM   1853 N N   . ASN B 1 49  ? 1.561  4.609   10.144  1.00 25.23  ? 49  ASN A N   1 
ATOM   1854 C CA  . ASN B 1 49  ? 0.685  4.585   8.951   1.00 26.83  ? 49  ASN A CA  1 
ATOM   1855 C C   . ASN B 1 49  ? 1.324  3.745   7.847   1.00 27.72  ? 49  ASN A C   1 
ATOM   1856 O O   . ASN B 1 49  ? 1.211  4.130   6.681   1.00 31.54  ? 49  ASN A O   1 
ATOM   1857 C CB  . ASN B 1 49  ? 0.411  6.014   8.484   1.00 27.52  ? 49  ASN A CB  1 
ATOM   1858 C CG  . ASN B 1 49  ? -0.785 6.077   7.572   1.00 24.99  ? 49  ASN A CG  1 
ATOM   1859 O OD1 . ASN B 1 49  ? -1.721 5.312   7.739   1.00 26.46  ? 49  ASN A OD1 1 
ATOM   1860 N ND2 . ASN B 1 49  ? -0.746 6.970   6.613   1.00 25.42  ? 49  ASN A ND2 1 
ATOM   1861 N N   . TYR B 1 50  ? 1.986  2.645   8.204   1.00 28.42  ? 50  TYR A N   1 
ATOM   1862 C CA  . TYR B 1 50  ? 2.567  1.684   7.239   1.00 27.32  ? 50  TYR A CA  1 
ATOM   1863 C C   . TYR B 1 50  ? 3.574  2.383   6.321   1.00 27.26  ? 50  TYR A C   1 
ATOM   1864 O O   . TYR B 1 50  ? 3.463  2.192   5.121   1.00 31.08  ? 50  TYR A O   1 
ATOM   1865 C CB  . TYR B 1 50  ? 1.456  1.068   6.387   1.00 26.28  ? 50  TYR A CB  1 
ATOM   1866 C CG  . TYR B 1 50  ? 0.267  0.602   7.181   1.00 26.69  ? 50  TYR A CG  1 
ATOM   1867 C CD1 . TYR B 1 50  ? 0.437  -0.240  8.268   1.00 27.48  ? 50  TYR A CD1 1 
ATOM   1868 C CD2 . TYR B 1 50  ? -1.017 1.036   6.890   1.00 25.96  ? 50  TYR A CD2 1 
ATOM   1869 C CE1 . TYR B 1 50  ? -0.638 -0.636  9.044   1.00 26.69  ? 50  TYR A CE1 1 
ATOM   1870 C CE2 . TYR B 1 50  ? -2.111 0.614   7.634   1.00 25.50  ? 50  TYR A CE2 1 
ATOM   1871 C CZ  . TYR B 1 50  ? -1.917 -0.234  8.707   1.00 25.51  ? 50  TYR A CZ  1 
ATOM   1872 O OH  . TYR B 1 50  ? -2.955 -0.681  9.455   1.00 24.19  ? 50  TYR A OH  1 
ATOM   1873 N N   . SER B 1 51  ? 4.506  3.166   6.857   1.00 27.79  ? 51  SER A N   1 
ATOM   1874 C CA  . SER B 1 51  ? 5.623  3.769   6.081   1.00 28.74  ? 51  SER A CA  1 
ATOM   1875 C C   . SER B 1 51  ? 6.982  3.518   6.758   1.00 26.14  ? 51  SER A C   1 
ATOM   1876 O O   . SER B 1 51  ? 7.028  2.905   7.851   1.00 25.51  ? 51  SER A O   1 
ATOM   1877 C CB  . SER B 1 51  ? 5.381  5.246   5.830   1.00 30.87  ? 51  SER A CB  1 
ATOM   1878 O OG  . SER B 1 51  ? 4.979  5.886   7.025   1.00 35.34  ? 51  SER A OG  1 
ATOM   1879 N N   . GLY B 1 52  ? 8.046  3.976   6.098   1.00 24.49  ? 52  GLY A N   1 
ATOM   1880 C CA  . GLY B 1 52  ? 9.449  3.721   6.440   1.00 23.56  ? 52  GLY A CA  1 
ATOM   1881 C C   . GLY B 1 52  ? 9.833  2.325   6.002   1.00 24.63  ? 52  GLY A C   1 
ATOM   1882 O O   . GLY B 1 52  ? 9.200  1.789   5.064   1.00 26.03  ? 52  GLY A O   1 
ATOM   1883 N N   . LEU B 1 53  ? 10.819 1.734   6.663   1.00 25.38  ? 53  LEU A N   1 
ATOM   1884 C CA  . LEU B 1 53  ? 11.253 0.355   6.357   1.00 25.44  ? 53  LEU A CA  1 
ATOM   1885 C C   . LEU B 1 53  ? 10.176 -0.649  6.798   1.00 25.27  ? 53  LEU A C   1 
ATOM   1886 O O   . LEU B 1 53  ? 9.470  -0.438  7.806   1.00 21.00  ? 53  LEU A O   1 
ATOM   1887 C CB  . LEU B 1 53  ? 12.576 0.049   7.060   1.00 27.51  ? 53  LEU A CB  1 
ATOM   1888 C CG  . LEU B 1 53  ? 13.789 0.877   6.648   1.00 29.11  ? 53  LEU A CG  1 
ATOM   1889 C CD1 . LEU B 1 53  ? 14.958 0.531   7.561   1.00 30.25  ? 53  LEU A CD1 1 
ATOM   1890 C CD2 . LEU B 1 53  ? 14.155 0.661   5.180   1.00 27.90  ? 53  LEU A CD2 1 
ATOM   1891 N N   . GLN B 1 54  ? 10.107 -1.748  6.060   1.00 25.30  ? 54  GLN A N   1 
ATOM   1892 C CA  . GLN B 1 54  ? 9.132  -2.828  6.268   1.00 25.82  ? 54  GLN A CA  1 
ATOM   1893 C C   . GLN B 1 54  ? 9.906  -4.103  6.579   1.00 27.07  ? 54  GLN A C   1 
ATOM   1894 O O   . GLN B 1 54  ? 10.990 -4.292  6.000   1.00 27.24  ? 54  GLN A O   1 
ATOM   1895 C CB  . GLN B 1 54  ? 8.293  -3.021  5.009   1.00 26.02  ? 54  GLN A CB  1 
ATOM   1896 C CG  . GLN B 1 54  ? 7.769  -1.737  4.402   1.00 25.28  ? 54  GLN A CG  1 
ATOM   1897 C CD  . GLN B 1 54  ? 6.898  -2.040  3.212   1.00 24.63  ? 54  GLN A CD  1 
ATOM   1898 O OE1 . GLN B 1 54  ? 6.665  -1.210  2.354   1.00 25.03  ? 54  GLN A OE1 1 
ATOM   1899 N NE2 . GLN B 1 54  ? 6.356  -3.232  3.186   1.00 24.91  ? 54  GLN A NE2 1 
ATOM   1900 N N   . TYR B 1 55  ? 9.352  -4.938  7.445   1.00 26.33  ? 55  TYR A N   1 
ATOM   1901 C CA  . TYR B 1 55  ? 10.002 -6.165  7.949   1.00 26.63  ? 55  TYR A CA  1 
ATOM   1902 C C   . TYR B 1 55  ? 8.955  -7.279  7.999   1.00 25.92  ? 55  TYR A C   1 
ATOM   1903 O O   . TYR B 1 55  ? 7.941  -7.107  8.654   1.00 25.43  ? 55  TYR A O   1 
ATOM   1904 C CB  . TYR B 1 55  ? 10.606 -5.909  9.329   1.00 26.96  ? 55  TYR A CB  1 
ATOM   1905 C CG  . TYR B 1 55  ? 11.460 -4.674  9.476   1.00 29.47  ? 55  TYR A CG  1 
ATOM   1906 C CD1 . TYR B 1 55  ? 12.695 -4.569  8.851   1.00 27.63  ? 55  TYR A CD1 1 
ATOM   1907 C CD2 . TYR B 1 55  ? 11.070 -3.635  10.312  1.00 29.85  ? 55  TYR A CD2 1 
ATOM   1908 C CE1 . TYR B 1 55  ? 13.507 -3.465  9.043   1.00 27.64  ? 55  TYR A CE1 1 
ATOM   1909 C CE2 . TYR B 1 55  ? 11.863 -2.512  10.495  1.00 29.37  ? 55  TYR A CE2 1 
ATOM   1910 C CZ  . TYR B 1 55  ? 13.092 -2.424  9.864   1.00 30.19  ? 55  TYR A CZ  1 
ATOM   1911 O OH  . TYR B 1 55  ? 13.887 -1.318  10.045  1.00 29.34  ? 55  TYR A OH  1 
ATOM   1912 N N   . PHE B 1 56  ? 9.220  -8.392  7.324   1.00 29.51  ? 56  PHE A N   1 
ATOM   1913 C CA  . PHE B 1 56  ? 8.342  -9.583  7.254   1.00 29.44  ? 56  PHE A CA  1 
ATOM   1914 C C   . PHE B 1 56  ? 8.652  -10.482 8.446   1.00 26.37  ? 56  PHE A C   1 
ATOM   1915 O O   . PHE B 1 56  ? 9.806  -10.748 8.683   1.00 26.97  ? 56  PHE A O   1 
ATOM   1916 C CB  . PHE B 1 56  ? 8.540  -10.320 5.930   1.00 30.74  ? 56  PHE A CB  1 
ATOM   1917 C CG  . PHE B 1 56  ? 7.697  -11.557 5.763   1.00 33.60  ? 56  PHE A CG  1 
ATOM   1918 C CD1 . PHE B 1 56  ? 6.314  -11.474 5.719   1.00 35.54  ? 56  PHE A CD1 1 
ATOM   1919 C CD2 . PHE B 1 56  ? 8.291  -12.807 5.644   1.00 39.09  ? 56  PHE A CD2 1 
ATOM   1920 C CE1 . PHE B 1 56  ? 5.546  -12.615 5.549   1.00 37.87  ? 56  PHE A CE1 1 
ATOM   1921 C CE2 . PHE B 1 56  ? 7.522  -13.952 5.486   1.00 41.81  ? 56  PHE A CE2 1 
ATOM   1922 C CZ  . PHE B 1 56  ? 6.148  -13.851 5.433   1.00 41.08  ? 56  PHE A CZ  1 
ATOM   1923 N N   . LEU B 1 57  ? 7.632  -10.889 9.187   1.00 27.75  ? 57  LEU A N   1 
ATOM   1924 C CA  . LEU B 1 57  ? 7.766  -11.768 10.380  1.00 30.19  ? 57  LEU A CA  1 
ATOM   1925 C C   . LEU B 1 57  ? 6.789  -12.924 10.228  1.00 31.20  ? 57  LEU A C   1 
ATOM   1926 O O   . LEU B 1 57  ? 5.599  -12.669 9.951   1.00 29.24  ? 57  LEU A O   1 
ATOM   1927 C CB  . LEU B 1 57  ? 7.457  -10.971 11.650  1.00 30.21  ? 57  LEU A CB  1 
ATOM   1928 C CG  . LEU B 1 57  ? 8.658  -10.288 12.296  1.00 29.86  ? 57  LEU A CG  1 
ATOM   1929 C CD1 . LEU B 1 57  ? 9.083  -9.069  11.493  1.00 29.46  ? 57  LEU A CD1 1 
ATOM   1930 C CD2 . LEU B 1 57  ? 8.357  -9.928  13.736  1.00 31.19  ? 57  LEU A CD2 1 
ATOM   1931 N N   A ARG B 1 58  ? 7.286  -14.148 10.393  0.50 34.59  ? 58  ARG A N   1 
ATOM   1932 N N   B ARG B 1 58  ? 7.283  -14.149 10.388  0.50 34.57  ? 58  ARG A N   1 
ATOM   1933 C CA  A ARG B 1 58  ? 6.480  -15.397 10.395  0.50 39.84  ? 58  ARG A CA  1 
ATOM   1934 C CA  B ARG B 1 58  ? 6.466  -15.390 10.395  0.50 39.81  ? 58  ARG A CA  1 
ATOM   1935 C C   A ARG B 1 58  ? 6.396  -15.924 11.831  0.50 38.83  ? 58  ARG A C   1 
ATOM   1936 C C   B ARG B 1 58  ? 6.405  -15.931 11.827  0.50 38.86  ? 58  ARG A C   1 
ATOM   1937 O O   A ARG B 1 58  ? 7.073  -15.349 12.711  0.50 35.35  ? 58  ARG A O   1 
ATOM   1938 O O   B ARG B 1 58  ? 7.111  -15.378 12.698  0.50 35.54  ? 58  ARG A O   1 
ATOM   1939 C CB  A ARG B 1 58  ? 7.104  -16.417 9.437   0.50 44.97  ? 58  ARG A CB  1 
ATOM   1940 C CB  B ARG B 1 58  ? 7.059  -16.411 9.420   0.50 44.92  ? 58  ARG A CB  1 
ATOM   1941 C CG  A ARG B 1 58  ? 6.543  -16.340 8.024   0.50 50.65  ? 58  ARG A CG  1 
ATOM   1942 C CG  B ARG B 1 58  ? 6.271  -16.548 8.124   0.50 50.42  ? 58  ARG A CG  1 
ATOM   1943 C CD  A ARG B 1 58  ? 7.257  -17.254 7.043   0.50 54.10  ? 58  ARG A CD  1 
ATOM   1944 C CD  B ARG B 1 58  ? 6.564  -17.868 7.432   0.50 53.41  ? 58  ARG A CD  1 
ATOM   1945 N NE  A ARG B 1 58  ? 6.644  -17.222 5.721   0.50 55.92  ? 58  ARG A NE  1 
ATOM   1946 N NE  B ARG B 1 58  ? 7.453  -17.676 6.296   0.50 55.26  ? 58  ARG A NE  1 
ATOM   1947 C CZ  A ARG B 1 58  ? 7.293  -17.449 4.583   0.50 57.79  ? 58  ARG A CZ  1 
ATOM   1948 C CZ  B ARG B 1 58  ? 8.737  -17.343 6.394   0.50 55.28  ? 58  ARG A CZ  1 
ATOM   1949 N NH1 A ARG B 1 58  ? 8.586  -17.721 4.605   0.50 56.87  ? 58  ARG A NH1 1 
ATOM   1950 N NH1 B ARG B 1 58  ? 9.293  -17.177 7.584   0.50 52.10  ? 58  ARG A NH1 1 
ATOM   1951 N NH2 A ARG B 1 58  ? 6.656  -17.384 3.427   0.50 59.90  ? 58  ARG A NH2 1 
ATOM   1952 N NH2 B ARG B 1 58  ? 9.458  -17.179 5.297   0.50 56.23  ? 58  ARG A NH2 1 
ATOM   1953 N N   . ARG B 1 59  ? 5.589  -16.967 12.050  1.00 39.28  ? 59  ARG A N   1 
ATOM   1954 C CA  . ARG B 1 59  ? 5.476  -17.665 13.355  1.00 40.06  ? 59  ARG A CA  1 
ATOM   1955 C C   . ARG B 1 59  ? 6.891  -17.826 13.906  1.00 33.19  ? 59  ARG A C   1 
ATOM   1956 O O   . ARG B 1 59  ? 7.813  -18.086 13.124  1.00 32.34  ? 59  ARG A O   1 
ATOM   1957 C CB  . ARG B 1 59  ? 4.762  -19.014 13.210  1.00 47.91  ? 59  ARG A CB  1 
ATOM   1958 C CG  . ARG B 1 59  ? 4.637  -19.796 14.514  1.00 59.35  ? 59  ARG A CG  1 
ATOM   1959 C CD  . ARG B 1 59  ? 3.529  -20.844 14.552  1.00 69.97  ? 59  ARG A CD  1 
ATOM   1960 N NE  . ARG B 1 59  ? 2.237  -20.351 14.057  1.00 83.04  ? 59  ARG A NE  1 
ATOM   1961 C CZ  . ARG B 1 59  ? 1.623  -20.742 12.930  1.00 84.45  ? 59  ARG A CZ  1 
ATOM   1962 N NH1 . ARG B 1 59  ? 2.162  -21.664 12.147  1.00 87.54  ? 59  ARG A NH1 1 
ATOM   1963 N NH2 . ARG B 1 59  ? 0.461  -20.202 12.589  1.00 84.58  ? 59  ARG A NH2 1 
ATOM   1964 N N   . GLY B 1 60  ? 7.073  -17.586 15.194  1.00 28.63  ? 60  GLY A N   1 
ATOM   1965 C CA  . GLY B 1 60  ? 8.390  -17.697 15.819  1.00 26.39  ? 60  GLY A CA  1 
ATOM   1966 C C   . GLY B 1 60  ? 8.642  -16.580 16.803  1.00 27.11  ? 60  GLY A C   1 
ATOM   1967 O O   . GLY B 1 60  ? 7.800  -15.674 16.958  1.00 26.12  ? 60  GLY A O   1 
ATOM   1968 N N   . ASP B 1 61  ? 9.793  -16.668 17.443  1.00 27.37  ? 61  ASP A N   1 
ATOM   1969 C CA  . ASP B 1 61  ? 10.263 -15.752 18.503  1.00 28.76  ? 61  ASP A CA  1 
ATOM   1970 C C   . ASP B 1 61  ? 11.502 -15.049 17.961  1.00 28.36  ? 61  ASP A C   1 
ATOM   1971 O O   . ASP B 1 61  ? 12.338 -15.717 17.344  1.00 27.33  ? 61  ASP A O   1 
ATOM   1972 C CB  . ASP B 1 61  ? 10.522 -16.533 19.789  1.00 29.68  ? 61  ASP A CB  1 
ATOM   1973 C CG  . ASP B 1 61  ? 9.267  -17.191 20.327  1.00 32.13  ? 61  ASP A CG  1 
ATOM   1974 O OD1 . ASP B 1 61  ? 8.389  -16.461 20.810  1.00 30.40  ? 61  ASP A OD1 1 
ATOM   1975 O OD2 . ASP B 1 61  ? 9.166  -18.438 20.231  1.00 38.93  ? 61  ASP A OD2 1 
ATOM   1976 N N   . TYR B 1 62  ? 11.563 -13.740 18.170  1.00 27.29  ? 62  TYR A N   1 
ATOM   1977 C CA  . TYR B 1 62  ? 12.657 -12.833 17.765  1.00 26.90  ? 62  TYR A CA  1 
ATOM   1978 C C   . TYR B 1 62  ? 13.176 -12.161 19.045  1.00 26.23  ? 62  TYR A C   1 
ATOM   1979 O O   . TYR B 1 62  ? 12.489 -11.281 19.577  1.00 28.56  ? 62  TYR A O   1 
ATOM   1980 C CB  . TYR B 1 62  ? 12.130 -11.854 16.709  1.00 26.96  ? 62  TYR A CB  1 
ATOM   1981 C CG  . TYR B 1 62  ? 11.529 -12.516 15.491  1.00 27.70  ? 62  TYR A CG  1 
ATOM   1982 C CD1 . TYR B 1 62  ? 10.240 -13.018 15.512  1.00 27.53  ? 62  TYR A CD1 1 
ATOM   1983 C CD2 . TYR B 1 62  ? 12.251 -12.647 14.317  1.00 27.67  ? 62  TYR A CD2 1 
ATOM   1984 C CE1 . TYR B 1 62  ? 9.684  -13.628 14.402  1.00 29.41  ? 62  TYR A CE1 1 
ATOM   1985 C CE2 . TYR B 1 62  ? 11.718 -13.268 13.198  1.00 27.80  ? 62  TYR A CE2 1 
ATOM   1986 C CZ  . TYR B 1 62  ? 10.424 -13.755 13.238  1.00 31.19  ? 62  TYR A CZ  1 
ATOM   1987 O OH  . TYR B 1 62  ? 9.863  -14.353 12.143  1.00 32.72  ? 62  TYR A OH  1 
ATOM   1988 N N   . ALA B 1 63  ? 14.349 -12.565 19.535  1.00 26.06  ? 63  ALA A N   1 
ATOM   1989 C CA  . ALA B 1 63  ? 14.937 -12.073 20.807  1.00 27.05  ? 63  ALA A CA  1 
ATOM   1990 C C   . ALA B 1 63  ? 15.503 -10.641 20.670  1.00 28.41  ? 63  ALA A C   1 
ATOM   1991 O O   . ALA B 1 63  ? 15.734 -9.993  21.706  1.00 28.56  ? 63  ALA A O   1 
ATOM   1992 C CB  . ALA B 1 63  ? 16.009 -13.044 21.227  1.00 29.13  ? 63  ALA A CB  1 
ATOM   1993 N N   . ASP B 1 64  ? 15.813 -10.211 19.446  1.00 30.33  ? 64  ASP A N   1 
ATOM   1994 C CA  . ASP B 1 64  ? 16.490 -8.939  19.080  1.00 33.85  ? 64  ASP A CA  1 
ATOM   1995 C C   . ASP B 1 64  ? 15.859 -8.452  17.784  1.00 28.36  ? 64  ASP A C   1 
ATOM   1996 O O   . ASP B 1 64  ? 15.460 -9.317  16.989  1.00 26.17  ? 64  ASP A O   1 
ATOM   1997 C CB  . ASP B 1 64  ? 17.967 -9.112  18.709  1.00 40.88  ? 64  ASP A CB  1 
ATOM   1998 C CG  . ASP B 1 64  ? 18.806 -9.718  19.806  1.00 54.39  ? 64  ASP A CG  1 
ATOM   1999 O OD1 . ASP B 1 64  ? 18.884 -9.094  20.887  1.00 72.71  ? 64  ASP A OD1 1 
ATOM   2000 O OD2 . ASP B 1 64  ? 19.372 -10.810 19.576  1.00 64.80  ? 64  ASP A OD2 1 
ATOM   2001 N N   . HIS B 1 65  ? 15.874 -7.148  17.534  1.00 27.05  ? 65  HIS A N   1 
ATOM   2002 C CA  . HIS B 1 65  ? 15.330 -6.563  16.286  1.00 27.76  ? 65  HIS A CA  1 
ATOM   2003 C C   . HIS B 1 65  ? 16.176 -6.993  15.076  1.00 27.01  ? 65  HIS A C   1 
ATOM   2004 O O   . HIS B 1 65  ? 15.635 -7.005  13.946  1.00 25.42  ? 65  HIS A O   1 
ATOM   2005 C CB  . HIS B 1 65  ? 15.157 -5.059  16.468  1.00 29.41  ? 65  HIS A CB  1 
ATOM   2006 C CG  . HIS B 1 65  ? 16.415 -4.271  16.390  1.00 31.23  ? 65  HIS A CG  1 
ATOM   2007 N ND1 . HIS B 1 65  ? 17.160 -4.194  15.232  1.00 32.51  ? 65  HIS A ND1 1 
ATOM   2008 C CD2 . HIS B 1 65  ? 17.013 -3.465  17.292  1.00 34.75  ? 65  HIS A CD2 1 
ATOM   2009 C CE1 . HIS B 1 65  ? 18.191 -3.402  15.437  1.00 36.34  ? 65  HIS A CE1 1 
ATOM   2010 N NE2 . HIS B 1 65  ? 18.127 -2.945  16.697  1.00 35.73  ? 65  HIS A NE2 1 
ATOM   2011 N N   . GLN B 1 66  ? 17.452 -7.340  15.282  1.00 31.09  ? 66  GLN A N   1 
ATOM   2012 C CA  . GLN B 1 66  ? 18.359 -7.880  14.221  1.00 34.15  ? 66  GLN A CA  1 
ATOM   2013 C C   . GLN B 1 66  ? 17.754 -9.162  13.636  1.00 31.45  ? 66  GLN A C   1 
ATOM   2014 O O   . GLN B 1 66  ? 17.906 -9.369  12.439  1.00 26.16  ? 66  GLN A O   1 
ATOM   2015 C CB  . GLN B 1 66  ? 19.757 -8.212  14.741  1.00 39.06  ? 66  GLN A CB  1 
ATOM   2016 C CG  . GLN B 1 66  ? 20.638 -6.996  14.985  1.00 46.94  ? 66  GLN A CG  1 
ATOM   2017 C CD  . GLN B 1 66  ? 20.372 -6.284  16.297  1.00 58.33  ? 66  GLN A CD  1 
ATOM   2018 O OE1 . GLN B 1 66  ? 19.610 -6.737  17.169  1.00 57.80  ? 66  GLN A OE1 1 
ATOM   2019 N NE2 . GLN B 1 66  ? 21.014 -5.133  16.443  1.00 64.12  ? 66  GLN A NE2 1 
ATOM   2020 N N   . GLN B 1 67  ? 17.035 -9.955  14.438  1.00 33.21  ? 67  GLN A N   1 
ATOM   2021 C CA  . GLN B 1 67  ? 16.438 -11.249 13.995  1.00 32.95  ? 67  GLN A CA  1 
ATOM   2022 C C   . GLN B 1 67  ? 15.329 -11.057 12.944  1.00 30.63  ? 67  GLN A C   1 
ATOM   2023 O O   . GLN B 1 67  ? 15.049 -12.019 12.248  1.00 30.40  ? 67  GLN A O   1 
ATOM   2024 C CB  . GLN B 1 67  ? 15.962 -12.061 15.193  1.00 34.17  ? 67  GLN A CB  1 
ATOM   2025 C CG  . GLN B 1 67  ? 17.105 -12.811 15.861  1.00 40.75  ? 67  GLN A CG  1 
ATOM   2026 C CD  . GLN B 1 67  ? 16.609 -13.721 16.960  1.00 49.53  ? 67  GLN A CD  1 
ATOM   2027 O OE1 . GLN B 1 67  ? 15.619 -14.451 16.817  1.00 46.25  ? 67  GLN A OE1 1 
ATOM   2028 N NE2 . GLN B 1 67  ? 17.316 -13.695 18.081  1.00 58.70  ? 67  GLN A NE2 1 
ATOM   2029 N N   . TRP B 1 68  ? 14.716 -9.879  12.798  1.00 28.91  ? 68  TRP A N   1 
ATOM   2030 C CA  . TRP B 1 68  ? 13.783 -9.621  11.669  1.00 27.36  ? 68  TRP A CA  1 
ATOM   2031 C C   . TRP B 1 68  ? 14.411 -8.606  10.704  1.00 28.75  ? 68  TRP A C   1 
ATOM   2032 O O   . TRP B 1 68  ? 13.676 -8.038  9.860   1.00 29.02  ? 68  TRP A O   1 
ATOM   2033 C CB  . TRP B 1 68  ? 12.403 -9.192  12.181  1.00 25.92  ? 68  TRP A CB  1 
ATOM   2034 C CG  . TRP B 1 68  ? 12.341 -7.899  12.933  1.00 24.18  ? 68  TRP A CG  1 
ATOM   2035 C CD1 . TRP B 1 68  ? 12.411 -6.640  12.418  1.00 24.16  ? 68  TRP A CD1 1 
ATOM   2036 C CD2 . TRP B 1 68  ? 12.090 -7.737  14.338  1.00 24.01  ? 68  TRP A CD2 1 
ATOM   2037 N NE1 . TRP B 1 68  ? 12.261 -5.710  13.412  1.00 22.86  ? 68  TRP A NE1 1 
ATOM   2038 C CE2 . TRP B 1 68  ? 12.039 -6.353  14.597  1.00 23.85  ? 68  TRP A CE2 1 
ATOM   2039 C CE3 . TRP B 1 68  ? 11.895 -8.617  15.401  1.00 25.09  ? 68  TRP A CE3 1 
ATOM   2040 C CZ2 . TRP B 1 68  ? 11.838 -5.844  15.882  1.00 25.11  ? 68  TRP A CZ2 1 
ATOM   2041 C CZ3 . TRP B 1 68  ? 11.709 -8.115  16.672  1.00 25.66  ? 68  TRP A CZ3 1 
ATOM   2042 C CH2 . TRP B 1 68  ? 11.685 -6.746  16.911  1.00 24.25  ? 68  TRP A CH2 1 
ATOM   2043 N N   . MET B 1 69  ? 15.724 -8.395  10.834  1.00 30.32  ? 69  MET A N   1 
ATOM   2044 C CA  . MET B 1 69  ? 16.539 -7.530  9.942   1.00 34.69  ? 69  MET A CA  1 
ATOM   2045 C C   . MET B 1 69  ? 16.166 -6.068  10.191  1.00 31.30  ? 69  MET A C   1 
ATOM   2046 O O   . MET B 1 69  ? 16.269 -5.279  9.257   1.00 31.00  ? 69  MET A O   1 
ATOM   2047 C CB  . MET B 1 69  ? 16.273 -7.893  8.481   1.00 39.75  ? 69  MET A CB  1 
ATOM   2048 C CG  . MET B 1 69  ? 16.139 -9.385  8.281   1.00 47.89  ? 69  MET A CG  1 
ATOM   2049 S SD  . MET B 1 69  ? 17.549 -10.025 7.402   1.00 61.72  ? 69  MET A SD  1 
ATOM   2050 C CE  . MET B 1 69  ? 16.962 -9.703  5.736   1.00 52.16  ? 69  MET A CE  1 
ATOM   2051 N N   . GLY B 1 70  ? 15.712 -5.741  11.404  1.00 29.96  ? 70  GLY A N   1 
ATOM   2052 C CA  . GLY B 1 70  ? 15.398 -4.359  11.789  1.00 28.32  ? 70  GLY A CA  1 
ATOM   2053 C C   . GLY B 1 70  ? 16.659 -3.530  11.835  1.00 26.97  ? 70  GLY A C   1 
ATOM   2054 O O   . GLY B 1 70  ? 17.614 -4.006  12.430  1.00 28.28  ? 70  GLY A O   1 
ATOM   2055 N N   . LEU B 1 71  ? 16.657 -2.319  11.265  1.00 27.20  ? 71  LEU A N   1 
ATOM   2056 C CA  . LEU B 1 71  ? 17.828 -1.403  11.329  1.00 26.80  ? 71  LEU A CA  1 
ATOM   2057 C C   . LEU B 1 71  ? 17.662 -0.436  12.514  1.00 26.09  ? 71  LEU A C   1 
ATOM   2058 O O   . LEU B 1 71  ? 18.512 0.436   12.718  1.00 28.90  ? 71  LEU A O   1 
ATOM   2059 C CB  . LEU B 1 71  ? 17.996 -0.714  9.970   1.00 27.29  ? 71  LEU A CB  1 
ATOM   2060 C CG  . LEU B 1 71  ? 18.159 -1.669  8.775   1.00 30.01  ? 71  LEU A CG  1 
ATOM   2061 C CD1 . LEU B 1 71  ? 18.356 -0.883  7.491   1.00 29.89  ? 71  LEU A CD1 1 
ATOM   2062 C CD2 . LEU B 1 71  ? 19.318 -2.654  8.977   1.00 28.48  ? 71  LEU A CD2 1 
ATOM   2063 N N   . SER B 1 72  ? 16.646 -0.636  13.345  1.00 24.27  ? 72  SER A N   1 
ATOM   2064 C CA  . SER B 1 72  ? 16.434 0.174   14.562  1.00 23.39  ? 72  SER A CA  1 
ATOM   2065 C C   . SER B 1 72  ? 15.405 -0.543  15.437  1.00 23.06  ? 72  SER A C   1 
ATOM   2066 O O   . SER B 1 72  ? 14.891 -1.551  14.977  1.00 22.42  ? 72  SER A O   1 
ATOM   2067 C CB  . SER B 1 72  ? 16.016 1.579   14.188  1.00 22.64  ? 72  SER A CB  1 
ATOM   2068 O OG  . SER B 1 72  ? 14.644 1.617   13.830  1.00 23.76  ? 72  SER A OG  1 
ATOM   2069 N N   . ASP B 1 73  ? 15.096 -0.029  16.630  1.00 21.90  ? 73  ASP A N   1 
ATOM   2070 C CA  . ASP B 1 73  ? 13.983 -0.571  17.452  1.00 23.56  ? 73  ASP A CA  1 
ATOM   2071 C C   . ASP B 1 73  ? 12.699 0.253   17.213  1.00 22.59  ? 73  ASP A C   1 
ATOM   2072 O O   . ASP B 1 73  ? 11.782 0.162   18.033  1.00 26.77  ? 73  ASP A O   1 
ATOM   2073 C CB  . ASP B 1 73  ? 14.403 -0.691  18.917  1.00 22.73  ? 73  ASP A CB  1 
ATOM   2074 C CG  . ASP B 1 73  ? 14.738 0.616   19.586  1.00 21.34  ? 73  ASP A CG  1 
ATOM   2075 O OD1 . ASP B 1 73  ? 14.581 1.652   18.957  1.00 21.29  ? 73  ASP A OD1 1 
ATOM   2076 O OD2 . ASP B 1 73  ? 15.140 0.580   20.736  1.00 22.58  ? 73  ASP A OD2 1 
ATOM   2077 N N   . SER B 1 74  ? 12.606 0.976   16.103  1.00 22.40  ? 74  SER A N   1 
ATOM   2078 C CA  . SER B 1 74  ? 11.400 1.751   15.701  1.00 23.17  ? 74  SER A CA  1 
ATOM   2079 C C   . SER B 1 74  ? 10.391 0.825   15.018  1.00 22.22  ? 74  SER A C   1 
ATOM   2080 O O   . SER B 1 74  ? 10.704 0.341   13.934  1.00 24.66  ? 74  SER A O   1 
ATOM   2081 C CB  . SER B 1 74  ? 11.749 2.902   14.808  1.00 22.89  ? 74  SER A CB  1 
ATOM   2082 O OG  . SER B 1 74  ? 10.636 3.784   14.677  1.00 24.99  ? 74  SER A OG  1 
ATOM   2083 N N   . VAL B 1 75  ? 9.265  0.534   15.677  1.00 22.39  ? 75  VAL A N   1 
ATOM   2084 C CA  . VAL B 1 75  ? 8.099  -0.203  15.098  1.00 21.91  ? 75  VAL A CA  1 
ATOM   2085 C C   . VAL B 1 75  ? 6.827  0.550   15.496  1.00 22.78  ? 75  VAL A C   1 
ATOM   2086 O O   . VAL B 1 75  ? 6.394  0.453   16.681  1.00 20.44  ? 75  VAL A O   1 
ATOM   2087 C CB  . VAL B 1 75  ? 8.059  -1.685  15.509  1.00 21.81  ? 75  VAL A CB  1 
ATOM   2088 C CG1 . VAL B 1 75  ? 6.783  -2.371  15.047  1.00 21.35  ? 75  VAL A CG1 1 
ATOM   2089 C CG2 . VAL B 1 75  ? 9.275  -2.423  14.986  1.00 21.98  ? 75  VAL A CG2 1 
ATOM   2090 N N   . ARG B 1 76  ? 6.277  1.307   14.545  1.00 24.29  ? 76  ARG A N   1 
ATOM   2091 C CA  . ARG B 1 76  ? 5.214  2.318   14.821  1.00 25.97  ? 76  ARG A CA  1 
ATOM   2092 C C   . ARG B 1 76  ? 3.910  1.960   14.102  1.00 25.51  ? 76  ARG A C   1 
ATOM   2093 O O   . ARG B 1 76  ? 2.890  2.673   14.310  1.00 25.53  ? 76  ARG A O   1 
ATOM   2094 C CB  . ARG B 1 76  ? 5.761  3.704   14.478  1.00 26.66  ? 76  ARG A CB  1 
ATOM   2095 C CG  . ARG B 1 76  ? 6.837  4.118   15.463  1.00 25.28  ? 76  ARG A CG  1 
ATOM   2096 C CD  . ARG B 1 76  ? 7.374  5.492   15.206  1.00 29.26  ? 76  ARG A CD  1 
ATOM   2097 N NE  . ARG B 1 76  ? 8.583  5.627   15.996  1.00 33.24  ? 76  ARG A NE  1 
ATOM   2098 C CZ  . ARG B 1 76  ? 8.709  6.299   17.135  1.00 37.05  ? 76  ARG A CZ  1 
ATOM   2099 N NH1 . ARG B 1 76  ? 7.692  6.969   17.653  1.00 41.11  ? 76  ARG A NH1 1 
ATOM   2100 N NH2 . ARG B 1 76  ? 9.873  6.293   17.760  1.00 38.17  ? 76  ARG A NH2 1 
ATOM   2101 N N   . SER B 1 77  ? 3.910  0.882   13.326  1.00 23.54  ? 77  SER A N   1 
ATOM   2102 C CA  . SER B 1 77  ? 2.674  0.361   12.707  1.00 23.72  ? 77  SER A CA  1 
ATOM   2103 C C   . SER B 1 77  ? 2.932  -1.094  12.358  1.00 26.14  ? 77  SER A C   1 
ATOM   2104 O O   . SER B 1 77  ? 4.099  -1.472  12.350  1.00 24.37  ? 77  SER A O   1 
ATOM   2105 C CB  . SER B 1 77  ? 2.215  1.203   11.536  1.00 23.57  ? 77  SER A CB  1 
ATOM   2106 O OG  . SER B 1 77  ? 3.204  1.327   10.521  1.00 23.87  ? 77  SER A OG  1 
ATOM   2107 N N   . CYS B 1 78  ? 1.873  -1.881  12.168  1.00 27.60  ? 78  CYS A N   1 
ATOM   2108 C CA  . CYS B 1 78  ? 1.995  -3.303  11.777  1.00 28.99  ? 78  CYS A CA  1 
ATOM   2109 C C   . CYS B 1 78  ? 0.724  -3.754  11.059  1.00 29.11  ? 78  CYS A C   1 
ATOM   2110 O O   . CYS B 1 78  ? -0.375 -3.190  11.301  1.00 27.86  ? 78  CYS A O   1 
ATOM   2111 C CB  . CYS B 1 78  ? 2.305  -4.178  12.982  1.00 30.34  ? 78  CYS A CB  1 
ATOM   2112 S SG  . CYS B 1 78  ? 0.956  -4.275  14.181  1.00 31.94  ? 78  CYS A SG  1 
ATOM   2113 N N   . ARG B 1 79  ? 0.888  -4.732  10.186  1.00 29.83  ? 79  ARG A N   1 
ATOM   2114 C CA  . ARG B 1 79  ? -0.189 -5.226  9.304   1.00 31.78  ? 79  ARG A CA  1 
ATOM   2115 C C   . ARG B 1 79  ? -0.246 -6.739  9.441   1.00 31.01  ? 79  ARG A C   1 
ATOM   2116 O O   . ARG B 1 79  ? 0.814  -7.361  9.321   1.00 23.76  ? 79  ARG A O   1 
ATOM   2117 C CB  . ARG B 1 79  ? 0.105  -4.838  7.858   1.00 35.35  ? 79  ARG A CB  1 
ATOM   2118 C CG  . ARG B 1 79  ? -1.109 -4.344  7.100   1.00 39.75  ? 79  ARG A CG  1 
ATOM   2119 C CD  . ARG B 1 79  ? -0.700 -3.912  5.709   1.00 44.02  ? 79  ARG A CD  1 
ATOM   2120 N NE  . ARG B 1 79  ? -1.516 -2.808  5.234   1.00 45.96  ? 79  ARG A NE  1 
ATOM   2121 C CZ  . ARG B 1 79  ? -1.063 -1.809  4.483   1.00 51.32  ? 79  ARG A CZ  1 
ATOM   2122 N NH1 . ARG B 1 79  ? 0.212  -1.762  4.118   1.00 53.57  ? 79  ARG A NH1 1 
ATOM   2123 N NH2 . ARG B 1 79  ? -1.881 -0.839  4.118   1.00 53.42  ? 79  ARG A NH2 1 
ATOM   2124 N N   . LEU B 1 80  ? -1.441 -7.277  9.701   1.00 34.05  ? 80  LEU A N   1 
ATOM   2125 C CA  . LEU B 1 80  ? -1.720 -8.717  9.521   1.00 33.13  ? 80  LEU A CA  1 
ATOM   2126 C C   . LEU B 1 80  ? -1.938 -8.930  8.029   1.00 32.19  ? 80  LEU A C   1 
ATOM   2127 O O   . LEU B 1 80  ? -2.847 -8.305  7.479   1.00 33.11  ? 80  LEU A O   1 
ATOM   2128 C CB  . LEU B 1 80  ? -2.930 -9.137  10.361  1.00 33.80  ? 80  LEU A CB  1 
ATOM   2129 C CG  . LEU B 1 80  ? -3.215 -10.637 10.357  1.00 33.26  ? 80  LEU A CG  1 
ATOM   2130 C CD1 . LEU B 1 80  ? -1.930 -11.431 10.482  1.00 33.78  ? 80  LEU A CD1 1 
ATOM   2131 C CD2 . LEU B 1 80  ? -4.182 -11.012 11.465  1.00 35.48  ? 80  LEU A CD2 1 
ATOM   2132 N N   . ILE B 1 81  ? -1.073 -9.710  7.392   1.00 33.91  ? 81  ILE A N   1 
ATOM   2133 C CA  . ILE B 1 81  ? -1.132 -9.947  5.924   1.00 34.77  ? 81  ILE A CA  1 
ATOM   2134 C C   . ILE B 1 81  ? -2.190 -11.019 5.681   1.00 39.99  ? 81  ILE A C   1 
ATOM   2135 O O   . ILE B 1 81  ? -2.080 -12.118 6.216   1.00 42.19  ? 81  ILE A O   1 
ATOM   2136 C CB  . ILE B 1 81  ? 0.236  -10.339 5.347   1.00 33.98  ? 81  ILE A CB  1 
ATOM   2137 C CG1 . ILE B 1 81  ? 1.357  -9.387  5.791   1.00 32.44  ? 81  ILE A CG1 1 
ATOM   2138 C CG2 . ILE B 1 81  ? 0.125  -10.417 3.829   1.00 36.20  ? 81  ILE A CG2 1 
ATOM   2139 C CD1 . ILE B 1 81  ? 2.768  -9.969  5.713   1.00 29.36  ? 81  ILE A CD1 1 
ATOM   2140 N N   . PRO B 1 82  ? -3.276 -10.726 4.924   1.00 45.02  ? 82  PRO A N   1 
ATOM   2141 C CA  . PRO B 1 82  ? -4.325 -11.717 4.673   1.00 44.41  ? 82  PRO A CA  1 
ATOM   2142 C C   . PRO B 1 82  ? -3.837 -13.032 4.050   1.00 46.00  ? 82  PRO A C   1 
ATOM   2143 O O   . PRO B 1 82  ? -2.870 -13.036 3.298   1.00 45.46  ? 82  PRO A O   1 
ATOM   2144 C CB  . PRO B 1 82  ? -5.259 -11.011 3.688   1.00 44.86  ? 82  PRO A CB  1 
ATOM   2145 C CG  . PRO B 1 82  ? -5.050 -9.535  3.967   1.00 47.14  ? 82  PRO A CG  1 
ATOM   2146 C CD  . PRO B 1 82  ? -3.583 -9.416  4.323   1.00 45.86  ? 82  PRO A CD  1 
ATOM   2147 N N   . HIS B 1 83  ? -4.523 -14.122 4.399   1.00 53.38  ? 83  HIS A N   1 
ATOM   2148 C CA  . HIS B 1 83  ? -4.255 -15.499 3.902   1.00 51.29  ? 83  HIS A CA  1 
ATOM   2149 C C   . HIS B 1 83  ? -4.567 -15.554 2.404   1.00 47.94  ? 83  HIS A C   1 
ATOM   2150 O O   . HIS B 1 83  ? -5.474 -14.819 1.969   1.00 44.25  ? 83  HIS A O   1 
ATOM   2151 C CB  . HIS B 1 83  ? -5.090 -16.541 4.672   1.00 53.95  ? 83  HIS A CB  1 
ATOM   2152 C CG  . HIS B 1 83  ? -4.772 -17.944 4.274   1.00 57.79  ? 83  HIS A CG  1 
ATOM   2153 N ND1 . HIS B 1 83  ? -5.687 -18.749 3.622   1.00 57.64  ? 83  HIS A ND1 1 
ATOM   2154 C CD2 . HIS B 1 83  ? -3.623 -18.659 4.367   1.00 56.66  ? 83  HIS A CD2 1 
ATOM   2155 C CE1 . HIS B 1 83  ? -5.129 -19.917 3.362   1.00 59.22  ? 83  HIS A CE1 1 
ATOM   2156 N NE2 . HIS B 1 83  ? -3.861 -19.887 3.811   1.00 60.26  ? 83  HIS A NE2 1 
ATOM   2157 N N   . SER B 1 84  ? -3.846 -16.395 1.656   1.00 49.31  ? 84  SER A N   1 
ATOM   2158 C CA  . SER B 1 84  ? -4.158 -16.730 0.245   1.00 48.24  ? 84  SER A CA  1 
ATOM   2159 C C   . SER B 1 84  ? -3.751 -18.167 -0.080  1.00 49.70  ? 84  SER A C   1 
ATOM   2160 O O   . SER B 1 84  ? -2.613 -18.554 0.243   1.00 45.85  ? 84  SER A O   1 
ATOM   2161 C CB  . SER B 1 84  ? -3.494 -15.772 -0.684  1.00 50.50  ? 84  SER A CB  1 
ATOM   2162 O OG  . SER B 1 84  ? -4.048 -15.894 -1.982  1.00 53.06  ? 84  SER A OG  1 
ATOM   2163 N N   . GLY B 1 85  ? -4.639 -18.903 -0.758  1.00 57.46  ? 85  GLY A N   1 
ATOM   2164 C CA  . GLY B 1 85  ? -4.398 -20.287 -1.217  1.00 58.99  ? 85  GLY A CA  1 
ATOM   2165 C C   . GLY B 1 85  ? -3.436 -20.352 -2.397  1.00 58.11  ? 85  GLY A C   1 
ATOM   2166 O O   . GLY B 1 85  ? -2.557 -21.244 -2.405  1.00 53.27  ? 85  GLY A O   1 
ATOM   2167 N N   . SER B 1 86  ? -3.591 -19.450 -3.367  1.00 57.87  ? 86  SER A N   1 
ATOM   2168 C CA  . SER B 1 86  ? -2.764 -19.395 -4.601  1.00 58.30  ? 86  SER A CA  1 
ATOM   2169 C C   . SER B 1 86  ? -2.124 -18.008 -4.741  1.00 57.51  ? 86  SER A C   1 
ATOM   2170 O O   . SER B 1 86  ? -2.713 -17.003 -4.278  1.00 52.99  ? 86  SER A O   1 
ATOM   2171 C CB  . SER B 1 86  ? -3.577 -19.750 -5.820  1.00 58.18  ? 86  SER A CB  1 
ATOM   2172 O OG  . SER B 1 86  ? -4.623 -18.805 -6.010  1.00 59.65  ? 86  SER A OG  1 
ATOM   2173 N N   . HIS B 1 87  ? -0.954 -17.968 -5.373  1.00 54.49  ? 87  HIS A N   1 
ATOM   2174 C CA  . HIS B 1 87  ? -0.160 -16.740 -5.601  1.00 52.69  ? 87  HIS A CA  1 
ATOM   2175 C C   . HIS B 1 87  ? 0.112  -16.612 -7.099  1.00 50.37  ? 87  HIS A C   1 
ATOM   2176 O O   . HIS B 1 87  ? 0.506  -17.616 -7.706  1.00 57.95  ? 87  HIS A O   1 
ATOM   2177 C CB  . HIS B 1 87  ? 1.116  -16.808 -4.756  1.00 52.87  ? 87  HIS A CB  1 
ATOM   2178 C CG  . HIS B 1 87  ? 0.854  -16.775 -3.291  1.00 52.20  ? 87  HIS A CG  1 
ATOM   2179 N ND1 . HIS B 1 87  ? 1.078  -15.652 -2.536  1.00 55.77  ? 87  HIS A ND1 1 
ATOM   2180 C CD2 . HIS B 1 87  ? 0.392  -17.714 -2.444  1.00 50.67  ? 87  HIS A CD2 1 
ATOM   2181 C CE1 . HIS B 1 87  ? 0.764  -15.900 -1.281  1.00 57.91  ? 87  HIS A CE1 1 
ATOM   2182 N NE2 . HIS B 1 87  ? 0.338  -17.156 -1.201  1.00 56.32  ? 87  HIS A NE2 1 
ATOM   2183 N N   . ARG B 1 88  ? -0.118 -15.430 -7.666  1.00 47.94  ? 88  ARG A N   1 
ATOM   2184 C CA  . ARG B 1 88  ? 0.290  -15.081 -9.051  1.00 47.20  ? 88  ARG A CA  1 
ATOM   2185 C C   . ARG B 1 88  ? 0.706  -13.608 -9.080  1.00 40.66  ? 88  ARG A C   1 
ATOM   2186 O O   . ARG B 1 88  ? -0.115 -12.760 -8.686  1.00 39.46  ? 88  ARG A O   1 
ATOM   2187 C CB  . ARG B 1 88  ? -0.852 -15.333 -10.041 1.00 52.47  ? 88  ARG A CB  1 
ATOM   2188 C CG  . ARG B 1 88  ? -0.490 -15.049 -11.495 1.00 57.20  ? 88  ARG A CG  1 
ATOM   2189 C CD  . ARG B 1 88  ? -1.617 -15.297 -12.492 1.00 61.81  ? 88  ARG A CD  1 
ATOM   2190 N NE  . ARG B 1 88  ? -2.204 -16.612 -12.289 1.00 66.88  ? 88  ARG A NE  1 
ATOM   2191 C CZ  . ARG B 1 88  ? -1.618 -17.770 -12.598 1.00 67.71  ? 88  ARG A CZ  1 
ATOM   2192 N NH1 . ARG B 1 88  ? -0.424 -17.800 -13.167 1.00 67.92  ? 88  ARG A NH1 1 
ATOM   2193 N NH2 . ARG B 1 88  ? -2.237 -18.906 -12.333 1.00 65.74  ? 88  ARG A NH2 1 
ATOM   2194 N N   . ILE B 1 89  ? 1.918  -13.324 -9.558  1.00 37.06  ? 89  ILE A N   1 
ATOM   2195 C CA  . ILE B 1 89  ? 2.435  -11.938 -9.759  1.00 37.36  ? 89  ILE A CA  1 
ATOM   2196 C C   . ILE B 1 89  ? 3.022  -11.831 -11.168 1.00 37.65  ? 89  ILE A C   1 
ATOM   2197 O O   . ILE B 1 89  ? 3.696  -12.791 -11.608 1.00 38.57  ? 89  ILE A O   1 
ATOM   2198 C CB  . ILE B 1 89  ? 3.478  -11.581 -8.680  1.00 36.77  ? 89  ILE A CB  1 
ATOM   2199 C CG1 . ILE B 1 89  ? 3.726  -10.074 -8.592  1.00 36.49  ? 89  ILE A CG1 1 
ATOM   2200 C CG2 . ILE B 1 89  ? 4.775  -12.350 -8.881  1.00 35.05  ? 89  ILE A CG2 1 
ATOM   2201 C CD1 . ILE B 1 89  ? 4.515  -9.665  -7.369  1.00 34.16  ? 89  ILE A CD1 1 
ATOM   2202 N N   . ARG B 1 90  ? 2.799  -10.692 -11.824 1.00 36.98  ? 90  ARG A N   1 
ATOM   2203 C CA  . ARG B 1 90  ? 3.439  -10.332 -13.117 1.00 39.37  ? 90  ARG A CA  1 
ATOM   2204 C C   . ARG B 1 90  ? 4.391  -9.152  -12.909 1.00 35.34  ? 90  ARG A C   1 
ATOM   2205 O O   . ARG B 1 90  ? 3.947  -8.129  -12.424 1.00 31.91  ? 90  ARG A O   1 
ATOM   2206 C CB  . ARG B 1 90  ? 2.380  -9.954  -14.152 1.00 42.68  ? 90  ARG A CB  1 
ATOM   2207 C CG  . ARG B 1 90  ? 1.832  -11.155 -14.905 1.00 51.86  ? 90  ARG A CG  1 
ATOM   2208 C CD  . ARG B 1 90  ? 0.821  -10.753 -15.958 1.00 53.39  ? 90  ARG A CD  1 
ATOM   2209 N NE  . ARG B 1 90  ? -0.008 -11.898 -16.290 1.00 55.36  ? 90  ARG A NE  1 
ATOM   2210 C CZ  . ARG B 1 90  ? -1.313 -11.853 -16.532 1.00 58.45  ? 90  ARG A CZ  1 
ATOM   2211 N NH1 . ARG B 1 90  ? -1.968 -10.704 -16.483 1.00 55.64  ? 90  ARG A NH1 1 
ATOM   2212 N NH2 . ARG B 1 90  ? -1.962 -12.974 -16.802 1.00 63.12  ? 90  ARG A NH2 1 
ATOM   2213 N N   . LEU B 1 91  ? 5.641  -9.285  -13.331 1.00 34.46  ? 91  LEU A N   1 
ATOM   2214 C CA  . LEU B 1 91  ? 6.671  -8.220  -13.221 1.00 34.53  ? 91  LEU A CA  1 
ATOM   2215 C C   . LEU B 1 91  ? 6.959  -7.664  -14.618 1.00 33.46  ? 91  LEU A C   1 
ATOM   2216 O O   . LEU B 1 91  ? 7.127  -8.470  -15.528 1.00 35.52  ? 91  LEU A O   1 
ATOM   2217 C CB  . LEU B 1 91  ? 7.910  -8.838  -12.566 1.00 34.64  ? 91  LEU A CB  1 
ATOM   2218 C CG  . LEU B 1 91  ? 7.633  -9.684  -11.319 1.00 35.13  ? 91  LEU A CG  1 
ATOM   2219 C CD1 . LEU B 1 91  ? 8.933  -10.162 -10.704 1.00 37.63  ? 91  LEU A CD1 1 
ATOM   2220 C CD2 . LEU B 1 91  ? 6.831  -8.912  -10.288 1.00 36.22  ? 91  LEU A CD2 1 
ATOM   2221 N N   . TYR B 1 92  ? 6.983  -6.342  -14.790 1.00 34.38  ? 92  TYR A N   1 
ATOM   2222 C CA  . TYR B 1 92  ? 7.239  -5.688  -16.100 1.00 36.55  ? 92  TYR A CA  1 
ATOM   2223 C C   . TYR B 1 92  ? 8.551  -4.913  -16.080 1.00 37.75  ? 92  TYR A C   1 
ATOM   2224 O O   . TYR B 1 92  ? 8.892  -4.302  -15.055 1.00 34.57  ? 92  TYR A O   1 
ATOM   2225 C CB  . TYR B 1 92  ? 6.114  -4.729  -16.491 1.00 38.53  ? 92  TYR A CB  1 
ATOM   2226 C CG  . TYR B 1 92  ? 4.791  -5.404  -16.726 1.00 40.04  ? 92  TYR A CG  1 
ATOM   2227 C CD1 . TYR B 1 92  ? 4.453  -5.894  -17.978 1.00 43.10  ? 92  TYR A CD1 1 
ATOM   2228 C CD2 . TYR B 1 92  ? 3.884  -5.569  -15.691 1.00 40.51  ? 92  TYR A CD2 1 
ATOM   2229 C CE1 . TYR B 1 92  ? 3.238  -6.524  -18.195 1.00 42.36  ? 92  TYR A CE1 1 
ATOM   2230 C CE2 . TYR B 1 92  ? 2.666  -6.201  -15.891 1.00 43.90  ? 92  TYR A CE2 1 
ATOM   2231 C CZ  . TYR B 1 92  ? 2.345  -6.682  -17.150 1.00 43.48  ? 92  TYR A CZ  1 
ATOM   2232 O OH  . TYR B 1 92  ? 1.158  -7.314  -17.363 1.00 48.42  ? 92  TYR A OH  1 
ATOM   2233 N N   . GLU B 1 93  ? 9.201  -4.890  -17.246 1.00 38.66  ? 93  GLU A N   1 
ATOM   2234 C CA  . GLU B 1 93  ? 10.497 -4.218  -17.501 1.00 37.84  ? 93  GLU A CA  1 
ATOM   2235 C C   . GLU B 1 93  ? 10.290 -2.704  -17.416 1.00 37.05  ? 93  GLU A C   1 
ATOM   2236 O O   . GLU B 1 93  ? 11.188 -2.024  -16.892 1.00 37.29  ? 93  GLU A O   1 
ATOM   2237 C CB  . GLU B 1 93  ? 11.056 -4.688  -18.844 1.00 35.39  ? 93  GLU A CB  1 
ATOM   2238 C CG  . GLU B 1 93  ? 11.988 -3.706  -19.512 1.00 37.57  ? 93  GLU A CG  1 
ATOM   2239 C CD  . GLU B 1 93  ? 12.216 -4.015  -20.981 1.00 38.94  ? 93  GLU A CD  1 
ATOM   2240 O OE1 . GLU B 1 93  ? 11.416 -4.786  -21.556 1.00 39.76  ? 93  GLU A OE1 1 
ATOM   2241 O OE2 . GLU B 1 93  ? 13.200 -3.503  -21.535 1.00 40.16  ? 93  GLU A OE2 1 
ATOM   2242 N N   . ARG B 1 94  ? 9.154  -2.193  -17.890 1.00 40.47  ? 94  ARG A N   1 
ATOM   2243 C CA  . ARG B 1 94  ? 8.890  -0.729  -17.909 1.00 43.09  ? 94  ARG A CA  1 
ATOM   2244 C C   . ARG B 1 94  ? 7.644  -0.386  -17.095 1.00 43.93  ? 94  ARG A C   1 
ATOM   2245 O O   . ARG B 1 94  ? 6.894  -1.312  -16.699 1.00 37.92  ? 94  ARG A O   1 
ATOM   2246 C CB  . ARG B 1 94  ? 8.739  -0.211  -19.339 1.00 45.67  ? 94  ARG A CB  1 
ATOM   2247 C CG  . ARG B 1 94  ? 9.974  -0.461  -20.186 1.00 54.13  ? 94  ARG A CG  1 
ATOM   2248 C CD  . ARG B 1 94  ? 10.067 0.422   -21.413 1.00 59.83  ? 94  ARG A CD  1 
ATOM   2249 N NE  . ARG B 1 94  ? 10.404 -0.444  -22.533 1.00 65.97  ? 94  ARG A NE  1 
ATOM   2250 C CZ  . ARG B 1 94  ? 9.632  -0.678  -23.590 1.00 66.48  ? 94  ARG A CZ  1 
ATOM   2251 N NH1 . ARG B 1 94  ? 8.464  -0.068  -23.727 1.00 64.09  ? 94  ARG A NH1 1 
ATOM   2252 N NH2 . ARG B 1 94  ? 10.054 -1.517  -24.522 1.00 66.68  ? 94  ARG A NH2 1 
ATOM   2253 N N   . GLU B 1 95  ? 7.489  0.919   -16.851 1.00 44.54  ? 95  GLU A N   1 
ATOM   2254 C CA  . GLU B 1 95  ? 6.294  1.584   -16.286 1.00 45.85  ? 95  GLU A CA  1 
ATOM   2255 C C   . GLU B 1 95  ? 5.036  1.112   -17.020 1.00 45.95  ? 95  GLU A C   1 
ATOM   2256 O O   . GLU B 1 95  ? 5.151  0.766   -18.225 1.00 44.00  ? 95  GLU A O   1 
ATOM   2257 C CB  . GLU B 1 95  ? 6.406  3.095   -16.490 1.00 49.38  ? 95  GLU A CB  1 
ATOM   2258 C CG  . GLU B 1 95  ? 7.067  3.843   -15.350 1.00 56.33  ? 95  GLU A CG  1 
ATOM   2259 C CD  . GLU B 1 95  ? 6.763  5.334   -15.400 1.00 59.97  ? 95  GLU A CD  1 
ATOM   2260 O OE1 . GLU B 1 95  ? 7.716  6.136   -15.317 1.00 66.27  ? 95  GLU A OE1 1 
ATOM   2261 O OE2 . GLU B 1 95  ? 5.563  5.693   -15.538 1.00 65.98  ? 95  GLU A OE2 1 
ATOM   2262 N N   . ASP B 1 96  ? 3.885  1.151   -16.335 1.00 41.71  ? 96  ASP A N   1 
ATOM   2263 C CA  . ASP B 1 96  ? 2.536  1.085   -16.953 1.00 45.09  ? 96  ASP A CA  1 
ATOM   2264 C C   . ASP B 1 96  ? 2.401  -0.238  -17.705 1.00 46.55  ? 96  ASP A C   1 
ATOM   2265 O O   . ASP B 1 96  ? 1.736  -0.250  -18.760 1.00 44.44  ? 96  ASP A O   1 
ATOM   2266 C CB  . ASP B 1 96  ? 2.280  2.262   -17.902 1.00 50.60  ? 96  ASP A CB  1 
ATOM   2267 C CG  . ASP B 1 96  ? 1.979  3.594   -17.235 1.00 55.78  ? 96  ASP A CG  1 
ATOM   2268 O OD1 . ASP B 1 96  ? 1.863  3.635   -15.999 1.00 57.05  ? 96  ASP A OD1 1 
ATOM   2269 O OD2 . ASP B 1 96  ? 1.856  4.590   -17.968 1.00 66.66  ? 96  ASP A OD2 1 
ATOM   2270 N N   . TYR B 1 97  ? 3.034  -1.297  -17.190 1.00 47.34  ? 97  TYR A N   1 
ATOM   2271 C CA  . TYR B 1 97  ? 2.917  -2.677  -17.717 1.00 50.00  ? 97  TYR A CA  1 
ATOM   2272 C C   . TYR B 1 97  ? 3.349  -2.710  -19.184 1.00 46.58  ? 97  TYR A C   1 
ATOM   2273 O O   . TYR B 1 97  ? 2.638  -3.320  -20.001 1.00 47.20  ? 97  TYR A O   1 
ATOM   2274 C CB  . TYR B 1 97  ? 1.472  -3.174  -17.622 1.00 53.07  ? 97  TYR A CB  1 
ATOM   2275 C CG  . TYR B 1 97  ? 0.837  -3.136  -16.257 1.00 56.17  ? 97  TYR A CG  1 
ATOM   2276 C CD1 . TYR B 1 97  ? 1.577  -2.904  -15.106 1.00 57.77  ? 97  TYR A CD1 1 
ATOM   2277 C CD2 . TYR B 1 97  ? -0.517 -3.389  -16.118 1.00 58.28  ? 97  TYR A CD2 1 
ATOM   2278 C CE1 . TYR B 1 97  ? 0.981  -2.889  -13.858 1.00 58.65  ? 97  TYR A CE1 1 
ATOM   2279 C CE2 . TYR B 1 97  ? -1.128 -3.383  -14.877 1.00 61.55  ? 97  TYR A CE2 1 
ATOM   2280 C CZ  . TYR B 1 97  ? -0.375 -3.131  -13.745 1.00 62.14  ? 97  TYR A CZ  1 
ATOM   2281 O OH  . TYR B 1 97  ? -0.972 -3.136  -12.525 1.00 59.55  ? 97  TYR A OH  1 
ATOM   2282 N N   . ARG B 1 98  ? 4.463  -2.059  -19.512 1.00 44.15  ? 98  ARG A N   1 
ATOM   2283 C CA  . ARG B 1 98  ? 5.069  -2.118  -20.868 1.00 45.34  ? 98  ARG A CA  1 
ATOM   2284 C C   . ARG B 1 98  ? 6.358  -2.929  -20.759 1.00 39.06  ? 98  ARG A C   1 
ATOM   2285 O O   . ARG B 1 98  ? 6.839  -3.126  -19.634 1.00 36.04  ? 98  ARG A O   1 
ATOM   2286 C CB  . ARG B 1 98  ? 5.312  -0.716  -21.443 1.00 49.81  ? 98  ARG A CB  1 
ATOM   2287 C CG  . ARG B 1 98  ? 4.044  -0.010  -21.901 1.00 57.03  ? 98  ARG A CG  1 
ATOM   2288 C CD  . ARG B 1 98  ? 4.228  1.462   -22.229 1.00 62.09  ? 98  ARG A CD  1 
ATOM   2289 N NE  . ARG B 1 98  ? 3.201  2.314   -21.625 1.00 71.96  ? 98  ARG A NE  1 
ATOM   2290 C CZ  . ARG B 1 98  ? 1.936  2.451   -22.046 1.00 75.06  ? 98  ARG A CZ  1 
ATOM   2291 N NH1 . ARG B 1 98  ? 1.484  1.774   -23.089 1.00 75.79  ? 98  ARG A NH1 1 
ATOM   2292 N NH2 . ARG B 1 98  ? 1.117  3.272   -21.408 1.00 75.80  ? 98  ARG A NH2 1 
ATOM   2293 N N   . GLY B 1 99  ? 6.879  -3.395  -21.887 1.00 35.13  ? 99  GLY A N   1 
ATOM   2294 C CA  . GLY B 1 99  ? 8.150  -4.129  -21.935 1.00 34.24  ? 99  GLY A CA  1 
ATOM   2295 C C   . GLY B 1 99  ? 7.946  -5.578  -21.576 1.00 34.39  ? 99  GLY A C   1 
ATOM   2296 O O   . GLY B 1 99  ? 6.793  -5.975  -21.382 1.00 36.85  ? 99  GLY A O   1 
ATOM   2297 N N   . GLN B 1 100 ? 9.034  -6.338  -21.479 1.00 34.63  ? 100 GLN A N   1 
ATOM   2298 C CA  . GLN B 1 100 ? 8.993  -7.771  -21.135 1.00 36.68  ? 100 GLN A CA  1 
ATOM   2299 C C   . GLN B 1 100 ? 8.286  -7.971  -19.805 1.00 39.31  ? 100 GLN A C   1 
ATOM   2300 O O   . GLN B 1 100 ? 8.456  -7.155  -18.877 1.00 38.35  ? 100 GLN A O   1 
ATOM   2301 C CB  . GLN B 1 100 ? 10.385 -8.377  -21.076 1.00 40.15  ? 100 GLN A CB  1 
ATOM   2302 C CG  . GLN B 1 100 ? 11.039 -8.378  -22.445 1.00 45.82  ? 100 GLN A CG  1 
ATOM   2303 C CD  . GLN B 1 100 ? 12.104 -9.432  -22.565 1.00 45.81  ? 100 GLN A CD  1 
ATOM   2304 O OE1 . GLN B 1 100 ? 11.966 -10.543 -22.063 1.00 49.78  ? 100 GLN A OE1 1 
ATOM   2305 N NE2 . GLN B 1 100 ? 13.178 -9.076  -23.241 1.00 48.34  ? 100 GLN A NE2 1 
ATOM   2306 N N   . MET B 1 101 ? 7.537  -9.060  -19.738 1.00 41.63  ? 101 MET A N   1 
ATOM   2307 C CA  . MET B 1 101 ? 6.765  -9.452  -18.543 1.00 46.29  ? 101 MET A CA  1 
ATOM   2308 C C   . MET B 1 101 ? 7.196  -10.870 -18.185 1.00 42.70  ? 101 MET A C   1 
ATOM   2309 O O   . MET B 1 101 ? 7.399  -11.649 -19.109 1.00 43.04  ? 101 MET A O   1 
ATOM   2310 C CB  . MET B 1 101 ? 5.264  -9.368  -18.833 1.00 48.63  ? 101 MET A CB  1 
ATOM   2311 C CG  . MET B 1 101 ? 4.407  -9.801  -17.675 1.00 54.67  ? 101 MET A CG  1 
ATOM   2312 S SD  . MET B 1 101 ? 3.916  -11.526 -17.852 1.00 63.34  ? 101 MET A SD  1 
ATOM   2313 C CE  . MET B 1 101 ? 2.752  -11.355 -19.209 1.00 59.29  ? 101 MET A CE  1 
ATOM   2314 N N   . ILE B 1 102 ? 7.407  -11.152 -16.901 1.00 46.94  ? 102 ILE A N   1 
ATOM   2315 C CA  . ILE B 1 102 ? 7.538  -12.543 -16.370 1.00 46.72  ? 102 ILE A CA  1 
ATOM   2316 C C   . ILE B 1 102 ? 6.473  -12.752 -15.297 1.00 45.05  ? 102 ILE A C   1 
ATOM   2317 O O   . ILE B 1 102 ? 6.181  -11.803 -14.554 1.00 43.76  ? 102 ILE A O   1 
ATOM   2318 C CB  . ILE B 1 102 ? 8.954  -12.854 -15.854 1.00 46.82  ? 102 ILE A CB  1 
ATOM   2319 C CG1 . ILE B 1 102 ? 9.062  -14.316 -15.417 1.00 48.21  ? 102 ILE A CG1 1 
ATOM   2320 C CG2 . ILE B 1 102 ? 9.379  -11.900 -14.743 1.00 47.91  ? 102 ILE A CG2 1 
ATOM   2321 C CD1 . ILE B 1 102 ? 10.482 -14.844 -15.427 1.00 50.16  ? 102 ILE A CD1 1 
ATOM   2322 N N   . GLU B 1 103 ? 5.918  -13.961 -15.247 1.00 44.76  ? 103 GLU A N   1 
ATOM   2323 C CA  . GLU B 1 103 ? 4.844  -14.355 -14.307 1.00 44.79  ? 103 GLU A CA  1 
ATOM   2324 C C   . GLU B 1 103 ? 5.423  -15.376 -13.322 1.00 42.26  ? 103 GLU A C   1 
ATOM   2325 O O   . GLU B 1 103 ? 6.171  -16.257 -13.756 1.00 42.72  ? 103 GLU A O   1 
ATOM   2326 C CB  . GLU B 1 103 ? 3.654  -14.894 -15.095 1.00 45.58  ? 103 GLU A CB  1 
ATOM   2327 C CG  . GLU B 1 103 ? 2.373  -14.928 -14.292 1.00 48.95  ? 103 GLU A CG  1 
ATOM   2328 C CD  . GLU B 1 103 ? 1.109  -15.195 -15.092 1.00 49.45  ? 103 GLU A CD  1 
ATOM   2329 O OE1 . GLU B 1 103 ? 0.525  -14.244 -15.645 1.00 49.10  ? 103 GLU A OE1 1 
ATOM   2330 O OE2 . GLU B 1 103 ? 0.697  -16.353 -15.139 1.00 56.13  ? 103 GLU A OE2 1 
ATOM   2331 N N   . PHE B 1 104 ? 5.123  -15.227 -12.032 1.00 41.31  ? 104 PHE A N   1 
ATOM   2332 C CA  . PHE B 1 104 ? 5.519  -16.182 -10.966 1.00 40.23  ? 104 PHE A CA  1 
ATOM   2333 C C   . PHE B 1 104 ? 4.281  -16.646 -10.201 1.00 40.99  ? 104 PHE A C   1 
ATOM   2334 O O   . PHE B 1 104 ? 3.353  -15.835 -9.969  1.00 34.15  ? 104 PHE A O   1 
ATOM   2335 C CB  . PHE B 1 104 ? 6.488  -15.540 -9.979  1.00 40.28  ? 104 PHE A CB  1 
ATOM   2336 C CG  . PHE B 1 104 ? 7.887  -15.396 -10.499 1.00 38.19  ? 104 PHE A CG  1 
ATOM   2337 C CD1 . PHE B 1 104 ? 8.765  -16.463 -10.466 1.00 42.48  ? 104 PHE A CD1 1 
ATOM   2338 C CD2 . PHE B 1 104 ? 8.336  -14.189 -11.001 1.00 39.96  ? 104 PHE A CD2 1 
ATOM   2339 C CE1 . PHE B 1 104 ? 10.067 -16.328 -10.929 1.00 41.88  ? 104 PHE A CE1 1 
ATOM   2340 C CE2 . PHE B 1 104 ? 9.633  -14.055 -11.463 1.00 39.22  ? 104 PHE A CE2 1 
ATOM   2341 C CZ  . PHE B 1 104 ? 10.493 -15.124 -11.430 1.00 40.82  ? 104 PHE A CZ  1 
ATOM   2342 N N   . THR B 1 105 ? 4.277  -17.926 -9.824  1.00 42.76  ? 105 THR A N   1 
ATOM   2343 C CA  . THR B 1 105 ? 3.326  -18.490 -8.837  1.00 44.67  ? 105 THR A CA  1 
ATOM   2344 C C   . THR B 1 105 ? 4.099  -19.130 -7.680  1.00 45.33  ? 105 THR A C   1 
ATOM   2345 O O   . THR B 1 105 ? 3.435  -19.714 -6.823  1.00 46.58  ? 105 THR A O   1 
ATOM   2346 C CB  . THR B 1 105 ? 2.366  -19.474 -9.506  1.00 45.49  ? 105 THR A CB  1 
ATOM   2347 O OG1 . THR B 1 105 ? 3.203  -20.447 -10.119 1.00 48.13  ? 105 THR A OG1 1 
ATOM   2348 C CG2 . THR B 1 105 ? 1.457  -18.825 -10.524 1.00 46.28  ? 105 THR A CG2 1 
ATOM   2349 N N   . GLU B 1 106 ? 5.426  -18.963 -7.638  1.00 45.02  ? 106 GLU A N   1 
ATOM   2350 C CA  . GLU B 1 106 ? 6.335  -19.566 -6.630  1.00 49.44  ? 106 GLU A CA  1 
ATOM   2351 C C   . GLU B 1 106 ? 7.447  -18.567 -6.293  1.00 45.94  ? 106 GLU A C   1 
ATOM   2352 O O   . GLU B 1 106 ? 7.626  -17.587 -7.045  1.00 43.74  ? 106 GLU A O   1 
ATOM   2353 C CB  . GLU B 1 106 ? 6.929  -20.875 -7.156  1.00 59.55  ? 106 GLU A CB  1 
ATOM   2354 C CG  . GLU B 1 106 ? 7.637  -20.730 -8.499  1.00 70.53  ? 106 GLU A CG  1 
ATOM   2355 C CD  . GLU B 1 106 ? 6.704  -20.524 -9.687  1.00 81.18  ? 106 GLU A CD  1 
ATOM   2356 O OE1 . GLU B 1 106 ? 5.690  -21.254 -9.759  1.00 96.11  ? 106 GLU A OE1 1 
ATOM   2357 O OE2 . GLU B 1 106 ? 6.971  -19.622 -10.527 1.00 75.06  ? 106 GLU A OE2 1 
ATOM   2358 N N   . ASP B 1 107 ? 8.184  -18.828 -5.214  1.00 44.46  ? 107 ASP A N   1 
ATOM   2359 C CA  . ASP B 1 107 ? 9.257  -17.942 -4.699  1.00 45.46  ? 107 ASP A CA  1 
ATOM   2360 C C   . ASP B 1 107 ? 10.410 -17.946 -5.702  1.00 45.74  ? 107 ASP A C   1 
ATOM   2361 O O   . ASP B 1 107 ? 10.477 -18.872 -6.509  1.00 55.36  ? 107 ASP A O   1 
ATOM   2362 C CB  . ASP B 1 107 ? 9.733  -18.375 -3.311  1.00 44.17  ? 107 ASP A CB  1 
ATOM   2363 C CG  . ASP B 1 107 ? 8.610  -18.566 -2.317  1.00 45.32  ? 107 ASP A CG  1 
ATOM   2364 O OD1 . ASP B 1 107 ? 7.479  -18.135 -2.611  1.00 47.32  ? 107 ASP A OD1 1 
ATOM   2365 O OD2 . ASP B 1 107 ? 8.871  -19.169 -1.271  1.00 49.92  ? 107 ASP A OD2 1 
ATOM   2366 N N   . CYS B 1 108 ? 11.273 -16.938 -5.642  1.00 46.35  ? 108 CYS A N   1 
ATOM   2367 C CA  . CYS B 1 108 ? 12.449 -16.788 -6.524  1.00 49.63  ? 108 CYS A CA  1 
ATOM   2368 C C   . CYS B 1 108 ? 13.563 -16.029 -5.793  1.00 51.03  ? 108 CYS A C   1 
ATOM   2369 O O   . CYS B 1 108 ? 13.469 -14.789 -5.675  1.00 56.16  ? 108 CYS A O   1 
ATOM   2370 C CB  . CYS B 1 108 ? 12.059 -16.081 -7.813  1.00 54.40  ? 108 CYS A CB  1 
ATOM   2371 S SG  . CYS B 1 108 ? 13.457 -15.904 -8.949  1.00 62.40  ? 108 CYS A SG  1 
ATOM   2372 N N   . SER B 1 109 ? 14.594 -16.751 -5.345  1.00 52.10  ? 109 SER A N   1 
ATOM   2373 C CA  . SER B 1 109 ? 15.710 -16.229 -4.511  1.00 52.88  ? 109 SER A CA  1 
ATOM   2374 C C   . SER B 1 109 ? 16.735 -15.490 -5.363  1.00 50.01  ? 109 SER A C   1 
ATOM   2375 O O   . SER B 1 109 ? 17.687 -14.920 -4.832  1.00 50.22  ? 109 SER A O   1 
ATOM   2376 C CB  . SER B 1 109 ? 16.355 -17.341 -3.712  1.00 54.48  ? 109 SER A CB  1 
ATOM   2377 O OG  . SER B 1 109 ? 16.374 -18.549 -4.455  1.00 57.46  ? 109 SER A OG  1 
HETATM 2378 N N   . CSO B 1 110 ? 16.469 -15.386 -6.659  1.00 50.84  ? 110 CSO A N   1 
HETATM 2379 C CA  . CSO B 1 110 ? 17.360 -14.601 -7.547  1.00 55.61  ? 110 CSO A CA  1 
HETATM 2380 C CB  . CSO B 1 110 ? 18.546 -15.443 -7.964  1.00 58.10  ? 110 CSO A CB  1 
HETATM 2381 S SG  . CSO B 1 110 ? 19.835 -14.634 -8.956  1.00 65.57  ? 110 CSO A SG  1 
HETATM 2382 C C   . CSO B 1 110 ? 16.582 -14.202 -8.794  1.00 54.06  ? 110 CSO A C   1 
HETATM 2383 O O   . CSO B 1 110 ? 16.658 -15.069 -9.671  1.00 61.10  ? 110 CSO A O   1 
HETATM 2384 O OD  . CSO B 1 110 ? 21.085 -14.174 -7.991  1.00 61.30  ? 110 CSO A OD  1 
ATOM   2385 N N   . LEU B 1 111 ? 15.886 -13.036 -8.785  1.00 54.97  ? 111 LEU A N   1 
ATOM   2386 C CA  . LEU B 1 111 ? 15.077 -12.755 -9.987  1.00 57.47  ? 111 LEU A CA  1 
ATOM   2387 C C   . LEU B 1 111 ? 15.913 -12.828 -11.284 1.00 60.39  ? 111 LEU A C   1 
ATOM   2388 O O   . LEU B 1 111 ? 15.345 -13.245 -12.318 1.00 56.01  ? 111 LEU A O   1 
ATOM   2389 C CB  . LEU B 1 111 ? 14.489 -11.362 -9.775  1.00 58.06  ? 111 LEU A CB  1 
ATOM   2390 C CG  . LEU B 1 111 ? 13.567 -10.855 -10.875 1.00 59.18  ? 111 LEU A CG  1 
ATOM   2391 C CD1 . LEU B 1 111 ? 12.526 -11.908 -11.231 1.00 60.07  ? 111 LEU A CD1 1 
ATOM   2392 C CD2 . LEU B 1 111 ? 12.907 -9.556  -10.439 1.00 56.38  ? 111 LEU A CD2 1 
ATOM   2393 N N   . GLN B 1 112 ? 17.203 -12.462 -11.245 1.00 59.16  ? 112 GLN A N   1 
ATOM   2394 C CA  . GLN B 1 112 ? 18.013 -12.148 -12.455 1.00 61.05  ? 112 GLN A CA  1 
ATOM   2395 C C   . GLN B 1 112 ? 18.427 -13.427 -13.196 1.00 65.33  ? 112 GLN A C   1 
ATOM   2396 O O   . GLN B 1 112 ? 18.812 -13.306 -14.376 1.00 72.79  ? 112 GLN A O   1 
ATOM   2397 C CB  . GLN B 1 112 ? 19.228 -11.294 -12.092 1.00 61.14  ? 112 GLN A CB  1 
ATOM   2398 C CG  . GLN B 1 112 ? 18.909 -9.807  -11.994 1.00 61.96  ? 112 GLN A CG  1 
ATOM   2399 C CD  . GLN B 1 112 ? 17.932 -9.482  -10.883 1.00 64.40  ? 112 GLN A CD  1 
ATOM   2400 O OE1 . GLN B 1 112 ? 18.127 -9.844  -9.722  1.00 60.62  ? 112 GLN A OE1 1 
ATOM   2401 N NE2 . GLN B 1 112 ? 16.865 -8.779  -11.225 1.00 63.19  ? 112 GLN A NE2 1 
ATOM   2402 N N   . ASP B 1 113 ? 18.356 -14.592 -12.543 1.00 65.16  ? 113 ASP A N   1 
ATOM   2403 C CA  . ASP B 1 113 ? 18.562 -15.924 -13.177 1.00 71.28  ? 113 ASP A CA  1 
ATOM   2404 C C   . ASP B 1 113 ? 17.462 -16.155 -14.226 1.00 69.21  ? 113 ASP A C   1 
ATOM   2405 O O   . ASP B 1 113 ? 17.780 -16.731 -15.275 1.00 74.36  ? 113 ASP A O   1 
ATOM   2406 C CB  . ASP B 1 113 ? 18.631 -17.043 -12.126 1.00 76.44  ? 113 ASP A CB  1 
ATOM   2407 C CG  . ASP B 1 113 ? 18.445 -18.457 -12.664 1.00 81.82  ? 113 ASP A CG  1 
ATOM   2408 O OD1 . ASP B 1 113 ? 19.367 -18.955 -13.341 1.00 87.11  ? 113 ASP A OD1 1 
ATOM   2409 O OD2 . ASP B 1 113 ? 17.380 -19.055 -12.397 1.00 81.59  ? 113 ASP A OD2 1 
ATOM   2410 N N   . ARG B 1 114 ? 16.223 -15.718 -13.974 1.00 69.44  ? 114 ARG A N   1 
ATOM   2411 C CA  . ARG B 1 114 ? 15.090 -15.939 -14.916 1.00 67.84  ? 114 ARG A CA  1 
ATOM   2412 C C   . ARG B 1 114 ? 14.723 -14.659 -15.683 1.00 60.54  ? 114 ARG A C   1 
ATOM   2413 O O   . ARG B 1 114 ? 14.088 -14.795 -16.719 1.00 60.87  ? 114 ARG A O   1 
ATOM   2414 C CB  . ARG B 1 114 ? 13.873 -16.515 -14.191 1.00 68.27  ? 114 ARG A CB  1 
ATOM   2415 C CG  . ARG B 1 114 ? 13.805 -18.034 -14.257 1.00 74.66  ? 114 ARG A CG  1 
ATOM   2416 C CD  . ARG B 1 114 ? 12.472 -18.590 -13.793 1.00 81.94  ? 114 ARG A CD  1 
ATOM   2417 N NE  . ARG B 1 114 ? 12.638 -19.843 -13.061 1.00 89.37  ? 114 ARG A NE  1 
ATOM   2418 C CZ  . ARG B 1 114 ? 11.727 -20.401 -12.264 1.00 88.64  ? 114 ARG A CZ  1 
ATOM   2419 N NH1 . ARG B 1 114 ? 10.548 -19.834 -12.069 1.00 80.01  ? 114 ARG A NH1 1 
ATOM   2420 N NH2 . ARG B 1 114 ? 12.009 -21.537 -11.650 1.00 96.04  ? 114 ARG A NH2 1 
ATOM   2421 N N   . PHE B 1 115 ? 15.088 -13.472 -15.208 1.00 57.86  ? 115 PHE A N   1 
ATOM   2422 C CA  . PHE B 1 115 ? 14.688 -12.177 -15.816 1.00 58.73  ? 115 PHE A CA  1 
ATOM   2423 C C   . PHE B 1 115 ? 15.925 -11.283 -15.880 1.00 59.58  ? 115 PHE A C   1 
ATOM   2424 O O   . PHE B 1 115 ? 16.345 -10.779 -14.834 1.00 65.17  ? 115 PHE A O   1 
ATOM   2425 C CB  . PHE B 1 115 ? 13.558 -11.547 -14.993 1.00 61.87  ? 115 PHE A CB  1 
ATOM   2426 C CG  . PHE B 1 115 ? 12.693 -10.536 -15.709 1.00 58.68  ? 115 PHE A CG  1 
ATOM   2427 C CD1 . PHE B 1 115 ? 11.884 -10.919 -16.769 1.00 57.19  ? 115 PHE A CD1 1 
ATOM   2428 C CD2 . PHE B 1 115 ? 12.642 -9.215  -15.287 1.00 55.74  ? 115 PHE A CD2 1 
ATOM   2429 C CE1 . PHE B 1 115 ? 11.072 -9.997  -17.409 1.00 58.98  ? 115 PHE A CE1 1 
ATOM   2430 C CE2 . PHE B 1 115 ? 11.830 -8.293  -15.930 1.00 55.20  ? 115 PHE A CE2 1 
ATOM   2431 C CZ  . PHE B 1 115 ? 11.047 -8.685  -16.990 1.00 58.62  ? 115 PHE A CZ  1 
ATOM   2432 N N   . ARG B 1 116 ? 16.499 -11.105 -17.066 1.00 64.13  ? 116 ARG A N   1 
ATOM   2433 C CA  . ARG B 1 116 ? 17.806 -10.418 -17.238 1.00 69.12  ? 116 ARG A CA  1 
ATOM   2434 C C   . ARG B 1 116 ? 17.589 -8.899  -17.209 1.00 66.59  ? 116 ARG A C   1 
ATOM   2435 O O   . ARG B 1 116 ? 17.938 -8.234  -18.201 1.00 65.22  ? 116 ARG A O   1 
ATOM   2436 C CB  . ARG B 1 116 ? 18.486 -10.935 -18.508 1.00 75.96  ? 116 ARG A CB  1 
ATOM   2437 C CG  . ARG B 1 116 ? 18.857 -12.409 -18.421 1.00 83.08  ? 116 ARG A CG  1 
ATOM   2438 C CD  . ARG B 1 116 ? 19.757 -12.884 -19.548 1.00 91.04  ? 116 ARG A CD  1 
ATOM   2439 N NE  . ARG B 1 116 ? 21.070 -12.242 -19.542 1.00 95.16  ? 116 ARG A NE  1 
ATOM   2440 C CZ  . ARG B 1 116 ? 22.106 -12.601 -20.303 1.00 100.92 ? 116 ARG A CZ  1 
ATOM   2441 N NH1 . ARG B 1 116 ? 22.004 -13.614 -21.150 1.00 101.48 ? 116 ARG A NH1 1 
ATOM   2442 N NH2 . ARG B 1 116 ? 23.250 -11.942 -20.211 1.00 98.96  ? 116 ARG A NH2 1 
ATOM   2443 N N   . PHE B 1 117 ? 17.046 -8.403  -16.088 1.00 62.16  ? 117 PHE A N   1 
ATOM   2444 C CA  . PHE B 1 117 ? 16.792 -6.976  -15.750 1.00 58.11  ? 117 PHE A CA  1 
ATOM   2445 C C   . PHE B 1 117 ? 16.977 -6.790  -14.237 1.00 57.26  ? 117 PHE A C   1 
ATOM   2446 O O   . PHE B 1 117 ? 16.298 -7.495  -13.468 1.00 55.22  ? 117 PHE A O   1 
ATOM   2447 C CB  . PHE B 1 117 ? 15.370 -6.566  -16.145 1.00 58.72  ? 117 PHE A CB  1 
ATOM   2448 C CG  . PHE B 1 117 ? 15.079 -6.583  -17.624 1.00 59.83  ? 117 PHE A CG  1 
ATOM   2449 C CD1 . PHE B 1 117 ? 15.444 -5.513  -18.433 1.00 57.18  ? 117 PHE A CD1 1 
ATOM   2450 C CD2 . PHE B 1 117 ? 14.415 -7.656  -18.206 1.00 59.68  ? 117 PHE A CD2 1 
ATOM   2451 C CE1 . PHE B 1 117 ? 15.171 -5.526  -19.794 1.00 55.60  ? 117 PHE A CE1 1 
ATOM   2452 C CE2 . PHE B 1 117 ? 14.142 -7.667  -19.568 1.00 57.84  ? 117 PHE A CE2 1 
ATOM   2453 C CZ  . PHE B 1 117 ? 14.526 -6.604  -20.359 1.00 57.26  ? 117 PHE A CZ  1 
ATOM   2454 N N   . ASN B 1 118 ? 17.841 -5.861  -13.814 1.00 60.35  ? 118 ASN A N   1 
ATOM   2455 C CA  . ASN B 1 118 ? 18.125 -5.582  -12.375 1.00 61.51  ? 118 ASN A CA  1 
ATOM   2456 C C   . ASN B 1 118 ? 16.925 -4.899  -11.722 1.00 55.00  ? 118 ASN A C   1 
ATOM   2457 O O   . ASN B 1 118 ? 16.894 -4.861  -10.487 1.00 51.30  ? 118 ASN A O   1 
ATOM   2458 C CB  . ASN B 1 118 ? 19.302 -4.626  -12.147 1.00 65.94  ? 118 ASN A CB  1 
ATOM   2459 C CG  . ASN B 1 118 ? 20.560 -5.028  -12.885 1.00 69.70  ? 118 ASN A CG  1 
ATOM   2460 O OD1 . ASN B 1 118 ? 20.922 -6.204  -12.918 1.00 67.24  ? 118 ASN A OD1 1 
ATOM   2461 N ND2 . ASN B 1 118 ? 21.228 -4.052  -13.481 1.00 71.47  ? 118 ASN A ND2 1 
ATOM   2462 N N   . GLU B 1 119 ? 16.015 -4.358  -12.539 1.00 51.11  ? 119 GLU A N   1 
ATOM   2463 C CA  . GLU B 1 119 ? 14.970 -3.389  -12.131 1.00 48.03  ? 119 GLU A CA  1 
ATOM   2464 C C   . GLU B 1 119 ? 13.602 -3.795  -12.675 1.00 45.16  ? 119 GLU A C   1 
ATOM   2465 O O   . GLU B 1 119 ? 13.523 -4.155  -13.860 1.00 46.15  ? 119 GLU A O   1 
ATOM   2466 C CB  . GLU B 1 119 ? 15.302 -2.006  -12.676 1.00 47.65  ? 119 GLU A CB  1 
ATOM   2467 C CG  . GLU B 1 119 ? 16.666 -1.518  -12.259 1.00 50.57  ? 119 GLU A CG  1 
ATOM   2468 C CD  . GLU B 1 119 ? 16.818 -0.022  -12.420 1.00 51.16  ? 119 GLU A CD  1 
ATOM   2469 O OE1 . GLU B 1 119 ? 16.127 0.545   -13.276 1.00 53.70  ? 119 GLU A OE1 1 
ATOM   2470 O OE2 . GLU B 1 119 ? 17.601 0.562   -11.675 1.00 51.74  ? 119 GLU A OE2 1 
ATOM   2471 N N   . ILE B 1 120 ? 12.579 -3.661  -11.826 1.00 44.88  ? 120 ILE A N   1 
ATOM   2472 C CA  . ILE B 1 120 ? 11.126 -3.813  -12.129 1.00 41.59  ? 120 ILE A CA  1 
ATOM   2473 C C   . ILE B 1 120 ? 10.467 -2.438  -12.009 1.00 41.25  ? 120 ILE A C   1 
ATOM   2474 O O   . ILE B 1 120 ? 10.610 -1.796  -10.946 1.00 43.24  ? 120 ILE A O   1 
ATOM   2475 C CB  . ILE B 1 120 ? 10.487 -4.829  -11.163 1.00 41.29  ? 120 ILE A CB  1 
ATOM   2476 C CG1 . ILE B 1 120 ? 11.214 -6.175  -11.212 1.00 43.42  ? 120 ILE A CG1 1 
ATOM   2477 C CG2 . ILE B 1 120 ? 8.998  -4.972  -11.430 1.00 42.65  ? 120 ILE A CG2 1 
ATOM   2478 C CD1 . ILE B 1 120 ? 11.576 -6.635  -12.613 1.00 42.94  ? 120 ILE A CD1 1 
ATOM   2479 N N   . HIS B 1 121 ? 9.758  -2.004  -13.046 1.00 36.87  ? 121 HIS A N   1 
ATOM   2480 C CA  . HIS B 1 121 ? 9.226  -0.625  -13.131 1.00 34.40  ? 121 HIS A CA  1 
ATOM   2481 C C   . HIS B 1 121 ? 7.712  -0.639  -12.948 1.00 33.98  ? 121 HIS A C   1 
ATOM   2482 O O   . HIS B 1 121 ? 7.139  0.440   -12.790 1.00 38.98  ? 121 HIS A O   1 
ATOM   2483 C CB  . HIS B 1 121 ? 9.734  0.037   -14.410 1.00 32.73  ? 121 HIS A CB  1 
ATOM   2484 C CG  . HIS B 1 121 ? 11.095 0.594   -14.190 1.00 33.15  ? 121 HIS A CG  1 
ATOM   2485 N ND1 . HIS B 1 121 ? 11.289 1.875   -13.696 1.00 33.66  ? 121 HIS A ND1 1 
ATOM   2486 C CD2 . HIS B 1 121 ? 12.315 0.027   -14.296 1.00 32.51  ? 121 HIS A CD2 1 
ATOM   2487 C CE1 . HIS B 1 121 ? 12.583 2.096   -13.567 1.00 35.10  ? 121 HIS A CE1 1 
ATOM   2488 N NE2 . HIS B 1 121 ? 13.233 0.969   -13.919 1.00 35.56  ? 121 HIS A NE2 1 
ATOM   2489 N N   . SER B 1 122 ? 7.101  -1.818  -12.949 1.00 32.33  ? 122 SER A N   1 
ATOM   2490 C CA  . SER B 1 122 ? 5.640  -1.988  -12.764 1.00 32.17  ? 122 SER A CA  1 
ATOM   2491 C C   . SER B 1 122 ? 5.349  -3.470  -12.556 1.00 31.97  ? 122 SER A C   1 
ATOM   2492 O O   . SER B 1 122 ? 6.177  -4.312  -12.929 1.00 34.93  ? 122 SER A O   1 
ATOM   2493 C CB  . SER B 1 122 ? 4.821  -1.377  -13.898 1.00 31.30  ? 122 SER A CB  1 
ATOM   2494 O OG  . SER B 1 122 ? 4.996  -2.065  -15.127 1.00 31.45  ? 122 SER A OG  1 
ATOM   2495 N N   . LEU B 1 123 ? 4.242  -3.780  -11.907 1.00 31.69  ? 123 LEU A N   1 
ATOM   2496 C CA  . LEU B 1 123 ? 3.907  -5.185  -11.616 1.00 32.35  ? 123 LEU A CA  1 
ATOM   2497 C C   . LEU B 1 123 ? 2.445  -5.261  -11.216 1.00 33.95  ? 123 LEU A C   1 
ATOM   2498 O O   . LEU B 1 123 ? 1.866  -4.254  -10.739 1.00 36.37  ? 123 LEU A O   1 
ATOM   2499 C CB  . LEU B 1 123 ? 4.840  -5.760  -10.539 1.00 34.01  ? 123 LEU A CB  1 
ATOM   2500 C CG  . LEU B 1 123 ? 4.886  -5.039  -9.191  1.00 35.60  ? 123 LEU A CG  1 
ATOM   2501 C CD1 . LEU B 1 123 ? 3.877  -5.624  -8.217  1.00 36.38  ? 123 LEU A CD1 1 
ATOM   2502 C CD2 . LEU B 1 123 ? 6.283  -5.113  -8.596  1.00 35.53  ? 123 LEU A CD2 1 
ATOM   2503 N N   . ASN B 1 124 ? 1.887  -6.427  -11.481 1.00 35.23  ? 124 ASN A N   1 
ATOM   2504 C CA  . ASN B 1 124 ? 0.485  -6.780  -11.202 1.00 39.41  ? 124 ASN A CA  1 
ATOM   2505 C C   . ASN B 1 124 ? 0.541  -7.969  -10.241 1.00 37.87  ? 124 ASN A C   1 
ATOM   2506 O O   . ASN B 1 124 ? 1.193  -8.981  -10.583 1.00 34.73  ? 124 ASN A O   1 
ATOM   2507 C CB  . ASN B 1 124 ? -0.229 -7.022  -12.532 1.00 44.96  ? 124 ASN A CB  1 
ATOM   2508 C CG  . ASN B 1 124 ? -1.734 -7.009  -12.418 1.00 50.08  ? 124 ASN A CG  1 
ATOM   2509 O OD1 . ASN B 1 124 ? -2.296 -7.155  -11.328 1.00 53.75  ? 124 ASN A OD1 1 
ATOM   2510 N ND2 . ASN B 1 124 ? -2.388 -6.845  -13.555 1.00 54.13  ? 124 ASN A ND2 1 
ATOM   2511 N N   . VAL B 1 125 ? -0.008 -7.791  -9.042  1.00 36.55  ? 125 VAL A N   1 
ATOM   2512 C CA  . VAL B 1 125 ? -0.206 -8.878  -8.049  1.00 37.89  ? 125 VAL A CA  1 
ATOM   2513 C C   . VAL B 1 125 ? -1.628 -9.380  -8.293  1.00 38.86  ? 125 VAL A C   1 
ATOM   2514 O O   . VAL B 1 125 ? -2.574 -8.696  -7.888  1.00 38.92  ? 125 VAL A O   1 
ATOM   2515 C CB  . VAL B 1 125 ? 0.005  -8.376  -6.607  1.00 39.75  ? 125 VAL A CB  1 
ATOM   2516 C CG1 . VAL B 1 125 ? -0.152 -9.501  -5.589  1.00 41.35  ? 125 VAL A CG1 1 
ATOM   2517 C CG2 . VAL B 1 125 ? 1.350  -7.683  -6.437  1.00 37.27  ? 125 VAL A CG2 1 
ATOM   2518 N N   . LEU B 1 126 ? -1.770 -10.486 -9.013  1.00 43.20  ? 126 LEU A N   1 
ATOM   2519 C CA  . LEU B 1 126 ? -3.092 -10.971 -9.477  1.00 45.04  ? 126 LEU A CA  1 
ATOM   2520 C C   . LEU B 1 126 ? -3.743 -11.747 -8.337  1.00 44.72  ? 126 LEU A C   1 
ATOM   2521 O O   . LEU B 1 126 ? -4.918 -11.448 -8.037  1.00 47.00  ? 126 LEU A O   1 
ATOM   2522 C CB  . LEU B 1 126 ? -2.898 -11.802 -10.746 1.00 47.91  ? 126 LEU A CB  1 
ATOM   2523 C CG  . LEU B 1 126 ? -2.480 -10.976 -11.961 1.00 51.41  ? 126 LEU A CG  1 
ATOM   2524 C CD1 . LEU B 1 126 ? -1.819 -11.841 -13.019 1.00 54.90  ? 126 LEU A CD1 1 
ATOM   2525 C CD2 . LEU B 1 126 ? -3.667 -10.219 -12.543 1.00 51.71  ? 126 LEU A CD2 1 
ATOM   2526 N N   . GLU B 1 127 ? -2.985 -12.650 -7.705  1.00 44.39  ? 127 GLU A N   1 
ATOM   2527 C CA  . GLU B 1 127 ? -3.415 -13.416 -6.504  1.00 46.76  ? 127 GLU A CA  1 
ATOM   2528 C C   . GLU B 1 127 ? -2.355 -13.316 -5.401  1.00 41.55  ? 127 GLU A C   1 
ATOM   2529 O O   . GLU B 1 127 ? -1.156 -13.466 -5.704  1.00 38.64  ? 127 GLU A O   1 
ATOM   2530 C CB  . GLU B 1 127 ? -3.603 -14.903 -6.825  1.00 53.42  ? 127 GLU A CB  1 
ATOM   2531 C CG  . GLU B 1 127 ? -4.780 -15.209 -7.737  1.00 59.17  ? 127 GLU A CG  1 
ATOM   2532 C CD  . GLU B 1 127 ? -4.533 -16.368 -8.693  1.00 64.30  ? 127 GLU A CD  1 
ATOM   2533 O OE1 . GLU B 1 127 ? -4.118 -17.455 -8.217  1.00 62.83  ? 127 GLU A OE1 1 
ATOM   2534 O OE2 . GLU B 1 127 ? -4.717 -16.169 -9.923  1.00 67.88  ? 127 GLU A OE2 1 
ATOM   2535 N N   . GLY B 1 128 ? -2.801 -13.145 -4.155  1.00 38.94  ? 128 GLY A N   1 
ATOM   2536 C CA  . GLY B 1 128 ? -2.006 -13.430 -2.945  1.00 36.87  ? 128 GLY A CA  1 
ATOM   2537 C C   . GLY B 1 128 ? -1.133 -12.254 -2.551  1.00 36.30  ? 128 GLY A C   1 
ATOM   2538 O O   . GLY B 1 128 ? -1.117 -11.232 -3.279  1.00 33.96  ? 128 GLY A O   1 
ATOM   2539 N N   . SER B 1 129 ? -0.420 -12.388 -1.435  1.00 34.12  ? 129 SER A N   1 
ATOM   2540 C CA  . SER B 1 129 ? 0.547  -11.368 -0.979  1.00 32.91  ? 129 SER A CA  1 
ATOM   2541 C C   . SER B 1 129 ? 1.977  -11.882 -1.153  1.00 32.08  ? 129 SER A C   1 
ATOM   2542 O O   . SER B 1 129 ? 2.219  -13.096 -0.986  1.00 29.96  ? 129 SER A O   1 
ATOM   2543 C CB  . SER B 1 129 ? 0.230  -10.920 0.405   1.00 31.61  ? 129 SER A CB  1 
ATOM   2544 O OG  . SER B 1 129 ? -0.847 -10.014 0.341   1.00 32.46  ? 129 SER A OG  1 
ATOM   2545 N N   . TRP B 1 130 ? 2.872  -10.971 -1.551  1.00 34.18  ? 130 TRP A N   1 
ATOM   2546 C CA  . TRP B 1 130 ? 4.316  -11.242 -1.774  1.00 32.58  ? 130 TRP A CA  1 
ATOM   2547 C C   . TRP B 1 130 ? 5.137  -10.211 -1.009  1.00 31.16  ? 130 TRP A C   1 
ATOM   2548 O O   . TRP B 1 130 ? 4.631  -9.110  -0.718  1.00 29.55  ? 130 TRP A O   1 
ATOM   2549 C CB  . TRP B 1 130 ? 4.683  -11.211 -3.262  1.00 34.14  ? 130 TRP A CB  1 
ATOM   2550 C CG  . TRP B 1 130 ? 3.858  -12.094 -4.149  1.00 36.86  ? 130 TRP A CG  1 
ATOM   2551 C CD1 . TRP B 1 130 ? 2.523  -11.988 -4.424  1.00 35.53  ? 130 TRP A CD1 1 
ATOM   2552 C CD2 . TRP B 1 130 ? 4.339  -13.198 -4.933  1.00 35.27  ? 130 TRP A CD2 1 
ATOM   2553 N NE1 . TRP B 1 130 ? 2.143  -12.958 -5.312  1.00 36.25  ? 130 TRP A NE1 1 
ATOM   2554 C CE2 . TRP B 1 130 ? 3.235  -13.715 -5.640  1.00 35.00  ? 130 TRP A CE2 1 
ATOM   2555 C CE3 . TRP B 1 130 ? 5.590  -13.794 -5.101  1.00 38.51  ? 130 TRP A CE3 1 
ATOM   2556 C CZ2 . TRP B 1 130 ? 3.350  -14.805 -6.503  1.00 36.66  ? 130 TRP A CZ2 1 
ATOM   2557 C CZ3 . TRP B 1 130 ? 5.705  -14.873 -5.953  1.00 38.07  ? 130 TRP A CZ3 1 
ATOM   2558 C CH2 . TRP B 1 130 ? 4.596  -15.370 -6.643  1.00 37.09  ? 130 TRP A CH2 1 
ATOM   2559 N N   . VAL B 1 131 ? 6.372  -10.569 -0.701  1.00 31.35  ? 131 VAL A N   1 
ATOM   2560 C CA  . VAL B 1 131 ? 7.384  -9.600  -0.235  1.00 30.86  ? 131 VAL A CA  1 
ATOM   2561 C C   . VAL B 1 131 ? 8.433  -9.536  -1.333  1.00 32.16  ? 131 VAL A C   1 
ATOM   2562 O O   . VAL B 1 131 ? 9.042  -10.565 -1.663  1.00 32.26  ? 131 VAL A O   1 
ATOM   2563 C CB  . VAL B 1 131 ? 7.979  -9.971  1.133   1.00 31.71  ? 131 VAL A CB  1 
ATOM   2564 C CG1 . VAL B 1 131 ? 9.009  -8.936  1.574   1.00 33.82  ? 131 VAL A CG1 1 
ATOM   2565 C CG2 . VAL B 1 131 ? 6.891  -10.114 2.177   1.00 32.35  ? 131 VAL A CG2 1 
ATOM   2566 N N   . LEU B 1 132 ? 8.572  -8.353  -1.901  1.00 35.19  ? 132 LEU A N   1 
ATOM   2567 C CA  . LEU B 1 132 ? 9.667  -7.996  -2.825  1.00 38.27  ? 132 LEU A CA  1 
ATOM   2568 C C   . LEU B 1 132 ? 10.899 -7.649  -1.983  1.00 35.43  ? 132 LEU A C   1 
ATOM   2569 O O   . LEU B 1 132 ? 10.761 -6.939  -0.978  1.00 33.31  ? 132 LEU A O   1 
ATOM   2570 C CB  . LEU B 1 132 ? 9.194  -6.792  -3.645  1.00 42.03  ? 132 LEU A CB  1 
ATOM   2571 C CG  . LEU B 1 132 ? 9.360  -6.900  -5.151  1.00 45.55  ? 132 LEU A CG  1 
ATOM   2572 C CD1 . LEU B 1 132 ? 8.579  -8.082  -5.686  1.00 47.75  ? 132 LEU A CD1 1 
ATOM   2573 C CD2 . LEU B 1 132 ? 8.907  -5.605  -5.810  1.00 48.49  ? 132 LEU A CD2 1 
ATOM   2574 N N   . TYR B 1 133 ? 12.072 -8.095  -2.404  1.00 35.34  ? 133 TYR A N   1 
ATOM   2575 C CA  . TYR B 1 133 ? 13.348 -7.806  -1.717  1.00 34.93  ? 133 TYR A CA  1 
ATOM   2576 C C   . TYR B 1 133 ? 14.257 -7.053  -2.690  1.00 37.03  ? 133 TYR A C   1 
ATOM   2577 O O   . TYR B 1 133 ? 14.301 -7.438  -3.869  1.00 31.08  ? 133 TYR A O   1 
ATOM   2578 C CB  . TYR B 1 133 ? 13.976 -9.111  -1.247  1.00 33.87  ? 133 TYR A CB  1 
ATOM   2579 C CG  . TYR B 1 133 ? 13.254 -9.803  -0.123  1.00 33.99  ? 133 TYR A CG  1 
ATOM   2580 C CD1 . TYR B 1 133 ? 12.213 -10.680 -0.375  1.00 36.34  ? 133 TYR A CD1 1 
ATOM   2581 C CD2 . TYR B 1 133 ? 13.615 -9.582  1.199   1.00 34.41  ? 133 TYR A CD2 1 
ATOM   2582 C CE1 . TYR B 1 133 ? 11.555 -11.331 0.657   1.00 36.93  ? 133 TYR A CE1 1 
ATOM   2583 C CE2 . TYR B 1 133 ? 12.972 -10.227 2.242   1.00 34.61  ? 133 TYR A CE2 1 
ATOM   2584 C CZ  . TYR B 1 133 ? 11.943 -11.110 1.968   1.00 36.87  ? 133 TYR A CZ  1 
ATOM   2585 O OH  . TYR B 1 133 ? 11.293 -11.740 2.986   1.00 44.79  ? 133 TYR A OH  1 
ATOM   2586 N N   . GLU B 1 134 ? 14.936 -6.012  -2.205  1.00 36.91  ? 134 GLU A N   1 
ATOM   2587 C CA  . GLU B 1 134 ? 15.924 -5.212  -2.975  1.00 39.84  ? 134 GLU A CA  1 
ATOM   2588 C C   . GLU B 1 134 ? 16.994 -6.128  -3.579  1.00 38.98  ? 134 GLU A C   1 
ATOM   2589 O O   . GLU B 1 134 ? 17.306 -5.933  -4.748  1.00 40.85  ? 134 GLU A O   1 
ATOM   2590 C CB  . GLU B 1 134 ? 16.600 -4.187  -2.066  1.00 41.58  ? 134 GLU A CB  1 
ATOM   2591 C CG  . GLU B 1 134 ? 17.503 -3.228  -2.810  1.00 43.52  ? 134 GLU A CG  1 
ATOM   2592 C CD  . GLU B 1 134 ? 18.225 -2.271  -1.888  1.00 48.93  ? 134 GLU A CD  1 
ATOM   2593 O OE1 . GLU B 1 134 ? 18.295 -2.568  -0.674  1.00 50.43  ? 134 GLU A OE1 1 
ATOM   2594 O OE2 . GLU B 1 134 ? 18.700 -1.231  -2.386  1.00 52.05  ? 134 GLU A OE2 1 
ATOM   2595 N N   . LEU B 1 135 ? 17.524 -7.076  -2.792  1.00 41.87  ? 135 LEU A N   1 
ATOM   2596 C CA  . LEU B 1 135 ? 18.666 -7.961  -3.144  1.00 40.02  ? 135 LEU A CA  1 
ATOM   2597 C C   . LEU B 1 135 ? 18.207 -9.414  -3.291  1.00 40.56  ? 135 LEU A C   1 
ATOM   2598 O O   . LEU B 1 135 ? 17.070 -9.744  -2.926  1.00 43.64  ? 135 LEU A O   1 
ATOM   2599 C CB  . LEU B 1 135 ? 19.728 -7.867  -2.046  1.00 39.54  ? 135 LEU A CB  1 
ATOM   2600 C CG  . LEU B 1 135 ? 20.221 -6.458  -1.727  1.00 38.55  ? 135 LEU A CG  1 
ATOM   2601 C CD1 . LEU B 1 135 ? 21.200 -6.485  -0.565  1.00 38.87  ? 135 LEU A CD1 1 
ATOM   2602 C CD2 . LEU B 1 135 ? 20.856 -5.822  -2.953  1.00 39.12  ? 135 LEU A CD2 1 
ATOM   2603 N N   . SER B 1 136 ? 19.097 -10.250 -3.800  1.00 37.76  ? 136 SER A N   1 
ATOM   2604 C CA  . SER B 1 136 ? 18.889 -11.701 -3.988  1.00 43.02  ? 136 SER A CA  1 
ATOM   2605 C C   . SER B 1 136 ? 18.965 -12.402 -2.633  1.00 42.11  ? 136 SER A C   1 
ATOM   2606 O O   . SER B 1 136 ? 19.588 -11.843 -1.716  1.00 46.86  ? 136 SER A O   1 
ATOM   2607 C CB  . SER B 1 136 ? 19.910 -12.244 -4.931  1.00 46.79  ? 136 SER A CB  1 
ATOM   2608 O OG  . SER B 1 136 ? 21.206 -11.983 -4.422  1.00 47.90  ? 136 SER A OG  1 
ATOM   2609 N N   . ASN B 1 137 ? 18.332 -13.568 -2.534  1.00 43.27  ? 137 ASN A N   1 
ATOM   2610 C CA  . ASN B 1 137 ? 18.261 -14.423 -1.319  1.00 50.00  ? 137 ASN A CA  1 
ATOM   2611 C C   . ASN B 1 137 ? 17.608 -13.652 -0.165  1.00 48.45  ? 137 ASN A C   1 
ATOM   2612 O O   . ASN B 1 137 ? 17.997 -13.876 0.997   1.00 50.81  ? 137 ASN A O   1 
ATOM   2613 C CB  . ASN B 1 137 ? 19.634 -14.993 -0.964  1.00 54.99  ? 137 ASN A CB  1 
ATOM   2614 C CG  . ASN B 1 137 ? 20.141 -15.928 -2.039  1.00 58.89  ? 137 ASN A CG  1 
ATOM   2615 O OD1 . ASN B 1 137 ? 19.516 -16.944 -2.337  1.00 64.22  ? 137 ASN A OD1 1 
ATOM   2616 N ND2 . ASN B 1 137 ? 21.260 -15.577 -2.646  1.00 64.76  ? 137 ASN A ND2 1 
ATOM   2617 N N   . TYR B 1 138 ? 16.619 -12.815 -0.485  1.00 45.21  ? 138 TYR A N   1 
ATOM   2618 C CA  . TYR B 1 138 ? 15.659 -12.216 0.474   1.00 45.99  ? 138 TYR A CA  1 
ATOM   2619 C C   . TYR B 1 138 ? 16.399 -11.303 1.463   1.00 45.93  ? 138 TYR A C   1 
ATOM   2620 O O   . TYR B 1 138 ? 16.121 -11.337 2.674   1.00 43.53  ? 138 TYR A O   1 
ATOM   2621 C CB  . TYR B 1 138 ? 14.898 -13.336 1.179   1.00 46.45  ? 138 TYR A CB  1 
ATOM   2622 C CG  . TYR B 1 138 ? 14.349 -14.388 0.254   1.00 45.56  ? 138 TYR A CG  1 
ATOM   2623 C CD1 . TYR B 1 138 ? 13.383 -14.072 -0.684  1.00 47.18  ? 138 TYR A CD1 1 
ATOM   2624 C CD2 . TYR B 1 138 ? 14.775 -15.703 0.328   1.00 47.52  ? 138 TYR A CD2 1 
ATOM   2625 C CE1 . TYR B 1 138 ? 12.859 -15.030 -1.537  1.00 47.17  ? 138 TYR A CE1 1 
ATOM   2626 C CE2 . TYR B 1 138 ? 14.253 -16.676 -0.511  1.00 50.38  ? 138 TYR A CE2 1 
ATOM   2627 C CZ  . TYR B 1 138 ? 13.293 -16.338 -1.451  1.00 49.02  ? 138 TYR A CZ  1 
ATOM   2628 O OH  . TYR B 1 138 ? 12.770 -17.287 -2.282  1.00 49.60  ? 138 TYR A OH  1 
ATOM   2629 N N   . ARG B 1 139 ? 17.307 -10.484 0.935   1.00 47.58  ? 139 ARG A N   1 
ATOM   2630 C CA  . ARG B 1 139 ? 18.070 -9.463  1.687   1.00 50.62  ? 139 ARG A CA  1 
ATOM   2631 C C   . ARG B 1 139 ? 17.761 -8.080  1.103   1.00 46.42  ? 139 ARG A C   1 
ATOM   2632 O O   . ARG B 1 139 ? 17.205 -7.994  -0.014  1.00 45.45  ? 139 ARG A O   1 
ATOM   2633 C CB  . ARG B 1 139 ? 19.563 -9.793  1.613   1.00 60.48  ? 139 ARG A CB  1 
ATOM   2634 C CG  . ARG B 1 139 ? 20.089 -10.629 2.773   1.00 70.45  ? 139 ARG A CG  1 
ATOM   2635 C CD  . ARG B 1 139 ? 21.593 -10.843 2.669   1.00 78.72  ? 139 ARG A CD  1 
ATOM   2636 N NE  . ARG B 1 139 ? 21.889 -11.805 1.609   1.00 91.52  ? 139 ARG A NE  1 
ATOM   2637 C CZ  . ARG B 1 139 ? 22.151 -11.521 0.327   1.00 92.78  ? 139 ARG A CZ  1 
ATOM   2638 N NH1 . ARG B 1 139 ? 22.190 -10.273 -0.113  1.00 93.23  ? 139 ARG A NH1 1 
ATOM   2639 N NH2 . ARG B 1 139 ? 22.380 -12.508 -0.521  1.00 97.02  ? 139 ARG A NH2 1 
ATOM   2640 N N   . GLY B 1 140 ? 18.152 -7.028  1.818   1.00 41.62  ? 140 GLY A N   1 
ATOM   2641 C CA  . GLY B 1 140 ? 17.920 -5.634  1.409   1.00 38.44  ? 140 GLY A CA  1 
ATOM   2642 C C   . GLY B 1 140 ? 16.551 -5.179  1.864   1.00 37.17  ? 140 GLY A C   1 
ATOM   2643 O O   . GLY B 1 140 ? 15.915 -5.904  2.658   1.00 35.40  ? 140 GLY A O   1 
ATOM   2644 N N   . ARG B 1 141 ? 16.114 -4.022  1.377   1.00 36.30  ? 141 ARG A N   1 
ATOM   2645 C CA  . ARG B 1 141 ? 14.801 -3.436  1.732   1.00 38.12  ? 141 ARG A CA  1 
ATOM   2646 C C   . ARG B 1 141 ? 13.700 -4.416  1.314   1.00 35.07  ? 141 ARG A C   1 
ATOM   2647 O O   . ARG B 1 141 ? 13.797 -5.047  0.237   1.00 31.33  ? 141 ARG A O   1 
ATOM   2648 C CB  . ARG B 1 141 ? 14.656 -2.041  1.126   1.00 42.98  ? 141 ARG A CB  1 
ATOM   2649 C CG  . ARG B 1 141 ? 15.776 -1.109  1.567   1.00 53.88  ? 141 ARG A CG  1 
ATOM   2650 C CD  . ARG B 1 141 ? 15.734 0.274   0.952   1.00 61.60  ? 141 ARG A CD  1 
ATOM   2651 N NE  . ARG B 1 141 ? 15.070 1.207   1.847   1.00 70.80  ? 141 ARG A NE  1 
ATOM   2652 C CZ  . ARG B 1 141 ? 15.104 2.529   1.727   1.00 80.40  ? 141 ARG A CZ  1 
ATOM   2653 N NH1 . ARG B 1 141 ? 15.766 3.091   0.727   1.00 85.20  ? 141 ARG A NH1 1 
ATOM   2654 N NH2 . ARG B 1 141 ? 14.475 3.283   2.615   1.00 78.57  ? 141 ARG A NH2 1 
ATOM   2655 N N   . GLN B 1 142 ? 12.709 -4.573  2.184   1.00 31.78  ? 142 GLN A N   1 
ATOM   2656 C CA  . GLN B 1 142 ? 11.512 -5.401  1.918   1.00 31.21  ? 142 GLN A CA  1 
ATOM   2657 C C   . GLN B 1 142 ? 10.342 -4.474  1.574   1.00 30.46  ? 142 GLN A C   1 
ATOM   2658 O O   . GLN B 1 142 ? 10.266 -3.359  2.132   1.00 29.18  ? 142 GLN A O   1 
ATOM   2659 C CB  . GLN B 1 142 ? 11.198 -6.281  3.125   1.00 31.03  ? 142 GLN A CB  1 
ATOM   2660 C CG  . GLN B 1 142 ? 12.397 -7.021  3.699   1.00 29.37  ? 142 GLN A CG  1 
ATOM   2661 C CD  . GLN B 1 142 ? 12.035 -7.724  4.986   1.00 30.07  ? 142 GLN A CD  1 
ATOM   2662 O OE1 . GLN B 1 142 ? 10.921 -8.209  5.173   1.00 32.70  ? 142 GLN A OE1 1 
ATOM   2663 N NE2 . GLN B 1 142 ? 12.973 -7.775  5.905   1.00 28.76  ? 142 GLN A NE2 1 
ATOM   2664 N N   . TYR B 1 143 ? 9.490  -4.926  0.655   1.00 29.14  ? 143 TYR A N   1 
ATOM   2665 C CA  . TYR B 1 143 ? 8.231  -4.269  0.235   1.00 30.68  ? 143 TYR A CA  1 
ATOM   2666 C C   . TYR B 1 143 ? 7.133  -5.328  0.187   1.00 31.23  ? 143 TYR A C   1 
ATOM   2667 O O   . TYR B 1 143 ? 7.248  -6.257  -0.636  1.00 30.42  ? 143 TYR A O   1 
ATOM   2668 C CB  . TYR B 1 143 ? 8.398  -3.606  -1.131  1.00 31.63  ? 143 TYR A CB  1 
ATOM   2669 C CG  . TYR B 1 143 ? 9.672  -2.819  -1.296  1.00 34.43  ? 143 TYR A CG  1 
ATOM   2670 C CD1 . TYR B 1 143 ? 9.805  -1.561  -0.725  1.00 37.75  ? 143 TYR A CD1 1 
ATOM   2671 C CD2 . TYR B 1 143 ? 10.743 -3.330  -2.017  1.00 34.70  ? 143 TYR A CD2 1 
ATOM   2672 C CE1 . TYR B 1 143 ? 10.971 -0.822  -0.861  1.00 36.49  ? 143 TYR A CE1 1 
ATOM   2673 C CE2 . TYR B 1 143 ? 11.911 -2.602  -2.170  1.00 37.55  ? 143 TYR A CE2 1 
ATOM   2674 C CZ  . TYR B 1 143 ? 12.020 -1.341  -1.599  1.00 37.77  ? 143 TYR A CZ  1 
ATOM   2675 O OH  . TYR B 1 143 ? 13.166 -0.619  -1.740  1.00 35.87  ? 143 TYR A OH  1 
ATOM   2676 N N   . LEU B 1 144 ? 6.145  -5.214  1.074   1.00 29.77  ? 144 LEU A N   1 
ATOM   2677 C CA  . LEU B 1 144 ? 4.893  -5.999  1.029   1.00 30.66  ? 144 LEU A CA  1 
ATOM   2678 C C   . LEU B 1 144 ? 4.135  -5.577  -0.219  1.00 31.35  ? 144 LEU A C   1 
ATOM   2679 O O   . LEU B 1 144 ? 3.968  -4.365  -0.399  1.00 31.61  ? 144 LEU A O   1 
ATOM   2680 C CB  . LEU B 1 144 ? 4.039  -5.726  2.268   1.00 31.00  ? 144 LEU A CB  1 
ATOM   2681 C CG  . LEU B 1 144 ? 2.656  -6.378  2.252   1.00 29.85  ? 144 LEU A CG  1 
ATOM   2682 C CD1 . LEU B 1 144 ? 2.751  -7.894  2.395   1.00 29.01  ? 144 LEU A CD1 1 
ATOM   2683 C CD2 . LEU B 1 144 ? 1.794  -5.791  3.350   1.00 30.22  ? 144 LEU A CD2 1 
ATOM   2684 N N   . LEU B 1 145 ? 3.748  -6.548  -1.045  1.00 31.63  ? 145 LEU A N   1 
ATOM   2685 C CA  . LEU B 1 145 ? 2.865  -6.347  -2.213  1.00 33.20  ? 145 LEU A CA  1 
ATOM   2686 C C   . LEU B 1 145 ? 1.558  -7.066  -1.916  1.00 34.07  ? 145 LEU A C   1 
ATOM   2687 O O   . LEU B 1 145 ? 1.609  -8.266  -1.605  1.00 36.25  ? 145 LEU A O   1 
ATOM   2688 C CB  . LEU B 1 145 ? 3.525  -6.937  -3.456  1.00 34.29  ? 145 LEU A CB  1 
ATOM   2689 C CG  . LEU B 1 145 ? 4.818  -6.277  -3.912  1.00 35.60  ? 145 LEU A CG  1 
ATOM   2690 C CD1 . LEU B 1 145 ? 5.261  -6.898  -5.217  1.00 38.18  ? 145 LEU A CD1 1 
ATOM   2691 C CD2 . LEU B 1 145 ? 4.654  -4.769  -4.066  1.00 37.06  ? 145 LEU A CD2 1 
ATOM   2692 N N   . MET B 1 146 ? 0.443  -6.354  -1.999  1.00 35.25  ? 146 MET A N   1 
ATOM   2693 C CA  . MET B 1 146 ? -0.895 -6.959  -1.848  1.00 37.84  ? 146 MET A CA  1 
ATOM   2694 C C   . MET B 1 146 ? -1.631 -6.865  -3.172  1.00 37.78  ? 146 MET A C   1 
ATOM   2695 O O   . MET B 1 146 ? -1.286 -6.031  -3.999  1.00 42.45  ? 146 MET A O   1 
ATOM   2696 C CB  . MET B 1 146 ? -1.641 -6.262  -0.721  1.00 37.96  ? 146 MET A CB  1 
ATOM   2697 C CG  . MET B 1 146 ? -1.072 -6.686  0.611   1.00 42.27  ? 146 MET A CG  1 
ATOM   2698 S SD  . MET B 1 146 ? -2.119 -6.213  1.968   1.00 42.82  ? 146 MET A SD  1 
ATOM   2699 C CE  . MET B 1 146 ? -1.680 -4.475  2.034   1.00 41.96  ? 146 MET A CE  1 
ATOM   2700 N N   . PRO B 1 147 ? -2.600 -7.768  -3.439  1.00 39.32  ? 147 PRO A N   1 
ATOM   2701 C CA  . PRO B 1 147 ? -3.275 -7.817  -4.734  1.00 38.14  ? 147 PRO A CA  1 
ATOM   2702 C C   . PRO B 1 147 ? -3.595 -6.410  -5.240  1.00 38.65  ? 147 PRO A C   1 
ATOM   2703 O O   . PRO B 1 147 ? -3.966 -5.574  -4.447  1.00 37.43  ? 147 PRO A O   1 
ATOM   2704 C CB  . PRO B 1 147 ? -4.540 -8.627  -4.440  1.00 36.60  ? 147 PRO A CB  1 
ATOM   2705 C CG  . PRO B 1 147 ? -4.078 -9.588  -3.361  1.00 38.63  ? 147 PRO A CG  1 
ATOM   2706 C CD  . PRO B 1 147 ? -3.110 -8.792  -2.512  1.00 38.08  ? 147 PRO A CD  1 
ATOM   2707 N N   . GLY B 1 148 ? -3.393 -6.174  -6.535  1.00 36.11  ? 148 GLY A N   1 
ATOM   2708 C CA  . GLY B 1 148 ? -3.666 -4.862  -7.135  1.00 35.08  ? 148 GLY A CA  1 
ATOM   2709 C C   . GLY B 1 148 ? -2.643 -4.495  -8.185  1.00 36.70  ? 148 GLY A C   1 
ATOM   2710 O O   . GLY B 1 148 ? -1.794 -5.333  -8.546  1.00 38.26  ? 148 GLY A O   1 
ATOM   2711 N N   . ASP B 1 149 ? -2.738 -3.256  -8.643  1.00 38.06  ? 149 ASP A N   1 
ATOM   2712 C CA  . ASP B 1 149 ? -2.009 -2.731  -9.813  1.00 42.56  ? 149 ASP A CA  1 
ATOM   2713 C C   . ASP B 1 149 ? -0.942 -1.763  -9.299  1.00 44.54  ? 149 ASP A C   1 
ATOM   2714 O O   . ASP B 1 149 ? -1.302 -0.811  -8.585  1.00 45.99  ? 149 ASP A O   1 
ATOM   2715 C CB  . ASP B 1 149 ? -3.005 -2.091  -10.787 1.00 44.82  ? 149 ASP A CB  1 
ATOM   2716 C CG  . ASP B 1 149 ? -3.980 -3.101  -11.370 1.00 46.41  ? 149 ASP A CG  1 
ATOM   2717 O OD1 . ASP B 1 149 ? -3.511 -4.113  -11.932 1.00 46.38  ? 149 ASP A OD1 1 
ATOM   2718 O OD2 . ASP B 1 149 ? -5.197 -2.895  -11.204 1.00 51.43  ? 149 ASP A OD2 1 
ATOM   2719 N N   . TYR B 1 150 ? 0.321  -2.009  -9.646  1.00 42.42  ? 150 TYR A N   1 
ATOM   2720 C CA  . TYR B 1 150 ? 1.466  -1.145  -9.278  1.00 40.24  ? 150 TYR A CA  1 
ATOM   2721 C C   . TYR B 1 150 ? 2.132  -0.657  -10.573 1.00 40.13  ? 150 TYR A C   1 
ATOM   2722 O O   . TYR B 1 150 ? 2.916  -1.402  -11.148 1.00 36.66  ? 150 TYR A O   1 
ATOM   2723 C CB  . TYR B 1 150 ? 2.389  -1.942  -8.362  1.00 40.26  ? 150 TYR A CB  1 
ATOM   2724 C CG  . TYR B 1 150 ? 1.774  -2.423  -7.070  1.00 37.88  ? 150 TYR A CG  1 
ATOM   2725 C CD1 . TYR B 1 150 ? 1.026  -3.591  -7.003  1.00 36.98  ? 150 TYR A CD1 1 
ATOM   2726 C CD2 . TYR B 1 150 ? 2.004  -1.743  -5.884  1.00 37.87  ? 150 TYR A CD2 1 
ATOM   2727 C CE1 . TYR B 1 150 ? 0.490  -4.040  -5.801  1.00 36.24  ? 150 TYR A CE1 1 
ATOM   2728 C CE2 . TYR B 1 150 ? 1.487  -2.189  -4.675  1.00 37.32  ? 150 TYR A CE2 1 
ATOM   2729 C CZ  . TYR B 1 150 ? 0.717  -3.336  -4.626  1.00 37.12  ? 150 TYR A CZ  1 
ATOM   2730 O OH  . TYR B 1 150 ? 0.208  -3.747  -3.412  1.00 36.37  ? 150 TYR A OH  1 
ATOM   2731 N N   . ARG B 1 151 ? 1.814  0.563   -11.007 1.00 43.18  ? 151 ARG A N   1 
ATOM   2732 C CA  . ARG B 1 151 ? 2.138  1.075   -12.365 1.00 48.27  ? 151 ARG A CA  1 
ATOM   2733 C C   . ARG B 1 151 ? 3.524  1.720   -12.359 1.00 44.53  ? 151 ARG A C   1 
ATOM   2734 O O   . ARG B 1 151 ? 4.058  1.975   -13.450 1.00 41.48  ? 151 ARG A O   1 
ATOM   2735 C CB  . ARG B 1 151 ? 1.004  1.979   -12.861 1.00 55.67  ? 151 ARG A CB  1 
ATOM   2736 C CG  . ARG B 1 151 ? 0.038  1.228   -13.776 1.00 69.52  ? 151 ARG A CG  1 
ATOM   2737 C CD  . ARG B 1 151 ? -1.456 1.483   -13.630 1.00 76.87  ? 151 ARG A CD  1 
ATOM   2738 N NE  . ARG B 1 151 ? -2.195 0.427   -14.325 1.00 85.56  ? 151 ARG A NE  1 
ATOM   2739 C CZ  . ARG B 1 151 ? -3.481 0.120   -14.141 1.00 87.71  ? 151 ARG A CZ  1 
ATOM   2740 N NH1 . ARG B 1 151 ? -4.223 0.795   -13.277 1.00 92.11  ? 151 ARG A NH1 1 
ATOM   2741 N NH2 . ARG B 1 151 ? -4.025 -0.871  -14.827 1.00 84.98  ? 151 ARG A NH2 1 
ATOM   2742 N N   . ARG B 1 152 ? 4.104  1.907   -11.175 1.00 42.37  ? 152 ARG A N   1 
ATOM   2743 C CA  . ARG B 1 152 ? 5.498  2.372   -10.984 1.00 43.46  ? 152 ARG A CA  1 
ATOM   2744 C C   . ARG B 1 152 ? 5.970  1.942   -9.588  1.00 42.69  ? 152 ARG A C   1 
ATOM   2745 O O   . ARG B 1 152 ? 5.129  1.539   -8.750  1.00 38.22  ? 152 ARG A O   1 
ATOM   2746 C CB  . ARG B 1 152 ? 5.573  3.886   -11.204 1.00 48.98  ? 152 ARG A CB  1 
ATOM   2747 C CG  . ARG B 1 152 ? 4.417  4.643   -10.566 1.00 53.67  ? 152 ARG A CG  1 
ATOM   2748 C CD  . ARG B 1 152 ? 4.570  6.147   -10.602 1.00 58.96  ? 152 ARG A CD  1 
ATOM   2749 N NE  . ARG B 1 152 ? 3.888  6.712   -9.438  1.00 68.89  ? 152 ARG A NE  1 
ATOM   2750 C CZ  . ARG B 1 152 ? 4.111  7.921   -8.923  1.00 69.02  ? 152 ARG A CZ  1 
ATOM   2751 N NH1 . ARG B 1 152 ? 5.017  8.725   -9.457  1.00 69.06  ? 152 ARG A NH1 1 
ATOM   2752 N NH2 . ARG B 1 152 ? 3.431  8.314   -7.859  1.00 68.08  ? 152 ARG A NH2 1 
ATOM   2753 N N   . TYR B 1 153 ? 7.277  2.012   -9.349  1.00 41.53  ? 153 TYR A N   1 
ATOM   2754 C CA  . TYR B 1 153 ? 7.930  1.425   -8.153  1.00 41.47  ? 153 TYR A CA  1 
ATOM   2755 C C   . TYR B 1 153 ? 7.620  2.288   -6.927  1.00 38.42  ? 153 TYR A C   1 
ATOM   2756 O O   . TYR B 1 153 ? 7.699  1.775   -5.796  1.00 34.67  ? 153 TYR A O   1 
ATOM   2757 C CB  . TYR B 1 153 ? 9.432  1.235   -8.396  1.00 44.37  ? 153 TYR A CB  1 
ATOM   2758 C CG  . TYR B 1 153 ? 10.207 2.501   -8.658  1.00 44.73  ? 153 TYR A CG  1 
ATOM   2759 C CD1 . TYR B 1 153 ? 10.438 3.433   -7.656  1.00 45.44  ? 153 TYR A CD1 1 
ATOM   2760 C CD2 . TYR B 1 153 ? 10.723 2.757   -9.915  1.00 48.58  ? 153 TYR A CD2 1 
ATOM   2761 C CE1 . TYR B 1 153 ? 11.149 4.597   -7.903  1.00 47.11  ? 153 TYR A CE1 1 
ATOM   2762 C CE2 . TYR B 1 153 ? 11.436 3.914   -10.179 1.00 48.95  ? 153 TYR A CE2 1 
ATOM   2763 C CZ  . TYR B 1 153 ? 11.644 4.834   -9.172  1.00 46.90  ? 153 TYR A CZ  1 
ATOM   2764 O OH  . TYR B 1 153 ? 12.343 5.964   -9.458  1.00 59.27  ? 153 TYR A OH  1 
ATOM   2765 N N   . GLN B 1 154 ? 7.318  3.566   -7.148  1.00 39.54  ? 154 GLN A N   1 
ATOM   2766 C CA  . GLN B 1 154 ? 6.891  4.500   -6.077  1.00 40.09  ? 154 GLN A CA  1 
ATOM   2767 C C   . GLN B 1 154 ? 5.664  3.876   -5.406  1.00 39.51  ? 154 GLN A C   1 
ATOM   2768 O O   . GLN B 1 154 ? 5.602  3.910   -4.161  1.00 37.35  ? 154 GLN A O   1 
ATOM   2769 C CB  . GLN B 1 154 ? 6.619  5.902   -6.633  1.00 42.05  ? 154 GLN A CB  1 
ATOM   2770 C CG  . GLN B 1 154 ? 7.880  6.657   -7.049  1.00 45.05  ? 154 GLN A CG  1 
ATOM   2771 C CD  . GLN B 1 154 ? 8.339  6.394   -8.469  1.00 48.64  ? 154 GLN A CD  1 
ATOM   2772 O OE1 . GLN B 1 154 ? 7.869  5.491   -9.165  1.00 48.02  ? 154 GLN A OE1 1 
ATOM   2773 N NE2 . GLN B 1 154 ? 9.301  7.180   -8.920  1.00 49.39  ? 154 GLN A NE2 1 
ATOM   2774 N N   . ASP B 1 155 ? 4.785  3.239   -6.193  1.00 38.21  ? 155 ASP A N   1 
ATOM   2775 C CA  . ASP B 1 155 ? 3.476  2.704   -5.727  1.00 37.74  ? 155 ASP A CA  1 
ATOM   2776 C C   . ASP B 1 155 ? 3.685  1.589   -4.696  1.00 34.38  ? 155 ASP A C   1 
ATOM   2777 O O   . ASP B 1 155 ? 2.746  1.305   -3.968  1.00 35.77  ? 155 ASP A O   1 
ATOM   2778 C CB  . ASP B 1 155 ? 2.603  2.186   -6.878  1.00 41.00  ? 155 ASP A CB  1 
ATOM   2779 C CG  . ASP B 1 155 ? 2.035  3.246   -7.810  1.00 43.64  ? 155 ASP A CG  1 
ATOM   2780 O OD1 . ASP B 1 155 ? 2.136  4.445   -7.489  1.00 44.24  ? 155 ASP A OD1 1 
ATOM   2781 O OD2 . ASP B 1 155 ? 1.489  2.856   -8.859  1.00 52.44  ? 155 ASP A OD2 1 
ATOM   2782 N N   . TRP B 1 156 ? 4.843  0.938   -4.632  1.00 33.72  ? 156 TRP A N   1 
ATOM   2783 C CA  . TRP B 1 156 ? 5.059  -0.089  -3.579  1.00 32.93  ? 156 TRP A CA  1 
ATOM   2784 C C   . TRP B 1 156 ? 6.051  0.383   -2.511  1.00 32.36  ? 156 TRP A C   1 
ATOM   2785 O O   . TRP B 1 156 ? 6.496  -0.479  -1.736  1.00 37.18  ? 156 TRP A O   1 
ATOM   2786 C CB  . TRP B 1 156 ? 5.405  -1.456  -4.180  1.00 32.10  ? 156 TRP A CB  1 
ATOM   2787 C CG  . TRP B 1 156 ? 6.692  -1.576  -4.933  1.00 30.14  ? 156 TRP A CG  1 
ATOM   2788 C CD1 . TRP B 1 156 ? 7.942  -1.734  -4.414  1.00 28.69  ? 156 TRP A CD1 1 
ATOM   2789 C CD2 . TRP B 1 156 ? 6.836  -1.675  -6.358  1.00 29.47  ? 156 TRP A CD2 1 
ATOM   2790 N NE1 . TRP B 1 156 ? 8.858  -1.878  -5.417  1.00 28.56  ? 156 TRP A NE1 1 
ATOM   2791 C CE2 . TRP B 1 156 ? 8.207  -1.857  -6.623  1.00 28.98  ? 156 TRP A CE2 1 
ATOM   2792 C CE3 . TRP B 1 156 ? 5.943  -1.624  -7.431  1.00 30.21  ? 156 TRP A CE3 1 
ATOM   2793 C CZ2 . TRP B 1 156 ? 8.704  -1.979  -7.922  1.00 29.52  ? 156 TRP A CZ2 1 
ATOM   2794 C CZ3 . TRP B 1 156 ? 6.435  -1.734  -8.716  1.00 29.28  ? 156 TRP A CZ3 1 
ATOM   2795 C CH2 . TRP B 1 156 ? 7.798  -1.915  -8.955  1.00 29.34  ? 156 TRP A CH2 1 
ATOM   2796 N N   . GLY B 1 157 ? 6.261  1.699   -2.390  1.00 34.19  ? 157 GLY A N   1 
ATOM   2797 C CA  . GLY B 1 157 ? 6.947  2.359   -1.256  1.00 35.81  ? 157 GLY A CA  1 
ATOM   2798 C C   . GLY B 1 157 ? 8.462  2.416   -1.438  1.00 38.63  ? 157 GLY A C   1 
ATOM   2799 O O   . GLY B 1 157 ? 9.164  2.672   -0.450  1.00 36.04  ? 157 GLY A O   1 
ATOM   2800 N N   . ALA B 1 158 ? 8.954  2.169   -2.658  1.00 43.54  ? 158 ALA A N   1 
ATOM   2801 C CA  . ALA B 1 158 ? 10.389 2.024   -3.004  1.00 41.70  ? 158 ALA A CA  1 
ATOM   2802 C C   . ALA B 1 158 ? 10.940 3.345   -3.562  1.00 44.15  ? 158 ALA A C   1 
ATOM   2803 O O   . ALA B 1 158 ? 10.191 4.055   -4.265  1.00 39.09  ? 158 ALA A O   1 
ATOM   2804 C CB  . ALA B 1 158 ? 10.553 0.906   -3.999  1.00 41.32  ? 158 ALA A CB  1 
ATOM   2805 N N   . THR B 1 159 ? 12.203 3.654   -3.246  1.00 47.69  ? 159 THR A N   1 
ATOM   2806 C CA  . THR B 1 159 ? 12.940 4.865   -3.709  1.00 49.54  ? 159 THR A CA  1 
ATOM   2807 C C   . THR B 1 159 ? 13.545 4.581   -5.092  1.00 49.81  ? 159 THR A C   1 
ATOM   2808 O O   . THR B 1 159 ? 13.818 5.557   -5.820  1.00 52.10  ? 159 THR A O   1 
ATOM   2809 C CB  . THR B 1 159 ? 14.015 5.293   -2.694  1.00 47.17  ? 159 THR A CB  1 
ATOM   2810 O OG1 . THR B 1 159 ? 14.818 4.163   -2.366  1.00 47.11  ? 159 THR A OG1 1 
ATOM   2811 C CG2 . THR B 1 159 ? 13.444 5.849   -1.410  1.00 48.31  ? 159 THR A CG2 1 
ATOM   2812 N N   . ASN B 1 160 ? 13.714 3.299   -5.441  1.00 46.34  ? 160 ASN A N   1 
ATOM   2813 C CA  . ASN B 1 160 ? 14.353 2.831   -6.700  1.00 42.65  ? 160 ASN A CA  1 
ATOM   2814 C C   . ASN B 1 160 ? 13.702 1.524   -7.178  1.00 42.40  ? 160 ASN A C   1 
ATOM   2815 O O   . ASN B 1 160 ? 12.984 0.877   -6.393  1.00 38.20  ? 160 ASN A O   1 
ATOM   2816 C CB  . ASN B 1 160 ? 15.843 2.576   -6.500  1.00 40.93  ? 160 ASN A CB  1 
ATOM   2817 C CG  . ASN B 1 160 ? 16.083 1.446   -5.523  1.00 42.04  ? 160 ASN A CG  1 
ATOM   2818 O OD1 . ASN B 1 160 ? 15.728 0.300   -5.778  1.00 45.95  ? 160 ASN A OD1 1 
ATOM   2819 N ND2 . ASN B 1 160 ? 16.677 1.754   -4.388  1.00 42.59  ? 160 ASN A ND2 1 
ATOM   2820 N N   . ALA B 1 161 ? 14.028 1.110   -8.401  1.00 39.64  ? 161 ALA A N   1 
ATOM   2821 C CA  . ALA B 1 161 ? 13.381 -0.022  -9.100  1.00 38.56  ? 161 ALA A CA  1 
ATOM   2822 C C   . ALA B 1 161 ? 14.146 -1.344  -8.889  1.00 37.69  ? 161 ALA A C   1 
ATOM   2823 O O   . ALA B 1 161 ? 13.749 -2.357  -9.516  1.00 35.38  ? 161 ALA A O   1 
ATOM   2824 C CB  . ALA B 1 161 ? 13.259 0.329   -10.561 1.00 37.28  ? 161 ALA A CB  1 
ATOM   2825 N N   . ARG B 1 162 ? 15.166 -1.381  -8.025  1.00 40.05  ? 162 ARG A N   1 
ATOM   2826 C CA  . ARG B 1 162 ? 15.970 -2.616  -7.798  1.00 43.95  ? 162 ARG A CA  1 
ATOM   2827 C C   . ARG B 1 162 ? 15.115 -3.663  -7.077  1.00 39.82  ? 162 ARG A C   1 
ATOM   2828 O O   . ARG B 1 162 ? 14.470 -3.348  -6.047  1.00 34.91  ? 162 ARG A O   1 
ATOM   2829 C CB  . ARG B 1 162 ? 17.288 -2.356  -7.053  1.00 52.19  ? 162 ARG A CB  1 
ATOM   2830 C CG  . ARG B 1 162 ? 18.453 -2.030  -7.984  1.00 62.48  ? 162 ARG A CG  1 
ATOM   2831 C CD  . ARG B 1 162 ? 19.830 -1.999  -7.329  1.00 68.37  ? 162 ARG A CD  1 
ATOM   2832 N NE  . ARG B 1 162 ? 19.785 -1.402  -5.998  1.00 75.15  ? 162 ARG A NE  1 
ATOM   2833 C CZ  . ARG B 1 162 ? 19.627 -0.103  -5.731  1.00 75.08  ? 162 ARG A CZ  1 
ATOM   2834 N NH1 . ARG B 1 162 ? 19.517 0.786   -6.706  1.00 78.62  ? 162 ARG A NH1 1 
ATOM   2835 N NH2 . ARG B 1 162 ? 19.576 0.303   -4.474  1.00 72.50  ? 162 ARG A NH2 1 
ATOM   2836 N N   . VAL B 1 163 ? 15.109 -4.862  -7.649  1.00 37.40  ? 163 VAL A N   1 
ATOM   2837 C CA  . VAL B 1 163 ? 14.447 -6.088  -7.129  1.00 38.82  ? 163 VAL A CA  1 
ATOM   2838 C C   . VAL B 1 163 ? 15.367 -7.254  -7.488  1.00 39.23  ? 163 VAL A C   1 
ATOM   2839 O O   . VAL B 1 163 ? 15.675 -7.378  -8.683  1.00 39.19  ? 163 VAL A O   1 
ATOM   2840 C CB  . VAL B 1 163 ? 13.054 -6.267  -7.762  1.00 41.15  ? 163 VAL A CB  1 
ATOM   2841 C CG1 . VAL B 1 163 ? 12.405 -7.578  -7.350  1.00 42.23  ? 163 VAL A CG1 1 
ATOM   2842 C CG2 . VAL B 1 163 ? 12.132 -5.091  -7.459  1.00 41.94  ? 163 VAL A CG2 1 
ATOM   2843 N N   . GLY B 1 164 ? 15.789 -8.053  -6.505  1.00 37.57  ? 164 GLY A N   1 
ATOM   2844 C CA  . GLY B 1 164 ? 16.655 -9.229  -6.714  1.00 37.13  ? 164 GLY A CA  1 
ATOM   2845 C C   . GLY B 1 164 ? 15.981 -10.530 -6.320  1.00 37.31  ? 164 GLY A C   1 
ATOM   2846 O O   . GLY B 1 164 ? 16.501 -11.607 -6.692  1.00 42.34  ? 164 GLY A O   1 
ATOM   2847 N N   . SER B 1 165 ? 14.887 -10.470 -5.566  1.00 35.90  ? 165 SER A N   1 
ATOM   2848 C CA  . SER B 1 165 ? 14.186 -11.681 -5.066  1.00 36.97  ? 165 SER A CA  1 
ATOM   2849 C C   . SER B 1 165 ? 12.768 -11.351 -4.591  1.00 36.76  ? 165 SER A C   1 
ATOM   2850 O O   . SER B 1 165 ? 12.418 -10.167 -4.410  1.00 38.81  ? 165 SER A O   1 
ATOM   2851 C CB  . SER B 1 165 ? 14.983 -12.409 -3.990  1.00 37.00  ? 165 SER A CB  1 
ATOM   2852 O OG  . SER B 1 165 ? 15.352 -11.550 -2.921  1.00 33.12  ? 165 SER A OG  1 
ATOM   2853 N N   . LEU B 1 166 ? 11.996 -12.399 -4.358  1.00 36.83  ? 166 LEU A N   1 
ATOM   2854 C CA  . LEU B 1 166 ? 10.523 -12.352 -4.407  1.00 40.88  ? 166 LEU A CA  1 
ATOM   2855 C C   . LEU B 1 166 ? 10.031 -13.603 -3.672  1.00 42.17  ? 166 LEU A C   1 
ATOM   2856 O O   . LEU B 1 166 ? 10.559 -14.691 -3.944  1.00 41.01  ? 166 LEU A O   1 
ATOM   2857 C CB  . LEU B 1 166 ? 10.179 -12.304 -5.900  1.00 45.20  ? 166 LEU A CB  1 
ATOM   2858 C CG  . LEU B 1 166 ? 8.718  -12.457 -6.293  1.00 47.67  ? 166 LEU A CG  1 
ATOM   2859 C CD1 . LEU B 1 166 ? 7.938  -11.194 -5.996  1.00 49.16  ? 166 LEU A CD1 1 
ATOM   2860 C CD2 . LEU B 1 166 ? 8.614  -12.794 -7.765  1.00 50.18  ? 166 LEU A CD2 1 
ATOM   2861 N N   . ARG B 1 167 ? 9.153  -13.440 -2.687  1.00 43.53  ? 167 ARG A N   1 
ATOM   2862 C CA  . ARG B 1 167 ? 8.698  -14.560 -1.827  1.00 47.44  ? 167 ARG A CA  1 
ATOM   2863 C C   . ARG B 1 167 ? 7.195  -14.415 -1.598  1.00 46.00  ? 167 ARG A C   1 
ATOM   2864 O O   . ARG B 1 167 ? 6.752  -13.276 -1.362  1.00 49.43  ? 167 ARG A O   1 
ATOM   2865 C CB  . ARG B 1 167 ? 9.492  -14.568 -0.515  1.00 51.81  ? 167 ARG A CB  1 
ATOM   2866 C CG  . ARG B 1 167 ? 8.694  -15.002 0.707   1.00 58.55  ? 167 ARG A CG  1 
ATOM   2867 C CD  . ARG B 1 167 ? 9.501  -14.992 1.991   1.00 64.72  ? 167 ARG A CD  1 
ATOM   2868 N NE  . ARG B 1 167 ? 10.622 -15.926 1.966   1.00 62.55  ? 167 ARG A NE  1 
ATOM   2869 C CZ  . ARG B 1 167 ? 11.763 -15.756 2.626   1.00 67.03  ? 167 ARG A CZ  1 
ATOM   2870 N NH1 . ARG B 1 167 ? 11.954 -14.678 3.371   1.00 66.06  ? 167 ARG A NH1 1 
ATOM   2871 N NH2 . ARG B 1 167 ? 12.721 -16.663 2.527   1.00 68.42  ? 167 ARG A NH2 1 
ATOM   2872 N N   . ARG B 1 168 ? 6.453  -15.524 -1.631  1.00 41.23  ? 168 ARG A N   1 
ATOM   2873 C CA  . ARG B 1 168 ? 5.018  -15.544 -1.264  1.00 43.11  ? 168 ARG A CA  1 
ATOM   2874 C C   . ARG B 1 168 ? 4.873  -15.413 0.252   1.00 41.28  ? 168 ARG A C   1 
ATOM   2875 O O   . ARG B 1 168 ? 5.760  -15.859 0.989   1.00 40.96  ? 168 ARG A O   1 
ATOM   2876 C CB  . ARG B 1 168 ? 4.341  -16.835 -1.723  1.00 46.68  ? 168 ARG A CB  1 
ATOM   2877 C CG  . ARG B 1 168 ? 4.297  -17.001 -3.232  1.00 48.86  ? 168 ARG A CG  1 
ATOM   2878 C CD  . ARG B 1 168 ? 4.065  -18.449 -3.600  1.00 47.82  ? 168 ARG A CD  1 
ATOM   2879 N NE  . ARG B 1 168 ? 5.228  -19.233 -3.217  1.00 46.16  ? 168 ARG A NE  1 
ATOM   2880 C CZ  . ARG B 1 168 ? 5.204  -20.513 -2.850  1.00 46.07  ? 168 ARG A CZ  1 
ATOM   2881 N NH1 . ARG B 1 168 ? 4.066  -21.193 -2.799  1.00 45.14  ? 168 ARG A NH1 1 
ATOM   2882 N NH2 . ARG B 1 168 ? 6.335  -21.103 -2.513  1.00 45.39  ? 168 ARG A NH2 1 
ATOM   2883 N N   . VAL B 1 169 ? 3.771  -14.815 0.679   1.00 42.85  ? 169 VAL A N   1 
ATOM   2884 C CA  . VAL B 1 169 ? 3.379  -14.737 2.110   1.00 46.88  ? 169 VAL A CA  1 
ATOM   2885 C C   . VAL B 1 169 ? 2.547  -15.985 2.425   1.00 46.46  ? 169 VAL A C   1 
ATOM   2886 O O   . VAL B 1 169 ? 1.337  -16.009 2.099   1.00 42.02  ? 169 VAL A O   1 
ATOM   2887 C CB  . VAL B 1 169 ? 2.646  -13.418 2.416   1.00 48.10  ? 169 VAL A CB  1 
ATOM   2888 C CG1 . VAL B 1 169 ? 2.098  -13.404 3.834   1.00 50.23  ? 169 VAL A CG1 1 
ATOM   2889 C CG2 . VAL B 1 169 ? 3.553  -12.214 2.173   1.00 48.13  ? 169 VAL A CG2 1 
ATOM   2890 N N   . ILE B 1 170 ? 3.208  -16.943 3.078   1.00 54.36  ? 170 ILE A N   1 
ATOM   2891 C CA  . ILE B 1 170 ? 2.787  -18.354 3.325   1.00 60.53  ? 170 ILE A CA  1 
ATOM   2892 C C   . ILE B 1 170 ? 3.315  -18.775 4.709   1.00 67.47  ? 170 ILE A C   1 
ATOM   2893 O O   . ILE B 1 170 ? 4.376  -18.264 5.115   1.00 72.00  ? 170 ILE A O   1 
ATOM   2894 C CB  . ILE B 1 170 ? 3.312  -19.241 2.170   1.00 58.38  ? 170 ILE A CB  1 
ATOM   2895 C CG1 . ILE B 1 170 ? 2.222  -19.487 1.129   1.00 59.53  ? 170 ILE A CG1 1 
ATOM   2896 C CG2 . ILE B 1 170 ? 3.919  -20.548 2.659   1.00 59.40  ? 170 ILE A CG2 1 
ATOM   2897 C CD1 . ILE B 1 170 ? 2.757  -19.976 -0.193  1.00 66.16  ? 170 ILE A CD1 1 
ATOM   2898 N N   . ASP B 1 171 ? 2.617  -19.691 5.389   1.00 75.11  ? 171 ASP A N   1 
ATOM   2899 C CA  . ASP B 1 171 ? 2.948  -20.185 6.753   1.00 78.49  ? 171 ASP A CA  1 
ATOM   2900 C C   . ASP B 1 171 ? 4.152  -21.141 6.693   1.00 74.45  ? 171 ASP A C   1 
ATOM   2901 O O   . ASP B 1 171 ? 4.220  -22.171 6.016   1.00 68.99  ? 171 ASP A O   1 
ATOM   2902 C CB  . ASP B 1 171 ? 1.710  -20.833 7.378   1.00 86.65  ? 171 ASP A CB  1 
ATOM   2903 C CG  . ASP B 1 171 ? 1.732  -20.875 8.896   1.00 99.62  ? 171 ASP A CG  1 
ATOM   2904 O OD1 . ASP B 1 171 ? 2.597  -21.589 9.451   1.00 112.02 ? 171 ASP A OD1 1 
ATOM   2905 O OD2 . ASP B 1 171 ? 0.884  -20.197 9.510   1.00 108.47 ? 171 ASP A OD2 1 
HETATM 2906 S S1  . DTT C 2 .   ? 33.976 5.799   22.489  1.00 45.71  ? 201 DTT X S1  1 
HETATM 2907 C C1  . DTT C 2 .   ? 35.087 5.352   23.850  1.00 55.43  ? 201 DTT X C1  1 
HETATM 2908 C C2  . DTT C 2 .   ? 35.109 6.242   25.083  1.00 57.83  ? 201 DTT X C2  1 
HETATM 2909 O O2  . DTT C 2 .   ? 35.761 7.498   24.807  1.00 45.82  ? 201 DTT X O2  1 
HETATM 2910 C C3  . DTT C 2 .   ? 35.763 5.533   26.320  1.00 63.46  ? 201 DTT X C3  1 
HETATM 2911 O O3  . DTT C 2 .   ? 36.253 4.235   25.939  1.00 63.84  ? 201 DTT X O3  1 
HETATM 2912 C C4  . DTT C 2 .   ? 36.873 6.311   27.004  1.00 63.62  ? 201 DTT X C4  1 
HETATM 2913 S S4  . DTT C 2 .   ? 36.540 6.596   28.764  1.00 66.83  ? 201 DTT X S4  1 
HETATM 2914 S S1  . DTT D 2 .   ? 21.611 4.263   1.267   1.00 112.14 ? 202 DTT X S1  1 
HETATM 2915 C C1  . DTT D 2 .   ? 22.185 3.817   2.931   1.00 92.52  ? 202 DTT X C1  1 
HETATM 2916 C C2  . DTT D 2 .   ? 21.199 3.071   3.812   1.00 80.66  ? 202 DTT X C2  1 
HETATM 2917 O O2  . DTT D 2 .   ? 19.862 3.403   3.435   1.00 90.40  ? 202 DTT X O2  1 
HETATM 2918 C C3  . DTT D 2 .   ? 21.348 3.379   5.309   1.00 67.83  ? 202 DTT X C3  1 
HETATM 2919 O O3  . DTT D 2 .   ? 22.710 3.603   5.627   1.00 67.52  ? 202 DTT X O3  1 
HETATM 2920 C C4  . DTT D 2 .   ? 20.545 4.591   5.721   1.00 58.94  ? 202 DTT X C4  1 
HETATM 2921 S S4  . DTT D 2 .   ? 20.438 4.932   7.492   1.00 45.34  ? 202 DTT X S4  1 
HETATM 2922 S S1  . DTT E 2 .   ? 1.175  -16.412 5.865   1.00 60.71  ? 201 DTT A S1  1 
HETATM 2923 C C1  . DTT E 2 .   ? -0.464 -15.663 5.933   1.00 62.98  ? 201 DTT A C1  1 
HETATM 2924 C C2  . DTT E 2 .   ? -1.025 -16.025 7.287   1.00 68.92  ? 201 DTT A C2  1 
HETATM 2925 O O2  . DTT E 2 .   ? -1.756 -17.244 7.156   1.00 71.63  ? 201 DTT A O2  1 
HETATM 2926 C C3  . DTT E 2 .   ? -1.900 -14.920 7.920   1.00 73.21  ? 201 DTT A C3  1 
HETATM 2927 O O3  . DTT E 2 .   ? -1.198 -13.672 7.836   1.00 60.58  ? 201 DTT A O3  1 
HETATM 2928 C C4  . DTT E 2 .   ? -3.279 -14.804 7.302   1.00 81.69  ? 201 DTT A C4  1 
HETATM 2929 S S4  . DTT E 2 .   ? -4.441 -13.710 8.166   1.00 96.21  ? 201 DTT A S4  1 
HETATM 2930 S S1  . DTT F 2 .   ? 16.004 -22.737 -9.150  1.00 107.17 ? 202 DTT A S1  1 
HETATM 2931 C C1  . DTT F 2 .   ? 16.600 -21.172 -9.840  1.00 93.73  ? 202 DTT A C1  1 
HETATM 2932 C C2  . DTT F 2 .   ? 15.837 -19.932 -9.418  1.00 93.23  ? 202 DTT A C2  1 
HETATM 2933 O O2  . DTT F 2 .   ? 16.354 -19.475 -8.173  1.00 95.09  ? 202 DTT A O2  1 
HETATM 2934 C C3  . DTT F 2 .   ? 14.287 -20.121 -9.334  1.00 90.94  ? 202 DTT A C3  1 
HETATM 2935 O O3  . DTT F 2 .   ? 13.922 -20.793 -8.130  1.00 82.55  ? 202 DTT A O3  1 
HETATM 2936 C C4  . DTT F 2 .   ? 13.499 -18.827 -9.410  1.00 84.82  ? 202 DTT A C4  1 
HETATM 2937 S S4  . DTT F 2 .   ? 14.540 -17.398 -9.786  1.00 88.01  ? 202 DTT A S4  1 
HETATM 2938 O O   . HOH G 3 .   ? 55.413 8.867   20.005  1.00 33.91  ? 301 HOH X O   1 
HETATM 2939 O O   . HOH G 3 .   ? 18.433 2.447   24.370  1.00 31.61  ? 302 HOH X O   1 
HETATM 2940 O O   . HOH G 3 .   ? 13.323 19.721  7.454   1.00 35.82  ? 303 HOH X O   1 
HETATM 2941 O O   . HOH G 3 .   ? 29.651 7.731   23.413  1.00 44.19  ? 304 HOH X O   1 
HETATM 2942 O O   . HOH G 3 .   ? 11.452 5.409   21.686  1.00 39.23  ? 305 HOH X O   1 
HETATM 2943 O O   . HOH G 3 .   ? 29.701 4.513   15.036  1.00 37.57  ? 306 HOH X O   1 
HETATM 2944 O O   . HOH G 3 .   ? 16.877 24.575  13.146  1.00 34.48  ? 307 HOH X O   1 
HETATM 2945 O O   . HOH G 3 .   ? 30.684 4.055   11.516  1.00 46.74  ? 308 HOH X O   1 
HETATM 2946 O O   . HOH G 3 .   ? 27.388 3.083   8.093   1.00 42.50  ? 309 HOH X O   1 
HETATM 2947 O O   . HOH G 3 .   ? 32.916 20.856  12.167  1.00 30.00  ? 310 HOH X O   1 
HETATM 2948 O O   . HOH G 3 .   ? 57.202 8.617   9.105   1.00 27.30  ? 311 HOH X O   1 
HETATM 2949 O O   . HOH G 3 .   ? 42.067 21.973  11.463  1.00 37.42  ? 312 HOH X O   1 
HETATM 2950 O O   . HOH G 3 .   ? 20.771 10.252  28.285  1.00 26.96  ? 313 HOH X O   1 
HETATM 2951 O O   . HOH G 3 .   ? 36.580 13.903  29.016  1.00 51.86  ? 314 HOH X O   1 
HETATM 2952 O O   . HOH G 3 .   ? 31.526 19.666  19.817  1.00 28.29  ? 315 HOH X O   1 
HETATM 2953 O O   . HOH G 3 .   ? 37.100 12.525  11.423  1.00 28.15  ? 316 HOH X O   1 
HETATM 2954 O O   . HOH G 3 .   ? 25.182 15.837  27.683  1.00 51.85  ? 317 HOH X O   1 
HETATM 2955 O O   . HOH G 3 .   ? 28.740 20.151  18.161  1.00 26.92  ? 318 HOH X O   1 
HETATM 2956 O O   . HOH G 3 .   ? 24.707 3.148   7.397   1.00 37.19  ? 319 HOH X O   1 
HETATM 2957 O O   . HOH G 3 .   ? 42.924 19.266  11.556  1.00 31.86  ? 320 HOH X O   1 
HETATM 2958 O O   . HOH G 3 .   ? 58.087 19.146  14.705  1.00 22.46  ? 321 HOH X O   1 
HETATM 2959 O O   . HOH G 3 .   ? 48.948 7.237   21.295  1.00 26.04  ? 322 HOH X O   1 
HETATM 2960 O O   . HOH G 3 .   ? 34.416 19.503  10.629  1.00 24.40  ? 323 HOH X O   1 
HETATM 2961 O O   . HOH G 3 .   ? 46.152 14.360  29.754  1.00 38.71  ? 324 HOH X O   1 
HETATM 2962 O O   . HOH G 3 .   ? 34.592 15.571  27.325  1.00 42.73  ? 325 HOH X O   1 
HETATM 2963 O O   . HOH G 3 .   ? 24.376 17.342  2.471   1.00 60.00  ? 326 HOH X O   1 
HETATM 2964 O O   . HOH G 3 .   ? 26.168 21.206  8.305   1.00 38.14  ? 327 HOH X O   1 
HETATM 2965 O O   . HOH G 3 .   ? 18.612 13.237  26.832  1.00 42.51  ? 328 HOH X O   1 
HETATM 2966 O O   . HOH G 3 .   ? 50.308 25.521  29.459  1.00 37.75  ? 329 HOH X O   1 
HETATM 2967 O O   . HOH G 3 .   ? 54.925 17.068  8.141   1.00 30.00  ? 330 HOH X O   1 
HETATM 2968 O O   . HOH G 3 .   ? 23.593 20.912  10.719  1.00 28.89  ? 331 HOH X O   1 
HETATM 2969 O O   . HOH G 3 .   ? 10.770 10.956  5.321   1.00 48.33  ? 332 HOH X O   1 
HETATM 2970 O O   . HOH G 3 .   ? 33.981 14.445  7.789   1.00 42.75  ? 333 HOH X O   1 
HETATM 2971 O O   . HOH G 3 .   ? 30.520 4.773   23.824  1.00 35.55  ? 334 HOH X O   1 
HETATM 2972 O O   . HOH G 3 .   ? 23.052 8.810   27.559  1.00 34.30  ? 335 HOH X O   1 
HETATM 2973 O O   . HOH G 3 .   ? 38.288 2.972   23.346  1.00 38.18  ? 336 HOH X O   1 
HETATM 2974 O O   . HOH G 3 .   ? 49.092 15.996  7.100   1.00 33.97  ? 337 HOH X O   1 
HETATM 2975 O O   . HOH G 3 .   ? 50.627 1.404   15.724  1.00 24.73  ? 338 HOH X O   1 
HETATM 2976 O O   . HOH G 3 .   ? 32.603 2.655   23.355  1.00 49.84  ? 339 HOH X O   1 
HETATM 2977 O O   . HOH G 3 .   ? 54.420 9.871   27.930  1.00 37.64  ? 340 HOH X O   1 
HETATM 2978 O O   . HOH G 3 .   ? 38.856 13.831  30.560  1.00 47.50  ? 341 HOH X O   1 
HETATM 2979 O O   . HOH G 3 .   ? 11.265 24.828  11.017  1.00 43.70  ? 342 HOH X O   1 
HETATM 2980 O O   . HOH G 3 .   ? 34.436 28.506  28.645  1.00 38.34  ? 343 HOH X O   1 
HETATM 2981 O O   . HOH G 3 .   ? 24.854 1.797   21.623  1.00 34.17  ? 344 HOH X O   1 
HETATM 2982 O O   . HOH H 3 .   ? 10.333 -19.937 18.855  1.00 41.00  ? 301 HOH A O   1 
HETATM 2983 O O   . HOH H 3 .   ? 12.868 5.164   6.758   1.00 30.34  ? 302 HOH A O   1 
HETATM 2984 O O   . HOH H 3 .   ? -6.387 -16.009 13.913  1.00 47.56  ? 303 HOH A O   1 
HETATM 2985 O O   . HOH H 3 .   ? 13.853 3.674   17.689  1.00 44.75  ? 304 HOH A O   1 
HETATM 2986 O O   . HOH H 3 .   ? 8.606  2.416   -12.167 1.00 46.39  ? 305 HOH A O   1 
HETATM 2987 O O   . HOH H 3 .   ? 11.513 -1.451  3.281   1.00 31.56  ? 306 HOH A O   1 
HETATM 2988 O O   . HOH H 3 .   ? 14.725 -1.314  -4.063  1.00 27.90  ? 307 HOH A O   1 
HETATM 2989 O O   . HOH H 3 .   ? 14.520 3.871   12.585  1.00 27.55  ? 308 HOH A O   1 
HETATM 2990 O O   . HOH H 3 .   ? 9.733  -1.235  28.671  1.00 24.25  ? 309 HOH A O   1 
HETATM 2991 O O   . HOH H 3 .   ? 13.102 0.152   12.338  1.00 22.90  ? 310 HOH A O   1 
HETATM 2992 O O   . HOH H 3 .   ? 12.881 -2.804  13.875  1.00 31.80  ? 311 HOH A O   1 
HETATM 2993 O O   . HOH H 3 .   ? 4.950  -1.992  0.140   1.00 27.95  ? 312 HOH A O   1 
HETATM 2994 O O   . HOH H 3 .   ? 4.373  -11.648 27.586  1.00 34.80  ? 313 HOH A O   1 
HETATM 2995 O O   . HOH H 3 .   ? 5.897  2.432   18.539  1.00 39.34  ? 314 HOH A O   1 
HETATM 2996 O O   . HOH H 3 .   ? 13.710 -2.873  -16.195 1.00 37.98  ? 315 HOH A O   1 
HETATM 2997 O O   . HOH H 3 .   ? 6.402  -15.588 -17.345 1.00 31.05  ? 316 HOH A O   1 
HETATM 2998 O O   . HOH H 3 .   ? 8.364  8.077   14.078  1.00 34.64  ? 317 HOH A O   1 
HETATM 2999 O O   . HOH H 3 .   ? 13.107 -3.169  4.743   1.00 25.80  ? 318 HOH A O   1 
HETATM 3000 O O   . HOH H 3 .   ? 17.235 -5.659  19.712  1.00 45.79  ? 319 HOH A O   1 
HETATM 3001 O O   . HOH H 3 .   ? 12.199 -9.380  8.011   1.00 24.33  ? 320 HOH A O   1 
HETATM 3002 O O   . HOH H 3 .   ? 6.216  -17.034 22.378  1.00 33.47  ? 321 HOH A O   1 
HETATM 3003 O O   . HOH H 3 .   ? 15.264 -12.006 28.962  1.00 27.21  ? 322 HOH A O   1 
HETATM 3004 O O   . HOH H 3 .   ? 2.486  -13.911 20.706  1.00 29.71  ? 323 HOH A O   1 
HETATM 3005 O O   . HOH H 3 .   ? 3.379  -2.178  2.475   1.00 34.35  ? 324 HOH A O   1 
HETATM 3006 O O   . HOH H 3 .   ? 18.834 3.174   13.225  1.00 34.14  ? 325 HOH A O   1 
HETATM 3007 O O   . HOH H 3 .   ? -4.857 4.656   20.044  1.00 27.86  ? 326 HOH A O   1 
HETATM 3008 O O   . HOH H 3 .   ? 12.135 -1.765  -5.819  1.00 44.37  ? 327 HOH A O   1 
HETATM 3009 O O   . HOH H 3 .   ? 11.181 6.415   13.784  1.00 28.95  ? 328 HOH A O   1 
HETATM 3010 O O   . HOH H 3 .   ? -5.299 -6.075  17.936  1.00 47.13  ? 329 HOH A O   1 
HETATM 3011 O O   . HOH H 3 .   ? 16.689 -3.821  25.024  1.00 37.71  ? 330 HOH A O   1 
HETATM 3012 O O   . HOH H 3 .   ? 11.408 3.808   18.579  1.00 30.83  ? 331 HOH A O   1 
HETATM 3013 O O   . HOH H 3 .   ? 8.957  2.340   18.063  1.00 39.40  ? 332 HOH A O   1 
HETATM 3014 O O   . HOH H 3 .   ? -1.078 -14.272 1.131   1.00 42.32  ? 333 HOH A O   1 
HETATM 3015 O O   . HOH H 3 .   ? 4.008  -18.271 9.648   1.00 38.24  ? 334 HOH A O   1 
HETATM 3016 O O   . HOH H 3 .   ? 6.064  6.019   20.762  1.00 37.41  ? 335 HOH A O   1 
HETATM 3017 O O   . HOH H 3 .   ? 0.771  -20.381 -3.575  1.00 40.21  ? 336 HOH A O   1 
HETATM 3018 O O   . HOH H 3 .   ? 19.929 -9.024  24.931  1.00 45.58  ? 337 HOH A O   1 
# 
loop_
_pdbx_poly_seq_scheme.asym_id 
_pdbx_poly_seq_scheme.entity_id 
_pdbx_poly_seq_scheme.seq_id 
_pdbx_poly_seq_scheme.mon_id 
_pdbx_poly_seq_scheme.ndb_seq_num 
_pdbx_poly_seq_scheme.pdb_seq_num 
_pdbx_poly_seq_scheme.auth_seq_num 
_pdbx_poly_seq_scheme.pdb_mon_id 
_pdbx_poly_seq_scheme.auth_mon_id 
_pdbx_poly_seq_scheme.pdb_strand_id 
_pdbx_poly_seq_scheme.pdb_ins_code 
_pdbx_poly_seq_scheme.hetero 
A 1 1   GLY 1   1   1   GLY GLY X . n 
A 1 2   LYS 2   2   2   LYS LYS X . n 
A 1 3   ILE 3   3   3   ILE ILE X . n 
A 1 4   THR 4   4   4   THR THR X . n 
A 1 5   LEU 5   5   5   LEU LEU X . n 
A 1 6   TYR 6   6   6   TYR TYR X . n 
A 1 7   GLU 7   7   7   GLU GLU X . n 
A 1 8   ASP 8   8   8   ASP ASP X . n 
A 1 9   ARG 9   9   9   ARG ARG X . n 
A 1 10  GLY 10  10  10  GLY GLY X . n 
A 1 11  PHE 11  11  11  PHE PHE X . n 
A 1 12  GLN 12  12  12  GLN GLN X . n 
A 1 13  GLY 13  13  13  GLY GLY X . n 
A 1 14  ARG 14  14  14  ARG ARG X . n 
A 1 15  HIS 15  15  15  HIS HIS X . n 
A 1 16  TYR 16  16  16  TYR TYR X . n 
A 1 17  GLU 17  17  17  GLU GLU X . n 
A 1 18  CYS 18  18  18  CYS CYS X . n 
A 1 19  SER 19  19  19  SER SER X . n 
A 1 20  SER 20  20  20  SER SER X . n 
A 1 21  ASP 21  21  21  ASP ASP X . n 
A 1 22  HIS 22  22  22  HIS HIS X . n 
A 1 23  PRO 23  23  23  PRO PRO X . n 
A 1 24  ASN 24  24  24  ASN ASN X . n 
A 1 25  LEU 25  25  25  LEU LEU X . n 
A 1 26  GLN 26  26  26  GLN GLN X . n 
A 1 27  PRO 27  27  27  PRO PRO X . n 
A 1 28  TYR 28  28  28  TYR TYR X . n 
A 1 29  LEU 29  29  29  LEU LEU X . n 
A 1 30  SER 30  30  30  SER SER X . n 
A 1 31  ARG 31  31  31  ARG ARG X . n 
A 1 32  CYS 32  32  32  CYS CYS X . n 
A 1 33  ASN 33  33  33  ASN ASN X . n 
A 1 34  SER 34  34  34  SER SER X . n 
A 1 35  ALA 35  35  35  ALA ALA X . n 
A 1 36  SER 36  36  36  SER SER X . n 
A 1 37  VAL 37  37  37  VAL VAL X . n 
A 1 38  ASP 38  38  38  ASP ASP X . n 
A 1 39  SER 39  39  39  SER SER X . n 
A 1 40  GLY 40  40  40  GLY GLY X . n 
A 1 41  CYS 41  41  41  CYS CYS X . n 
A 1 42  TRP 42  42  42  TRP TRP X . n 
A 1 43  MET 43  43  43  MET MET X . n 
A 1 44  LEU 44  44  44  LEU LEU X . n 
A 1 45  TYR 45  45  45  TYR TYR X . n 
A 1 46  GLU 46  46  46  GLU GLU X . n 
A 1 47  GLN 47  47  47  GLN GLN X . n 
A 1 48  PRO 48  48  48  PRO PRO X . n 
A 1 49  ASN 49  49  49  ASN ASN X . n 
A 1 50  TYR 50  50  50  TYR TYR X . n 
A 1 51  SER 51  51  51  SER SER X . n 
A 1 52  GLY 52  52  52  GLY GLY X . n 
A 1 53  LEU 53  53  53  LEU LEU X . n 
A 1 54  GLN 54  54  54  GLN GLN X . n 
A 1 55  TYR 55  55  55  TYR TYR X . n 
A 1 56  PHE 56  56  56  PHE PHE X . n 
A 1 57  LEU 57  57  57  LEU LEU X . n 
A 1 58  ARG 58  58  58  ARG ARG X . n 
A 1 59  ARG 59  59  59  ARG ARG X . n 
A 1 60  GLY 60  60  60  GLY GLY X . n 
A 1 61  ASP 61  61  61  ASP ASP X . n 
A 1 62  TYR 62  62  62  TYR TYR X . n 
A 1 63  ALA 63  63  63  ALA ALA X . n 
A 1 64  ASP 64  64  64  ASP ASP X . n 
A 1 65  HIS 65  65  65  HIS HIS X . n 
A 1 66  GLN 66  66  66  GLN GLN X . n 
A 1 67  GLN 67  67  67  GLN GLN X . n 
A 1 68  TRP 68  68  68  TRP TRP X . n 
A 1 69  MET 69  69  69  MET MET X . n 
A 1 70  GLY 70  70  70  GLY GLY X . n 
A 1 71  LEU 71  71  71  LEU LEU X . n 
A 1 72  SER 72  72  72  SER SER X . n 
A 1 73  ASP 73  73  73  ASP ASP X . n 
A 1 74  SER 74  74  74  SER SER X . n 
A 1 75  VAL 75  75  75  VAL VAL X . n 
A 1 76  ARG 76  76  76  ARG ARG X . n 
A 1 77  SER 77  77  77  SER SER X . n 
A 1 78  CYS 78  78  78  CYS CYS X . n 
A 1 79  ARG 79  79  79  ARG ARG X . n 
A 1 80  LEU 80  80  80  LEU LEU X . n 
A 1 81  ILE 81  81  81  ILE ILE X . n 
A 1 82  PRO 82  82  82  PRO PRO X . n 
A 1 83  HIS 83  83  83  HIS HIS X . n 
A 1 84  SER 84  84  84  SER SER X . n 
A 1 85  GLY 85  85  85  GLY GLY X . n 
A 1 86  SER 86  86  86  SER SER X . n 
A 1 87  HIS 87  87  87  HIS HIS X . n 
A 1 88  ARG 88  88  88  ARG ARG X . n 
A 1 89  ILE 89  89  89  ILE ILE X . n 
A 1 90  ARG 90  90  90  ARG ARG X . n 
A 1 91  LEU 91  91  91  LEU LEU X . n 
A 1 92  TYR 92  92  92  TYR TYR X . n 
A 1 93  GLU 93  93  93  GLU GLU X . n 
A 1 94  ARG 94  94  94  ARG ARG X . n 
A 1 95  GLU 95  95  95  GLU GLU X . n 
A 1 96  ASP 96  96  96  ASP ASP X . n 
A 1 97  TYR 97  97  97  TYR TYR X . n 
A 1 98  ARG 98  98  98  ARG ARG X . n 
A 1 99  GLY 99  99  99  GLY GLY X . n 
A 1 100 GLN 100 100 100 GLN GLN X . n 
A 1 101 MET 101 101 101 MET MET X . n 
A 1 102 ILE 102 102 102 ILE ILE X . n 
A 1 103 GLU 103 103 103 GLU GLU X . n 
A 1 104 PHE 104 104 104 PHE PHE X . n 
A 1 105 THR 105 105 105 THR THR X . n 
A 1 106 GLU 106 106 106 GLU GLU X . n 
A 1 107 ASP 107 107 107 ASP ASP X . n 
A 1 108 CYS 108 108 108 CYS CYS X . n 
A 1 109 SER 109 109 109 SER SER X . n 
A 1 110 CSO 110 110 110 CSO CSO X . n 
A 1 111 LEU 111 111 111 LEU LEU X . n 
A 1 112 GLN 112 112 112 GLN GLN X . n 
A 1 113 ASP 113 113 113 ASP ASP X . n 
A 1 114 ARG 114 114 114 ARG ARG X . n 
A 1 115 PHE 115 115 115 PHE PHE X . n 
A 1 116 ARG 116 116 116 ARG ARG X . n 
A 1 117 PHE 117 117 117 PHE PHE X . n 
A 1 118 ASN 118 118 118 ASN ASN X . n 
A 1 119 GLU 119 119 119 GLU GLU X . n 
A 1 120 ILE 120 120 120 ILE ILE X . n 
A 1 121 HIS 121 121 121 HIS HIS X . n 
A 1 122 SER 122 122 122 SER SER X . n 
A 1 123 LEU 123 123 123 LEU LEU X . n 
A 1 124 ASN 124 124 124 ASN ASN X . n 
A 1 125 VAL 125 125 125 VAL VAL X . n 
A 1 126 LEU 126 126 126 LEU LEU X . n 
A 1 127 GLU 127 127 127 GLU GLU X . n 
A 1 128 GLY 128 128 128 GLY GLY X . n 
A 1 129 SER 129 129 129 SER SER X . n 
A 1 130 TRP 130 130 130 TRP TRP X . n 
A 1 131 VAL 131 131 131 VAL VAL X . n 
A 1 132 LEU 132 132 132 LEU LEU X . n 
A 1 133 TYR 133 133 133 TYR TYR X . n 
A 1 134 GLU 134 134 134 GLU GLU X . n 
A 1 135 LEU 135 135 135 LEU LEU X . n 
A 1 136 SER 136 136 136 SER SER X . n 
A 1 137 ASN 137 137 137 ASN ASN X . n 
A 1 138 TYR 138 138 138 TYR TYR X . n 
A 1 139 ARG 139 139 139 ARG ARG X . n 
A 1 140 GLY 140 140 140 GLY GLY X . n 
A 1 141 ARG 141 141 141 ARG ARG X . n 
A 1 142 GLN 142 142 142 GLN GLN X . n 
A 1 143 TYR 143 143 143 TYR TYR X . n 
A 1 144 LEU 144 144 144 LEU LEU X . n 
A 1 145 LEU 145 145 145 LEU LEU X . n 
A 1 146 MET 146 146 146 MET MET X . n 
A 1 147 PRO 147 147 147 PRO PRO X . n 
A 1 148 GLY 148 148 148 GLY GLY X . n 
A 1 149 ASP 149 149 149 ASP ASP X . n 
A 1 150 TYR 150 150 150 TYR TYR X . n 
A 1 151 ARG 151 151 151 ARG ARG X . n 
A 1 152 ARG 152 152 152 ARG ARG X . n 
A 1 153 TYR 153 153 153 TYR TYR X . n 
A 1 154 GLN 154 154 154 GLN GLN X . n 
A 1 155 ASP 155 155 155 ASP ASP X . n 
A 1 156 TRP 156 156 156 TRP TRP X . n 
A 1 157 GLY 157 157 157 GLY GLY X . n 
A 1 158 ALA 158 158 158 ALA ALA X . n 
A 1 159 THR 159 159 159 THR THR X . n 
A 1 160 ASN 160 160 160 ASN ASN X . n 
A 1 161 ALA 161 161 161 ALA ALA X . n 
A 1 162 ARG 162 162 162 ARG ARG X . n 
A 1 163 VAL 163 163 163 VAL VAL X . n 
A 1 164 GLY 164 164 164 GLY GLY X . n 
A 1 165 SER 165 165 165 SER SER X . n 
A 1 166 LEU 166 166 166 LEU LEU X . n 
A 1 167 ARG 167 167 167 ARG ARG X . n 
A 1 168 ARG 168 168 168 ARG ARG X . n 
A 1 169 VAL 169 169 169 VAL VAL X . n 
A 1 170 ILE 170 170 170 ILE ILE X . n 
A 1 171 ASP 171 171 171 ASP ASP X . n 
B 1 1   GLY 1   1   1   GLY GLY A . n 
B 1 2   LYS 2   2   2   LYS LYS A . n 
B 1 3   ILE 3   3   3   ILE ILE A . n 
B 1 4   THR 4   4   4   THR THR A . n 
B 1 5   LEU 5   5   5   LEU LEU A . n 
B 1 6   TYR 6   6   6   TYR TYR A . n 
B 1 7   GLU 7   7   7   GLU GLU A . n 
B 1 8   ASP 8   8   8   ASP ASP A . n 
B 1 9   ARG 9   9   9   ARG ARG A . n 
B 1 10  GLY 10  10  10  GLY GLY A . n 
B 1 11  PHE 11  11  11  PHE PHE A . n 
B 1 12  GLN 12  12  12  GLN GLN A . n 
B 1 13  GLY 13  13  13  GLY GLY A . n 
B 1 14  ARG 14  14  14  ARG ARG A . n 
B 1 15  HIS 15  15  15  HIS HIS A . n 
B 1 16  TYR 16  16  16  TYR TYR A . n 
B 1 17  GLU 17  17  17  GLU GLU A . n 
B 1 18  CYS 18  18  18  CYS CYS A . n 
B 1 19  SER 19  19  19  SER SER A . n 
B 1 20  SER 20  20  20  SER SER A . n 
B 1 21  ASP 21  21  21  ASP ASP A . n 
B 1 22  HIS 22  22  22  HIS HIS A . n 
B 1 23  PRO 23  23  23  PRO PRO A . n 
B 1 24  ASN 24  24  24  ASN ASN A . n 
B 1 25  LEU 25  25  25  LEU LEU A . n 
B 1 26  GLN 26  26  26  GLN GLN A . n 
B 1 27  PRO 27  27  27  PRO PRO A . n 
B 1 28  TYR 28  28  28  TYR TYR A . n 
B 1 29  LEU 29  29  29  LEU LEU A . n 
B 1 30  SER 30  30  30  SER SER A . n 
B 1 31  ARG 31  31  31  ARG ARG A . n 
B 1 32  CYS 32  32  32  CYS CYS A . n 
B 1 33  ASN 33  33  33  ASN ASN A . n 
B 1 34  SER 34  34  34  SER SER A . n 
B 1 35  ALA 35  35  35  ALA ALA A . n 
B 1 36  SER 36  36  36  SER SER A . n 
B 1 37  VAL 37  37  37  VAL VAL A . n 
B 1 38  ASP 38  38  38  ASP ASP A . n 
B 1 39  SER 39  39  39  SER SER A . n 
B 1 40  GLY 40  40  40  GLY GLY A . n 
B 1 41  CYS 41  41  41  CYS CYS A . n 
B 1 42  TRP 42  42  42  TRP TRP A . n 
B 1 43  MET 43  43  43  MET MET A . n 
B 1 44  LEU 44  44  44  LEU LEU A . n 
B 1 45  TYR 45  45  45  TYR TYR A . n 
B 1 46  GLU 46  46  46  GLU GLU A . n 
B 1 47  GLN 47  47  47  GLN GLN A . n 
B 1 48  PRO 48  48  48  PRO PRO A . n 
B 1 49  ASN 49  49  49  ASN ASN A . n 
B 1 50  TYR 50  50  50  TYR TYR A . n 
B 1 51  SER 51  51  51  SER SER A . n 
B 1 52  GLY 52  52  52  GLY GLY A . n 
B 1 53  LEU 53  53  53  LEU LEU A . n 
B 1 54  GLN 54  54  54  GLN GLN A . n 
B 1 55  TYR 55  55  55  TYR TYR A . n 
B 1 56  PHE 56  56  56  PHE PHE A . n 
B 1 57  LEU 57  57  57  LEU LEU A . n 
B 1 58  ARG 58  58  58  ARG ARG A . n 
B 1 59  ARG 59  59  59  ARG ARG A . n 
B 1 60  GLY 60  60  60  GLY GLY A . n 
B 1 61  ASP 61  61  61  ASP ASP A . n 
B 1 62  TYR 62  62  62  TYR TYR A . n 
B 1 63  ALA 63  63  63  ALA ALA A . n 
B 1 64  ASP 64  64  64  ASP ASP A . n 
B 1 65  HIS 65  65  65  HIS HIS A . n 
B 1 66  GLN 66  66  66  GLN GLN A . n 
B 1 67  GLN 67  67  67  GLN GLN A . n 
B 1 68  TRP 68  68  68  TRP TRP A . n 
B 1 69  MET 69  69  69  MET MET A . n 
B 1 70  GLY 70  70  70  GLY GLY A . n 
B 1 71  LEU 71  71  71  LEU LEU A . n 
B 1 72  SER 72  72  72  SER SER A . n 
B 1 73  ASP 73  73  73  ASP ASP A . n 
B 1 74  SER 74  74  74  SER SER A . n 
B 1 75  VAL 75  75  75  VAL VAL A . n 
B 1 76  ARG 76  76  76  ARG ARG A . n 
B 1 77  SER 77  77  77  SER SER A . n 
B 1 78  CYS 78  78  78  CYS CYS A . n 
B 1 79  ARG 79  79  79  ARG ARG A . n 
B 1 80  LEU 80  80  80  LEU LEU A . n 
B 1 81  ILE 81  81  81  ILE ILE A . n 
B 1 82  PRO 82  82  82  PRO PRO A . n 
B 1 83  HIS 83  83  83  HIS HIS A . n 
B 1 84  SER 84  84  84  SER SER A . n 
B 1 85  GLY 85  85  85  GLY GLY A . n 
B 1 86  SER 86  86  86  SER SER A . n 
B 1 87  HIS 87  87  87  HIS HIS A . n 
B 1 88  ARG 88  88  88  ARG ARG A . n 
B 1 89  ILE 89  89  89  ILE ILE A . n 
B 1 90  ARG 90  90  90  ARG ARG A . n 
B 1 91  LEU 91  91  91  LEU LEU A . n 
B 1 92  TYR 92  92  92  TYR TYR A . n 
B 1 93  GLU 93  93  93  GLU GLU A . n 
B 1 94  ARG 94  94  94  ARG ARG A . n 
B 1 95  GLU 95  95  95  GLU GLU A . n 
B 1 96  ASP 96  96  96  ASP ASP A . n 
B 1 97  TYR 97  97  97  TYR TYR A . n 
B 1 98  ARG 98  98  98  ARG ARG A . n 
B 1 99  GLY 99  99  99  GLY GLY A . n 
B 1 100 GLN 100 100 100 GLN GLN A . n 
B 1 101 MET 101 101 101 MET MET A . n 
B 1 102 ILE 102 102 102 ILE ILE A . n 
B 1 103 GLU 103 103 103 GLU GLU A . n 
B 1 104 PHE 104 104 104 PHE PHE A . n 
B 1 105 THR 105 105 105 THR THR A . n 
B 1 106 GLU 106 106 106 GLU GLU A . n 
B 1 107 ASP 107 107 107 ASP ASP A . n 
B 1 108 CYS 108 108 108 CYS CYS A . n 
B 1 109 SER 109 109 109 SER SER A . n 
B 1 110 CSO 110 110 110 CSO CSO A . n 
B 1 111 LEU 111 111 111 LEU LEU A . n 
B 1 112 GLN 112 112 112 GLN GLN A . n 
B 1 113 ASP 113 113 113 ASP ASP A . n 
B 1 114 ARG 114 114 114 ARG ARG A . n 
B 1 115 PHE 115 115 115 PHE PHE A . n 
B 1 116 ARG 116 116 116 ARG ARG A . n 
B 1 117 PHE 117 117 117 PHE PHE A . n 
B 1 118 ASN 118 118 118 ASN ASN A . n 
B 1 119 GLU 119 119 119 GLU GLU A . n 
B 1 120 ILE 120 120 120 ILE ILE A . n 
B 1 121 HIS 121 121 121 HIS HIS A . n 
B 1 122 SER 122 122 122 SER SER A . n 
B 1 123 LEU 123 123 123 LEU LEU A . n 
B 1 124 ASN 124 124 124 ASN ASN A . n 
B 1 125 VAL 125 125 125 VAL VAL A . n 
B 1 126 LEU 126 126 126 LEU LEU A . n 
B 1 127 GLU 127 127 127 GLU GLU A . n 
B 1 128 GLY 128 128 128 GLY GLY A . n 
B 1 129 SER 129 129 129 SER SER A . n 
B 1 130 TRP 130 130 130 TRP TRP A . n 
B 1 131 VAL 131 131 131 VAL VAL A . n 
B 1 132 LEU 132 132 132 LEU LEU A . n 
B 1 133 TYR 133 133 133 TYR TYR A . n 
B 1 134 GLU 134 134 134 GLU GLU A . n 
B 1 135 LEU 135 135 135 LEU LEU A . n 
B 1 136 SER 136 136 136 SER SER A . n 
B 1 137 ASN 137 137 137 ASN ASN A . n 
B 1 138 TYR 138 138 138 TYR TYR A . n 
B 1 139 ARG 139 139 139 ARG ARG A . n 
B 1 140 GLY 140 140 140 GLY GLY A . n 
B 1 141 ARG 141 141 141 ARG ARG A . n 
B 1 142 GLN 142 142 142 GLN GLN A . n 
B 1 143 TYR 143 143 143 TYR TYR A . n 
B 1 144 LEU 144 144 144 LEU LEU A . n 
B 1 145 LEU 145 145 145 LEU LEU A . n 
B 1 146 MET 146 146 146 MET MET A . n 
B 1 147 PRO 147 147 147 PRO PRO A . n 
B 1 148 GLY 148 148 148 GLY GLY A . n 
B 1 149 ASP 149 149 149 ASP ASP A . n 
B 1 150 TYR 150 150 150 TYR TYR A . n 
B 1 151 ARG 151 151 151 ARG ARG A . n 
B 1 152 ARG 152 152 152 ARG ARG A . n 
B 1 153 TYR 153 153 153 TYR TYR A . n 
B 1 154 GLN 154 154 154 GLN GLN A . n 
B 1 155 ASP 155 155 155 ASP ASP A . n 
B 1 156 TRP 156 156 156 TRP TRP A . n 
B 1 157 GLY 157 157 157 GLY GLY A . n 
B 1 158 ALA 158 158 158 ALA ALA A . n 
B 1 159 THR 159 159 159 THR THR A . n 
B 1 160 ASN 160 160 160 ASN ASN A . n 
B 1 161 ALA 161 161 161 ALA ALA A . n 
B 1 162 ARG 162 162 162 ARG ARG A . n 
B 1 163 VAL 163 163 163 VAL VAL A . n 
B 1 164 GLY 164 164 164 GLY GLY A . n 
B 1 165 SER 165 165 165 SER SER A . n 
B 1 166 LEU 166 166 166 LEU LEU A . n 
B 1 167 ARG 167 167 167 ARG ARG A . n 
B 1 168 ARG 168 168 168 ARG ARG A . n 
B 1 169 VAL 169 169 169 VAL VAL A . n 
B 1 170 ILE 170 170 170 ILE ILE A . n 
B 1 171 ASP 171 171 171 ASP ASP A . n 
# 
_pdbx_contact_author.id                 2 
_pdbx_contact_author.email              b.yorke1@bradford.ac.uk 
_pdbx_contact_author.name_first         Briony 
_pdbx_contact_author.name_last          Yorke 
_pdbx_contact_author.name_mi            A 
_pdbx_contact_author.role               'principal investigator/group leader' 
_pdbx_contact_author.identifier_ORCID   0000-0002-1868-8435 
# 
loop_
_pdbx_nonpoly_scheme.asym_id 
_pdbx_nonpoly_scheme.entity_id 
_pdbx_nonpoly_scheme.mon_id 
_pdbx_nonpoly_scheme.ndb_seq_num 
_pdbx_nonpoly_scheme.pdb_seq_num 
_pdbx_nonpoly_scheme.auth_seq_num 
_pdbx_nonpoly_scheme.pdb_mon_id 
_pdbx_nonpoly_scheme.auth_mon_id 
_pdbx_nonpoly_scheme.pdb_strand_id 
_pdbx_nonpoly_scheme.pdb_ins_code 
C 2 DTT 1  201 202  DTT DTT X . 
D 2 DTT 1  202 203  DTT DTT X . 
E 2 DTT 1  201 201  DTT DTT A . 
F 2 DTT 1  202 202  DTT DTT A . 
G 3 HOH 1  301 47   HOH HOH X . 
G 3 HOH 2  302 26   HOH HOH X . 
G 3 HOH 3  303 59   HOH HOH X . 
G 3 HOH 4  304 82   HOH HOH X . 
G 3 HOH 5  305 48   HOH HOH X . 
G 3 HOH 6  306 63   HOH HOH X . 
G 3 HOH 7  307 28   HOH HOH X . 
G 3 HOH 8  308 80   HOH HOH X . 
G 3 HOH 9  309 79   HOH HOH X . 
G 3 HOH 10 310 23   HOH HOH X . 
G 3 HOH 11 311 35   HOH HOH X . 
G 3 HOH 12 312 42   HOH HOH X . 
G 3 HOH 13 313 40   HOH HOH X . 
G 3 HOH 14 314 68   HOH HOH X . 
G 3 HOH 15 315 10   HOH HOH X . 
G 3 HOH 16 316 22   HOH HOH X . 
G 3 HOH 17 317 61   HOH HOH X . 
G 3 HOH 18 318 20   HOH HOH X . 
G 3 HOH 19 319 78   HOH HOH X . 
G 3 HOH 20 320 25   HOH HOH X . 
G 3 HOH 21 321 5    HOH HOH X . 
G 3 HOH 22 322 18   HOH HOH X . 
G 3 HOH 23 323 11   HOH HOH X . 
G 3 HOH 24 324 64   HOH HOH X . 
G 3 HOH 25 325 52   HOH HOH X . 
G 3 HOH 26 326 83   HOH HOH X . 
G 3 HOH 27 327 21   HOH HOH X . 
G 3 HOH 28 328 58   HOH HOH X . 
G 3 HOH 29 329 19   HOH HOH X . 
G 3 HOH 30 330 7    HOH HOH X . 
G 3 HOH 31 331 8    HOH HOH X . 
G 3 HOH 32 332 43   HOH HOH X . 
G 3 HOH 33 333 85   HOH HOH X . 
G 3 HOH 34 334 44   HOH HOH X . 
G 3 HOH 35 335 33   HOH HOH X . 
G 3 HOH 36 336 81   HOH HOH X . 
G 3 HOH 37 337 55   HOH HOH X . 
G 3 HOH 38 338 9    HOH HOH X . 
G 3 HOH 39 339 86   HOH HOH X . 
G 3 HOH 40 340 75   HOH HOH X . 
G 3 HOH 41 341 69   HOH HOH X . 
G 3 HOH 42 342 84   HOH HOH X . 
G 3 HOH 43 343 72   HOH HOH X . 
G 3 HOH 44 344 54   HOH HOH X . 
H 3 HOH 1  301 57   HOH HOH A . 
H 3 HOH 2  302 39   HOH HOH A . 
H 3 HOH 3  303 62   HOH HOH A . 
H 3 HOH 4  304 70   HOH HOH A . 
H 3 HOH 5  305 60   HOH HOH A . 
H 3 HOH 6  306 27   HOH HOH A . 
H 3 HOH 7  307 17   HOH HOH A . 
H 3 HOH 8  308 6    HOH HOH A . 
H 3 HOH 9  309 16   HOH HOH A . 
H 3 HOH 10 310 1    HOH HOH A . 
H 3 HOH 11 311 2    HOH HOH A . 
H 3 HOH 12 312 4    HOH HOH A . 
H 3 HOH 13 313 46   HOH HOH A . 
H 3 HOH 14 314 87   HOH HOH A . 
H 3 HOH 15 315 67   HOH HOH A . 
H 3 HOH 16 316 73   HOH HOH A . 
H 3 HOH 17 317 41   HOH HOH A . 
H 3 HOH 18 318 34   HOH HOH A . 
H 3 HOH 19 319 30   HOH HOH A . 
H 3 HOH 20 320 24   HOH HOH A . 
H 3 HOH 21 321 -130 HOH HOH A . 
H 3 HOH 22 322 14   HOH HOH A . 
H 3 HOH 23 323 3    HOH HOH A . 
H 3 HOH 24 324 71   HOH HOH A . 
H 3 HOH 25 325 13   HOH HOH A . 
H 3 HOH 26 326 36   HOH HOH A . 
H 3 HOH 27 327 29   HOH HOH A . 
H 3 HOH 28 328 12   HOH HOH A . 
H 3 HOH 29 329 50   HOH HOH A . 
H 3 HOH 30 330 56   HOH HOH A . 
H 3 HOH 31 331 38   HOH HOH A . 
H 3 HOH 32 332 15   HOH HOH A . 
H 3 HOH 33 333 53   HOH HOH A . 
H 3 HOH 34 334 89   HOH HOH A . 
H 3 HOH 35 335 49   HOH HOH A . 
H 3 HOH 36 336 88   HOH HOH A . 
H 3 HOH 37 337 76   HOH HOH A . 
# 
loop_
_pdbx_struct_mod_residue.id 
_pdbx_struct_mod_residue.label_asym_id 
_pdbx_struct_mod_residue.label_comp_id 
_pdbx_struct_mod_residue.label_seq_id 
_pdbx_struct_mod_residue.auth_asym_id 
_pdbx_struct_mod_residue.auth_comp_id 
_pdbx_struct_mod_residue.auth_seq_id 
_pdbx_struct_mod_residue.PDB_ins_code 
_pdbx_struct_mod_residue.parent_comp_id 
_pdbx_struct_mod_residue.details 
1 A CSO 110 X CSO 110 ? CYS 'modified residue' 
2 B CSO 110 A CSO 110 ? CYS 'modified residue' 
# 
loop_
_pdbx_struct_assembly.id 
_pdbx_struct_assembly.details 
_pdbx_struct_assembly.method_details 
_pdbx_struct_assembly.oligomeric_details 
_pdbx_struct_assembly.oligomeric_count 
1 author_defined_assembly ? monomeric 1 
2 author_defined_assembly ? monomeric 1 
# 
loop_
_pdbx_struct_assembly_gen.assembly_id 
_pdbx_struct_assembly_gen.oper_expression 
_pdbx_struct_assembly_gen.asym_id_list 
1 1 A,C,D,G 
2 1 B,E,F,H 
# 
_pdbx_struct_oper_list.id                   1 
_pdbx_struct_oper_list.type                 'identity operation' 
_pdbx_struct_oper_list.name                 1_555 
_pdbx_struct_oper_list.symmetry_operation   x,y,z 
_pdbx_struct_oper_list.matrix[1][1]         1.0000000000 
_pdbx_struct_oper_list.matrix[1][2]         0.0000000000 
_pdbx_struct_oper_list.matrix[1][3]         0.0000000000 
_pdbx_struct_oper_list.vector[1]            0.0000000000 
_pdbx_struct_oper_list.matrix[2][1]         0.0000000000 
_pdbx_struct_oper_list.matrix[2][2]         1.0000000000 
_pdbx_struct_oper_list.matrix[2][3]         0.0000000000 
_pdbx_struct_oper_list.vector[2]            0.0000000000 
_pdbx_struct_oper_list.matrix[3][1]         0.0000000000 
_pdbx_struct_oper_list.matrix[3][2]         0.0000000000 
_pdbx_struct_oper_list.matrix[3][3]         1.0000000000 
_pdbx_struct_oper_list.vector[3]            0.0000000000 
# 
loop_
_pdbx_audit_revision_history.ordinal 
_pdbx_audit_revision_history.data_content_type 
_pdbx_audit_revision_history.major_revision 
_pdbx_audit_revision_history.minor_revision 
_pdbx_audit_revision_history.revision_date 
1 'Structure model' 1 0 2023-11-01 
2 'Structure model' 1 1 2023-11-15 
# 
_pdbx_audit_revision_details.ordinal             1 
_pdbx_audit_revision_details.revision_ordinal    1 
_pdbx_audit_revision_details.data_content_type   'Structure model' 
_pdbx_audit_revision_details.provider            repository 
_pdbx_audit_revision_details.type                'Initial release' 
_pdbx_audit_revision_details.description         ? 
_pdbx_audit_revision_details.details             ? 
# 
_pdbx_audit_revision_group.ordinal             1 
_pdbx_audit_revision_group.revision_ordinal    2 
_pdbx_audit_revision_group.data_content_type   'Structure model' 
_pdbx_audit_revision_group.group               'Data collection' 
# 
loop_
_pdbx_audit_revision_category.ordinal 
_pdbx_audit_revision_category.revision_ordinal 
_pdbx_audit_revision_category.data_content_type 
_pdbx_audit_revision_category.category 
1 2 'Structure model' chem_comp_atom 
2 2 'Structure model' chem_comp_bond 
# 
loop_
_pdbx_audit_revision_item.ordinal 
_pdbx_audit_revision_item.revision_ordinal 
_pdbx_audit_revision_item.data_content_type 
_pdbx_audit_revision_item.item 
1 2 'Structure model' '_chem_comp_atom.atom_id'   
2 2 'Structure model' '_chem_comp_bond.atom_id_2' 
# 
loop_
_software.citation_id 
_software.classification 
_software.compiler_name 
_software.compiler_version 
_software.contact_author 
_software.contact_author_email 
_software.date 
_software.description 
_software.dependencies 
_software.hardware 
_software.language 
_software.location 
_software.mods 
_software.name 
_software.os 
_software.os_version 
_software.type 
_software.version 
_software.pdbx_ordinal 
? refinement       ? ? ? ? ? ? ? ? ? ? ? REFMAC   ? ? ? 5.8.0267 1 
? 'data reduction' ? ? ? ? ? ? ? ? ? ? ? CrystFEL ? ? ? .        2 
? 'data scaling'   ? ? ? ? ? ? ? ? ? ? ? CrystFEL ? ? ? .        3 
? phasing          ? ? ? ? ? ? ? ? ? ? ? MOLREP   ? ? ? .        4 
# 
_pdbx_entry_details.entry_id                 8BD0 
_pdbx_entry_details.has_ligand_of_interest   Y 
_pdbx_entry_details.compound_details         ? 
_pdbx_entry_details.source_details           ? 
_pdbx_entry_details.nonpolymer_details       ? 
_pdbx_entry_details.sequence_details         ? 
# 
loop_
_pdbx_validate_torsion.id 
_pdbx_validate_torsion.PDB_model_num 
_pdbx_validate_torsion.auth_comp_id 
_pdbx_validate_torsion.auth_asym_id 
_pdbx_validate_torsion.auth_seq_id 
_pdbx_validate_torsion.PDB_ins_code 
_pdbx_validate_torsion.label_alt_id 
_pdbx_validate_torsion.phi 
_pdbx_validate_torsion.psi 
1 1 ARG X 59  ? ? -36.52  127.90 
2 1 GLU A 95  ? ? -48.30  153.08 
3 1 CSO A 110 ? ? -158.46 89.14  
# 
loop_
_chem_comp_atom.comp_id 
_chem_comp_atom.atom_id 
_chem_comp_atom.type_symbol 
_chem_comp_atom.pdbx_aromatic_flag 
_chem_comp_atom.pdbx_stereo_config 
_chem_comp_atom.pdbx_ordinal 
ALA N    N N N 1   
ALA CA   C N S 2   
ALA C    C N N 3   
ALA O    O N N 4   
ALA CB   C N N 5   
ALA OXT  O N N 6   
ALA H    H N N 7   
ALA H2   H N N 8   
ALA HA   H N N 9   
ALA HB1  H N N 10  
ALA HB2  H N N 11  
ALA HB3  H N N 12  
ALA HXT  H N N 13  
ARG N    N N N 14  
ARG CA   C N S 15  
ARG C    C N N 16  
ARG O    O N N 17  
ARG CB   C N N 18  
ARG CG   C N N 19  
ARG CD   C N N 20  
ARG NE   N N N 21  
ARG CZ   C N N 22  
ARG NH1  N N N 23  
ARG NH2  N N N 24  
ARG OXT  O N N 25  
ARG H    H N N 26  
ARG H2   H N N 27  
ARG HA   H N N 28  
ARG HB2  H N N 29  
ARG HB3  H N N 30  
ARG HG2  H N N 31  
ARG HG3  H N N 32  
ARG HD2  H N N 33  
ARG HD3  H N N 34  
ARG HE   H N N 35  
ARG HH11 H N N 36  
ARG HH12 H N N 37  
ARG HH21 H N N 38  
ARG HH22 H N N 39  
ARG HXT  H N N 40  
ASN N    N N N 41  
ASN CA   C N S 42  
ASN C    C N N 43  
ASN O    O N N 44  
ASN CB   C N N 45  
ASN CG   C N N 46  
ASN OD1  O N N 47  
ASN ND2  N N N 48  
ASN OXT  O N N 49  
ASN H    H N N 50  
ASN H2   H N N 51  
ASN HA   H N N 52  
ASN HB2  H N N 53  
ASN HB3  H N N 54  
ASN HD21 H N N 55  
ASN HD22 H N N 56  
ASN HXT  H N N 57  
ASP N    N N N 58  
ASP CA   C N S 59  
ASP C    C N N 60  
ASP O    O N N 61  
ASP CB   C N N 62  
ASP CG   C N N 63  
ASP OD1  O N N 64  
ASP OD2  O N N 65  
ASP OXT  O N N 66  
ASP H    H N N 67  
ASP H2   H N N 68  
ASP HA   H N N 69  
ASP HB2  H N N 70  
ASP HB3  H N N 71  
ASP HD2  H N N 72  
ASP HXT  H N N 73  
CSO N    N N N 74  
CSO CA   C N R 75  
CSO CB   C N N 76  
CSO SG   S N N 77  
CSO C    C N N 78  
CSO O    O N N 79  
CSO OXT  O N N 80  
CSO OD   O N N 81  
CSO H    H N N 82  
CSO H2   H N N 83  
CSO HA   H N N 84  
CSO HB2  H N N 85  
CSO HB3  H N N 86  
CSO HXT  H N N 87  
CSO HD   H N N 88  
CYS N    N N N 89  
CYS CA   C N R 90  
CYS C    C N N 91  
CYS O    O N N 92  
CYS CB   C N N 93  
CYS SG   S N N 94  
CYS OXT  O N N 95  
CYS H    H N N 96  
CYS H2   H N N 97  
CYS HA   H N N 98  
CYS HB2  H N N 99  
CYS HB3  H N N 100 
CYS HG   H N N 101 
CYS HXT  H N N 102 
DTT S1   S N N 103 
DTT C1   C N N 104 
DTT C2   C N R 105 
DTT O2   O N N 106 
DTT C3   C N R 107 
DTT O3   O N N 108 
DTT C4   C N N 109 
DTT S4   S N N 110 
DTT HS1  H N N 111 
DTT H11  H N N 112 
DTT H12  H N N 113 
DTT H2   H N N 114 
DTT HO2  H N N 115 
DTT H3   H N N 116 
DTT HO3  H N N 117 
DTT H41  H N N 118 
DTT H42  H N N 119 
DTT HS2  H N N 120 
GLN N    N N N 121 
GLN CA   C N S 122 
GLN C    C N N 123 
GLN O    O N N 124 
GLN CB   C N N 125 
GLN CG   C N N 126 
GLN CD   C N N 127 
GLN OE1  O N N 128 
GLN NE2  N N N 129 
GLN OXT  O N N 130 
GLN H    H N N 131 
GLN H2   H N N 132 
GLN HA   H N N 133 
GLN HB2  H N N 134 
GLN HB3  H N N 135 
GLN HG2  H N N 136 
GLN HG3  H N N 137 
GLN HE21 H N N 138 
GLN HE22 H N N 139 
GLN HXT  H N N 140 
GLU N    N N N 141 
GLU CA   C N S 142 
GLU C    C N N 143 
GLU O    O N N 144 
GLU CB   C N N 145 
GLU CG   C N N 146 
GLU CD   C N N 147 
GLU OE1  O N N 148 
GLU OE2  O N N 149 
GLU OXT  O N N 150 
GLU H    H N N 151 
GLU H2   H N N 152 
GLU HA   H N N 153 
GLU HB2  H N N 154 
GLU HB3  H N N 155 
GLU HG2  H N N 156 
GLU HG3  H N N 157 
GLU HE2  H N N 158 
GLU HXT  H N N 159 
GLY N    N N N 160 
GLY CA   C N N 161 
GLY C    C N N 162 
GLY O    O N N 163 
GLY OXT  O N N 164 
GLY H    H N N 165 
GLY H2   H N N 166 
GLY HA2  H N N 167 
GLY HA3  H N N 168 
GLY HXT  H N N 169 
HIS N    N N N 170 
HIS CA   C N S 171 
HIS C    C N N 172 
HIS O    O N N 173 
HIS CB   C N N 174 
HIS CG   C Y N 175 
HIS ND1  N Y N 176 
HIS CD2  C Y N 177 
HIS CE1  C Y N 178 
HIS NE2  N Y N 179 
HIS OXT  O N N 180 
HIS H    H N N 181 
HIS H2   H N N 182 
HIS HA   H N N 183 
HIS HB2  H N N 184 
HIS HB3  H N N 185 
HIS HD1  H N N 186 
HIS HD2  H N N 187 
HIS HE1  H N N 188 
HIS HE2  H N N 189 
HIS HXT  H N N 190 
HOH O    O N N 191 
HOH H1   H N N 192 
HOH H2   H N N 193 
ILE N    N N N 194 
ILE CA   C N S 195 
ILE C    C N N 196 
ILE O    O N N 197 
ILE CB   C N S 198 
ILE CG1  C N N 199 
ILE CG2  C N N 200 
ILE CD1  C N N 201 
ILE OXT  O N N 202 
ILE H    H N N 203 
ILE H2   H N N 204 
ILE HA   H N N 205 
ILE HB   H N N 206 
ILE HG12 H N N 207 
ILE HG13 H N N 208 
ILE HG21 H N N 209 
ILE HG22 H N N 210 
ILE HG23 H N N 211 
ILE HD11 H N N 212 
ILE HD12 H N N 213 
ILE HD13 H N N 214 
ILE HXT  H N N 215 
LEU N    N N N 216 
LEU CA   C N S 217 
LEU C    C N N 218 
LEU O    O N N 219 
LEU CB   C N N 220 
LEU CG   C N N 221 
LEU CD1  C N N 222 
LEU CD2  C N N 223 
LEU OXT  O N N 224 
LEU H    H N N 225 
LEU H2   H N N 226 
LEU HA   H N N 227 
LEU HB2  H N N 228 
LEU HB3  H N N 229 
LEU HG   H N N 230 
LEU HD11 H N N 231 
LEU HD12 H N N 232 
LEU HD13 H N N 233 
LEU HD21 H N N 234 
LEU HD22 H N N 235 
LEU HD23 H N N 236 
LEU HXT  H N N 237 
LYS N    N N N 238 
LYS CA   C N S 239 
LYS C    C N N 240 
LYS O    O N N 241 
LYS CB   C N N 242 
LYS CG   C N N 243 
LYS CD   C N N 244 
LYS CE   C N N 245 
LYS NZ   N N N 246 
LYS OXT  O N N 247 
LYS H    H N N 248 
LYS H2   H N N 249 
LYS HA   H N N 250 
LYS HB2  H N N 251 
LYS HB3  H N N 252 
LYS HG2  H N N 253 
LYS HG3  H N N 254 
LYS HD2  H N N 255 
LYS HD3  H N N 256 
LYS HE2  H N N 257 
LYS HE3  H N N 258 
LYS HZ1  H N N 259 
LYS HZ2  H N N 260 
LYS HZ3  H N N 261 
LYS HXT  H N N 262 
MET N    N N N 263 
MET CA   C N S 264 
MET C    C N N 265 
MET O    O N N 266 
MET CB   C N N 267 
MET CG   C N N 268 
MET SD   S N N 269 
MET CE   C N N 270 
MET OXT  O N N 271 
MET H    H N N 272 
MET H2   H N N 273 
MET HA   H N N 274 
MET HB2  H N N 275 
MET HB3  H N N 276 
MET HG2  H N N 277 
MET HG3  H N N 278 
MET HE1  H N N 279 
MET HE2  H N N 280 
MET HE3  H N N 281 
MET HXT  H N N 282 
PHE N    N N N 283 
PHE CA   C N S 284 
PHE C    C N N 285 
PHE O    O N N 286 
PHE CB   C N N 287 
PHE CG   C Y N 288 
PHE CD1  C Y N 289 
PHE CD2  C Y N 290 
PHE CE1  C Y N 291 
PHE CE2  C Y N 292 
PHE CZ   C Y N 293 
PHE OXT  O N N 294 
PHE H    H N N 295 
PHE H2   H N N 296 
PHE HA   H N N 297 
PHE HB2  H N N 298 
PHE HB3  H N N 299 
PHE HD1  H N N 300 
PHE HD2  H N N 301 
PHE HE1  H N N 302 
PHE HE2  H N N 303 
PHE HZ   H N N 304 
PHE HXT  H N N 305 
PRO N    N N N 306 
PRO CA   C N S 307 
PRO C    C N N 308 
PRO O    O N N 309 
PRO CB   C N N 310 
PRO CG   C N N 311 
PRO CD   C N N 312 
PRO OXT  O N N 313 
PRO H    H N N 314 
PRO HA   H N N 315 
PRO HB2  H N N 316 
PRO HB3  H N N 317 
PRO HG2  H N N 318 
PRO HG3  H N N 319 
PRO HD2  H N N 320 
PRO HD3  H N N 321 
PRO HXT  H N N 322 
SER N    N N N 323 
SER CA   C N S 324 
SER C    C N N 325 
SER O    O N N 326 
SER CB   C N N 327 
SER OG   O N N 328 
SER OXT  O N N 329 
SER H    H N N 330 
SER H2   H N N 331 
SER HA   H N N 332 
SER HB2  H N N 333 
SER HB3  H N N 334 
SER HG   H N N 335 
SER HXT  H N N 336 
THR N    N N N 337 
THR CA   C N S 338 
THR C    C N N 339 
THR O    O N N 340 
THR CB   C N R 341 
THR OG1  O N N 342 
THR CG2  C N N 343 
THR OXT  O N N 344 
THR H    H N N 345 
THR H2   H N N 346 
THR HA   H N N 347 
THR HB   H N N 348 
THR HG1  H N N 349 
THR HG21 H N N 350 
THR HG22 H N N 351 
THR HG23 H N N 352 
THR HXT  H N N 353 
TRP N    N N N 354 
TRP CA   C N S 355 
TRP C    C N N 356 
TRP O    O N N 357 
TRP CB   C N N 358 
TRP CG   C Y N 359 
TRP CD1  C Y N 360 
TRP CD2  C Y N 361 
TRP NE1  N Y N 362 
TRP CE2  C Y N 363 
TRP CE3  C Y N 364 
TRP CZ2  C Y N 365 
TRP CZ3  C Y N 366 
TRP CH2  C Y N 367 
TRP OXT  O N N 368 
TRP H    H N N 369 
TRP H2   H N N 370 
TRP HA   H N N 371 
TRP HB2  H N N 372 
TRP HB3  H N N 373 
TRP HD1  H N N 374 
TRP HE1  H N N 375 
TRP HE3  H N N 376 
TRP HZ2  H N N 377 
TRP HZ3  H N N 378 
TRP HH2  H N N 379 
TRP HXT  H N N 380 
TYR N    N N N 381 
TYR CA   C N S 382 
TYR C    C N N 383 
TYR O    O N N 384 
TYR CB   C N N 385 
TYR CG   C Y N 386 
TYR CD1  C Y N 387 
TYR CD2  C Y N 388 
TYR CE1  C Y N 389 
TYR CE2  C Y N 390 
TYR CZ   C Y N 391 
TYR OH   O N N 392 
TYR OXT  O N N 393 
TYR H    H N N 394 
TYR H2   H N N 395 
TYR HA   H N N 396 
TYR HB2  H N N 397 
TYR HB3  H N N 398 
TYR HD1  H N N 399 
TYR HD2  H N N 400 
TYR HE1  H N N 401 
TYR HE2  H N N 402 
TYR HH   H N N 403 
TYR HXT  H N N 404 
VAL N    N N N 405 
VAL CA   C N S 406 
VAL C    C N N 407 
VAL O    O N N 408 
VAL CB   C N N 409 
VAL CG1  C N N 410 
VAL CG2  C N N 411 
VAL OXT  O N N 412 
VAL H    H N N 413 
VAL H2   H N N 414 
VAL HA   H N N 415 
VAL HB   H N N 416 
VAL HG11 H N N 417 
VAL HG12 H N N 418 
VAL HG13 H N N 419 
VAL HG21 H N N 420 
VAL HG22 H N N 421 
VAL HG23 H N N 422 
VAL HXT  H N N 423 
# 
loop_
_chem_comp_bond.comp_id 
_chem_comp_bond.atom_id_1 
_chem_comp_bond.atom_id_2 
_chem_comp_bond.value_order 
_chem_comp_bond.pdbx_aromatic_flag 
_chem_comp_bond.pdbx_stereo_config 
_chem_comp_bond.pdbx_ordinal 
ALA N   CA   sing N N 1   
ALA N   H    sing N N 2   
ALA N   H2   sing N N 3   
ALA CA  C    sing N N 4   
ALA CA  CB   sing N N 5   
ALA CA  HA   sing N N 6   
ALA C   O    doub N N 7   
ALA C   OXT  sing N N 8   
ALA CB  HB1  sing N N 9   
ALA CB  HB2  sing N N 10  
ALA CB  HB3  sing N N 11  
ALA OXT HXT  sing N N 12  
ARG N   CA   sing N N 13  
ARG N   H    sing N N 14  
ARG N   H2   sing N N 15  
ARG CA  C    sing N N 16  
ARG CA  CB   sing N N 17  
ARG CA  HA   sing N N 18  
ARG C   O    doub N N 19  
ARG C   OXT  sing N N 20  
ARG CB  CG   sing N N 21  
ARG CB  HB2  sing N N 22  
ARG CB  HB3  sing N N 23  
ARG CG  CD   sing N N 24  
ARG CG  HG2  sing N N 25  
ARG CG  HG3  sing N N 26  
ARG CD  NE   sing N N 27  
ARG CD  HD2  sing N N 28  
ARG CD  HD3  sing N N 29  
ARG NE  CZ   sing N N 30  
ARG NE  HE   sing N N 31  
ARG CZ  NH1  sing N N 32  
ARG CZ  NH2  doub N N 33  
ARG NH1 HH11 sing N N 34  
ARG NH1 HH12 sing N N 35  
ARG NH2 HH21 sing N N 36  
ARG NH2 HH22 sing N N 37  
ARG OXT HXT  sing N N 38  
ASN N   CA   sing N N 39  
ASN N   H    sing N N 40  
ASN N   H2   sing N N 41  
ASN CA  C    sing N N 42  
ASN CA  CB   sing N N 43  
ASN CA  HA   sing N N 44  
ASN C   O    doub N N 45  
ASN C   OXT  sing N N 46  
ASN CB  CG   sing N N 47  
ASN CB  HB2  sing N N 48  
ASN CB  HB3  sing N N 49  
ASN CG  OD1  doub N N 50  
ASN CG  ND2  sing N N 51  
ASN ND2 HD21 sing N N 52  
ASN ND2 HD22 sing N N 53  
ASN OXT HXT  sing N N 54  
ASP N   CA   sing N N 55  
ASP N   H    sing N N 56  
ASP N   H2   sing N N 57  
ASP CA  C    sing N N 58  
ASP CA  CB   sing N N 59  
ASP CA  HA   sing N N 60  
ASP C   O    doub N N 61  
ASP C   OXT  sing N N 62  
ASP CB  CG   sing N N 63  
ASP CB  HB2  sing N N 64  
ASP CB  HB3  sing N N 65  
ASP CG  OD1  doub N N 66  
ASP CG  OD2  sing N N 67  
ASP OD2 HD2  sing N N 68  
ASP OXT HXT  sing N N 69  
CSO N   CA   sing N N 70  
CSO N   H    sing N N 71  
CSO N   H2   sing N N 72  
CSO CA  CB   sing N N 73  
CSO CA  C    sing N N 74  
CSO CA  HA   sing N N 75  
CSO CB  SG   sing N N 76  
CSO CB  HB2  sing N N 77  
CSO CB  HB3  sing N N 78  
CSO SG  OD   sing N N 79  
CSO C   O    doub N N 80  
CSO C   OXT  sing N N 81  
CSO OXT HXT  sing N N 82  
CSO OD  HD   sing N N 83  
CYS N   CA   sing N N 84  
CYS N   H    sing N N 85  
CYS N   H2   sing N N 86  
CYS CA  C    sing N N 87  
CYS CA  CB   sing N N 88  
CYS CA  HA   sing N N 89  
CYS C   O    doub N N 90  
CYS C   OXT  sing N N 91  
CYS CB  SG   sing N N 92  
CYS CB  HB2  sing N N 93  
CYS CB  HB3  sing N N 94  
CYS SG  HG   sing N N 95  
CYS OXT HXT  sing N N 96  
DTT S1  C1   sing N N 97  
DTT S1  HS1  sing N N 98  
DTT C1  C2   sing N N 99  
DTT C1  H11  sing N N 100 
DTT C1  H12  sing N N 101 
DTT C2  O2   sing N N 102 
DTT C2  C3   sing N N 103 
DTT C2  H2   sing N N 104 
DTT O2  HO2  sing N N 105 
DTT C3  O3   sing N N 106 
DTT C3  C4   sing N N 107 
DTT C3  H3   sing N N 108 
DTT O3  HO3  sing N N 109 
DTT C4  S4   sing N N 110 
DTT C4  H41  sing N N 111 
DTT C4  H42  sing N N 112 
DTT S4  HS2  sing N N 113 
GLN N   CA   sing N N 114 
GLN N   H    sing N N 115 
GLN N   H2   sing N N 116 
GLN CA  C    sing N N 117 
GLN CA  CB   sing N N 118 
GLN CA  HA   sing N N 119 
GLN C   O    doub N N 120 
GLN C   OXT  sing N N 121 
GLN CB  CG   sing N N 122 
GLN CB  HB2  sing N N 123 
GLN CB  HB3  sing N N 124 
GLN CG  CD   sing N N 125 
GLN CG  HG2  sing N N 126 
GLN CG  HG3  sing N N 127 
GLN CD  OE1  doub N N 128 
GLN CD  NE2  sing N N 129 
GLN NE2 HE21 sing N N 130 
GLN NE2 HE22 sing N N 131 
GLN OXT HXT  sing N N 132 
GLU N   CA   sing N N 133 
GLU N   H    sing N N 134 
GLU N   H2   sing N N 135 
GLU CA  C    sing N N 136 
GLU CA  CB   sing N N 137 
GLU CA  HA   sing N N 138 
GLU C   O    doub N N 139 
GLU C   OXT  sing N N 140 
GLU CB  CG   sing N N 141 
GLU CB  HB2  sing N N 142 
GLU CB  HB3  sing N N 143 
GLU CG  CD   sing N N 144 
GLU CG  HG2  sing N N 145 
GLU CG  HG3  sing N N 146 
GLU CD  OE1  doub N N 147 
GLU CD  OE2  sing N N 148 
GLU OE2 HE2  sing N N 149 
GLU OXT HXT  sing N N 150 
GLY N   CA   sing N N 151 
GLY N   H    sing N N 152 
GLY N   H2   sing N N 153 
GLY CA  C    sing N N 154 
GLY CA  HA2  sing N N 155 
GLY CA  HA3  sing N N 156 
GLY C   O    doub N N 157 
GLY C   OXT  sing N N 158 
GLY OXT HXT  sing N N 159 
HIS N   CA   sing N N 160 
HIS N   H    sing N N 161 
HIS N   H2   sing N N 162 
HIS CA  C    sing N N 163 
HIS CA  CB   sing N N 164 
HIS CA  HA   sing N N 165 
HIS C   O    doub N N 166 
HIS C   OXT  sing N N 167 
HIS CB  CG   sing N N 168 
HIS CB  HB2  sing N N 169 
HIS CB  HB3  sing N N 170 
HIS CG  ND1  sing Y N 171 
HIS CG  CD2  doub Y N 172 
HIS ND1 CE1  doub Y N 173 
HIS ND1 HD1  sing N N 174 
HIS CD2 NE2  sing Y N 175 
HIS CD2 HD2  sing N N 176 
HIS CE1 NE2  sing Y N 177 
HIS CE1 HE1  sing N N 178 
HIS NE2 HE2  sing N N 179 
HIS OXT HXT  sing N N 180 
HOH O   H1   sing N N 181 
HOH O   H2   sing N N 182 
ILE N   CA   sing N N 183 
ILE N   H    sing N N 184 
ILE N   H2   sing N N 185 
ILE CA  C    sing N N 186 
ILE CA  CB   sing N N 187 
ILE CA  HA   sing N N 188 
ILE C   O    doub N N 189 
ILE C   OXT  sing N N 190 
ILE CB  CG1  sing N N 191 
ILE CB  CG2  sing N N 192 
ILE CB  HB   sing N N 193 
ILE CG1 CD1  sing N N 194 
ILE CG1 HG12 sing N N 195 
ILE CG1 HG13 sing N N 196 
ILE CG2 HG21 sing N N 197 
ILE CG2 HG22 sing N N 198 
ILE CG2 HG23 sing N N 199 
ILE CD1 HD11 sing N N 200 
ILE CD1 HD12 sing N N 201 
ILE CD1 HD13 sing N N 202 
ILE OXT HXT  sing N N 203 
LEU N   CA   sing N N 204 
LEU N   H    sing N N 205 
LEU N   H2   sing N N 206 
LEU CA  C    sing N N 207 
LEU CA  CB   sing N N 208 
LEU CA  HA   sing N N 209 
LEU C   O    doub N N 210 
LEU C   OXT  sing N N 211 
LEU CB  CG   sing N N 212 
LEU CB  HB2  sing N N 213 
LEU CB  HB3  sing N N 214 
LEU CG  CD1  sing N N 215 
LEU CG  CD2  sing N N 216 
LEU CG  HG   sing N N 217 
LEU CD1 HD11 sing N N 218 
LEU CD1 HD12 sing N N 219 
LEU CD1 HD13 sing N N 220 
LEU CD2 HD21 sing N N 221 
LEU CD2 HD22 sing N N 222 
LEU CD2 HD23 sing N N 223 
LEU OXT HXT  sing N N 224 
LYS N   CA   sing N N 225 
LYS N   H    sing N N 226 
LYS N   H2   sing N N 227 
LYS CA  C    sing N N 228 
LYS CA  CB   sing N N 229 
LYS CA  HA   sing N N 230 
LYS C   O    doub N N 231 
LYS C   OXT  sing N N 232 
LYS CB  CG   sing N N 233 
LYS CB  HB2  sing N N 234 
LYS CB  HB3  sing N N 235 
LYS CG  CD   sing N N 236 
LYS CG  HG2  sing N N 237 
LYS CG  HG3  sing N N 238 
LYS CD  CE   sing N N 239 
LYS CD  HD2  sing N N 240 
LYS CD  HD3  sing N N 241 
LYS CE  NZ   sing N N 242 
LYS CE  HE2  sing N N 243 
LYS CE  HE3  sing N N 244 
LYS NZ  HZ1  sing N N 245 
LYS NZ  HZ2  sing N N 246 
LYS NZ  HZ3  sing N N 247 
LYS OXT HXT  sing N N 248 
MET N   CA   sing N N 249 
MET N   H    sing N N 250 
MET N   H2   sing N N 251 
MET CA  C    sing N N 252 
MET CA  CB   sing N N 253 
MET CA  HA   sing N N 254 
MET C   O    doub N N 255 
MET C   OXT  sing N N 256 
MET CB  CG   sing N N 257 
MET CB  HB2  sing N N 258 
MET CB  HB3  sing N N 259 
MET CG  SD   sing N N 260 
MET CG  HG2  sing N N 261 
MET CG  HG3  sing N N 262 
MET SD  CE   sing N N 263 
MET CE  HE1  sing N N 264 
MET CE  HE2  sing N N 265 
MET CE  HE3  sing N N 266 
MET OXT HXT  sing N N 267 
PHE N   CA   sing N N 268 
PHE N   H    sing N N 269 
PHE N   H2   sing N N 270 
PHE CA  C    sing N N 271 
PHE CA  CB   sing N N 272 
PHE CA  HA   sing N N 273 
PHE C   O    doub N N 274 
PHE C   OXT  sing N N 275 
PHE CB  CG   sing N N 276 
PHE CB  HB2  sing N N 277 
PHE CB  HB3  sing N N 278 
PHE CG  CD1  doub Y N 279 
PHE CG  CD2  sing Y N 280 
PHE CD1 CE1  sing Y N 281 
PHE CD1 HD1  sing N N 282 
PHE CD2 CE2  doub Y N 283 
PHE CD2 HD2  sing N N 284 
PHE CE1 CZ   doub Y N 285 
PHE CE1 HE1  sing N N 286 
PHE CE2 CZ   sing Y N 287 
PHE CE2 HE2  sing N N 288 
PHE CZ  HZ   sing N N 289 
PHE OXT HXT  sing N N 290 
PRO N   CA   sing N N 291 
PRO N   CD   sing N N 292 
PRO N   H    sing N N 293 
PRO CA  C    sing N N 294 
PRO CA  CB   sing N N 295 
PRO CA  HA   sing N N 296 
PRO C   O    doub N N 297 
PRO C   OXT  sing N N 298 
PRO CB  CG   sing N N 299 
PRO CB  HB2  sing N N 300 
PRO CB  HB3  sing N N 301 
PRO CG  CD   sing N N 302 
PRO CG  HG2  sing N N 303 
PRO CG  HG3  sing N N 304 
PRO CD  HD2  sing N N 305 
PRO CD  HD3  sing N N 306 
PRO OXT HXT  sing N N 307 
SER N   CA   sing N N 308 
SER N   H    sing N N 309 
SER N   H2   sing N N 310 
SER CA  C    sing N N 311 
SER CA  CB   sing N N 312 
SER CA  HA   sing N N 313 
SER C   O    doub N N 314 
SER C   OXT  sing N N 315 
SER CB  OG   sing N N 316 
SER CB  HB2  sing N N 317 
SER CB  HB3  sing N N 318 
SER OG  HG   sing N N 319 
SER OXT HXT  sing N N 320 
THR N   CA   sing N N 321 
THR N   H    sing N N 322 
THR N   H2   sing N N 323 
THR CA  C    sing N N 324 
THR CA  CB   sing N N 325 
THR CA  HA   sing N N 326 
THR C   O    doub N N 327 
THR C   OXT  sing N N 328 
THR CB  OG1  sing N N 329 
THR CB  CG2  sing N N 330 
THR CB  HB   sing N N 331 
THR OG1 HG1  sing N N 332 
THR CG2 HG21 sing N N 333 
THR CG2 HG22 sing N N 334 
THR CG2 HG23 sing N N 335 
THR OXT HXT  sing N N 336 
TRP N   CA   sing N N 337 
TRP N   H    sing N N 338 
TRP N   H2   sing N N 339 
TRP CA  C    sing N N 340 
TRP CA  CB   sing N N 341 
TRP CA  HA   sing N N 342 
TRP C   O    doub N N 343 
TRP C   OXT  sing N N 344 
TRP CB  CG   sing N N 345 
TRP CB  HB2  sing N N 346 
TRP CB  HB3  sing N N 347 
TRP CG  CD1  doub Y N 348 
TRP CG  CD2  sing Y N 349 
TRP CD1 NE1  sing Y N 350 
TRP CD1 HD1  sing N N 351 
TRP CD2 CE2  doub Y N 352 
TRP CD2 CE3  sing Y N 353 
TRP NE1 CE2  sing Y N 354 
TRP NE1 HE1  sing N N 355 
TRP CE2 CZ2  sing Y N 356 
TRP CE3 CZ3  doub Y N 357 
TRP CE3 HE3  sing N N 358 
TRP CZ2 CH2  doub Y N 359 
TRP CZ2 HZ2  sing N N 360 
TRP CZ3 CH2  sing Y N 361 
TRP CZ3 HZ3  sing N N 362 
TRP CH2 HH2  sing N N 363 
TRP OXT HXT  sing N N 364 
TYR N   CA   sing N N 365 
TYR N   H    sing N N 366 
TYR N   H2   sing N N 367 
TYR CA  C    sing N N 368 
TYR CA  CB   sing N N 369 
TYR CA  HA   sing N N 370 
TYR C   O    doub N N 371 
TYR C   OXT  sing N N 372 
TYR CB  CG   sing N N 373 
TYR CB  HB2  sing N N 374 
TYR CB  HB3  sing N N 375 
TYR CG  CD1  doub Y N 376 
TYR CG  CD2  sing Y N 377 
TYR CD1 CE1  sing Y N 378 
TYR CD1 HD1  sing N N 379 
TYR CD2 CE2  doub Y N 380 
TYR CD2 HD2  sing N N 381 
TYR CE1 CZ   doub Y N 382 
TYR CE1 HE1  sing N N 383 
TYR CE2 CZ   sing Y N 384 
TYR CE2 HE2  sing N N 385 
TYR CZ  OH   sing N N 386 
TYR OH  HH   sing N N 387 
TYR OXT HXT  sing N N 388 
VAL N   CA   sing N N 389 
VAL N   H    sing N N 390 
VAL N   H2   sing N N 391 
VAL CA  C    sing N N 392 
VAL CA  CB   sing N N 393 
VAL CA  HA   sing N N 394 
VAL C   O    doub N N 395 
VAL C   OXT  sing N N 396 
VAL CB  CG1  sing N N 397 
VAL CB  CG2  sing N N 398 
VAL CB  HB   sing N N 399 
VAL CG1 HG11 sing N N 400 
VAL CG1 HG12 sing N N 401 
VAL CG1 HG13 sing N N 402 
VAL CG2 HG21 sing N N 403 
VAL CG2 HG22 sing N N 404 
VAL CG2 HG23 sing N N 405 
VAL OXT HXT  sing N N 406 
# 
_pdbx_audit_support.funding_organization   'Wellcome Trust' 
_pdbx_audit_support.country                'United Kingdom' 
_pdbx_audit_support.grant_number           SBF0061044 
_pdbx_audit_support.ordinal                1 
# 
loop_
_pdbx_entity_instance_feature.ordinal 
_pdbx_entity_instance_feature.comp_id 
_pdbx_entity_instance_feature.asym_id 
_pdbx_entity_instance_feature.seq_num 
_pdbx_entity_instance_feature.auth_comp_id 
_pdbx_entity_instance_feature.auth_asym_id 
_pdbx_entity_instance_feature.auth_seq_num 
_pdbx_entity_instance_feature.feature_type 
_pdbx_entity_instance_feature.details 
1 DTT ? ? DTT ? ? 'SUBJECT OF INVESTIGATION' ? 
2 CSO ? ? CSO ? ? 'SUBJECT OF INVESTIGATION' ? 
# 
loop_
_pdbx_entity_nonpoly.entity_id 
_pdbx_entity_nonpoly.name 
_pdbx_entity_nonpoly.comp_id 
2 2,3-DIHYDROXY-1,4-DITHIOBUTANE DTT 
3 water                          HOH 
# 
_pdbx_serial_crystallography_data_reduction.diffrn_id             1 
_pdbx_serial_crystallography_data_reduction.frames_total          ? 
_pdbx_serial_crystallography_data_reduction.xfel_pulse_events     ? 
_pdbx_serial_crystallography_data_reduction.frame_hits            ? 
_pdbx_serial_crystallography_data_reduction.crystal_hits          ? 
_pdbx_serial_crystallography_data_reduction.droplet_hits          ? 
_pdbx_serial_crystallography_data_reduction.frames_failed_index   ? 
_pdbx_serial_crystallography_data_reduction.frames_indexed        25600 
_pdbx_serial_crystallography_data_reduction.lattices_indexed      ? 
_pdbx_serial_crystallography_data_reduction.xfel_run_numbers      ? 
_pdbx_serial_crystallography_data_reduction.lattices_merged       ? 
# 
_pdbx_serial_crystallography_sample_delivery.diffrn_id     1 
_pdbx_serial_crystallography_sample_delivery.description   ? 
_pdbx_serial_crystallography_sample_delivery.method        'fixed target' 
# 
